# Supplementary material for: Isotypism and phase transitions of (NH4)M(HSO4)(SO4)(H2O)2 (M = Fe, Co and Ni) compounds
Source: Acta Crystallogr E Crystallogr Commun. 2025 Jul 23;81(Pt 8):727–32. doi: 10.1107/S2056989025006395 (PMC12326492; doi:10.1107/S2056989025006395)
Supplement: Supplementary file 1 [file e-81-00727-sup1.cif]

##############################################################################
#                                                                            #
# This CIF contains the data in a paper accepted for publication in          #
# Acta Crystallographica Section E. It conforms to the requirements of       #
# Notes for Authors for Acta Crystallographica Section E, and has been       #
# peer reviewed under the auspices of the IUCr Commission on Journals.       #
#                                                                            #
# Full details of the Crystallographic Information File format               #
# are given in the paper "The Crystallographic Information File (CIF):       #
# a New Standard Archive File for Crystallography" by S. R. Hall, F. H.      #
# Allen and I. D. Brown [Acta Cryst. (1991), A47, 655-685].                  #
#                                                                            #
# The current version of the core CIF dictionary is obtainable from          #
# ftp://ftp.iucr.org/pub/cif_core.dic.                                       #
#                                                                            #
# Software is freely available for graphical display of the structure(s)     #
# in this CIF. For information consult the CIF software page                 #
# http://www.iucr.org/resources/cif/software.                                #
#                                                                            #
# This file may be used for bona fide research purposes within the           #
# scientific community so long as proper attribution is given to the journal # 
# article from which it was obtained.                                        #
#                                                                            #
##############################################################################
data_Fe_296K
_audit_creation_method     'SHELXL-2019/3'
_journal_date_recd_electronic     2025-07-10
_journal_date_accepted     2025-07-17
_journal_name_full     'Acta Crystallographica, Section E'
_journal_year     2025
_journal_volume     81
_journal_issue      1
_journal_page_first     0
_journal_page_last     0
_journal_paper_category     GI
_journal_paper_doi     10.1107/S2056989025006395
_journal_coeditor_code     HB8148
_publ_contact_author_name     'Matthias Weil'
_publ_contact_author_address
;
Institute for Chemical Technologies and Analytics
Division of Applied Solid State Chemistry
TU Wien
Getreidemarkt 9/E164-05-1
A-1060 Vienna
Austria
;
_publ_contact_author_email     'matthias.weil@tuwien.ac.at'
_publ_contact_author_fax     ?
_publ_contact_author_phone     ?
_publ_section_title
;
Isotypism and phase transitions of (NH~4~)<i>M</i>(HSO~4~)(SO~4~)(H~2~O)~2~
(<i>M</i> = Fe, Co and Ni) compounds
;
loop_
    _publ_author_name
    _publ_author_footnote
    _publ_author_address
    'Weil, Matthias' .
;
Institute for Chemical Technologies and Analytics
Division of Applied Solid State Chemistry
TU Wien
Getreidemarkt 9/E164-05-1
A-1060 Vienna
Austria
;
_publ_section_synopsis
;
The (NH~4~)<i>M</i>(HSO~4~)(SO~4~)(H~2~O)~2~ (<i>M</i> = Fe, Co, Ni) compounds
are isotypic and exhibit a phase transition from an ordered crystal structure
at <i>T</i> = 100 K to a disordered crystal structure at <i>T</i> = 296 K.
;
_chemical_name_systematic
;
<i>catena</i>-Poly[ammonium
[[diaquairon(II)]-\m-(hydrogen sulfato)-\m-sulfato]]
;
_chemical_name_common     ?
_chemical_formula_moiety     'H4 N +, H5 Fe O10 S2 -'
_chemical_formula_sum     'Fe H9 N O10 S2'
_chemical_formula_iupac     '(N H4) [Fe (H S O4) (S O4) (H2 O)2]'
_chemical_formula_weight     303.05
_chemical_melting_point     ?
_space_group_crystal_system     triclinic
_space_group_name_H-M_alt     'P -1'
_space_group_name_Hall     '-P 1'
loop_
    _space_group_symop_operation_xyz
    'x, y, z'
    '-x, -y, -z'
_cell_length_a     4.6369(6)
_cell_length_b     5.8481(8)
_cell_length_c     8.4135(11)
_cell_angle_alpha     104.010(2)
_cell_angle_beta     98.145(2)
_cell_angle_gamma     95.077(3)
_cell_volume     217.33(5)
_cell_formula_units_Z     1
_cell_measurement_reflns_used     5383
_cell_measurement_theta_min     3.621
_cell_measurement_theta_max     41.712
_cell_measurement_temperature     296(2)
_exptl_crystal_description     fragment
_exptl_crystal_colour     'light green'
_exptl_crystal_size_max     0.210
_exptl_crystal_size_mid     0.120
_exptl_crystal_size_min     0.100
_exptl_crystal_density_diffrn     2.315
_exptl_crystal_density_meas     ?
_exptl_crystal_density_method     ?
_exptl_crystal_F_000     154
_exptl_absorpt_coefficient_mu     2.257
_exptl_absorpt_correction_type     multi-scan
_exptl_absorpt_process_details
;
(SADABS; Krause <i>et al.</i>,  2015)
;
_exptl_absorpt_correction_T_min     0.6163
_exptl_absorpt_correction_T_max     0.7482
_diffrn_ambient_temperature     296(2)
_diffrn_source     ?
_diffrn_radiation_type     MoK\a
_diffrn_radiation_wavelength     0.71073
_diffrn_measurement_device_type     'Bruker APEXII CCD'
_diffrn_measurement_method     '\w- and \f-scans'
_diffrn_detector_area_resol_mean     ?
_diffrn_reflns_number     8735
_diffrn_reflns_av_R_equivalents     0.0284
_diffrn_reflns_av_unetI/netI     0.0256
_diffrn_reflns_theta_min     3.845
_diffrn_reflns_theta_max     41.866
_diffrn_reflns_theta_full     25.242
_diffrn_measured_fraction_theta_max     0.982
_diffrn_measured_fraction_theta_full     0.996
_diffrn_reflns_limit_h_min     -8
_diffrn_reflns_limit_h_max     8
_diffrn_reflns_limit_k_min     -10
_diffrn_reflns_limit_k_max     10
_diffrn_reflns_limit_l_min     -15
_diffrn_reflns_limit_l_max     15
_refine_special_details     ?
_reflns_number_total     2967
_reflns_number_gt     2634
_reflns_threshold_expression     'I > 2\s(I)'
_refine_ls_structure_factor_coef     Fsqd
_refine_ls_matrix_type     full
_refine_ls_R_factor_all     0.0257
_refine_ls_R_factor_gt     0.0219
_refine_ls_wR_factor_gt     0.0581
_refine_ls_wR_factor_ref     0.0602
_refine_ls_goodness_of_fit_ref     1.045
_refine_ls_restrained_S_all     1.044
_refine_ls_number_reflns     2967
_refine_ls_number_parameters     96
_refine_ls_number_restraints     7
_refine_ls_hydrogen_treatment     refall
_refine_ls_weighting_scheme     calc
_refine_ls_weighting_details
              'w=1/[\s^2^(Fo^2^)+(0.0316P)^2^+0.0223P] where P=(Fo^2^+2Fc^2^)/3'
_atom_sites_solution_hydrogens     difmap
_atom_sites_solution_primary     ?
_atom_sites_solution_secondary     ?
_refine_ls_shift/su_max     0.001
_refine_ls_shift/su_mean     0.000
_refine_diff_density_max     0.531
_refine_diff_density_min     -0.446
_refine_ls_extinction_method
;
SHELXL (Sheldrick, 2015)
;
_refine_ls_extinction_coef     0.216(10)
_refine_ls_extinction_expression
                                  'Fc^*^=kFc[1+0.001xFc^2^\l^3^/sin(2\q)]^-1/4^'
loop_
    _atom_type_symbol
    _atom_type_description
    _atom_type_scat_dispersion_real
    _atom_type_scat_dispersion_imag
    _atom_type_scat_source
    'N' 'N' 0.0061 0.0033
                         'International Tables Vol C Tables 4.2.6.8 and 6.1.1.4'
    'H' 'H' 0.0000 0.0000
                         'International Tables Vol C Tables 4.2.6.8 and 6.1.1.4'
    'O' 'O' 0.0106 0.0060
                         'International Tables Vol C Tables 4.2.6.8 and 6.1.1.4'
    'S' 'S' 0.1246 0.1234
                         'International Tables Vol C Tables 4.2.6.8 and 6.1.1.4'
    'Fe' 'Fe' 0.3463 0.8444
                         'International Tables Vol C Tables 4.2.6.8 and 6.1.1.4'
_computing_data_collection
;
APEX-4 (Bruker, 2020)
;
_computing_cell_refinement
;
SAINT (Bruker, 2020)
;
_computing_data_reduction
;
SAINT (Bruker, 2020)
;
_computing_structure_solution     'coordinates from an isotypic compound'
_computing_structure_refinement
;
SHELXL (Sheldrick, 2015)
;
_computing_molecular_graphics
;
ATOMS (Dowty, 2006)
;
_computing_publication_material
;
publCIF (Westrip, 2010)
;
loop_
    _atom_site_type_symbol
    _atom_site_label
    _atom_site_fract_x
    _atom_site_fract_y
    _atom_site_fract_z
    _atom_site_U_iso_or_equiv
    _atom_site_adp_type
    _atom_site_calc_flag
    _atom_site_occupancy
    _atom_site_disorder_assembly
    _atom_site_disorder_group
    Fe Fe1 0.000000 0.000000 0.000000 0.01282(4) Uani d 1 . .
    S S1 -0.59664(3) -0.31685(3) -0.23953(2) 0.01243(4) Uani d 1 . .
    O O1 -0.50160(18) -0.30338(11) -0.40240(8) 0.02469(12) Uani d 1 . .
    O O2 -0.33634(14) -0.28331(11) -0.11117(8) 0.02220(11) Uani d 1 . .
    O O3 -0.76173(16) -0.54770(11) -0.26110(8) 0.02589(13) Uani d 1 . .
    O O4 -0.77081(14) -0.11909(11) -0.19883(7) 0.02041(10) Uani d 1 . .
    O O5 0.19351(15) -0.21979(12) 0.14262(9) 0.02261(11) Uani d 1 . .
    H H5A 0.107(5) -0.329(4) 0.156(3) 0.063(6) Uiso d 1 . .
    H H5B 0.338(5) -0.281(5) 0.131(3) 0.055(6) Uiso d 1 . .
    N N1 0.000000 0.000000 -0.500000 0.0274(2) Uani d 1 . .
    H H1A -0.080(14) -0.134(7) -0.578(6) 0.093(18) Uiso d 0.5 . .
    H H1B -0.129(15) 0.104(12) -0.510(14) 0.12(3) Uiso d 0.5 . .
    H H1C -0.169(7) -0.034(10) -0.463(7) 0.071(14) Uiso d 0.5 . .
    H H1D -0.078(14) 0.045(13) -0.590(6) 0.081(19) Uiso d 0.5 . .
    H H1O -0.528(7) -0.431(3) -0.468(4) 0.038(9) Uiso d 0.5 . .
loop_
    _atom_site_aniso_label
    _atom_site_aniso_U_11
    _atom_site_aniso_U_22
    _atom_site_aniso_U_33
    _atom_site_aniso_U_12
    _atom_site_aniso_U_13
    _atom_site_aniso_U_23
    Fe1 0.01286(6) 0.01288(6) 0.01309(6) 0.00327(4) 0.00294(4) 0.00303(4)
    S1 0.01381(7) 0.01094(6) 0.01176(7) 0.00064(4) 0.00384(5) 0.00085(4)
    O1 0.0402(4) 0.0180(2) 0.0176(2) 0.0022(2) 0.0168(2) 0.00169(18)
    O2 0.0181(2) 0.0191(2) 0.0269(3) 0.00131(18) -0.00379(19) 0.0059(2)
    O3 0.0308(3) 0.0175(2) 0.0253(3) -0.0097(2) 0.0077(2) 0.0006(2)
    O4 0.0220(2) 0.0238(2) 0.0188(2) 0.0119(2) 0.00839(19) 0.00588(19)
    O5 0.0210(3) 0.0206(2) 0.0311(3) 0.00657(19) 0.0057(2) 0.0139(2)
    N1 0.0354(6) 0.0237(4) 0.0217(4) 0.0013(4) -0.0013(4) 0.0074(4)
_geom_special_details
;
 All esds (except the esd in the dihedral angle between two l.s. planes)
 are estimated using the full covariance matrix.  The cell esds are taken
 into account individually in the estimation of esds in distances, angles
 and torsion angles; correlations between esds in cell parameters are only
 used when they are defined by crystal symmetry.  An approximate (isotropic)
 treatment of cell esds is used for estimating esds involving l.s. planes.
;
loop_
    _geom_bond_atom_site_label_1
    _geom_bond_atom_site_label_2
    _geom_bond_site_symmetry_2
    _geom_bond_distance
    _geom_bond_publ_flag
    Fe1 O2 . 2.1051(6) ?
    Fe1 O2 2 2.1051(6) ?
    Fe1 O4 2_455 2.1174(6) ?
    Fe1 O4 1_655 2.1174(6) ?
    Fe1 O5 2 2.1314(6) ?
    Fe1 O5 . 2.1314(6) ?
    S1 O3 . 1.4493(6) ?
    S1 O2 . 1.4655(6) ?
    S1 O4 . 1.4694(6) ?
    S1 O1 . 1.5151(6) ?
    O1 H1O . 0.798(6) ?
    O5 H5A . 0.76(2) ?
    O5 H5B . 0.79(2) ?
    N1 H1A . 0.901(10) ?
    N1 H1B . 0.900(10) ?
    N1 H1C . 0.904(10) ?
    N1 H1D . 0.901(10) ?
    N1 H1A 2_554 0.901(10) ?
    N1 H1B 2_554 0.900(10) ?
    N1 H1C 2_554 0.904(10) ?
    N1 H1D 2_554 0.901(10) ?
loop_
    _geom_angle_atom_site_label_1
    _geom_angle_atom_site_label_2
    _geom_angle_atom_site_label_3
    _geom_angle_site_symmetry_1
    _geom_angle_site_symmetry_3
    _geom_angle
    _geom_angle_publ_flag
    O2 Fe1 O2 . 2 180.0 ?
    O2 Fe1 O4 . 2_455 90.82(3) ?
    O2 Fe1 O4 2 2_455 89.19(3) ?
    O2 Fe1 O4 . 1_655 89.18(3) ?
    O2 Fe1 O4 2 1_655 90.81(3) ?
    O4 Fe1 O4 2_455 1_655 180.0 ?
    O2 Fe1 O5 . 2 91.74(3) ?
    O2 Fe1 O5 2 2 88.26(3) ?
    O4 Fe1 O5 2_455 2 93.41(3) ?
    O4 Fe1 O5 1_655 2 86.59(3) ?
    O2 Fe1 O5 . . 88.26(3) ?
    O2 Fe1 O5 2 . 91.74(3) ?
    O4 Fe1 O5 2_455 . 86.59(3) ?
    O4 Fe1 O5 1_655 . 93.41(3) ?
    O5 Fe1 O5 2 . 180.0 ?
    O3 S1 O2 . . 109.74(4) ?
    O3 S1 O4 . . 113.36(4) ?
    O2 S1 O4 . . 110.13(4) ?
    O3 S1 O1 . . 109.11(4) ?
    O2 S1 O1 . . 109.39(4) ?
    O4 S1 O1 . . 104.96(4) ?
    S1 O1 H1O . . 111(3) ?
    S1 O2 Fe1 . . 133.85(4) ?
    S1 O4 Fe1 . 1_455 132.75(4) ?
    Fe1 O5 H5A . . 122.5(18) ?
    Fe1 O5 H5B . . 127.2(16) ?
    H5A O5 H5B . . 95(2) ?
    H1A N1 H1B . . 104(6) ?
    H1A N1 H1C . . 79(5) ?
    H1B N1 H1C . . 67(5) ?
    H1A N1 H1D . . 73(5) ?
    H1B N1 H1D . . 50(6) ?
    H1C N1 H1D . . 98(5) ?
    H1A N1 H1A . 2_554 180(4) ?
    H1B N1 H1A . 2_554 76(6) ?
    H1C N1 H1A . 2_554 101(5) ?
    H1D N1 H1A . 2_554 107(5) ?
    H1A N1 H1B . 2_554 76(6) ?
    H1B N1 H1B . 2_554 180.00(5) ?
    H1C N1 H1B . 2_554 113(5) ?
    H1D N1 H1B . 2_554 130(6) ?
    H1A N1 H1B 2_554 2_554 104(6) ?
    H1A N1 H1C . 2_554 101(5) ?
    H1B N1 H1C . 2_554 113(5) ?
    H1C N1 H1C . 2_554 179.998(15) ?
    H1D N1 H1C . 2_554 82(5) ?
    H1A N1 H1C 2_554 2_554 79(5) ?
    H1B N1 H1C 2_554 2_554 67(5) ?
    H1A N1 H1D . 2_554 107(5) ?
    H1B N1 H1D . 2_554 130(6) ?
    H1C N1 H1D . 2_554 82(5) ?
    H1D N1 H1D . 2_554 180(8) ?
    H1A N1 H1D 2_554 2_554 73(5) ?
    H1B N1 H1D 2_554 2_554 50(6) ?
    H1C N1 H1D 2_554 2_554 98(5) ?
loop_
    _geom_hbond_atom_site_label_D
    _geom_hbond_atom_site_label_H
    _geom_hbond_atom_site_label_A
    _geom_hbond_site_symmetry_A
    _geom_hbond_distance_DH
    _geom_hbond_distance_HA
    _geom_hbond_distance_DA
    _geom_hbond_angle_DHA
    _geom_hbond_publ_flag
    O1 H1O O1 2_444 0.798(6) 1.700(7) 2.4840(13) 167(3) yes
    O5 H5B O2 2_545 0.79(2) 2.51(3) 2.9951(10) 121(2) yes
    O5 H5B O3 2_545 0.79(2) 2.52(2) 3.2141(11) 148(2) yes
    N1 H1A O3 2_444 0.901(10) 2.024(12) 2.9218(7) 175(6) yes
    N1 H1B O1 2_454 0.900(10) 2.29(3) 3.1712(8) 166(9) yes
    N1 H1C O1 . 0.904(10) 2.31(3) 3.1222(7) 150(5) yes
    N1 H1B O1 2_454 0.900(10) 2.29(3) 3.1712(8) 166(9) yes
    N1 H1D O4 2_454 0.901(10) 1.976(13) 2.8736(7) 174(7) yes
_shelx_space_group_comment
;
The symmetry employed for this shelxl refinement is uniquely defined
by the following loop, which should always be used as a source of
symmetry information in preference to the above space-group names.
They are only intended as comments.
;
_shelx_estimated_absorpt_T_min     0.649
_shelx_estimated_absorpt_T_max     0.806
_shelx_hkl_file
;
  -1   0   0    8.63    0.32
  -1   0   0    8.93    0.32
   1   0   0    8.15    0.31
  -2   0   0   21.10    0.75
  -2   0   0   20.14    0.74
   2   0   0   20.14    0.74
  -3   0   0   52.91    1.82
  -3   0   0   51.63    1.81
   3   0   0   51.74    1.81
  -4   0   0   34.09    1.31
  -4   0   0   37.49    1.34
   4   0   0   34.83    1.33
  -5   0   0  139.95    4.77
  -5   0   0  141.91    4.75
   5   0   0  137.41    4.77
  -6   0   0    0.84    0.22
  -6   0   0    0.80    0.20
   6   0   0    1.09    0.24
  -7   0   0    5.01    0.47
   7   0   0    5.13    0.47
   8   0   0    6.14    0.63
   8  -1   0    0.25    0.24
   7  -1   0   24.24    1.16
  -7   1   0   25.58    1.16
   6  -1   0    3.79    0.40
  -6   1   0    4.72    0.39
   5  -1   0    4.12    0.34
  -5   1   0    3.69    0.29
  -5   1   0    3.72    0.31
   4  -1   0  304.92   10.13
  -4   1   0  306.89   10.10
  -4   1   0  311.47   10.13
   3  -1   0    9.99    0.45
  -3   1   0    9.97    0.44
  -3   1   0   10.74    0.45
   2  -1   0  104.83    3.56
  -2   1   0  106.48    3.51
  -2   1   0  109.94    3.57
  -2   1   0  110.17    3.56
   1  -1   0  170.44    5.62
  -1   1   0  172.62    5.60
  -1   1   0  173.33    5.63
  -1   1   0  174.43    5.62
   0  -1   0    8.77    0.32
  -1  -1   0  969.37   31.39
  -1  -1   0  934.22   31.41
   1   1   0 1000.00   31.42
  -2  -1   0   87.61    2.80
  -2  -1   0   84.15    2.78
  -2  -1   0   82.38    2.80
   2   1   0   79.67    2.78
  -3  -1   0  162.09    5.34
  -3  -1   0  156.64    5.32
   3   1   0  162.31    5.33
  -4  -1   0    1.29    0.18
  -4  -1   0    0.26    0.12
   4   1   0    0.55    0.13
  -5  -1   0   28.42    1.17
  -5  -1   0   28.57    1.14
   5   1   0   26.31    1.14
  -6  -1   0   60.36    2.29
  -6  -1   0   60.44    2.26
   6   1   0   60.14    2.29
  -7  -1   0    0.45    0.22
   7   1   0    0.12    0.21
  -8  -1   0   10.68    0.92
   8   1   0   14.93    0.88
   8  -2   0   26.77    1.29
   7  -2   0    0.86    0.27
  -7   2   0    0.95    0.26
   6  -2   0   15.68    0.81
  -6   2   0   16.29    0.80
   5  -2   0    1.39    0.22
  -5   2   0    1.69    0.22
  -5   2   0    1.52    0.23
   4  -2   0   93.14    3.24
  -4   2   0   96.18    3.25
   3  -2   0  365.48   12.39
  -3   2   0  371.87   12.39
  -3   2   0  387.14   12.29
  -3   2   0  392.53   12.37
   2  -2   0    0.88    0.11
  -2   2   0    0.93    0.07
  -2   2   0    0.81    0.10
   1  -2   0  293.06    9.28
   1  -2   0  286.95    9.28
  -1   2   0  305.64    9.27
  -1   2   0  253.95    9.28
   0  -2   0   38.78    1.30
   0  -2   0   37.41    1.29
   0   2   0   36.87    1.28
  -1  -2   0  914.35   29.13
  -1  -2   0  864.49   29.10
   1   2   0  915.27   29.09
  -2  -2   0  181.66    5.92
  -2  -2   0  183.69    5.87
  -2  -2   0  184.15    5.94
   2   2   0  169.57    5.92
  -3  -2   0    7.44    0.40
  -3  -2   0    8.53    0.43
  -3  -2   0    7.98    0.39
   3   2   0    7.78    0.40
  -4  -2   0  160.56    5.28
  -4  -2   0  153.80    5.24
   4   2   0  151.36    5.24
  -5  -2   0    3.74    0.37
  -5  -2   0    5.70    0.39
   5   2   0    3.94    0.35
  -6  -2   0    8.71    0.55
  -6  -2   0    7.44    0.57
   6   2   0    7.42    0.54
  -7  -2   0   16.44    0.93
   7   2   0   15.88    0.90
  -8  -2   0   -0.50    0.26
   8   2   0    0.08    0.26
   8  -3   0   13.14    0.84
   7  -3   0   14.86    0.85
  -7   3   0   15.11    0.83
   6  -3   0    6.59    0.49
  -6   3   0    7.10    0.50
   5  -3   0   61.45    2.26
  -5   3   0   61.82    2.26
   4  -3   0   13.03    0.62
  -4   3   0   12.53    0.57
  -4   3   0   14.58    0.64
   3  -3   0  177.58    5.99
  -3   3   0  184.69    5.96
  -3   3   0  178.36    5.91
  -3   3   0  181.86    6.01
   2  -3   0  445.16   14.78
   2  -3   0  443.03   14.77
  -2   3   0  467.90   14.75
  -2   3   0  466.69   14.74
  -2   3   0  444.77   14.79
   1  -3   0    1.01    0.07
   1  -3   0    1.07    0.12
   1  -3   0    1.26    0.13
  -1   3   0    0.99    0.11
   0  -3   0  344.23   11.60
   0  -3   0  378.44   11.62
   0  -3   0  339.01   11.56
   0   3   0  361.29   11.58
  -1  -3   0   30.61    1.15
  -1  -3   0   31.89    1.07
  -1  -3   0   32.76    1.16
   1   3   0   31.80    1.14
  -2  -3   0  275.63    8.96
  -2  -3   0  269.51    8.98
  -2  -3   0  272.89    8.87
  -3  -3   0   84.76    2.89
  -3  -3   0   81.89    2.94
  -3  -3   0   84.98    2.91
   3   3   0   82.49    2.89
  -4  -3   0    8.21    0.50
  -4  -3   0    7.17    0.46
   4   3   0    8.62    0.48
  -5  -3   0   27.33    1.18
  -5  -3   0   27.87    1.22
   5   3   0   26.24    1.17
  -6  -3   0    0.38    0.23
  -6  -3   0    0.15    0.18
   6   3   0    0.24    0.18
  -7  -3   0   17.54    1.02
   7   3   0   20.00    1.04
   8  -4   0    1.03    0.33
   7  -4   0   38.74    1.57
   7  -4   0   35.74    1.59
   6  -4   0   17.03    0.90
  -6   4   0   19.68    0.92
   5  -4   0    1.40    0.23
  -5   4   0    1.28    0.23
   4  -4   0   78.15    2.79
   4  -4   0   78.96    2.79
  -4   4   0   80.76    2.81
   3  -4   0    1.86    0.22
   3  -4   0    1.89    0.22
  -3   4   0    1.75    0.18
  -3   4   0    2.21    0.17
  -3   4   0    1.97    0.23
   2  -4   0  207.66    6.42
   2  -4   0  192.20    6.50
   2  -4   0  189.19    6.49
  -2   4   0  194.45    6.46
   1  -4   0   18.75    0.73
   1  -4   0   17.57    0.73
  -1   4   0   17.56    0.69
   0  -4   0  133.05    4.53
   0  -4   0  129.90    4.53
   0  -4   0  144.41    4.47
   0   4   0  133.64    4.50
  -1  -4   0  141.66    4.78
  -1  -4   0  142.86    4.78
  -1  -4   0  143.85    4.66
   1   4   0  141.13    4.75
  -2  -4   0    0.06    0.09
  -2  -4   0    0.12    0.10
   2   4   0    0.10    0.10
  -3  -4   0  106.93    3.83
  -3  -4   0  110.59    3.78
  -3  -4   0  110.78    3.80
   3   4   0  110.16    3.77
  -4  -4   0    0.16    0.13
  -4  -4   0    0.16    0.16
  -4  -4   0    0.17    0.14
   4   4   0    0.16    0.14
  -5  -4   0   27.70    1.22
  -5  -4   0   26.69    1.25
   5   4   0   25.79    1.18
  -6  -4   0   28.22    1.31
  -6  -4   0   28.79    1.37
   6   4   0   28.53    1.32
  -7  -4   0    3.05    0.50
   7   4   0    2.19    0.38
   7  -5   0    0.86    0.27
   7  -5   0    0.64    0.28
   6  -5   0   46.54    1.83
   6  -5   0   44.59    1.82
  -6   5   0   45.27    1.83
   5  -5   0    7.32    0.51
   5  -5   0    6.62    0.49
  -5   5   0    7.40    0.51
   4  -5   0   33.98    1.38
   4  -5   0   34.16    1.37
  -4   5   0   36.23    1.41
   3  -5   0   28.15    1.14
   3  -5   0   28.74    1.15
  -3   5   0   28.41    1.08
  -3   5   0   28.97    1.09
   2  -5   0    0.41    0.13
  -2   5   0    0.20    0.10
   1  -5   0  406.12   13.45
   1  -5   0  399.56   13.45
  -1   5   0  424.26   13.40
   0  -5   0   16.16    0.62
   0  -5   0   14.62    0.69
   0  -5   0   15.25    0.69
   0   5   0   15.77    0.66
  -1  -5   0   96.75    3.30
  -1  -5   0   97.13    3.31
   1   5   0   91.71    3.25
  -2  -5   0   44.62    1.75
  -2  -5   0   49.10    1.76
   2   5   0   45.40    1.70
  -3  -5   0    3.35    0.35
  -3  -5   0    4.27    0.35
   3   5   0    2.96    0.32
  -4  -5   0   47.52    1.93
  -4  -5   0   50.10    1.91
  -4  -5   0   49.62    2.00
   4   5   0   50.61    1.91
  -5  -5   0   -0.05    0.21
  -5  -5   0    0.00    0.16
   5   5   0   -0.21    0.18
  -6  -5   0    9.65    0.74
  -6  -5   0    7.95    0.66
   6   5   0    9.13    0.67
   7  -6   0    1.06    0.29
   7  -6   0    1.08    0.30
   6  -6   0    1.49    0.31
   6  -6   0    2.28    0.37
   5  -6   0   56.54    2.18
   5  -6   0   57.95    2.20
   4  -6   0    0.23    0.15
   4  -6   0    0.29    0.17
   3  -6   0   79.13    2.77
   3  -6   0   71.15    2.73
  -3   6   0   79.05    2.69
   2  -6   0   40.97    1.58
   2  -6   0   40.33    1.57
  -2   6   0   41.16    1.50
   1  -6   0    0.17    0.09
   1  -6   0    0.18    0.13
   1  -6   0    0.04    0.12
  -1   6   0    0.08    0.10
   0  -6   0   85.31    3.07
   0  -6   0   89.02    3.08
   0   6   0   86.46    3.01
  -1  -6   0    1.68    0.26
  -1  -6   0    1.93    0.27
   1   6   0    2.09    0.24
  -2  -6   0  106.41    3.79
  -2  -6   0  109.43    3.81
  -3  -6   0    0.36    0.20
  -3  -6   0    0.16    0.16
   3   6   0    0.33    0.19
  -4  -6   0    4.40    0.52
  -4  -6   0    3.22    0.41
  -4  -6   0    4.76    0.50
   4   6   0    4.10    0.43
  -5  -6   0   17.73    1.03
  -5  -6   0   16.31    0.95
   5   6   0   17.12    0.93
  -6  -6   0    0.15    0.26
  -6  -6   0    0.13    0.24
   6   6   0    0.11    0.25
   7  -7   0   11.00    0.75
   7  -7   0    9.07    0.92
   6  -7   0    4.60    0.52
   6  -7   0    2.60    0.40
   5  -7   0    9.20    0.65
   5  -7   0   10.74    0.69
   4  -7   0   25.31    1.17
   4  -7   0   24.51    1.14
   3  -7   0    0.54    0.19
   3  -7   0    0.62    0.22
  -3   7   0    0.41    0.17
   2  -7   0   92.97    3.46
   2  -7   0   99.28    3.47
  -2   7   0  100.00    3.43
   1  -7   0    1.30    0.26
   1  -7   0    1.12    0.24
  -1   7   0    0.72    0.25
   0  -7   0   56.54    2.06
   0  -7   0   49.71    2.02
   0   7   0   54.37    1.97
  -1  -7   0    4.94    0.42
  -1  -7   0    5.35    0.43
   1   7   0    4.58    0.36
  -2  -7   0    0.86    0.23
  -2  -7   0    0.47    0.21
  -3  -7   0   86.07    3.12
  -3  -7   0   85.48    3.14
   3   7   0   81.44    3.05
  -4  -7   0    1.22    0.32
  -4  -7   0    1.55    0.37
  -4  -7   0    1.29    0.32
   4   7   0    0.91    0.25
  -5  -7   0    0.87    0.32
  -5  -7   0    0.85    0.31
   5   7   0    1.80    0.36
   6  -8   0   17.37    1.01
   6  -8   0   18.77    1.03
   5  -8   0    0.26    0.25
   5  -8   0    0.33    0.22
   4  -8   0   21.36    1.07
   4  -8   0   20.94    1.07
   3  -8   0    9.22    0.63
   3  -8   0    8.71    0.61
  -3   8   0    8.96    0.57
   2  -8   0    0.17    0.19
   2  -8   0   -0.10    0.17
  -2   8   0   -0.13    0.15
   1  -8   0   81.73    3.15
   1  -8   0   92.21    3.21
   0  -8   0    2.25    0.37
   0  -8   0    2.72    0.38
  -1  -8   0   33.53    1.46
  -1  -8   0   32.58    1.44
  -2  -8   0    4.86    0.51
  -2  -8   0    4.39    0.51
  -3  -8   0    1.42    0.32
  -3  -8   0    1.61    0.33
  -3  -8   0    0.85    0.34
  -4  -8   0   10.74    0.79
  -4  -8   0   11.86    0.77
  -4  -8   0   11.41    0.86
   5  -9   0   23.25    1.20
   5  -9   0   23.25    1.19
   4  -9   0    0.99    0.33
   4  -9   0    0.85    0.31
   3  -9   0   15.63    0.91
   3  -9   0   14.47    0.85
  -3   9   0   14.60    0.80
   2  -9   0    0.07    0.23
   2  -9   0    0.03    0.20
  -2   9   0    0.18    0.21
   1  -9   0   10.69    0.72
   1  -9   0   11.62    0.75
  -1   9   0   11.22    0.70
   0  -9   0   33.94    1.50
   0  -9   0   33.40    1.50
  -1  -9   0   -0.42    0.20
  -1  -9   0   -0.10    0.19
  -2  -9   0   12.92    0.82
  -2  -9   0   12.83    0.85
  -3  -9   0    0.16    0.25
  -3  -9   0    0.00    0.25
  -3  -9   0    0.35    0.30
   3 -10   0    0.89    0.38
   3 -10   0    0.52    0.31
   2 -10   0   26.05    1.28
   2 -10   0   24.44    1.24
  -2  10   0   24.47    1.21
   1 -10   0    3.55    0.48
   1 -10   0    3.77    0.50
  -1  10   0    3.87    0.47
   0 -10   0   15.49    0.91
   0 -10   0   15.63    0.94
   0  10   0   14.03    0.87
  -1 -10   0    6.68    0.61
  -1 -10   0    5.15    0.59
   1  10   0    6.20    0.63
  -2 -10   1    5.90    0.67
  -2 -10   1    5.62    0.75
  -1 -10   1    0.18    0.28
  -1 -10   1    0.71    0.30
   0 -10   1   15.71    0.95
   0 -10   1   17.01    0.97
  -1  10  -1    0.10    0.20
   1 -10   1    0.31    0.26
   1 -10   1    0.30    0.26
  -2  10  -1    1.32    0.31
   2 -10   1    1.42    0.35
   2 -10   1    1.34    0.35
   3 -10   1   16.59    0.99
   3 -10   1   17.57    1.02
  -3  -9   1    0.45    0.25
  -3  -9   1   -0.01    0.24
  -3  -9   1    0.27    0.26
  -2  -9   1    9.87    0.72
  -2  -9   1    9.70    0.73
  -1  -9   1    6.93    0.59
  -1  -9   1    8.56    0.66
   0  -9   1    0.40    0.24
   0  -9   1    0.87    0.29
   1  -9   1   51.19    2.07
   1  -9   1   51.10    2.07
  -2   9  -1    2.44    0.36
   2  -9   1    1.97    0.35
   2  -9   1    1.58    0.35
   3  -9   1    4.03    0.49
   3  -9   1    3.04    0.45
   4  -9   1   10.98    0.75
   4  -9   1   11.69    0.76
   5  -9   1    3.43    0.49
   5  -9   1    2.91    0.43
   5  -9   1    4.89    0.58
   5   8  -1    3.20    0.52
   4   8  -1    2.12    0.35
  -4  -8   1    1.52    0.33
  -4  -8   1    1.39    0.41
  -4  -8   1    1.64    0.37
   3   8  -1   12.83    0.79
  -3  -8   1   15.27    0.89
  -3  -8   1   15.59    0.89
  -3  -8   1   16.45    0.97
  -2  -8   1    3.12    0.42
  -2  -8   1    2.81    0.41
   1   8  -1   14.74    0.76
  -1  -8   1   14.56    0.83
  -1  -8   1   14.06    0.81
   0   8  -1   21.14    0.94
   0  -8   1   20.17    1.00
   0  -8   1   20.16    1.00
   1  -8   1    5.20    0.45
   1  -8   1    4.14    0.44
   2  -8   1   30.56    1.31
   2  -8   1   27.56    1.28
  -3   8  -1    8.27    0.52
   3  -8   1    8.30    0.56
   3  -8   1    7.46    0.57
   3  -8   1    7.43    0.58
   4  -8   1   29.67    1.37
   4  -8   1   31.96    1.39
   5  -8   1    2.09    0.37
   5  -8   1    1.99    0.37
   6  -8   1    9.64    0.76
   6  -8   1   10.19    0.72
   5   7  -1    8.00    0.63
  -5  -7   1    7.73    0.65
  -5  -7   1    7.88    0.71
   4   7  -1    0.17    0.21
  -4  -7   1   -0.22    0.21
  -4  -7   1   -0.13    0.20
  -4  -7   1    0.05    0.22
   3   7  -1   33.50    1.41
  -3  -7   1   34.16    1.46
  -3  -7   1   33.76    1.46
  -3  -7   1   31.24    1.49
   2   7  -1   25.06    1.11
  -2  -7   1   26.22    1.17
  -2  -7   1   25.75    1.18
   1   7  -1   11.54    0.62
  -1  -7   1   11.46    0.67
  -1  -7   1   12.39    0.69
   0   7  -1   49.59    1.79
   0  -7   1   47.24    1.84
   0  -7   1   45.34    1.83
  -1   7  -1    0.53    0.16
   1  -7   1    1.86    0.24
   1  -7   1    0.79    0.21
   1  -7   1    0.56    0.17
  -2   7  -1   59.62    2.20
   2  -7   1   61.85    2.24
   2  -7   1   61.09    2.29
   2  -7   1   62.17    2.30
  -3   7  -1   25.05    1.06
   3  -7   1   26.17    1.15
   3  -7   1   25.28    1.14
   4  -7   1   14.08    0.78
   4  -7   1   14.01    0.77
   5  -7   1   35.98    1.53
   5  -7   1   35.10    1.53
   6  -7   1    4.20    0.49
   6  -7   1    3.55    0.46
   7  -7   1    6.87    0.62
   7  -7   1    6.89    0.77
   6   6  -1    0.48    0.24
  -6  -6   1    0.11    0.25
   5   6  -1   -0.15    0.17
  -5  -6   1   -0.24    0.19
  -5  -6   1    0.04    0.24
   4   6  -1   50.20    1.92
  -4  -6   1   47.97    1.93
  -4  -6   1   49.77    1.96
  -4  -6   1   45.91    1.99
   3   6  -1    1.32    0.26
  -3  -6   1    1.34    0.26
  -3  -6   1    1.67    0.30
  -3  -6   1    1.74    0.33
   2   6  -1   39.36    1.52
  -2  -6   1   38.40    1.55
  -2  -6   1   39.19    1.57
   1   6  -1   46.31    1.66
  -1  -6   1   41.92    1.70
  -1  -6   1   44.25    1.70
   0   6  -1   11.86    0.58
   0  -6   1   11.94    0.63
   0  -6   1   12.48    0.63
   0  -6   1   12.75    0.55
  -1   6  -1  108.29    3.64
   1  -6   1  109.81    3.64
   1  -6   1  107.17    3.70
   1  -6   1  100.51    3.69
  -2   6  -1    0.06    0.10
   2  -6   1    0.14    0.13
   2  -6   1    0.13    0.12
  -3   6  -1   83.78    2.97
  -3   6  -1   90.30    2.97
   3  -6   1   83.73    3.05
   3  -6   1   83.53    3.03
   4  -6   1    2.96    0.33
   4  -6   1    2.14    0.31
   5  -6   1    1.20    0.26
   5  -6   1    1.21    0.28
   6  -6   1   15.54    0.87
   6  -6   1   15.65    0.85
   7  -6   1    0.56    0.26
   7  -6   1    1.35    0.31
   7   5  -1    0.08    0.28
  -7  -5   1    0.29    0.35
   6   5  -1   38.77    1.67
  -6  -5   1   37.82    1.74
   5   5  -1    0.73    0.23
  -5  -5   1    1.10    0.31
  -5  -5   1    1.13    0.26
   4   5  -1    0.20    0.16
  -4  -5   1    0.82    0.21
  -4  -5   1    0.40    0.21
  -4  -5   1    0.48    0.21
   3   5  -1   26.78    1.12
  -3  -5   1   25.36    1.17
  -3  -5   1   28.55    1.16
  -3  -5   1   26.77    1.14
   2   5  -1   30.54    1.19
  -2  -5   1   29.81    1.22
  -2  -5   1   30.34    1.22
   1   5  -1  142.16    4.79
  -1  -5   1  141.21    4.82
  -1  -5   1  139.96    4.83
  -1  -5   1  145.96    4.71
   0   5  -1    2.98    0.24
   0  -5   1    5.02    0.31
   0  -5   1    3.64    0.24
   0  -5   1    3.22    0.27
  -1   5  -1    3.46    0.24
   1  -5   1    3.33    0.26
   1  -5   1    3.43    0.27
  -2   5  -1  114.36    3.75
   2  -5   1  107.80    3.79
   2  -5   1  109.94    3.79
  -3   5  -1    0.26    0.11
  -3   5  -1    0.15    0.09
   3  -5   1    0.15    0.08
   3  -5   1    0.15    0.12
   3  -5   1    0.01    0.11
  -4   5  -1  132.65    4.45
  -4   5  -1  127.68    4.39
   4  -5   1  138.02    4.45
   4  -5   1  124.09    4.41
   4  -5   1  124.59    4.45
  -5   5  -1    3.32    0.37
   5  -5   1    3.69    0.40
   5  -5   1    3.30    0.34
   5  -5   1    3.67    0.37
   6  -5   1    7.12    0.55
   6  -5   1    8.17    0.55
   7  -5   1   17.62    0.98
   7  -5   1   18.74    0.93
   7   4  -1    2.15    0.40
  -7  -4   1    2.76    0.48
   6   4  -1    0.23    0.20
  -6  -4   1    0.25    0.22
  -6  -4   1    0.49    0.24
   5   4  -1   63.83    2.39
  -5  -4   1   63.14    2.39
  -5  -4   1   63.32    2.46
   4   4  -1    0.40    0.15
  -4  -4   1    0.42    0.18
  -4  -4   1    0.45    0.15
  -4  -4   1    0.21    0.15
   3   4  -1   34.63    1.32
  -3  -4   1   35.50    1.34
  -3  -4   1   29.51    1.28
  -3  -4   1   34.95    1.37
  -3  -4   1   36.62    1.35
   2   4  -1   14.69    0.63
  -2  -4   1   14.38    0.54
  -2  -4   1   12.91    0.63
  -2  -4   1   14.76    0.65
   1   4  -1    0.08    0.07
  -1  -4   1    0.22    0.07
  -1  -4   1    0.16    0.09
  -1  -4   1    0.22    0.10
   0   4  -1  603.99   18.81
   0  -4   1  595.88   18.85
   0  -4   1  554.92   18.79
   0  -4   1  558.04   18.83
  -1   4  -1   27.57    0.99
   1  -4   1   26.72    1.01
   1  -4   1   25.05    1.01
   1  -4   1   27.39    0.92
  -2   4  -1   25.98    0.94
   2  -4   1   25.23    0.95
   2  -4   1   23.61    0.90
   2  -4   1   24.25    0.96
  -3   4  -1   50.64    1.75
  -3   4  -1   50.09    1.80
  -3   4  -1   52.86    1.83
   3  -4   1   49.44    1.82
   3  -4   1   51.50    1.85
  -4   4  -1    6.64    0.40
  -4   4  -1    6.39    0.38
   4  -4   1    6.44    0.40
   4  -4   1    6.50    0.41
  -5   4  -1   62.22    2.28
  -5   4  -1   62.83    2.32
   5  -4   1   63.30    2.28
   5  -4   1   62.03    2.32
  -6   4  -1    0.03    0.15
   6  -4   1    0.28    0.18
   6  -4   1    0.46    0.21
   7  -4   1   12.38    0.78
   7  -4   1   12.15    0.71
   8  -4   1    1.89    0.44
   8  -4   1    3.11    0.48
   7   3  -1   15.41    0.91
  -7  -3   1   15.61    0.92
   6   3  -1    2.65    0.38
  -6  -3   1    3.06    0.43
  -6  -3   1    2.53    0.35
   5   3  -1   10.65    0.61
  -5  -3   1   10.37    0.60
  -5  -3   1   10.25    0.63
   4   3  -1   85.15    3.01
  -4  -3   1   82.93    3.05
  -4  -3   1   89.11    3.03
   3   3  -1    7.72    0.42
  -3  -3   1    7.22    0.43
  -3  -3   1    7.59    0.42
  -3  -3   1    8.44    0.43
  -3  -3   1    7.86    0.36
   2   3  -1   52.65    1.86
  -2  -3   1   54.22    1.88
  -2  -3   1   54.17    1.81
  -2  -3   1   52.02    1.88
   1   3  -1  234.39    7.65
  -1  -3   1  234.23    7.62
  -1  -3   1  230.33    7.67
  -1  -3   1  234.45    7.67
   0   3  -1    1.27    0.13
   0  -3   1    1.36    0.08
   0  -3   1    1.16    0.12
   0  -3   1    1.43    0.15
   0  -3   1    1.96    0.15
  -1   3  -1  182.99    5.94
   1  -3   1  182.96    5.96
   1  -3   1  172.46    5.90
   1  -3   1  184.52    5.95
  -2   3  -1    1.51    0.14
  -2   3  -1    1.87    0.15
   2  -3   1    1.72    0.15
   2  -3   1    1.64    0.15
  -3   3  -1  249.19    8.14
  -3   3  -1  253.79    8.24
  -3   3  -1  250.08    8.24
   3  -3   1  248.79    8.26
  -4   3  -1    1.86    0.21
  -4   3  -1    1.83    0.22
   4  -3   1    2.12    0.25
  -5   3  -1   19.82    0.85
  -5   3  -1   19.73    0.84
   5  -3   1   17.44    0.86
  -6   3  -1   27.48    1.19
   6  -3   1   28.29    1.24
   7  -3   1   -0.11    0.17
   8  -3   1   19.46    1.05
   8   2  -1   15.87    0.94
  -8  -2   1   15.85    0.97
   7   2  -1    0.40    0.23
  -7  -2   1   -0.20    0.22
   6   2  -1   16.11    0.85
  -6  -2   1   16.75    1.05
  -6  -2   1   17.70    0.90
   5   2  -1    0.08    0.13
  -5  -2   1    0.24    0.13
  -5  -2   1    0.29    0.17
   4   2  -1  108.31    3.73
  -4  -2   1  107.82    3.77
  -4  -2   1  110.44    3.73
   3   2  -1   87.64    3.03
  -3  -2   1   87.34    3.05
  -3  -2   1   87.44    3.03
  -3  -2   1   90.56    3.03
  -3  -2   1   90.86    2.99
   2   2  -1    3.72    0.22
  -2  -2   1    3.97    0.23
  -2  -2   1    3.39    0.23
  -2  -2   1    3.79    0.22
  -2  -2   1    3.79    0.19
   1   2  -1  153.04    5.16
  -1  -2   1  151.39    5.17
  -1  -2   1  163.39    5.18
  -1  -2   1  161.35    5.14
   0   2  -1    7.54    0.31
   0  -2   1    7.98    0.29
   0  -2   1    7.37    0.32
   0  -2   1    7.92    0.32
   0  -2   1    7.86    0.32
  -1   2  -1  367.03   12.22
  -1   2  -1  394.49   12.23
   1  -2   1  358.31   12.22
   1  -2   1  377.33   12.22
   1  -2   1  383.90   12.23
  -2   2  -1  133.65    4.36
  -2   2  -1  130.66    4.36
   2  -2   1  131.54    4.37
  -3   2  -1   23.09    0.89
  -3   2  -1   23.81    0.88
   3  -2   1   23.41    0.90
  -4   2  -1  240.15    7.78
  -4   2  -1  242.50    7.79
   4  -2   1  223.64    7.80
  -5   2  -1    0.22    0.12
  -5   2  -1   -0.06    0.11
   5  -2   1    0.10    0.13
  -6   2  -1    8.30    0.70
  -6   2  -1    8.40    0.52
   6  -2   1    8.55    0.57
   7  -2   1   12.42    0.76
   8  -2   1    0.79    0.31
   8   1  -1   14.68    0.89
  -8  -1   1   14.82    0.90
   7   1  -1    1.77    0.33
  -7  -1   1    1.94    0.35
   6   1  -1    2.38    0.32
  -6  -1   1    2.27    0.34
   5   1  -1   88.90    3.08
  -5  -1   1   82.46    3.03
  -5  -1   1   90.22    3.11
   4   1  -1    8.89    0.46
  -4  -1   1    8.39    0.43
  -4  -1   1    8.86    0.47
   3   1  -1   89.86    3.06
  -3  -1   1   91.84    3.06
  -3  -1   1   89.03    3.09
  -3  -1   1   91.66    3.05
   2   1  -1  252.84    8.05
  -2  -1   1  250.64    8.05
  -2  -1   1  235.98    8.07
  -2  -1   1  237.61    8.05
  -2  -1   1  255.48    8.05
   1   1  -1   11.81    0.46
  -1  -1   1   13.48    0.47
  -1  -1   1   12.43    0.47
  -1  -1   1   13.01    0.47
  -1  -1   1   12.04    0.46
  -1  -1   1   13.03    0.46
   0   1  -1  503.71   16.44
   0  -1   1  503.54   16.41
   0  -1   1  512.75   16.41
   0  -1   1  494.09   16.45
   0  -1   1  519.09   16.43
  -1   1  -1  262.61    9.07
  -1   1  -1  307.95    9.10
   1  -1   1  269.15    9.09
  -2   1  -1  124.36    4.21
  -2   1  -1  131.48    4.20
   2  -1   1  126.74    4.21
  -3   1  -1   65.97    2.25
  -3   1  -1   66.08    2.26
   3  -1   1   65.43    2.27
  -4   1  -1   66.15    2.34
  -4   1  -1   68.96    2.34
   4  -1   1   65.91    2.36
  -5   1  -1   36.95    1.43
  -5   1  -1   38.01    1.44
   5  -1   1   37.60    1.47
  -6   1  -1    1.47    0.25
  -6   1  -1    1.62    0.25
   6  -1   1    2.09    0.31
  -7   1  -1   20.35    1.01
   7  -1   1   21.11    1.06
   8  -1   1    1.43    0.35
   8   0  -1    0.22    0.25
  -8   0   1    0.67    0.28
   7   0  -1   42.44    1.78
  -7   0   1   44.91    1.81
   6   0  -1    1.38    0.26
  -6   0   1    1.49    0.27
   5   0  -1    4.51    0.35
  -5   0   1    5.91    0.35
  -5   0   1    4.56    0.36
   4   0  -1   86.99    3.03
  -4   0   1   90.79    3.06
  -4   0   1   87.54    3.01
   3   0  -1   56.18    1.96
  -3   0   1   57.93    1.95
  -3   0   1   56.70    1.98
   2   0  -1   39.14    1.30
  -2   0   1   35.32    1.29
  -2   0   1   38.79    1.32
  -2   0   1   38.97    1.33
   1   0  -1    0.64    0.05
  -1   0   1    0.39    0.06
  -1   0   1    0.76    0.06
  -1   0   1    0.59    0.07
  -1   0   1    0.55    0.05
   0   0  -1    0.02    0.01
   0   0   1    0.00    0.01
   0   0   1    0.01    0.01
   0   0   1   -0.02    0.01
   0   0   1   -0.01    0.01
  -1   0  -1  528.65   17.60
  -1   0  -1  547.71   17.62
   1   0   1  545.59   17.63
   1   0   1  553.49   17.62
  -2   0  -1   94.24    3.03
  -2   0  -1   90.55    3.04
   2   0   1   88.36    3.03
  -3   0  -1  178.29    5.96
  -3   0  -1  178.20    5.95
   3   0   1  183.59    5.96
  -4   0  -1    4.74    0.31
  -4   0  -1    4.50    0.30
   4   0   1    5.11    0.33
  -5   0  -1   86.41    3.08
  -5   0  -1   88.74    3.09
   5   0   1   88.90    3.11
  -6   0  -1   32.59    1.33
  -6   0  -1   31.03    1.33
   6   0   1   32.42    1.36
  -7   0  -1    4.82    0.46
   7   0   1    5.26    0.49
   8   0   1   10.76    0.77
   8  -1  -1    4.40    0.51
  -8   1   1    4.72    0.52
   7  -1  -1    0.34    0.21
  -7   1   1    0.46    0.22
   6  -1  -1   40.82    1.63
  -6   1   1   41.87    1.65
   5  -1  -1    0.17    0.12
  -5   1   1    0.20    0.13
  -5   1   1    0.05    0.09
   4  -1  -1  157.61    5.25
  -4   1   1  157.12    5.27
  -4   1   1  156.76    5.22
   3  -1  -1   26.22    0.95
  -3   1   1   25.35    0.92
  -3   1   1   25.49    0.97
   2  -1  -1   50.39    1.76
  -2   1   1   52.55    1.75
  -2   1   1   53.17    1.74
  -2   1   1   53.06    1.79
   1  -1  -1  571.43   19.26
  -1   1   1  565.28   19.28
  -1   1   1  648.47   19.28
   0  -1  -1   41.15    1.31
   0  -1  -1   40.54    1.30
   0   1   1   35.79    1.29
   0   1   1   39.43    1.30
  -1  -1  -1  410.98   12.99
  -1  -1  -1  364.47   12.97
   1   1   1  424.79   12.99
  -2  -1  -1  110.85    3.71
  -2  -1  -1  115.03    3.75
  -2  -1  -1  113.29    3.75
   2   1   1  110.73    3.74
  -3  -1  -1    6.19    0.35
  -3  -1  -1    7.31    0.37
   3   1   1    6.91    0.36
  -4  -1  -1  101.38    3.41
  -4  -1  -1   97.45    3.40
   4   1   1   97.35    3.40
  -5  -1  -1    0.53    0.17
  -5  -1  -1    0.99    0.20
   5   1   1    1.16    0.23
  -6  -1  -1   29.40    1.26
  -6  -1  -1   28.16    1.24
   6   1   1   29.50    1.28
  -7  -1  -1    3.63    0.45
   7   1   1    3.41    0.45
   8   1   1    0.12    0.29
   8  -2  -1   24.12    1.19
  -8   2   1   23.20    1.19
   7  -2  -1    3.22    0.40
  -7   2   1    2.46    0.36
   6  -2  -1    3.33    0.37
  -6   2   1    3.79    0.36
   5  -2  -1   45.08    1.65
  -5   2   1   41.97    1.65
   4  -2  -1    0.49    0.12
  -4   2   1    0.45    0.14
  -4   2   1    0.57    0.11
   3  -2  -1  257.21    8.73
  -3   2   1  267.83    8.68
  -3   2   1  275.75    8.78
  -3   2   1  265.55    8.71
   2  -2  -1  270.94    8.67
  -2   2   1  259.77    8.71
  -2   2   1  266.85    8.66
  -2   2   1  265.59    8.65
   1  -2  -1  247.86    8.51
   1  -2  -1  259.55    8.54
  -1   2   1  267.47    8.50
  -1   2   1  272.33    8.53
  -1   2   1  260.94    8.55
   0  -2  -1   67.57    2.16
   0  -2  -1   67.66    2.17
   0   2   1   56.61    2.11
   0   2   1   66.60    2.14
  -1  -2  -1   49.11    1.68
  -1  -2  -1   48.20    1.66
  -2  -2  -1  597.21   19.05
  -2  -2  -1  556.86   19.01
   2   2   1  601.42   19.02
  -3  -2  -1   12.86    0.54
  -3  -2  -1   12.26    0.57
  -3  -2  -1   12.76    0.59
   3   2   1   11.86    0.56
  -4  -2  -1    7.32    0.45
  -4  -2  -1    7.92    0.46
   4   2   1    7.53    0.44
  -5  -2  -1   23.13    1.03
  -5  -2  -1   22.18    1.01
   5   2   1   22.34    1.01
  -6  -2  -1    0.75    0.25
  -6  -2  -1    0.83    0.23
   6   2   1    0.79    0.25
   7   2   1   33.08    1.50
   8  -3  -1    0.02    0.23
   7  -3  -1   33.67    1.50
  -7   3   1   36.61    1.54
   6  -3  -1    1.32    0.26
  -6   3   1    1.38    0.29
   5  -3  -1   19.29    0.86
  -5   3   1   20.04    0.90
   4  -3  -1   15.44    0.67
  -4   3   1   15.67    0.71
  -4   3   1   15.35    0.58
  -4   3   1   14.81    0.62
   3  -3  -1   15.78    0.65
  -3   3   1   16.03    0.61
  -3   3   1   15.80    0.69
  -3   3   1   15.54    0.61
   2  -3  -1  318.34   10.59
   2  -3  -1  318.24   10.57
  -2   3   1  330.38   10.56
  -2   3   1  327.10   10.61
  -2   3   1  323.57   10.54
   1  -3  -1    1.55    0.13
   1  -3  -1    1.42    0.15
  -1   3   1    1.59    0.12
   0  -3  -1   87.79    2.94
   0  -3  -1   88.43    2.94
   0   3   1   85.64    2.91
  -1  -3  -1   16.03    0.64
  -1  -3  -1   15.63    0.64
   1   3   1   15.92    0.62
  -2  -3  -1    3.88    0.27
  -2  -3  -1    3.37    0.23
   2   3   1    3.59    0.24
  -3  -3  -1  299.51   10.26
  -3  -3  -1  306.69   10.20
  -3  -3  -1  309.20   10.25
   3   3   1  325.34   10.23
  -4  -3  -1    2.58    0.31
  -4  -3  -1    2.38    0.29
   4   3   1    2.37    0.28
  -5  -3  -1    7.84    0.53
  -5  -3  -1    8.11    0.57
   5   3   1    7.81    0.52
  -6  -3  -1    7.07    0.58
  -6  -3  -1    7.12    0.57
   6   3   1    7.01    0.55
  -7  -3  -1    0.31    0.26
   7   3   1    0.06    0.22
   8  -4  -1    0.23    0.25
   8  -4  -1    0.31    0.24
   7  -4  -1    6.42    0.53
  -7   4   1    5.55    0.52
   6  -4  -1   70.68    2.64
  -6   4   1   72.60    2.68
   5  -4  -1    2.54    0.30
  -5   4   1    2.60    0.32
   4  -4  -1   22.99    0.96
  -4   4   1   22.75    0.88
  -4   4   1   24.62    1.01
   3  -4  -1   18.06    0.79
   3  -4  -1   17.57    0.76
  -3   4   1   18.84    0.74
  -3   4   1   19.07    0.81
  -3   4   1   18.99    0.72
   2  -4  -1   17.95    0.75
   2  -4  -1   17.92    0.72
  -2   4   1   17.53    0.72
  -2   4   1   17.74    0.68
   1  -4  -1  454.44   14.88
   1  -4  -1  441.41   14.89
  -1   4   1  471.99   14.84
   0  -4  -1   78.58    2.51
   0  -4  -1   73.89    2.60
   0  -4  -1   72.33    2.59
   0   4   1   76.39    2.56
  -1  -4  -1   61.46    2.18
  -1  -4  -1   64.50    2.18
   1   4   1   62.99    2.14
   1   4   1   58.49    2.06
  -2  -4  -1   20.96    0.94
  -2  -4  -1   24.36    0.94
   2   4   1   23.84    0.93
  -3  -4  -1   27.71    1.15
  -3  -4  -1   28.13    1.12
   3   4   1   27.56    1.11
  -4  -4  -1   24.84    1.09
  -4  -4  -1   25.40    1.04
  -4  -4  -1   23.19    1.11
   4   4   1   24.53    1.06
  -5  -4  -1    0.44    0.21
  -5  -4  -1    0.30    0.23
   5   4   1    0.41    0.19
  -6  -4  -1   20.18    1.03
   6   4   1   19.09    1.01
  -7  -4  -1    0.43    0.33
   7   4   1    0.02    0.25
   8  -5  -1   10.19    0.79
   7  -5  -1   -0.23    0.21
   7  -5  -1    0.01    0.19
  -7   5   1    0.16    0.23
   6  -5  -1   12.38    0.71
   6  -5  -1   11.96    0.75
  -6   5   1   14.04    0.78
   5  -5  -1   67.97    2.51
   5  -5  -1   68.86    2.55
  -5   5   1   69.26    2.57
   4  -5  -1    0.49    0.18
   4  -5  -1    0.78    0.17
  -4   5   1    0.54    0.18
  -4   5   1    0.45    0.12
   3  -5  -1   15.25    0.73
   3  -5  -1   15.48    0.71
  -3   5   1   16.34    0.69
   2  -5  -1    0.41    0.12
   2  -5  -1    0.45    0.14
  -2   5   1    0.47    0.13
  -2   5   1    0.32    0.09
   1  -5  -1   68.99    2.45
   1  -5  -1   67.40    2.46
  -1   5   1   72.54    2.40
   0  -5  -1  158.00    5.25
   0  -5  -1  154.83    5.26
   0   5   1  154.99    5.19
  -1  -5  -1    8.44    0.47
  -1  -5  -1    8.04    0.47
   1   5   1    8.28    0.43
  -2  -5  -1   67.80    2.44
  -2  -5  -1   66.67    2.41
   2   5   1   66.70    2.38
  -3  -5  -1   10.50    0.59
  -3  -5  -1   11.12    0.63
   3   5   1   11.20    0.59
  -4  -5  -1   51.41    2.02
  -4  -5  -1   52.64    2.09
  -4  -5  -1   49.86    1.96
   4   5   1   52.85    1.99
  -5  -5  -1   15.53    0.91
  -5  -5  -1   13.87    0.85
   5   5   1   14.48    0.80
  -6  -5  -1    2.18    0.39
  -6  -5  -1    2.46    0.42
   6   5   1    1.91    0.36
   7  -6  -1    6.15    0.63
   7  -6  -1    6.08    0.55
   6  -6  -1    0.12    0.20
   6  -6  -1    0.07    0.18
  -6   6   1   -0.04    0.18
   5  -6  -1   53.76    2.04
   5  -6  -1   49.48    1.98
   4  -6  -1   17.19    0.80
   4  -6  -1   16.07    0.82
  -4   6   1   14.43    0.81
   3  -6  -1    0.41    0.16
   3  -6  -1    0.17    0.16
  -3   6   1    0.36    0.14
   2  -6  -1   87.89    3.21
   2  -6  -1   92.56    3.19
  -2   6   1   91.80    3.18
   1  -6  -1   10.38    0.56
   1  -6  -1    9.60    0.54
  -1   6   1    9.69    0.48
   0  -6  -1   73.09    2.74
   0  -6  -1   78.73    2.76
   0   6   1   78.47    2.68
  -1  -6  -1   14.61    0.75
  -1  -6  -1   16.21    0.76
   1   6   1   15.58    0.71
  -2  -6  -1    0.56    0.20
  -2  -6  -1    0.32    0.18
   2   6   1    0.26    0.14
  -3  -6  -1   52.80    2.02
  -3  -6  -1   51.93    2.05
   3   6   1   52.54    1.98
  -4  -6  -1    2.93    0.41
  -4  -6  -1    2.98    0.38
  -4  -6  -1    2.67    0.43
   4   6   1    2.61    0.37
  -5  -6  -1    8.21    0.70
  -5  -6  -1    7.77    0.64
   5   6   1    7.01    0.56
  -6  -6  -1    4.29    0.55
  -6  -6  -1    4.12    0.58
   6   6   1    2.92    0.44
   7  -7  -1    2.44    0.71
   7  -7  -1    2.70    0.51
   6  -7  -1    7.54    0.60
   6  -7  -1    7.64    0.58
   5  -7  -1    0.24    0.22
   5  -7  -1    0.58    0.24
   4  -7  -1   61.28    2.30
   4  -7  -1   56.87    2.23
   3  -7  -1   14.06    0.75
   3  -7  -1   14.28    0.80
  -3   7   1   14.95    0.74
   2  -7  -1    0.84    0.23
   2  -7  -1    0.63    0.20
  -2   7   1    0.97    0.22
   1  -7  -1   37.66    1.53
   1  -7  -1   39.35    1.57
   0  -7  -1    0.70    0.21
   0  -7  -1    0.91    0.23
  -1  -7  -1   84.69    3.06
  -1  -7  -1   83.25    3.07
  -2  -7  -1    1.59    0.29
  -2  -7  -1    1.83    0.33
   2   7   1    2.18    0.29
  -3  -7  -1    7.50    0.58
  -3  -7  -1    8.16    0.62
   3   7   1    8.29    0.56
  -4  -7  -1    7.81    0.70
  -4  -7  -1    8.75    0.62
  -4  -7  -1    8.54    0.65
  -5  -7  -1    0.39    0.31
  -5  -7  -1    0.30    0.23
   6  -8  -1    2.89    0.47
   6  -8  -1    4.07    0.50
   5  -8  -1    3.19    0.47
   5  -8  -1    3.93    0.47
   4  -8  -1    0.85    0.26
   4  -8  -1    0.51    0.25
   3  -8  -1   32.72    1.42
   3  -8  -1   30.34    1.37
   2  -8  -1    0.30    0.21
   2  -8  -1    0.18    0.18
  -2   8   1   -0.12    0.15
   1  -8  -1   25.41    1.19
   1  -8  -1   24.96    1.17
  -1   8   1   26.67    1.18
   0  -8  -1    4.65    0.48
   0  -8  -1    5.20    0.46
  -1  -8  -1    3.49    0.44
  -1  -8  -1    3.41    0.45
  -2  -8  -1   44.12    1.94
  -2  -8  -1   50.83    1.96
  -3  -8  -1    0.16    0.24
  -3  -8  -1    0.53    0.26
  -4  -8  -1    8.72    0.65
  -4  -8  -1    9.00    0.69
  -4  -8  -1    7.70    0.76
   4   8   1    8.98    0.67
   5  -9  -1   10.29    0.77
   5  -9  -1   11.27    0.78
   4  -9  -1    1.97    0.41
   4  -9  -1    1.90    0.37
   3  -9  -1    0.52    0.29
   3  -9  -1    0.42    0.24
  -3   9   1    1.22    0.29
   2  -9  -1   31.96    1.38
   2  -9  -1   29.76    1.39
  -2   9   1   27.46    1.31
   1  -9  -1    5.59    0.52
   1  -9  -1    6.49    0.59
  -1   9   1    5.53    0.51
   0  -9  -1   29.51    1.35
   0  -9  -1   27.08    1.32
   0   9   1   29.46    1.33
  -1  -9  -1    2.74    0.42
  -1  -9  -1    2.89    0.44
   1   9   1    3.18    0.43
  -2  -9  -1    0.51    0.27
  -2  -9  -1    0.66    0.30
   2   9   1    0.67    0.27
  -3  -9  -1    3.35    0.61
  -3  -9  -1    2.92    0.47
  -3  -9  -1    2.22    0.41
   3   9   1    2.61    0.48
   3 -10  -1    0.73    0.39
   3 -10  -1    0.74    0.33
   2 -10  -1    3.07    0.47
   2 -10  -1    3.11    0.49
  -2  10   1    3.06    0.43
   1 -10  -1    9.62    0.71
   1 -10  -1    8.27    0.70
   0 -10  -1    0.35    0.27
   0 -10  -1   -0.22    0.27
   0  10   1    0.13    0.25
  -1 -10  -1   15.40    1.07
  -2 -10   2    9.56    0.81
  -2 -10   2   10.67    0.79
  -2 -10   2    9.41    0.76
  -1 -10   2    2.28    0.40
  -1 -10   2    1.87    0.37
   0 -10   2    0.74    0.26
   0 -10   2    0.36    0.27
   1 -10   2   24.18    1.20
   1 -10   2   23.37    1.22
  -2  10  -2    0.45    0.23
   2 -10   2    0.35    0.26
   2 -10   2    0.37    0.27
   3 -10   2   12.18    0.83
   3 -10   2   11.82    0.79
   4 -10   2    1.53    0.41
   4   9  -2    0.28    0.27
  -4  -9   2    1.20    0.54
  -4  -9   2    0.42    0.30
   3   9  -2    5.50    0.56
  -3  -9   2    7.22    0.71
  -3  -9   2    6.43    0.62
  -3  -9   2    7.08    0.61
  -2  -9   2    5.37    0.55
  -2  -9   2    5.16    0.56
   1   9  -2   30.04    1.33
  -1  -9   2   30.10    1.39
  -1  -9   2   30.52    1.41
   0  -9   2    0.11    0.19
   0  -9   2    0.34    0.23
   1  -9   2    8.23    0.63
   1  -9   2    8.74    0.63
   2  -9   2   23.41    1.13
   2  -9   2   20.95    1.09
   3  -9   2    0.28    0.25
   3  -9   2    0.23    0.21
   4  -9   2   33.02    1.48
   4  -9   2   32.59    1.50
   4  -9   2   32.50    1.47
   5  -9   2   -0.05    0.24
   5  -9   2   -0.09    0.27
   5  -9   2   -0.12    0.22
   5   8  -2   15.41    0.91
  -5  -8   2   15.22    1.05
   4   8  -2    0.24    0.23
  -4  -8   2    0.94    0.29
  -4  -8   2    0.67    0.30
  -4  -8   2    0.30    0.26
   3   8  -2   35.13    1.53
  -3  -8   2   36.73    1.60
  -3  -8   2   35.43    1.62
  -3  -8   2   35.76    1.58
   2   8  -2    2.58    0.37
  -2  -8   2    2.57    0.40
  -2  -8   2    2.38    0.37
   1   8  -2    0.44    0.20
  -1  -8   2    0.17    0.18
  -1  -8   2    0.29    0.21
   0   8  -2   75.02    2.77
   0  -8   2   75.74    2.82
   0  -8   2   77.89    2.85
  -1   8  -2    0.67    0.19
   1  -8   2    0.59    0.21
   1  -8   2    0.93    0.25
   2  -8   2   19.63    0.96
   2  -8   2   19.96    0.94
   2  -8   2   19.67    1.00
  -3   8  -2   10.11    0.59
   3  -8   2   10.80    0.68
   3  -8   2   10.00    0.66
   3  -8   2   10.75    0.66
   4  -8   2    0.77    0.26
   4  -8   2    0.23    0.21
   5  -8   2   29.04    1.33
   5  -8   2   29.58    1.40
   6  -8   2    1.96    0.41
   6  -8   2    2.07    0.38
   5   7  -2    3.93    0.47
  -5  -7   2    4.36    0.54
  -5  -7   2    5.70    0.67
   4   7  -2   25.29    1.17
  -4  -7   2   22.46    1.17
  -4  -7   2   23.59    1.24
  -4  -7   2   25.50    1.19
  -3  -7   2    1.80    0.32
  -3  -7   2    2.66    0.40
  -3  -7   2    1.97    0.34
   2   7  -2   51.82    1.98
  -2  -7   2   53.27    2.05
  -2  -7   2   50.69    2.02
   1   7  -2   14.10    0.73
  -1  -7   2   16.01    0.80
  -1  -7   2   15.19    0.79
   0   7  -2    7.21    0.45
   0  -7   2    6.45    0.47
   0  -7   2    8.23    0.50
  -1   7  -2   45.35    1.75
   1  -7   2   45.52    1.81
   1  -7   2   49.66    1.77
   1  -7   2   46.12    1.80
  -2   7  -2    3.24    0.30
   2  -7   2    3.56    0.33
   2  -7   2    3.00    0.36
   2  -7   2    3.08    0.35
  -3   7  -2   82.45    2.90
   3  -7   2   79.81    2.93
   3  -7   2   81.27    2.98
   4  -7   2    2.10    0.33
   4  -7   2    1.79    0.33
   5  -7   2    9.66    0.63
   5  -7   2    9.04    0.65
   6  -7   2   23.26    1.17
   6  -7   2   22.80    1.12
   6   6  -2   14.28    0.88
  -6  -6   2   15.00    0.97
   5   6  -2    1.45    0.30
  -5  -6   2    1.66    0.38
  -5  -6   2    1.51    0.33
   4   6  -2   42.50    1.67
  -4  -6   2   40.03    1.66
  -4  -6   2   37.80    1.69
  -4  -6   2   39.30    1.65
   3   6  -2   25.24    1.08
  -3  -6   2   24.72    1.11
  -3  -6   2   23.82    1.13
  -3  -6   2   23.03    1.09
   2   6  -2   10.02    0.56
  -2  -6   2   10.31    0.60
  -2  -6   2   10.20    0.58
   1   6  -2   75.37    2.58
  -1  -6   2   69.33    2.61
  -1  -6   2   72.23    2.49
  -1  -6   2   72.03    2.61
   0   6  -2    3.45    0.28
   0  -6   2    2.35    0.28
   0  -6   2    3.42    0.26
   0  -6   2    3.12    0.33
  -1   6  -2   72.94    2.53
   1  -6   2   73.73    2.53
   1  -6   2   70.17    2.55
   1  -6   2   69.13    2.57
  -2   6  -2   96.58    3.42
   2  -6   2  100.86    3.48
   2  -6   2  100.25    3.45
  -3   6  -2    0.54    0.15
   3  -6   2    0.03    0.14
   3  -6   2   -0.05    0.12
  -4   6  -2   82.39    2.92
   4  -6   2   82.47    2.99
   4  -6   2   81.38    2.94
   5  -6   2    2.48    0.36
   5  -6   2    2.26    0.30
   6  -6   2   13.39    0.73
   6  -6   2   13.02    0.79
   7  -6   2   13.61    0.85
   7   5  -2    0.53    0.30
  -7  -5   2    0.06    0.33
   6   5  -2    2.42    0.39
  -6  -5   2    2.72    0.44
   5   5  -2   68.02    2.51
  -5  -5   2   64.21    2.49
  -5  -5   2   65.50    2.58
   4   5  -2   11.76    0.66
  -4  -5   2   12.12    0.67
  -4  -5   2   11.26    0.70
  -4  -5   2   11.93    0.68
   3   5  -2   56.53    2.12
  -3  -5   2   56.39    2.18
  -3  -5   2   59.97    2.16
  -3  -5   2   58.16    2.15
   2   5  -2   43.77    1.64
  -2  -5   2   45.09    1.68
  -2  -5   2   42.81    1.65
  -2  -5   2   43.94    1.55
   1   5  -2   64.78    2.23
  -1  -5   2   62.83    2.18
  -1  -5   2   63.72    2.27
  -1  -5   2   60.67    2.25
   0   5  -2  164.66    5.55
   0  -5   2  165.96    5.59
   0  -5   2  165.29    5.58
   0  -5   2  170.20    5.55
  -1   5  -2   17.39    0.75
   1  -5   2   19.57    0.77
   1  -5   2   17.82    0.78
   1  -5   2   18.00    0.77
  -2   5  -2   72.80    2.46
   2  -5   2   69.99    2.49
   2  -5   2   67.19    2.40
   2  -5   2   71.20    2.47
  -3   5  -2   78.03    2.73
   3  -5   2   77.71    2.74
   3  -5   2   79.15    2.78
   3  -5   2   77.54    2.71
  -4   5  -2   49.26    1.76
   4  -5   2   43.13    1.75
   4  -5   2   47.72    1.82
   4  -5   2   48.71    1.76
   5  -5   2   15.63    0.82
   5  -5   2   16.31    0.82
   5  -5   2   16.17    0.77
   6  -5   2    2.06    0.36
   6  -5   2    2.60    0.38
   6  -5   2    3.66    0.39
   7  -5   2   26.63    1.29
   7   4  -2   28.00    1.31
  -7  -4   2   25.86    1.36
   6   4  -2    1.86    0.34
  -6  -4   2    1.33    0.33
   5   4  -2   13.59    0.74
  -5  -4   2   14.21    0.80
  -5  -4   2   13.43    0.74
   4   4  -2   29.41    1.23
  -4  -4   2   28.89    1.13
  -4  -4   2   29.22    1.28
  -4  -4   2   31.09    1.25
  -4  -4   2   31.67    1.25
   3   4  -2    5.07    0.35
  -3  -4   2    5.22    0.36
  -3  -4   2    5.12    0.36
  -3  -4   2    5.28    0.29
  -3  -4   2    6.12    0.41
   2   4  -2  105.69    3.62
  -2  -4   2  109.61    3.56
  -2  -4   2  104.24    3.65
  -2  -4   2  106.57    3.64
   1   4  -2   47.59    1.67
  -1  -4   2   47.51    1.64
  -1  -4   2   44.11    1.68
  -1  -4   2   47.90    1.69
   0   4  -2  181.77    6.27
   0  -4   2  191.98    6.30
   0  -4   2  191.48    6.27
   0  -4   2  195.44    6.20
   0  -4   2  187.79    6.28
  -1   4  -2  102.80    3.53
   1  -4   2  107.58    3.56
   1  -4   2  104.21    3.54
   1  -4   2  105.14    3.48
  -2   4  -2   15.78    0.66
   2  -4   2   16.65    0.66
   2  -4   2   16.15    0.66
   2  -4   2   15.61    0.68
  -3   4  -2  242.94    8.02
  -3   4  -2  239.65    8.00
   3  -4   2  239.57    8.01
   3  -4   2  235.14    8.05
   3  -4   2  255.64    8.05
  -4   4  -2    1.90    0.23
  -4   4  -2    2.08    0.24
   4  -4   2    2.18    0.24
   4  -4   2    1.92    0.25
   4  -4   2    1.40    0.23
  -5   4  -2   64.00    2.33
  -5   4  -2   64.58    2.35
   5  -4   2   65.99    2.33
   5  -4   2   64.33    2.40
   6  -4   2   12.64    0.67
   6  -4   2   13.61    0.79
   6  -4   2   12.22    0.75
   7  -4   2    0.65    0.26
   7  -4   2    1.11    0.34
   8  -4   2   17.45    1.04
   8  -4   2   17.18    1.10
   8   3  -2    3.65    0.79
  -8  -3   2    4.19    0.73
   7   3  -2   -0.02    0.20
  -7  -3   2    0.29    0.23
   6   3  -2   32.38    1.43
  -6  -3   2   35.55    1.53
   5   3  -2    0.45    0.17
  -5  -3   2    0.60    0.21
  -5  -3   2    0.82    0.20
   4   3  -2  218.65    7.32
  -4  -3   2  222.99    7.26
  -4  -3   2  208.76    7.37
  -4  -3   2  226.75    7.33
  -3  -3   2    0.42    0.12
  -3  -3   2    0.22    0.10
  -3  -3   2    0.21    0.12
  -3  -3   2    0.36    0.09
   2   3  -2    7.20    0.36
  -2  -3   2    7.20    0.33
  -2  -3   2    7.15    0.37
  -2  -3   2    7.01    0.37
  -2  -3   2    7.61    0.39
   1   3  -2  498.26   16.04
  -1  -3   2  477.55   16.05
  -1  -3   2  477.49   16.03
  -1  -3   2  522.48   16.03
  -1  -3   2  489.47   16.06
   0   3  -2  208.94    6.83
   0  -3   2  196.10    6.84
   0  -3   2  212.87    6.80
   0  -3   2  212.76    6.85
   0  -3   2  210.56    6.84
  -1   3  -2  226.52    7.40
   1  -3   2  233.79    7.39
   1  -3   2  227.93    7.39
   1  -3   2  213.91    7.41
  -2   3  -2   39.52    1.38
  -2   3  -2   39.25    1.35
   2  -3   2   39.23    1.40
   2  -3   2   39.66    1.37
   2  -3   2   36.22    1.38
  -3   3  -2    5.32    0.31
  -3   3  -2    4.98    0.28
  -3   3  -2    5.21    0.21
   3  -3   2    5.61    0.33
   3  -3   2    5.60    0.29
  -4   3  -2  191.94    6.35
  -4   3  -2  191.03    6.39
   4  -3   2  190.77    6.42
  -5   3  -2    7.87    0.45
  -5   3  -2    7.23    0.46
   5  -3   2    7.44    0.49
  -6   3  -2   35.76    1.47
   6  -3   2   36.56    1.53
   7  -3   2    0.75    0.26
   8  -3   2    3.42    0.57
   8  -3   2    3.90    0.51
   8   2  -2   23.33    1.19
  -8  -2   2   22.93    1.23
   7   2  -2    0.42    0.25
  -7  -2   2    0.73    0.30
   6   2  -2    2.30    0.34
  -6  -2   2    2.00    0.34
   5   2  -2   56.94    2.15
  -5  -2   2   58.19    2.12
  -5  -2   2   60.09    2.21
   4   2  -2    1.76    0.21
  -4  -2   2    1.57    0.23
  -4  -2   2    1.76    0.20
  -4  -2   2    2.10    0.22
   3   2  -2  316.66   10.38
  -3  -2   2  327.51   10.38
  -3  -2   2  309.78   10.42
  -3  -2   2  325.31   10.37
  -3  -2   2  303.86   10.38
   2   2  -2   90.78    3.04
  -2  -2   2   90.23    3.03
  -2  -2   2   89.57    3.05
  -2  -2   2   92.49    3.04
  -2  -2   2   89.99    3.06
   1   2  -2   22.41    0.83
  -1  -2   2   25.13    0.85
  -1  -2   2   23.34    0.84
  -1  -2   2   22.34    0.84
  -1  -2   2   23.72    0.85
   0   2  -2  288.81    9.13
   0  -2   2  280.68    9.14
   0  -2   2  278.51    9.13
   0  -2   2  270.11    9.13
   0  -2   2  283.06    9.12
  -1   2  -2  341.36   11.12
   1  -2   2  340.37   11.13
   1  -2   2  332.75   11.13
   1  -2   2  352.53   11.11
  -2   2  -2  561.98   17.59
  -2   2  -2  532.53   17.54
   2  -2   2  528.27   17.59
  -3   2  -2   12.57    0.55
  -3   2  -2   12.28    0.52
   3  -2   2   13.70    0.58
  -4   2  -2   42.16    1.47
  -4   2  -2   39.49    1.50
   4  -2   2   39.45    1.52
  -5   2  -2   50.72    1.88
  -5   2  -2   50.12    1.85
   5  -2   2   51.33    1.92
  -6   2  -2    1.76    0.26
   6  -2   2    1.53    0.28
   7  -2   2   38.36    1.66
   8  -2   2   -0.27    0.21
   8  -2   2    0.28    0.30
   8   1  -2    1.56    0.33
  -8  -1   2    1.44    0.35
   7   1  -2   36.62    1.57
  -7  -1   2   37.87    1.62
   6   1  -2    2.61    0.34
  -6  -1   2    3.02    0.39
   5   1  -2   41.39    1.61
  -5  -1   2   43.91    1.67
   4   1  -2   43.69    1.55
  -4  -1   2   41.15    1.52
  -4  -1   2   42.69    1.59
   3   1  -2  189.69    6.36
  -3  -1   2  195.15    6.35
  -3  -1   2  194.15    6.38
  -3  -1   2  193.64    6.41
   2   1  -2  225.03    7.23
  -2  -1   2  224.29    7.24
  -2  -1   2  218.89    7.26
  -2  -1   2  216.68    7.22
   1   1  -2   12.23    0.43
  -1  -1   2   12.20    0.46
  -1  -1   2   11.50    0.45
  -1  -1   2   11.35    0.46
  -1  -1   2   12.16    0.44
  -1  -1   2   12.32    0.45
   0   1  -2  357.90   11.16
   0  -1   2  309.88   11.19
   0  -1   2  309.35   11.16
   0  -1   2  356.05   11.19
   0  -1   2  388.08   11.16
  -1   1  -2  545.06   16.42
  -1   1  -2  494.96   16.39
   1  -1   2  509.27   16.41
   1  -1   2  488.12   16.38
   1  -1   2  492.80   16.44
  -2   1  -2    2.27    0.13
  -2   1  -2    2.07    0.16
   2  -1   2    2.12    0.15
  -3   1  -2  427.16   14.60
  -3   1  -2  471.79   14.66
   3  -1   2  447.76   14.65
  -4   1  -2    2.24    0.21
  -4   1  -2    2.64    0.24
   4  -1   2    2.62    0.24
  -5   1  -2   53.86    1.92
  -5   1  -2   52.19    1.95
   5  -1   2   52.13    1.98
  -6   1  -2   15.30    0.78
  -6   1  -2   15.46    0.74
   6  -1   2   14.26    0.80
   7  -1   2    1.53    0.34
   8  -1   2   10.85    0.76
   8   0  -2    0.24    0.24
  -8   0   2    0.98    0.30
   7   0  -2   14.21    0.79
  -7   0   2   15.15    0.84
   6   0  -2   89.50    3.25
  -6   0   2   93.99    3.31
   5   0  -2   24.98    1.04
  -5   0   2   25.87    1.09
   4   0  -2  106.11    3.55
  -4   0   2  103.58    3.59
   3   0  -2   75.37    2.53
  -3   0   2   74.38    2.57
  -3   0   2   77.32    2.51
  -3   0   2   72.44    2.56
   2   0  -2  372.88   11.64
  -2   0   2  351.32   11.62
  -2   0   2  348.11   11.64
  -2   0   2  361.38   11.68
  -2   0   2  358.31   11.68
   1   0  -2  693.55   22.42
  -1   0   2  710.50   22.41
  -1   0   2  711.36   22.40
  -1   0   2  680.25   22.40
  -1   0   2  663.08   22.41
   0   0  -2   95.89    2.93
   0   0   2   95.53    2.95
   0   0   2   89.26    2.97
   0   0   2   85.75    2.95
   0   0   2   82.74    2.93
  -1   0  -2  144.77    4.72
   1   0   2  141.38    4.74
   1   0   2  144.29    4.71
   1   0   2  145.19    4.69
  -2   0  -2  338.95   10.85
  -2   0  -2  335.61   10.81
   2   0   2  334.06   10.84
   2   0   2  320.47   10.77
  -3   0  -2   79.15    2.66
  -3   0  -2   78.30    2.63
   3   0   2   76.11    2.53
   3   0   2   75.88    2.65
  -4   0  -2   61.27    2.14
  -4   0  -2   60.75    2.17
   4   0   2   59.75    2.17
  -5   0  -2    0.01    0.11
  -5   0  -2    0.16    0.13
   5   0   2   -0.11    0.12
  -6   0  -2   59.32    2.25
  -6   0  -2   58.15    2.20
   6   0   2   60.43    2.28
   7   0   2   -0.08    0.18
   8   0   2    5.46    0.61
   8  -1  -2   17.96    0.97
  -8   1   2   17.45    0.99
   7  -1  -2    1.30    0.27
  -7   1   2    1.02    0.27
   6  -1  -2   29.68    1.24
  -6   1   2   30.45    1.29
   5  -1  -2   56.96    2.05
  -5   1   2   56.81    2.10
   4  -1  -2    6.55    0.35
  -4   1   2    6.81    0.39
   3  -1  -2  114.84    3.79
  -3   1   2  112.53    3.76
  -3   1   2  114.61    3.84
   2  -1  -2   71.22    2.37
  -2   1   2   72.74    2.42
  -2   1   2   75.57    2.39
  -2   1   2   66.81    2.42
   1  -1  -2  314.92   10.63
  -1   1   2  331.39   10.68
  -1   1   2  347.74   10.68
  -1   1   2  327.95   10.68
  -1   1   2  320.28   10.69
   0  -1  -2  504.06   15.96
   0  -1  -2  440.27   15.96
   0   1   2  439.26   15.98
   0   1   2  560.78   16.00
   0   1   2  520.06   15.99
  -1  -1  -2   23.44    0.80
  -1  -1  -2   24.21    0.83
   1   1   2   23.33    0.78
   1   1   2   23.36    0.82
   1   1   2   22.32    0.84
   1   1   2   22.32    0.82
  -2  -1  -2  414.76   13.93
  -2  -1  -2  427.09   13.99
   2   1   2  445.30   13.98
  -3  -1  -2   27.89    1.02
  -3  -1  -2   26.98    1.04
   3   1   2   25.75    1.02
  -4  -1  -2  127.77    4.29
  -4  -1  -2  124.54    4.30
   4   1   2  125.69    4.30
  -5  -1  -2   40.19    1.58
  -5  -1  -2   40.18    1.60
   5   1   2   41.91    1.61
  -6  -1  -2    0.02    0.18
  -6  -1  -2    0.10    0.15
   6   1   2    0.04    0.18
  -7  -1  -2   25.12    1.23
   7   1   2   25.70    1.23
   8   1   2    0.13    0.37
   8   1   2   -0.45    0.23
   8  -2  -2   -0.09    0.22
  -8   2   2   -0.04    0.24
   7  -2  -2   20.99    1.03
  -7   2   2   23.30    1.11
   6  -2  -2    0.42    0.18
  -6   2   2    0.57    0.20
   5  -2  -2  160.90    5.46
  -5   2   2  163.45    5.52
   4  -2  -2    0.54    0.12
  -4   2   2    0.61    0.10
  -4   2   2    0.53    0.15
   3  -2  -2   20.20    0.75
  -3   2   2   19.33    0.81
  -3   2   2   21.36    0.75
  -3   2   2   18.52    0.71
   2  -2  -2  419.65   14.05
  -2   2   2  462.43   14.08
  -2   2   2  415.78   14.11
   1  -2  -2   20.55    0.70
   1  -2  -2   19.02    0.73
  -1   2   2   20.47    0.69
  -1   2   2   20.32    0.74
  -1   2   2   17.42    0.74
   0  -2  -2  160.18    5.37
   0  -2  -2  164.77    5.38
   0   2   2  164.64    5.39
   0   2   2  165.64    5.35
  -1  -2  -2  164.82    5.24
  -1  -2  -2  151.20    5.21
   1   2   2  149.65    5.22
   1   2   2  169.15    5.22
  -2  -2  -2   15.41    0.65
  -2  -2  -2   16.58    0.62
   2   2   2   15.37    0.63
  -3  -2  -2  278.45    9.33
  -3  -2  -2  285.95    9.40
  -3  -2  -2  283.96    9.40
   3   2   2  290.22    9.38
  -4  -2  -2    6.14    0.40
  -4  -2  -2    5.94    0.41
   4   2   2    5.51    0.39
  -5  -2  -2   31.15    1.31
  -5  -2  -2   31.45    1.32
   5   2   2   31.41    1.31
  -6  -2  -2    7.09    0.54
  -6  -2  -2    7.15    0.54
   6   2   2    6.88    0.55
  -7  -2  -2   10.56    0.76
   7   2   2   11.31    0.76
   8  -3  -2    0.31    0.24
  -8   3   2    0.44    0.26
   7  -3  -2    5.01    0.47
  -7   3   2    5.06    0.49
   6  -3  -2   39.79    1.61
  -6   3   2   42.24    1.68
   5  -3  -2    0.80    0.17
  -5   3   2    0.54    0.19
   4  -3  -2  162.10    5.54
  -4   3   2  170.62    5.63
   3  -3  -2   49.03    1.70
  -3   3   2   49.34    1.70
  -3   3   2   45.17    1.65
  -3   3   2   51.41    1.79
   2  -3  -2   30.48    1.08
   2  -3  -2   29.60    1.13
  -2   3   2   30.10    1.11
  -2   3   2   31.45    1.16
  -2   3   2   29.82    1.04
   1  -3  -2  175.88    5.56
   1  -3  -2  169.85    5.59
  -1   3   2  171.53    5.59
  -1   3   2  158.60    5.52
   0  -3  -2   12.60    0.53
   0  -3  -2   12.67    0.52
   0   3   2   13.58    0.46
   0   3   2   11.58    0.49
  -1  -3  -2  262.03    9.02
  -1  -3  -2  274.87    9.04
   1   3   2  293.40    9.01
   1   3   2  270.34    8.98
  -2  -3  -2    3.20    0.23
  -2  -3  -2    3.63    0.26
   2   3   2    3.57    0.24
  -3  -3  -2   80.47    2.81
  -3  -3  -2   80.21    2.87
   3   3   2   83.85    2.84
  -4  -3  -2   26.85    1.18
  -4  -3  -2   27.70    1.18
   4   3   2   28.11    1.15
  -5  -3  -2    0.18    0.18
  -5  -3  -2   -0.03    0.15
   5   3   2    0.04    0.15
  -6  -3  -2   37.45    1.66
  -6  -3  -2   40.46    1.68
   6   3   2   39.10    1.65
  -7  -3  -2    0.40    0.28
   7   3   2   -0.28    0.23
   7   3   2    0.01    0.22
   8  -4  -2   17.72    0.96
   8  -4  -2   17.25    0.97
  -8   4   2   17.83    1.01
   7  -4  -2   -0.01    0.16
  -7   4   2    0.06    0.21
   6  -4  -2   33.09    1.41
  -6   4   2   36.48    1.51
   5  -4  -2   19.83    0.87
  -5   4   2   19.63    0.94
   4  -4  -2   10.14    0.51
  -4   4   2   10.25    0.47
  -4   4   2   10.15    0.57
   3  -4  -2   60.52    2.04
   3  -4  -2   58.26    2.09
  -3   4   2   52.53    2.10
  -3   4   2   60.36    2.05
   2  -4  -2   14.26    0.58
   2  -4  -2   12.44    0.60
  -2   4   2   13.58    0.52
  -2   4   2   12.44    0.58
   1  -4  -2  299.12   10.06
   1  -4  -2  311.77   10.04
  -1   4   2  300.96   10.06
  -1   4   2  312.37    9.99
   0  -4  -2   64.97    2.30
   0  -4  -2   64.53    2.19
   0  -4  -2   70.04    2.32
   0   4   2   65.27    2.25
  -1  -4  -2   30.98    1.17
  -1  -4  -2   29.21    1.17
   1   4   2   30.60    1.13
   1   4   2   30.85    1.07
  -2  -4  -2  231.41    7.32
  -2  -4  -2  213.49    7.27
   2   4   2  201.32    7.22
   2   4   2  230.87    7.27
  -3  -4  -2    0.24    0.14
  -3  -4  -2    0.18    0.11
   3   4   2    0.11    0.11
  -4  -4  -2   72.52    2.73
  -4  -4  -2   74.90    2.70
  -4  -4  -2   69.56    2.60
   4   4   2   75.90    2.66
  -5  -4  -2    2.83    0.39
  -5  -4  -2    1.73    0.34
   5   4   2    1.69    0.30
  -6  -4  -2   -0.10    0.22
  -6  -4  -2    0.37    0.24
   6   4   2    0.24    0.20
   6   4   2   -0.12    0.21
  -7  -4  -2   12.94    0.87
   7   4   2   12.00    0.89
   7   4   2   13.05    0.84
   7  -5  -2   16.72    0.96
   7  -5  -2   17.77    0.92
  -7   5   2   17.69    0.99
   6  -5  -2    0.55    0.21
   6  -5  -2    1.28    0.31
  -6   5   2    0.74    0.26
   5  -5  -2   87.38    3.29
   5  -5  -2   91.21    3.23
  -5   5   2   95.80    3.35
   4  -5  -2    4.48    0.38
   4  -5  -2    4.14    0.33
  -4   5   2    4.06    0.29
  -4   5   2    4.47    0.39
   3  -5  -2   10.56    0.57
   3  -5  -2    9.52    0.51
  -3   5   2   10.71    0.53
   2  -5  -2   98.25    3.49
   2  -5  -2  102.72    3.46
  -2   5   2  101.29    3.47
   1  -5  -2    0.01    0.10
   1  -5  -2    0.00    0.08
  -1   5   2    0.04    0.10
  -1   5   2    0.12    0.08
   0  -5  -2  159.22    5.34
   0  -5  -2  160.87    5.35
   0   5   2  155.51    5.27
  -1  -5  -2   30.89    1.22
  -1  -5  -2   28.80    1.22
   1   5   2   32.32    1.18
  -2  -5  -2    2.62    0.31
  -2  -5  -2    3.70    0.32
   2   5   2    2.83    0.26
  -3  -5  -2   27.52    1.11
  -3  -5  -2   25.43    1.14
   3   5   2   24.78    1.08
  -4  -5  -2    0.81    0.26
  -4  -5  -2    0.75    0.20
  -4  -5  -2    0.66    0.26
   4   5   2    0.51    0.21
  -5  -5  -2   47.29    1.95
  -5  -5  -2   45.94    1.96
  -6  -5  -2    0.07    0.24
  -6  -5  -2   -0.04    0.22
   6   5   2    0.07    0.21
   7  -6  -2    3.71    0.44
   7  -6  -2    4.00    0.52
  -7   6   2    4.43    0.57
   6  -6  -2    9.71    0.63
   6  -6  -2   10.52    0.69
  -6   6   2   10.44    0.73
   5  -6  -2    3.82    0.40
   5  -6  -2    4.31    0.47
   4  -6  -2   73.78    2.82
   4  -6  -2   77.24    2.77
  -4   6   2   79.46    2.75
   3  -6  -2    0.67    0.21
   3  -6  -2    0.41    0.16
  -3   6   2    0.40    0.16
   2  -6  -2   11.05    0.62
   2  -6  -2   10.76    0.57
  -2   6   2   10.53    0.57
   1  -6  -2   44.34    1.71
   1  -6  -2   46.27    1.69
  -1   6   2   43.08    1.69
   0  -6  -2   11.87    0.63
   0  -6  -2   11.92    0.63
  -1  -6  -2  111.24    3.95
  -1  -6  -2  108.32    3.97
   1   6   2  121.15    3.92
  -2  -6  -2   15.94    0.79
  -2  -6  -2   16.24    0.82
   2   6   2   14.98    0.73
  -3  -6  -2   42.94    1.78
  -3  -6  -2   42.91    1.73
   3   6   2   45.49    1.72
  -4  -6  -2   11.12    0.66
  -4  -6  -2   12.90    0.78
  -4  -6  -2   12.51    0.81
   4   6   2   10.79    0.69
   4   6   2   11.19    0.68
  -5  -6  -2   -0.21    0.23
  -5  -6  -2    0.13    0.24
   6  -7  -2   12.89    0.77
   6  -7  -2   13.40    0.84
   5  -7  -2    0.09    0.17
   5  -7  -2   -0.07    0.20
   4  -7  -2   19.44    0.94
   4  -7  -2   20.16    1.02
  -4   7   2   19.50    0.92
   3  -7  -2   77.73    2.80
   3  -7  -2   74.93    2.85
  -3   7   2   77.35    2.79
   2  -7  -2    1.65    0.29
   2  -7  -2    1.75    0.27
  -2   7   2    2.14    0.30
   1  -7  -2   22.45    1.01
   1  -7  -2   21.79    1.03
  -1   7   2   22.25    1.02
   0  -7  -2    9.08    0.59
   0  -7  -2    9.49    0.57
   0   7   2    8.44    0.57
  -1  -7  -2    7.67    0.54
  -1  -7  -2    8.74    0.56
   1   7   2    6.30    0.50
  -2  -7  -2   82.17    2.90
  -2  -7  -2   75.22    2.91
   2   7   2   77.39    2.89
  -3  -7  -2    6.50    0.52
  -3  -7  -2    6.89    0.59
   3   7   2    6.55    0.55
  -4  -7  -2    9.81    0.75
  -4  -7  -2   10.68    0.75
   4   7   2    9.23    0.67
  -5  -7  -2    2.41    0.51
  -5  -7  -2    2.15    0.44
   6  -8  -2    0.52    0.29
   6  -8  -2    0.16    0.34
   5  -8  -2   16.20    0.86
   5  -8  -2   14.01    0.91
   4  -8  -2    1.68    0.32
   4  -8  -2    1.72    0.37
   3  -8  -2   13.89    0.78
   3  -8  -2   15.01    0.86
  -3   8   2   15.34    0.82
   2  -8  -2   28.99    1.34
   2  -8  -2   30.19    1.30
  -2   8   2   28.48    1.29
   1  -8  -2    0.03    0.19
   1  -8  -2    0.07    0.19
  -1   8   2    0.01    0.19
   0  -8  -2   36.72    1.51
   0  -8  -2   34.19    1.48
   0   8   2   32.69    1.48
  -1  -8  -2   -0.10    0.19
  -1  -8  -2    0.13    0.19
   1   8   2    0.06    0.19
  -2  -8  -2   13.18    0.81
  -2  -8  -2   13.90    0.80
   2   8   2   13.25    0.80
  -3  -8  -2    7.01    0.58
  -3  -8  -2    7.48    0.62
   3   8   2    7.16    0.62
  -4  -8  -2    0.63    0.36
  -4  -8  -2    0.24    0.39
   4   8   2    0.46    0.29
   4  -9  -2    5.19    0.59
   4  -9  -2    6.18    0.54
   3  -9  -2    1.18    0.29
   3  -9  -2    0.62    0.29
  -3   9   2    0.94    0.27
   2  -9  -2   30.71    1.42
   2  -9  -2   31.71    1.47
  -2   9   2   32.92    1.43
   1  -9  -2    3.91    0.46
   1  -9  -2    4.92    0.54
  -1   9   2    5.16    0.54
   0  -9  -2    1.18    0.31
   0  -9  -2    1.17    0.32
   0   9   2    0.89    0.29
  -1  -9  -2   32.59    1.49
  -1  -9  -2   33.69    1.48
   1   9   2   30.44    1.45
  -2  -9  -2    0.49    0.27
  -2  -9  -2    0.75    0.28
   2   9   2    0.65    0.29
  -3  10   2    9.90    1.05
   2 -10  -2   -0.27    0.30
   2 -10  -2    0.41    0.32
  -2  10   2   -0.23    0.24
   1 -10  -2   18.72    1.09
   1 -10  -2   19.27    1.08
  -1  10   2   19.42    1.07
   0 -10  -2    2.09    0.43
   0 -10  -2    3.11    0.80
   0  10   2    2.32    0.64
  -2 -10   3    1.58    0.39
  -2 -10   3    0.87    0.31
  -2 -10   3    1.03    0.35
  -1 -10   3    7.83    0.69
  -1 -10   3    8.66    0.67
   0 -10   3    3.13    0.47
   0 -10   3    3.89    0.50
   1 -10   3   20.37    1.11
   1 -10   3   22.58    1.16
   2 -10   3   13.79    0.84
   2 -10   3   12.74    0.85
   3 -10   3   -0.18    0.21
   3 -10   3    0.07    0.21
   4 -10   3    5.40    0.58
   4 -10   3    6.23    0.77
   4   9  -3    3.24    0.47
  -4  -9   3    2.71    0.53
  -4  -9   3    1.66    0.56
  -4  -9   3    2.87    0.48
   3   9  -3   16.89    0.97
  -3  -9   3   18.12    1.02
  -3  -9   3   16.94    1.03
  -3  -9   3   18.89    1.02
   2   9  -3    0.72    0.28
  -2  -9   3    0.68    0.29
  -2  -9   3    0.94    0.29
  -2  -9   3    0.78    0.29
   1   9  -3    7.14    0.54
  -1  -9   3    6.49    0.58
  -1  -9   3    8.37    0.64
   0   9  -3    9.89    0.63
   0  -9   3    8.89    0.65
   0  -9   3   10.39    0.70
  -1   9  -3    0.87    0.25
   1  -9   3    1.16    0.29
   1  -9   3    1.28    0.29
   2  -9   3   20.69    1.07
   2  -9   3   19.86    1.02
   3  -9   3    7.61    0.60
   3  -9   3    8.55    0.65
   3  -9   3    8.63    0.62
   4  -9   3    3.27    0.46
   4  -9   3    4.19    0.52
   4  -9   3    4.30    0.49
   5  -9   3    3.34    0.49
   5  -9   3    2.46    0.44
   5  -9   3    2.41    0.39
   5   8  -3    1.96    0.39
  -5  -8   3    2.47    0.51
   4   8  -3    1.83    0.38
  -4  -8   3    0.93    0.31
  -4  -8   3    2.10    0.40
  -4  -8   3    2.08    0.36
  -3  -8   3   -0.05    0.19
  -3  -8   3   -0.01    0.24
  -3  -8   3   -0.11    0.17
   2   8  -3   51.45    2.07
  -2  -8   3   51.15    2.10
  -2  -8   3   56.71    2.15
   1   8  -3    0.03    0.16
  -1  -8   3   -0.05    0.16
  -1  -8   3    0.30    0.18
   0   8  -3   20.92    1.01
   0  -8   3   23.46    1.09
   0  -8   3   23.86    1.10
  -1   8  -3    3.05    0.35
   1  -8   3    1.82    0.32
   1  -8   3    1.56    0.28
   1  -8   3    1.94    0.28
  -2   8  -3    0.17    0.15
   2  -8   3    0.11    0.17
   2  -8   3    0.32    0.18
   2  -8   3    0.04    0.14
   3  -8   3   57.06    2.26
   3  -8   3   55.97    2.28
   3  -8   3   61.74    2.26
   4  -8   3    0.25    0.20
   4  -8   3    0.33    0.22
   4  -8   3   -0.05    0.19
   5  -8   3    8.58    0.61
   5  -8   3    7.92    0.67
   6  -8   3    4.74    0.57
   6   7  -3    9.93    0.83
  -6  -7   3   11.65    1.31
   5   7  -3   -0.10    0.20
  -5  -7   3    0.23    0.25
   4   7  -3   52.75    2.13
  -4  -7   3   54.76    2.16
  -4  -7   3   52.46    2.15
  -4  -7   3   54.03    2.21
   3   7  -3    2.52    0.35
  -3  -7   3    2.93    0.40
  -3  -7   3    2.43    0.39
  -3  -7   3    2.54    0.37
   2   7  -3    0.18    0.15
  -2  -7   3    0.30    0.18
  -2  -7   3    0.42    0.19
   1   7  -3   87.11    3.13
  -1  -7   3   83.87    3.15
  -1  -7   3   92.52    3.20
   0   7  -3    2.40    0.29
   0  -7   3    1.78    0.27
   0  -7   3    1.66    0.23
   0  -7   3    2.00    0.29
  -1   7  -3   29.83    1.22
   1  -7   3   28.79    1.24
   1  -7   3   27.70    1.26
   1  -7   3   33.06    1.25
  -2   7  -3    3.37    0.35
   2  -7   3    2.70    0.33
   2  -7   3    3.05    0.34
   2  -7   3    3.21    0.38
  -3   7  -3    0.70    0.19
   3  -7   3    0.37    0.17
   3  -7   3    0.40    0.19
   4  -7   3   44.66    1.77
   4  -7   3   45.58    1.85
   5  -7   3    0.35    0.21
   5  -7   3    0.22    0.22
   6  -7   3   12.14    0.82
   6   6  -3    1.41    0.34
  -6  -6   3    2.04    0.41
   5   6  -3   26.31    1.25
  -5  -6   3   27.67    1.35
   4   6  -3    4.20    0.45
  -4  -6   3    5.04    0.44
  -4  -6   3    4.55    0.51
  -4  -6   3    3.17    0.40
   3   6  -3   69.27    2.54
  -3  -6   3   69.58    2.59
  -3  -6   3   68.97    2.56
  -3  -6   3   67.32    2.55
   2   6  -3    0.18    0.14
  -2  -6   3    0.31    0.15
  -2  -6   3    0.12    0.10
  -2  -6   3    0.11    0.13
   1   6  -3   26.73    1.11
  -1  -6   3   26.80    1.13
  -1  -6   3   27.34    1.07
  -1  -6   3   27.68    1.15
   0   6  -3   16.76    0.76
   0  -6   3   16.88    0.79
   0  -6   3   16.67    0.77
   0  -6   3   17.68    0.76
  -1   6  -3    7.88    0.45
   1  -6   3    7.76    0.46
   1  -6   3    8.10    0.48
   1  -6   3    7.93    0.47
  -2   6  -3   77.21    2.81
   2  -6   3   78.49    2.82
   2  -6   3   80.72    2.87
   2  -6   3   83.57    2.87
  -3   6  -3    0.14    0.13
   3  -6   3    0.13    0.15
   3  -6   3    0.30    0.15
  -4   6  -3   21.93    0.97
   4  -6   3   20.07    0.95
   4  -6   3   22.71    1.03
   5  -6   3   12.47    0.68
   5  -6   3   12.46    0.75
   6  -6   3    0.15    0.20
   7  -6   3   25.35    1.27
   7   5  -3   10.97    0.78
  -7  -5   3   11.07    0.88
   6   5  -3    3.52    0.46
  -6  -5   3    4.70    0.57
   5   5  -3   23.24    1.08
  -5  -5   3   22.95    1.15
  -5  -5   3   21.84    1.07
   4   5  -3   15.28    0.80
  -4  -5   3   15.99    0.81
  -4  -5   3   16.95    0.87
  -4  -5   3   16.47    0.81
   3   5  -3   11.64    0.60
  -3  -5   3   10.27    0.58
  -3  -5   3   11.23    0.60
  -3  -5   3   10.70    0.61
  -3  -5   3    9.91    0.49
   2   5  -3   60.47    2.17
  -2  -5   3   61.65    2.20
  -2  -5   3   59.04    2.18
  -2  -5   3   59.76    2.11
   1   5  -3   16.09    0.72
  -1  -5   3   16.44    0.70
  -1  -5   3   16.62    0.74
  -1  -5   3   17.39    0.75
   0   5  -3  174.16    5.97
   0  -5   3  181.20    5.98
   0  -5   3  176.57    5.98
   0  -5   3  184.33    5.89
   0  -5   3  178.75    6.00
  -1   5  -3   33.08    1.29
   1  -5   3   35.32    1.32
   1  -5   3   34.36    1.23
   1  -5   3   34.27    1.29
   1  -5   3   34.97    1.33
  -2   5  -3    3.78    0.29
   2  -5   3    3.49    0.25
   2  -5   3    3.20    0.26
   2  -5   3    3.62    0.29
  -3   5  -3  139.29    4.61
   3  -5   3  136.87    4.60
   3  -5   3  131.09    4.63
   3  -5   3  134.41    4.58
  -4   5  -3   -0.03    0.13
   4  -5   3    0.26    0.17
   4  -5   3    0.16    0.11
   4  -5   3    0.22    0.14
  -5   5  -3   26.73    1.12
   5  -5   3   25.11    1.14
   5  -5   3   23.88    1.13
   5  -5   3   24.53    1.05
   6  -5   3    2.01    0.36
   6  -5   3    1.81    0.34
   7  -5   3    1.03    0.34
   7  -5   3    1.42    0.33
   7   4  -3    3.55    0.47
  -7  -4   3    3.16    0.48
   6   4  -3   40.46    1.72
  -6  -4   3   43.26    1.82
   5   4  -3   13.07    0.71
  -5  -4   3   12.35    0.70
  -5  -4   3   13.68    0.78
   4   4  -3   79.95    2.87
  -4  -4   3   84.93    2.88
  -4  -4   3   82.05    2.89
  -4  -4   3   74.77    2.91
  -4  -4   3   80.53    2.79
   3   4  -3    0.14    0.11
  -3  -4   3    0.26    0.13
  -3  -4   3    0.41    0.14
  -3  -4   3    0.23    0.10
  -3  -4   3    0.20    0.13
   2   4  -3   58.23    2.07
  -2  -4   3   57.92    2.03
  -2  -4   3   58.82    2.09
  -2  -4   3   58.21    2.08
  -2  -4   3   58.05    2.08
   1   4  -3  158.93    5.19
  -1  -4   3  164.21    5.21
  -1  -4   3  158.32    5.20
  -1  -4   3  158.46    5.18
  -1  -4   3  138.98    5.14
   0   4  -3    1.45    0.17
   0  -4   3    1.42    0.16
   0  -4   3    1.29    0.16
   0  -4   3    1.19    0.13
   0  -4   3    1.53    0.18
  -1   4  -3   35.47    1.30
   1  -4   3   36.59    1.30
   1  -4   3   34.93    1.32
   1  -4   3   35.95    1.29
   1  -4   3   35.84    1.33
  -2   4  -3   20.82    0.85
   2  -4   3   22.15    0.86
   2  -4   3   21.14    0.83
   2  -4   3   21.37    0.87
  -3   4  -3   27.39    1.07
   3  -4   3   25.42    1.02
   3  -4   3   27.76    1.09
   3  -4   3   27.38    1.09
  -4   4  -3   61.62    2.18
  -4   4  -3   58.47    2.10
   4  -4   3   62.07    2.13
   4  -4   3   56.64    2.19
   4  -4   3   60.58    2.23
  -5   4  -3    0.52    0.17
   5  -4   3    0.48    0.19
   5  -4   3    0.69    0.15
   5  -4   3    0.65    0.20
  -6   4  -3   30.34    1.42
   6  -4   3   33.65    1.50
   6  -4   3   34.06    1.45
   7  -4   3    1.43    0.38
   7  -4   3    1.18    0.32
   8   3  -3   13.29    1.03
  -8  -3   3   15.64    1.01
   7   3  -3    0.58    0.23
  -7  -3   3    0.24    0.26
   6   3  -3    5.72    0.49
  -6  -3   3    6.34    0.54
   5   3  -3   21.96    0.96
  -5  -3   3   20.76    1.01
   4   3  -3    4.30    0.34
  -4  -3   3    4.06    0.29
  -4  -3   3    4.94    0.33
  -4  -3   3    4.37    0.36
   3   3  -3  146.73    4.89
  -3  -3   3  144.53    4.86
  -3  -3   3  149.01    4.88
  -3  -3   3  148.67    4.93
  -3  -3   3  138.40    4.89
   2   3  -3   29.20    1.06
  -2  -3   3   27.25    1.07
  -2  -3   3   27.80    1.06
  -2  -3   3   28.30    1.07
  -2  -3   3   28.81    1.05
  -2  -3   3   28.78    1.08
   1   3  -3  129.21    4.21
  -1  -3   3  126.50    4.21
  -1  -3   3  128.29    4.21
  -1  -3   3  120.70    4.20
  -1  -3   3  127.59    4.22
   0   3  -3  105.82    3.44
   0  -3   3  103.29    3.43
   0  -3   3   98.71    3.44
   0  -3   3  106.68    3.46
   0  -3   3   99.13    3.42
  -1   3  -3   93.30    3.25
   1  -3   3   99.68    3.27
   1  -3   3   96.21    3.26
   1  -3   3   98.22    3.23
  -2   3  -3  137.83    4.49
   2  -3   3  136.68    4.50
   2  -3   3  131.61    4.44
   2  -3   3  130.84    4.50
  -3   3  -3   65.62    2.26
  -3   3  -3   67.89    2.34
   3  -3   3   64.70    2.34
   3  -3   3   66.46    2.27
   3  -3   3   67.88    2.38
  -4   3  -3   87.47    2.97
  -4   3  -3   83.50    2.88
   4  -3   3   85.11    3.03
   4  -3   3   83.40    2.88
   4  -3   3   83.72    2.98
  -5   3  -3   56.51    2.16
   5  -3   3   59.73    2.21
   5  -3   3   57.48    2.08
   5  -3   3   60.79    2.27
  -6   3  -3    0.06    0.18
   6  -3   3    0.35    0.20
   6  -3   3   -0.12    0.18
   7  -3   3   14.16    0.86
   7  -3   3   14.94    0.96
   8  -3   3    0.24    0.33
   8  -3   3    0.28    0.32
   8   2  -3    0.27    0.26
  -8  -2   3    0.46    0.30
   7   2  -3   17.05    0.91
  -7  -2   3   17.49    0.99
   6   2  -3    1.73    0.29
  -6  -2   3    1.93    0.33
   5   2  -3  115.96    3.89
  -5  -2   3  108.23    3.94
   4   2  -3    0.23    0.11
  -4  -2   3    0.18    0.10
  -4  -2   3    0.30    0.13
  -4  -2   3    0.07    0.08
   3   2  -3   35.08    1.27
  -3  -2   3   34.89    1.28
  -3  -2   3   33.98    1.25
  -3  -2   3   35.22    1.31
   2   2  -3  191.96    6.54
  -2  -2   3  209.01    6.59
  -2  -2   3  202.42    6.56
  -2  -2   3  193.65    6.53
  -2  -2   3  201.51    6.57
  -2  -2   3  196.18    6.55
   1   2  -3   28.40    0.97
  -1  -2   3   27.96    0.97
  -1  -2   3   26.74    0.99
  -1  -2   3   27.67    0.97
  -1  -2   3   26.13    1.00
  -1  -2   3   27.43    0.98
   0   2  -3  158.58    5.25
   0  -2   3  161.30    5.24
   0  -2   3  162.23    5.26
   0  -2   3  162.02    5.29
   0  -2   3  156.62    5.28
  -1   2  -3  229.15    7.56
   1  -2   3  226.97    7.59
   1  -2   3  229.94    7.56
   1  -2   3  237.37    7.52
  -2   2  -3    7.26    0.36
  -2   2  -3    7.70    0.30
   2  -2   3    7.42    0.31
   2  -2   3    7.49    0.36
   2  -2   3    7.50    0.39
  -3   2  -3  135.57    4.60
  -3   2  -3  139.96    4.53
   3  -2   3  135.66    4.61
  -4   2  -3   14.75    0.61
  -4   2  -3   14.11    0.66
   4  -2   3   14.38    0.68
  -5   2  -3   54.58    2.06
   5  -2   3   56.62    2.10
  -6   2  -3    8.21    0.54
   6  -2   3    7.97    0.57
   7  -2   3    9.84    0.71
   7  -2   3   11.84    0.82
   8  -2   3    2.51    0.51
   8  -2   3    1.97    0.40
   8   1  -3    0.59    0.26
  -8  -1   3    0.81    0.30
   7   1  -3    9.41    0.62
  -7  -1   3   10.15    0.68
   6   1  -3   33.11    1.33
  -6  -1   3   30.59    1.38
   5   1  -3   29.38    1.16
  -5  -1   3   28.32    1.21
   4   1  -3  191.74    6.18
  -4  -1   3  190.49    6.21
  -4  -1   3  190.42    6.14
  -4  -1   3  170.47    6.22
   3   1  -3   60.96    2.10
  -3  -1   3   58.00    2.14
  -3  -1   3   58.40    2.12
  -3  -1   3   67.18    2.08
   2   1  -3  194.62    6.48
  -2  -1   3  193.95    6.52
  -2  -1   3  200.01    6.53
  -2  -1   3  200.47    6.55
  -2  -1   3  202.54    6.47
   1   1  -3   71.60    2.35
  -1  -1   3   73.80    2.37
  -1  -1   3   69.28    2.37
  -1  -1   3   70.95    2.41
  -1  -1   3   70.56    2.40
  -1   1  -3  356.38   11.20
   1  -1   3  343.47   11.21
   1  -1   3  346.94   11.20
   1  -1   3  332.25   11.14
   1  -1   3  357.74   11.17
   1  -1   3  328.49   11.24
  -2   1  -3  109.92    3.67
  -2   1  -3  113.33    3.59
   2  -1   3  105.77    3.58
   2  -1   3  109.81    3.71
   2  -1   3  109.38    3.66
  -3   1  -3   76.16    2.56
  -3   1  -3   75.63    2.64
   3  -1   3   77.12    2.63
  -4   1  -3    6.93    0.35
  -4   1  -3    5.87    0.39
   4  -1   3    6.02    0.40
  -5   1  -3    2.30    0.25
  -5   1  -3    2.11    0.29
   5  -1   3    2.06    0.29
  -6   1  -3   80.38    2.96
   6  -1   3   82.21    3.00
  -7   1  -3    0.22    0.24
   7  -1   3    0.02    0.22
   7  -1   3   -0.21    0.21
   8  -1   3    5.72    0.62
   8  -1   3    5.29    0.68
   8   0  -3   13.76    0.82
  -8   0   3   13.96    0.88
   7   0  -3    0.26    0.19
  -7   0   3    0.28    0.20
   6   0  -3   48.99    1.88
  -6   0   3   50.50    1.95
   5   0  -3    4.71    0.34
  -5   0   3    5.46    0.40
   4   0  -3    1.26    0.16
  -4   0   3    0.83    0.16
  -4   0   3    1.01    0.19
  -4   0   3    0.92    0.13
   3   0  -3  102.84    3.57
  -3   0   3  108.06    3.63
  -3   0   3  111.66    3.65
  -3   0   3  107.58    3.54
   2   0  -3   31.04    1.02
  -2   0   3   29.92    1.06
  -2   0   3   27.57    1.07
  -2   0   3   30.11    1.10
  -2   0   3   30.95    1.08
   1   0  -3  687.59   24.16
   1   0  -3  739.13   24.17
  -1   0   3  778.21   24.21
  -1   0   3  817.31   24.21
  -1   0   3  717.49   24.22
  -1   0   3  741.51   24.19
   0   0  -3   42.48    1.46
   0   0   3   44.08    1.50
   0   0   3   43.03    1.53
   0   0   3   47.12    1.48
   0   0   3   44.01    1.49
  -1   0  -3  170.92    5.75
   1   0   3  181.27    5.74
   1   0   3  178.69    5.75
   1   0   3  173.03    5.80
   1   0   3  174.20    5.74
  -2   0  -3  482.18   15.98
  -2   0  -3  500.86   15.93
   2   0   3  498.88   15.91
   2   0   3  481.00   15.97
   2   0   3  490.76   16.02
  -3   0  -3    9.52    0.46
  -3   0  -3    8.96    0.40
   3   0   3    9.45    0.45
   3   0   3    8.72    0.34
  -4   0  -3   91.19    3.15
  -4   0  -3   88.53    3.08
   4   0   3   90.52    3.14
  -5   0  -3    0.77    0.20
  -5   0  -3    0.72    0.17
   5   0   3    0.49    0.19
  -6   0  -3    0.08    0.18
   6   0   3    0.13    0.20
  -7   0  -3   20.91    1.07
   7   0   3   21.55    1.19
   7   0   3   22.50    1.11
   8   0   3    0.65    0.43
   8   0   3    0.98    0.35
   8  -1  -3    1.36    0.30
  -8   1   3    2.48    0.43
   7  -1  -3   33.30    1.41
  -7   1   3   33.81    1.49
   6  -1  -3    0.15    0.15
  -6   1   3   -0.06    0.16
   5  -1  -3  148.06    4.85
  -5   1   3  138.92    4.92
   4  -1  -3   25.79    0.97
  -4   1   3   25.58    1.04
   3  -1  -3   33.46    1.17
  -3   1   3   32.56    1.25
  -3   1   3   34.76    1.20
  -3   1   3   33.14    1.24
   2  -1  -3  320.19   10.17
  -2   1   3  314.67   10.26
  -2   1   3  334.97   10.25
  -2   1   3  307.62   10.25
  -2   1   3  289.44   10.22
   1  -1  -3   74.99    2.49
   1  -1  -3   78.34    2.49
  -1   1   3   75.94    2.55
  -1   1   3   77.55    2.58
  -1   1   3   76.76    2.57
  -1   1   3   75.91    2.57
   0  -1  -3   61.58    2.03
   0  -1  -3   62.68    2.03
   0   1   3   61.86    2.08
   0   1   3   61.02    2.07
   0   1   3   59.28    2.03
  -1  -1  -3   32.00    1.14
  -1  -1  -3   31.50    1.10
   1   1   3   33.66    1.14
   1   1   3   33.06    1.09
   1   1   3   34.50    1.18
   1   1   3   29.85    1.12
  -2  -1  -3   10.53    0.48
  -2  -1  -3   10.93    0.42
   2   1   3   11.28    0.51
   2   1   3   11.04    0.47
   2   1   3   10.85    0.44
  -3  -1  -3   99.84    3.38
  -3  -1  -3  101.30    3.35
   3   1   3   95.80    3.28
   3   1   3   97.20    3.36
  -4  -1  -3    0.38    0.15
  -4  -1  -3    0.48    0.13
   4   1   3    0.45    0.14
  -5  -1  -3   72.71    2.56
  -5  -1  -3   65.58    2.48
   5   1   3   68.45    2.52
  -6  -1  -3    1.63    0.31
   6   1   3    2.26    0.34
  -7  -1  -3    9.62    0.70
   7   1   3   10.75    0.72
   7   1   3   10.54    0.80
   8  -2  -3    0.07    0.22
  -8   2   3    0.15    0.25
   7  -2  -3    2.91    0.37
  -7   2   3    2.54    0.40
   6  -2  -3   30.25    1.24
  -6   2   3   30.38    1.33
   5  -2  -3   18.46    0.78
  -5   2   3   17.61    0.85
   4  -2  -3  141.70    4.60
  -4   2   3  137.95    4.70
  -4   2   3  133.87    4.58
   3  -2  -3   55.09    1.85
  -3   2   3   53.99    1.87
  -3   2   3   52.91    1.94
   2  -2  -3   67.71    2.23
  -2   2   3   65.66    2.32
  -2   2   3   67.34    2.29
   1  -2  -3  121.68    4.02
   1  -2  -3  119.33    3.97
  -1   2   3  128.63    4.00
  -1   2   3  115.59    4.05
  -1   2   3  121.39    4.00
  -1   2   3  119.61    4.03
   0  -2  -3  239.34    8.28
   0  -2  -3  245.83    8.27
   0   2   3  262.06    8.29
   0   2   3  267.00    8.32
   0   2   3  244.71    8.25
   0   2   3  262.96    8.23
  -1  -2  -3  117.76    4.04
  -1  -2  -3  122.46    4.08
   1   2   3  124.83    4.05
   1   2   3  124.63    4.09
   1   2   3  122.33    4.08
  -2  -2  -3   82.98    2.84
  -2  -2  -3   81.25    2.77
   2   2   3   82.80    2.85
   2   2   3   82.09    2.70
   2   2   3   83.73    2.81
   2   2   3   83.36    2.81
  -3  -2  -3  115.66    3.96
  -3  -2  -3  115.87    3.97
  -3  -2  -3  113.36    3.87
   3   2   3  119.90    3.95
   3   2   3  115.67    3.89
  -4  -2  -3   38.20    1.53
  -4  -2  -3   37.75    1.51
   4   2   3   41.41    1.53
  -5  -2  -3    0.37    0.16
  -5  -2  -3    0.01    0.15
   5   2   3    0.17    0.16
  -6  -2  -3   28.35    1.30
  -6  -2  -3   28.24    1.29
   6   2   3   27.69    1.27
  -7  -2  -3    0.44    0.28
   7   2   3    0.37    0.23
   7   2   3    0.23    0.29
   8  -3  -3   14.08    0.82
  -8   3   3   15.16    0.91
   7  -3  -3    2.59    0.35
  -7   3   3    2.98    0.44
   6  -3  -3   45.80    1.77
  -6   3   3   47.11    1.89
   5  -3  -3    1.67    0.22
  -5   3   3    1.76    0.29
   4  -3  -3   62.65    2.11
  -4   3   3   56.31    2.20
  -4   3   3   61.57    2.11
   3  -3  -3  117.90    3.87
  -3   3   3  116.72    3.90
  -3   3   3  112.81    3.97
   2  -3  -3   21.68    0.79
   2  -3  -3   22.30    0.86
  -2   3   3   20.35    0.83
  -2   3   3   21.43    0.88
   1  -3  -3  114.67    4.02
   1  -3  -3  122.25    3.99
  -1   3   3  119.54    4.05
  -1   3   3  124.00    3.95
   0  -3  -3   38.03    1.39
   0  -3  -3   39.33    1.38
   0   3   3   39.09    1.34
   0   3   3   38.78    1.41
   0   3   3   38.73    1.34
  -1  -3  -3   14.06    0.58
  -1  -3  -3   13.55    0.56
   1   3   3   11.30    0.56
   1   3   3   12.79    0.53
   1   3   3   13.90    0.55
  -2  -3  -3  195.61    6.23
  -2  -3  -3  184.35    6.17
   2   3   3  186.51    6.20
   2   3   3  186.39    6.19
   2   3   3  179.47    6.19
  -3  -3  -3   11.20    0.53
  -3  -3  -3   12.06    0.61
   3   3   3   11.35    0.55
   3   3   3   11.97    0.59
   3   3   3   11.67    0.57
  -4  -3  -3   34.74    1.43
  -4  -3  -3   33.77    1.43
   4   3   3   35.97    1.40
   4   3   3   35.70    1.32
  -5  -3  -3    0.74    0.21
  -5  -3  -3    0.74    0.23
   5   3   3    0.79    0.24
   5   3   3    1.04    0.25
  -6  -3  -3   10.53    0.72
  -6  -3  -3   10.99    0.71
   6   3   3   10.67    0.71
   6   3   3   10.98    0.79
  -7  -3  -3    5.13    0.56
   7   3   3    4.41    0.59
   7   3   3    2.94    0.44
   8  -4  -3   11.95    0.78
   8  -4  -3   12.06    0.81
  -8   4   3   13.22    0.86
   7  -4  -3   15.76    0.83
  -7   4   3   15.38    0.91
   6  -4  -3   11.69    0.62
  -6   4   3   10.61    0.69
   5  -4  -3   83.39    2.93
  -5   4   3   83.76    3.06
   4  -4  -3    6.73    0.38
  -4   4   3    6.39    0.45
  -4   4   3    6.18    0.37
   3  -4  -3   65.64    2.43
   3  -4  -3   70.91    2.36
  -3   4   3   68.78    2.40
  -3   4   3   66.76    2.47
   2  -4  -3    9.26    0.49
   2  -4  -3    9.83    0.45
  -2   4   3    9.85    0.49
   1  -4  -3    4.35    0.27
   1  -4  -3    4.12    0.29
  -1   4   3    3.88    0.29
   0  -4  -3  116.33    3.89
   0  -4  -3  118.72    3.91
   0   4   3  109.38    3.83
   0   4   3  116.54    3.93
  -1  -4  -3    3.83    0.29
  -1  -4  -3    3.97    0.27
   1   4   3    3.27    0.28
   1   4   3    3.71    0.22
   1   4   3    3.67    0.24
  -2  -4  -3   24.58    1.04
  -2  -4  -3   24.49    1.00
   2   4   3   25.99    1.00
   2   4   3   24.17    0.98
   2   4   3   27.44    1.05
  -3  -4  -3   13.00    0.62
  -3  -4  -3   12.03    0.67
   3   4   3   14.63    0.67
   3   4   3   13.23    0.65
  -4  -4  -3    0.57    0.21
  -4  -4  -3    0.55    0.22
   4   4   3    0.84    0.21
   4   4   3    0.72    0.20
   4   4   3    0.39    0.16
  -5  -4  -3   42.84    1.79
  -5  -4  -3   42.82    1.81
   5   4   3   42.74    1.74
   5   4   3   43.73    1.79
  -6  -4  -3    4.16    0.49
  -6  -4  -3    4.34    0.50
   6   4   3    3.88    0.46
   6   4   3    5.19    0.57
   7  -5  -3   22.14    1.08
   7  -5  -3   23.57    1.18
  -7   5   3   22.92    1.19
   6  -5  -3    2.83    0.34
   6  -5  -3    3.58    0.44
  -6   5   3    2.57    0.42
   5  -5  -3    1.04    0.25
   5  -5  -3    1.13    0.22
  -5   5   3    0.78    0.25
   4  -5  -3   38.69    1.49
   4  -5  -3   39.92    1.58
  -4   5   3   38.70    1.61
  -4   5   3   39.47    1.49
   3  -5  -3    0.01    0.10
   3  -5  -3    0.06    0.12
  -3   5   3   -0.09    0.09
   2  -5  -3  144.63    4.98
   2  -5  -3  147.23    4.92
  -2   5   3  146.43    4.96
   1  -5  -3    1.73    0.21
   1  -5  -3    1.41    0.22
  -1   5   3    1.34    0.21
   0  -5  -3    0.13    0.12
   0  -5  -3    0.13    0.11
   0   5   3    0.01    0.11
  -1  -5  -3   93.33    3.33
  -1  -5  -3  100.43    3.33
   1   5   3   98.31    3.35
   1   5   3   89.49    3.32
  -2  -5  -3    4.47    0.35
  -2  -5  -3    5.26    0.39
   2   5   3    4.76    0.33
   2   5   3    4.66    0.37
  -3  -5  -3   51.58    2.06
  -3  -5  -3   53.97    2.00
   3   5   3   54.55    2.01
   3   5   3   55.04    2.03
  -4  -5  -3    1.01    0.26
  -4  -5  -3    1.57    0.33
   4   5   3    1.27    0.25
   4   5   3    1.08    0.24
  -5  -5  -3    0.30    0.24
  -5  -5  -3    0.29    0.23
  -6  -5  -3   11.08    0.79
   7  -6  -3    0.33    0.24
   7  -6  -3    0.06    0.21
  -7   6   3    0.17    0.27
   6  -6  -3   41.82    1.75
   6  -6  -3   39.19    1.62
  -6   6   3   39.73    1.76
   5  -6  -3    1.58    0.27
   5  -6  -3    1.53    0.31
   4  -6  -3   21.55    1.06
   4  -6  -3   21.58    0.98
  -4   6   3   23.75    1.00
   3  -6  -3   42.13    1.65
   3  -6  -3   38.81    1.56
  -3   6   3   41.53    1.60
   2  -6  -3    3.16    0.36
   2  -6  -3    2.91    0.31
  -2   6   3    2.86    0.33
   1  -6  -3   43.90    1.64
   1  -6  -3   43.06    1.67
  -1   6   3   41.78    1.67
   0  -6  -3   12.88    0.67
   0  -6  -3   13.85    0.69
   0   6   3   12.81    0.69
  -1  -6  -3   13.03    0.68
  -1  -6  -3   12.48    0.68
   1   6   3   12.51    0.69
  -2  -6  -3   13.51    0.71
  -2  -6  -3   14.45    0.76
   2   6   3   13.06    0.73
  -3  -6  -3    3.95    0.47
  -3  -6  -3    4.48    0.43
   3   6   3    4.77    0.48
  -4  -6  -3   37.28    1.57
  -4  -6  -3   33.73    1.57
   4   6   3   32.74    1.44
  -5  -6  -3    0.06    0.22
  -5  -6  -3    0.34    0.27
   6  -7  -3    0.82    0.29
   6  -7  -3    0.63    0.26
   5  -7  -3   25.52    1.22
   5  -7  -3   23.79    1.11
   4  -7  -3    0.31    0.22
   4  -7  -3    1.16    0.24
  -4   7   3    0.70    0.22
   3  -7  -3   33.33    1.45
   3  -7  -3   32.87    1.36
  -3   7   3   33.08    1.40
   2  -7  -3    5.48    0.43
   2  -7  -3    5.70    0.47
  -2   7   3    5.14    0.43
   1  -7  -3    2.60    0.36
   1  -7  -3    3.01    0.35
  -1   7   3    2.97    0.36
   0  -7  -3   24.55    1.12
   0  -7  -3   25.92    1.13
   0   7   3   24.17    1.13
  -1  -7  -3    3.20    0.40
  -1  -7  -3    2.11    0.33
   1   7   3    1.71    0.32
  -2  -7  -3   42.81    1.70
  -2  -7  -3   39.07    1.71
   2   7   3   42.83    1.74
  -3  -7  -3    2.84    0.43
   3   7   3    2.67    0.39
  -4  -7  -3    0.85    0.32
  -4  -7  -3    0.52    0.29
   4   7   3    0.91    0.30
   5  -8  -3    3.80    0.44
   5  -8  -3    3.71    0.53
   4  -8  -3   14.83    0.81
   4  -8  -3   14.84    0.90
   3  -8  -3    0.10    0.18
   3  -8  -3   -0.26    0.19
  -3   8   3    0.11    0.19
   2  -8  -3   36.81    1.62
   2  -8  -3   37.20    1.55
  -2   8   3   37.39    1.58
   1  -8  -3    0.21    0.21
   1  -8  -3    0.47    0.22
  -1   8   3    0.45    0.23
   0  -8  -3    0.53    0.24
   0  -8  -3    0.07    0.20
   0   8   3    0.31    0.22
  -1  -8  -3   36.67    1.60
  -1  -8  -3   40.65    1.62
   1   8   3   34.82    1.59
  -2  -8  -3    0.78    0.25
  -2  -8  -3    1.66    0.34
   2   8   3    0.55    0.28
  -3  -8  -3   10.70    0.75
   3   8   3   10.51    0.75
   4  -9  -3    3.51    0.52
   4  -9  -3    3.76    0.46
   3  -9  -3    3.64    0.52
   3  -9  -3    3.47    0.42
  -3   9   3    3.44    0.44
   2  -9  -3    3.21    0.46
   2  -9  -3    3.11    0.43
  -2   9   3    2.75    0.41
   1  -9  -3   21.93    1.09
   1  -9  -3   22.38    1.13
  -1   9   3   19.64    1.07
   0  -9  -3    0.08    0.26
   0  -9  -3    0.08    0.23
   0   9   3    0.48    0.24
  -1  -9  -3    2.06    0.39
  -1  -9  -3    1.72    0.35
   1   9   3    1.73    0.38
  -2  -9  -3    4.46    0.73
   2   9   3    3.61    0.53
   2  10  -4    0.00    0.25
  -2 -10   4    0.33    0.27
  -2 -10   4    0.26    0.28
  -2 -10   4    0.35    0.28
   1  10  -4   10.35    0.73
  -1 -10   4   10.98    0.75
  -1 -10   4   11.72    0.79
   0  10  -4    0.78    0.32
   0 -10   4    1.58    0.36
   0 -10   4    1.40    0.35
   1 -10   4    1.82    0.35
   1 -10   4    2.56    0.42
   2 -10   4   27.20    1.35
   2 -10   4   27.62    1.30
   3 -10   4    0.50    0.25
   3 -10   4    0.38    0.28
   4 -10   4    4.45    0.51
   4 -10   4    5.27    0.63
   4   9  -4    2.75    0.45
  -4  -9   4    3.57    0.57
  -4  -9   4    4.05    0.53
  -3  -9   4    3.61    0.49
  -3  -9   4    3.00    0.47
  -3  -9   4    2.91    0.43
   2   9  -4   27.53    1.28
  -2  -9   4   26.19    1.31
  -2  -9   4   28.58    1.35
  -2  -9   4   28.75    1.34
   1   9  -4    5.07    0.46
  -1  -9   4    5.27    0.54
  -1  -9   4    5.10    0.55
   0   9  -4   39.32    1.62
   0  -9   4   38.98    1.65
   0  -9   4   37.89    1.67
  -1   9  -4    1.38    0.30
   1  -9   4    1.98    0.34
   1  -9   4    1.74    0.35
  -2   9  -4    4.98    0.49
   2  -9   4    4.04    0.49
   2  -9   4    3.71    0.42
   2  -9   4    4.01    0.46
   3  -9   4   39.21    1.68
   3  -9   4   36.47    1.62
   3  -9   4   36.31    1.58
   4  -9   4    0.14    0.23
   4  -9   4   -0.01    0.22
   4  -9   4    0.32    0.27
   5  -9   4    3.29    0.51
   5  -9   4    2.78    0.48
   5   8  -4    0.25    0.25
  -5  -8   4    0.06    0.29
   4   8  -4   19.78    1.06
  -4  -8   4   20.01    1.12
  -4  -8   4   20.01    1.08
   3   8  -4    0.70    0.26
  -3  -8   4    0.66    0.26
  -3  -8   4    0.53    0.28
  -3  -8   4    0.80    0.27
   2   8  -4   20.59    1.00
  -2  -8   4   21.42    1.05
  -2  -8   4   18.64    1.01
  -2  -8   4   19.53    1.02
   1   8  -4   57.76    2.21
  -1  -8   4   55.43    2.22
  -1  -8   4   60.21    2.28
   0   8  -4   -0.05    0.14
   0  -8   4    0.00    0.13
   0  -8   4    0.01    0.17
   0  -8   4    0.23    0.19
  -1   8  -4   13.24    0.73
   1  -8   4   13.88    0.74
   1  -8   4   14.02    0.78
   1  -8   4   14.01    0.75
  -2   8  -4    0.89    0.22
   2  -8   4    0.95    0.25
   2  -8   4    0.71    0.23
   2  -8   4    0.80    0.23
  -3   8  -4   35.25    1.50
   3  -8   4   34.50    1.48
   3  -8   4   38.20    1.59
   3  -8   4   35.74    1.55
   4  -8   4   22.41    1.06
   4  -8   4   21.39    1.11
   4  -8   4   22.27    1.14
   5  -8   4   -0.23    0.20
   5  -8   4   -0.01    0.23
   5  -8   4    0.04    0.21
   6  -8   4    7.61    0.70
   6  -8   4    8.46    0.77
   6   7  -4    3.67    0.49
  -6  -7   4    4.18    0.62
   5   7  -4    6.95    0.59
  -5  -7   4    7.44    0.65
   4   7  -4    1.22    0.30
  -4  -7   4    0.69    0.24
  -4  -7   4    1.27    0.34
  -4  -7   4    1.19    0.30
   3   7  -4   50.82    1.99
  -3  -7   4   50.60    2.00
  -3  -7   4   48.68    2.01
  -3  -7   4   50.59    2.01
   2   7  -4    7.81    0.54
  -2  -7   4    8.97    0.58
  -2  -7   4    9.02    0.58
  -2  -7   4    8.22    0.57
   1   7  -4   91.34    3.25
  -1  -7   4   91.24    3.28
  -1  -7   4   89.00    3.18
  -1  -7   4   92.61    3.27
   0   7  -4   17.98    0.85
   0  -7   4   18.56    0.88
   0  -7   4   18.88    0.85
   0  -7   4   17.79    0.86
  -1   7  -4   14.02    0.70
   1  -7   4   12.83    0.70
   1  -7   4   14.31    0.71
   1  -7   4   14.61    0.75
  -2   7  -4   32.45    1.32
   2  -7   4   31.53    1.36
   2  -7   4   31.21    1.30
   2  -7   4   32.32    1.35
  -3   7  -4    2.67    0.32
   3  -7   4    2.31    0.30
   3  -7   4    2.55    0.36
   3  -7   4    2.29    0.35
  -4   7  -4   58.57    2.17
   4  -7   4   54.56    2.11
   4  -7   4   55.55    2.22
   5  -7   4   20.90    0.99
   5  -7   4   22.50    1.13
   6  -7   4    0.07    0.25
   6   6  -4    0.31    0.24
  -6  -6   4    0.44    0.28
   5   6  -4   57.58    2.30
  -5  -6   4   59.72    2.38
  -4  -6   4    3.07    0.39
  -4  -6   4    2.89    0.37
  -4  -6   4    2.86    0.41
   3   6  -4    1.30    0.24
  -3  -6   4    2.11    0.30
  -3  -6   4    1.48    0.27
  -3  -6   4    1.45    0.27
   2   6  -4   56.21    2.10
  -2  -6   4   55.10    2.10
  -2  -6   4   58.32    2.13
  -2  -6   4   54.56    2.02
  -2  -6   4   57.53    2.12
   1   6  -4    2.44    0.28
  -1  -6   4    2.27    0.26
  -1  -6   4    2.81    0.31
  -1  -6   4    2.12    0.27
   0   6  -4  195.58    6.72
   0  -6   4  202.43    6.76
   0  -6   4  201.76    6.74
   0  -6   4  203.38    6.74
  -1   6  -4   18.93    0.85
   1  -6   4   19.82    0.85
   1  -6   4   19.00    0.88
   1  -6   4   20.62    0.90
  -2   6  -4    5.93    0.41
   2  -6   4    6.82    0.42
   2  -6   4    7.09    0.47
   2  -6   4    6.08    0.44
  -3   6  -4   26.85    1.13
   3  -6   4   26.93    1.16
   3  -6   4   25.85    1.08
  -4   6  -4    1.70    0.27
   4  -6   4    1.77    0.30
   4  -6   4    1.88    0.26
  -5   6  -4   45.08    1.83
   5  -6   4   47.03    1.78
   5  -6   4   46.24    1.89
   6  -6   4    2.66    0.42
   7  -6   4    4.64    0.57
   7   5  -4    6.93    0.64
  -7  -5   4    8.12    0.76
   6   5  -4   10.36    0.69
  -6  -5   4   10.24    0.76
   5   5  -4    7.12    0.55
  -5  -5   4    7.64    0.58
  -4  -5   4  112.03    3.81
  -4  -5   4  107.19    3.76
  -4  -5   4  106.38    3.68
  -4  -5   4  102.39    3.81
   3   5  -4   16.50    0.77
  -3  -5   4   14.55    0.69
  -3  -5   4   15.11    0.75
  -3  -5   4   16.38    0.78
  -3  -5   4   16.83    0.79
   2   5  -4   63.63    2.37
  -2  -5   4   66.66    2.38
  -2  -5   4   64.86    2.38
  -2  -5   4   68.55    2.34
  -2  -5   4   67.13    2.38
   1   5  -4    0.73    0.15
  -1  -5   4    0.65    0.14
  -1  -5   4    0.56    0.14
  -1  -5   4    0.86    0.17
  -1  -5   4    0.57    0.12
   0   5  -4   22.34    0.91
   0  -5   4   22.31    0.90
   0  -5   4   23.15    0.87
   0  -5   4   22.45    0.93
   0  -5   4   21.54    0.93
  -1   5  -4  235.44    7.66
   1  -5   4  238.33    7.64
   1  -5   4  234.27    7.62
   1  -5   4  229.15    7.69
   1  -5   4  215.78    7.67
  -2   5  -4   11.90    0.60
   2  -5   4   12.43    0.62
   2  -5   4   13.27    0.58
   2  -5   4   12.64    0.60
   2  -5   4   12.57    0.64
  -3   5  -4   42.18    1.60
   3  -5   4   40.03    1.60
   3  -5   4   44.13    1.56
   3  -5   4   41.61    1.62
  -4   5  -4    5.87    0.42
   4  -5   4    5.47    0.43
   4  -5   4    4.92    0.42
   4  -5   4    5.76    0.37
  -5   5  -4    2.04    0.29
   5  -5   4    1.88    0.32
   5  -5   4    1.63    0.30
   5  -5   4    1.98    0.32
   6  -5   4   55.12    2.26
   6  -5   4   55.58    2.22
   7  -5   4    0.18    0.27
   7  -5   4   -0.09    0.24
   7   4  -4    0.42    0.24
  -7  -4   4    0.37    0.24
   6   4  -4   17.35    0.92
  -6  -4   4   18.19    1.01
   5   4  -4    3.05    0.36
  -5  -4   4    3.45    0.34
  -5  -4   4    2.79    0.39
  -4  -4   4    8.88    0.47
  -4  -4   4    7.25    0.51
  -4  -4   4    8.88    0.49
   3   4  -4  154.86    5.43
  -3  -4   4  170.99    5.45
  -3  -4   4  156.90    5.41
  -3  -4   4  161.32    5.47
  -3  -4   4  163.47    5.46
   2   4  -4    4.30    0.30
  -2  -4   4    4.37    0.29
  -2  -4   4    5.11    0.31
  -2  -4   4    4.38    0.30
  -2  -4   4    4.85    0.32
  -2  -4   4    4.70    0.31
   1   4  -4  343.93   11.32
  -1  -4   4  355.16   11.31
  -1  -4   4  344.40   11.33
  -1  -4   4  338.48   11.31
  -1  -4   4  343.75   11.33
   0   4  -4    0.35    0.10
   0  -4   4    0.15    0.08
   0  -4   4    0.31    0.10
   0  -4   4    0.24    0.08
   0  -4   4    0.52    0.13
  -1   4  -4   31.00    1.21
   1  -4   4   34.22    1.23
   1  -4   4   32.74    1.23
   1  -4   4   32.07    1.18
   1  -4   4   32.42    1.24
  -2   4  -4  220.74    7.17
   2  -4   4  218.33    7.18
   2  -4   4  224.60    7.12
   2  -4   4  200.28    7.17
  -3   4  -4    3.09    0.26
   3  -4   4    2.64    0.22
   3  -4   4    2.62    0.29
   3  -4   4    3.08    0.28
  -4   4  -4   56.24    2.11
   4  -4   4   58.71    2.02
   4  -4   4   55.25    2.15
   4  -4   4   58.41    2.13
  -5   4  -4    9.60    0.57
   5  -4   4    8.48    0.57
   5  -4   4    9.31    0.62
  -6   4  -4    3.02    0.37
   6  -4   4    3.63    0.44
   6  -4   4    3.44    0.45
   7  -4   4   15.63    0.92
   7  -4   4   15.30    0.97
   8   3  -4    3.20    0.66
  -8  -3   4    2.88    0.61
   7   3  -4   28.19    1.28
  -7  -3   4   25.93    1.32
   6   3  -4    0.16    0.17
  -6  -3   4   -0.15    0.19
   5   3  -4   60.85    2.34
  -5  -3   4   66.29    2.44
  -5  -3   4   65.84    2.35
   4   3  -4   10.30    0.53
  -4  -3   4    8.91    0.55
  -4  -3   4   10.66    0.51
  -4  -3   4   10.30    0.52
   3   3  -4   79.06    2.78
  -3  -3   4   77.61    2.78
  -3  -3   4   81.13    2.81
  -3  -3   4   79.18    2.82
  -3  -3   4   86.16    2.78
   2   3  -4  332.53   10.99
  -2  -3   4  342.83   11.00
  -2  -3   4  337.87   11.01
  -2  -3   4  329.16   11.02
  -2  -3   4  352.91   11.01
  -2  -3   4  318.47   10.98
   1   3  -4    7.30    0.34
  -1  -3   4    7.25    0.34
  -1  -3   4    6.73    0.35
  -1  -3   4    6.96    0.33
  -1  -3   4    6.66    0.33
  -1  -3   4    6.66    0.36
   0   3  -4   69.06    2.41
   0  -3   4   70.76    2.46
   0  -3   4   70.81    2.40
   0  -3   4   74.05    2.43
   0  -3   4   70.34    2.44
  -1   3  -4   40.55    1.44
   1  -3   4   40.18    1.47
   1  -3   4   38.96    1.47
   1  -3   4   41.64    1.45
   1  -3   4   40.46    1.40
  -2   3  -4  153.17    5.12
   2  -3   4  152.04    5.12
   2  -3   4  154.94    5.05
   2  -3   4  153.01    5.16
  -3   3  -4   59.05    2.12
   3  -3   4   59.47    2.03
   3  -3   4   58.88    2.12
   3  -3   4   59.48    2.17
  -4   3  -4    2.11    0.26
   4  -3   4    2.55    0.32
   4  -3   4    2.75    0.20
   4  -3   4    2.99    0.32
  -5   3  -4   74.68    2.76
   5  -3   4   79.80    2.80
   5  -3   4   74.02    2.86
  -6   3  -4   -0.09    0.18
   6  -3   4    0.13    0.19
   6  -3   4   -0.15    0.18
   7  -3   4   17.52    0.95
   7  -3   4   14.17    0.95
   8   2  -4    0.01    0.23
  -8  -2   4   -0.07    0.28
   7   2  -4    7.19    0.57
  -7  -2   4    8.40    0.65
   6   2  -4   24.48    1.10
  -6  -2   4   26.12    1.19
   5   2  -4    5.96    0.40
  -5  -2   4    6.10    0.41
  -5  -2   4    6.33    0.48
   4   2  -4  147.69    4.88
  -4  -2   4  144.86    4.90
  -4  -2   4  142.32    4.94
   3   2  -4   19.87    0.77
  -3  -2   4   18.44    0.74
  -3  -2   4   19.90    0.82
  -3  -2   4   20.16    0.80
   2   2  -4  312.75   10.32
  -2  -2   4  316.05   10.35
  -2  -2   4  318.08   10.37
  -2  -2   4  298.79   10.39
  -2  -2   4  324.59   10.31
  -2  -2   4  327.30   10.36
   1   2  -4   26.48    0.94
  -1  -2   4   27.21    1.00
  -1  -2   4   27.33    1.01
  -1  -2   4   23.42    0.93
  -1  -2   4   28.25    0.94
  -1  -2   4   26.28    0.95
   0   2  -4  366.35   12.00
   0  -2   4  402.76   11.98
   0  -2   4  368.87   11.96
   0  -2   4  382.15   12.06
   0  -2   4  335.45   12.05
   0  -2   4  357.05   12.00
  -1   2  -4  193.65    6.31
   1  -2   4  190.58    6.31
   1  -2   4  189.31    6.37
   1  -2   4  194.57    6.35
   1  -2   4  191.44    6.25
  -2   2  -4    5.30    0.31
   2  -2   4    5.84    0.24
   2  -2   4    5.64    0.31
   2  -2   4    5.95    0.36
  -3   2  -4  155.72    5.04
  -3   2  -4  151.70    5.16
   3  -2   4  157.49    5.05
   3  -2   4  151.63    5.23
   3  -2   4  152.19    5.16
  -4   2  -4   33.74    1.33
   4  -2   4   34.85    1.43
   4  -2   4   33.52    1.34
  -5   2  -4    1.11    0.23
   5  -2   4    0.97    0.27
   5  -2   4    1.09    0.23
  -6   2  -4   58.01    2.24
   6  -2   4   58.07    2.38
   6  -2   4   58.89    2.28
  -7   2  -4    0.21    0.22
   7  -2   4   -0.41    0.22
   7  -2   4   -0.11    0.23
   8   1  -4    5.36    0.55
  -8  -1   4    4.56    0.55
   7   1  -4    0.12    0.17
  -7  -1   4    0.23    0.22
   6   1  -4   77.81    2.77
  -6  -1   4   75.40    2.85
   5   1  -4    2.10    0.25
  -5  -1   4    2.72    0.34
  -5  -1   4    2.51    0.29
   4   1  -4   21.23    0.84
  -4  -1   4   21.95    0.93
  -4  -1   4   21.36    0.90
  -3  -1   4  212.63    7.22
  -3  -1   4  228.00    7.12
  -3  -1   4  213.57    7.22
   2   1  -4    0.16    0.05
  -2  -1   4    0.25    0.08
  -2  -1   4    0.20    0.08
  -2  -1   4    0.42    0.11
   1   1  -4  543.87   18.39
  -1  -1   4  589.07   18.44
  -1  -1   4  632.86   18.43
  -1  -1   4  526.98   18.48
  -1  -1   4  546.12   18.46
   0   1  -4    0.29    0.06
   0  -1   4    0.17    0.06
   0  -1   4    0.29    0.07
   0  -1   4    0.40    0.05
   0  -1   4    0.20    0.08
   0  -1   4    0.28    0.05
  -1   1  -4   87.86    2.91
   1  -1   4   88.40    2.89
   1  -1   4   83.30    2.97
   1  -1   4   89.01    2.90
   1  -1   4   85.96    2.92
  -2   1  -4  342.15   11.57
  -2   1  -4  357.46   11.68
   2  -1   4  350.68   11.74
   2  -1   4  352.24   11.56
   2  -1   4  372.78   11.68
   2  -1   4  367.91   11.60
  -3   1  -4   14.07    0.64
  -3   1  -4   14.34    0.54
   3  -1   4   14.40    0.63
   3  -1   4   13.87    0.69
  -4   1  -4   43.19    1.64
   4  -1   4   44.15    1.63
   4  -1   4   41.46    1.70
  -5   1  -4    0.70    0.20
   5  -1   4    0.49    0.22
   5  -1   4    0.36    0.17
  -6   1  -4   25.86    1.19
   6  -1   4   25.67    1.19
   6  -1   4   25.40    1.30
  -7   1  -4   11.60    0.79
   7  -1   4   12.48    0.88
   7  -1   4   12.85    0.80
   8   0  -4   11.31    0.70
  -8   0   4    9.67    0.74
   7   0  -4   13.51    0.73
  -7   0   4   14.02    0.83
   6   0  -4    3.24    0.33
  -6   0   4    3.49    0.41
   5   0  -4  144.84    4.85
  -5   0   4  142.71    4.94
   4   0  -4    4.49    0.27
  -4   0   4    4.61    0.33
  -4   0   4    4.18    0.31
   3   0  -4  157.88    5.05
  -3   0   4  158.10    5.14
  -3   0   4  152.06    5.09
  -3   0   4  145.89    5.13
   2   0  -4   34.56    1.15
  -2   0   4   34.79    1.27
  -2   0   4   34.04    1.23
  -2   0   4   34.33    1.22
  -2   0   4   33.47    1.24
   1   0  -4  175.80    5.51
   1   0  -4  174.42    5.51
  -1   0   4  163.77    5.58
  -1   0   4  168.32    5.63
  -1   0   4  158.13    5.59
  -1   0   4  178.94    5.60
   0   0  -4  265.98    7.64
   0   0   4  240.52    7.67
   0   0   4  237.54    7.65
   0   0   4  215.43    7.72
   0   0   4  213.45    7.67
  -1   0  -4   11.36    0.51
   1   0   4   13.80    0.51
   1   0   4   13.54    0.51
   1   0   4   13.28    0.51
   1   0   4   13.24    0.57
  -2   0  -4  159.09    5.25
  -2   0  -4  152.75    5.18
   2   0   4  165.56    5.24
   2   0   4  159.98    5.31
   2   0   4  158.59    5.21
   2   0   4  152.04    5.18
  -3   0  -4   62.74    2.23
  -3   0  -4   60.26    2.14
   3   0   4   63.19    2.29
   3   0   4   64.38    2.21
   3   0   4   63.03    2.10
  -4   0  -4   10.05    0.55
  -4   0  -4    9.80    0.47
   4   0   4    9.88    0.60
   4   0   4    9.36    0.52
  -5   0  -4   74.90    2.70
   5   0   4   72.57    2.78
   5   0   4   71.72    2.66
  -6   0  -4    5.83    0.50
   6   0   4    6.36    0.50
   6   0   4    5.77    0.60
  -7   0  -4   21.34    1.09
   7   0   4   19.78    1.18
   7   0   4   21.72    1.10
   8  -1  -4    0.26    0.21
  -8   1   4    0.36    0.26
   7  -1  -4   21.50    1.00
  -7   1   4   22.17    1.11
   6  -1  -4   11.93    0.61
  -6   1   4   11.73    0.70
   5  -1  -4   20.35    0.81
  -5   1   4   18.29    0.90
   4  -1  -4   97.66    3.25
  -4   1   4   95.92    3.36
  -4   1   4   95.79    3.27
   3  -1  -4   34.62    1.18
  -3   1   4   35.36    1.30
  -3   1   4   31.85    1.27
  -3   1   4   34.93    1.25
   2  -1  -4  647.43   22.48
   2  -1  -4  704.95   22.49
  -2   1   4  690.40   22.58
  -2   1   4  693.89   22.60
  -2   1   4  687.86   22.61
  -2   1   4  746.50   22.60
   1  -1  -4   43.65    1.48
   1  -1  -4   44.72    1.49
  -1   1   4   47.10    1.59
  -1   1   4   45.39    1.56
  -1   1   4   46.19    1.59
  -1   1   4   45.38    1.60
   0  -1  -4  103.09    3.60
   0  -1  -4  114.39    3.60
   0   1   4  113.36    3.68
   0   1   4  104.17    3.60
   0   1   4  112.34    3.66
  -1  -1  -4   85.04    3.12
  -1  -1  -4   93.23    3.06
   1   1   4   94.41    3.10
   1   1   4   95.48    3.13
   1   1   4   94.52    3.18
   1   1   4   96.94    3.08
  -2  -1  -4    1.02    0.15
  -2  -1  -4    0.84    0.08
   2   1   4    0.87    0.12
   2   1   4    0.84    0.10
   2   1   4    0.96    0.12
   2   1   4    0.75    0.15
  -3  -1  -4  187.63    6.40
  -3  -1  -4  195.03    6.46
   3   1   4  185.25    6.35
   3   1   4  202.65    6.52
   3   1   4  195.44    6.43
  -4  -1  -4   31.82    1.22
  -4  -1  -4   32.34    1.29
   4   1   4   31.51    1.26
   4   1   4   30.55    1.33
  -5  -1  -4    1.42    0.28
   5   1   4    1.13    0.29
   5   1   4    1.12    0.24
  -6  -1  -4   16.85    0.92
   6   1   4   17.76    1.01
   6   1   4   16.01    0.89
  -7  -1  -4    0.21    0.25
   7   1   4    0.32    0.28
   7   1   4    0.07    0.23
   8  -2  -4   10.78    0.71
  -8   2   4   11.93    0.82
   7  -2  -4    0.44    0.20
  -7   2   4    0.75    0.28
   6  -2  -4   71.42    2.56
  -6   2   4   71.64    2.70
   5  -2  -4    0.34    0.12
  -5   2   4    0.72    0.21
  -5   2   4    0.39    0.11
   4  -2  -4   93.38    3.12
  -4   2   4   91.75    3.15
  -4   2   4   92.40    3.26
   3  -2  -4  106.92    3.41
  -3   2   4  107.46    3.49
  -3   2   4   93.66    3.52
   2  -2  -4   21.56    0.75
  -2   2   4   20.66    0.82
  -2   2   4   20.08    0.83
  -2   2   4   20.91    0.86
  -2   2   4   23.62    0.84
   1  -2  -4  271.75    8.81
   1  -2  -4  268.88    8.75
  -1   2   4  269.74    8.79
  -1   2   4  261.86    8.83
  -1   2   4  272.06    8.85
  -1   2   4  269.76    8.81
   0  -2  -4  187.30    6.29
   0  -2  -4  204.04    6.28
   0   2   4  193.55    6.34
   0   2   4  198.86    6.33
   0   2   4  174.19    6.24
  -1  -2  -4  132.33    4.43
  -1  -2  -4  115.93    4.46
   1   2   4  144.74    4.50
   1   2   4  139.55    4.51
   1   2   4  139.41    4.45
  -2  -2  -4   11.31    0.46
  -2  -2  -4   11.06    0.53
   2   2   4   11.69    0.51
   2   2   4   11.29    0.55
   2   2   4   11.55    0.51
  -3  -2  -4    0.01    0.11
  -3  -2  -4    0.10    0.11
   3   2   4    0.21    0.10
   3   2   4    0.13    0.08
   3   2   4    0.03    0.12
  -4  -2  -4  112.65    4.07
  -4  -2  -4  114.99    4.04
   4   2   4  122.84    4.15
   4   2   4  117.91    4.05
  -5  -2  -4    1.50    0.30
  -5  -2  -4    1.44    0.25
   5   2   4    1.33    0.26
   5   2   4    1.47    0.32
  -6  -2  -4   18.80    1.01
   6   2   4   16.61    0.92
   6   2   4   19.66    1.09
  -7  -2  -4    0.19    0.28
   7   2   4    0.53    0.30
   7   2   4    0.33    0.28
   8  -3  -4   10.88    0.71
  -8   3   4   11.41    0.81
   7  -3  -4    6.96    0.50
  -7   3   4    6.72    0.57
   6  -3  -4   -0.04    0.13
  -6   3   4    0.26    0.21
   5  -3  -4  108.63    3.73
  -5   3   4  106.83    3.78
  -5   3   4  112.51    3.89
   4  -3  -4    1.68    0.18
  -4   3   4    1.41    0.20
  -4   3   4    1.32    0.24
   3  -3  -4  150.23    4.98
  -3   3   4  153.69    5.06
  -3   3   4  147.97    5.12
   2  -3  -4    1.76    0.20
   2  -3  -4    2.31    0.15
  -2   3   4    2.11    0.25
  -2   3   4    1.69    0.20
   1  -3  -4   98.18    3.23
   1  -3  -4   97.96    3.18
  -1   3   4   91.14    3.17
  -1   3   4   92.87    3.25
   0  -3  -4  172.11    5.67
   0  -3  -4  164.00    5.65
   0   3   4  161.72    5.60
   0   3   4  177.51    5.72
   0   3   4  179.86    5.65
  -1  -3  -4    2.39    0.19
  -1  -3  -4    2.04    0.21
   1   3   4    2.42    0.20
   1   3   4    1.90    0.22
   1   3   4    1.96    0.17
  -2  -3  -4  125.16    4.25
  -2  -3  -4  118.53    4.16
   2   3   4  124.01    4.23
   2   3   4  125.99    4.24
   2   3   4  129.87    4.21
  -3  -3  -4    7.08    0.50
  -3  -3  -4    8.44    0.51
   3   3   4    8.01    0.47
   3   3   4    9.03    0.47
   3   3   4   11.00    0.55
  -4  -3  -4    0.43    0.20
  -4  -3  -4    0.44    0.18
   4   3   4    0.37    0.17
   4   3   4    0.35    0.16
  -5  -3  -4   54.59    2.14
  -5  -3  -4   52.67    2.10
   5   3   4   52.62    2.08
   5   3   4   56.64    2.19
  -6  -3  -4   -0.08    0.20
   6   3   4    0.21    0.25
   6   3   4    0.58    0.23
  -7  -3  -4   11.85    1.07
   7   3   4    7.89    1.00
   8  -4  -4    1.55    0.35
   8  -4  -4    0.94    0.34
  -8   4   4    2.16    0.46
   7  -4  -4   34.27    1.40
  -7   4   4   31.99    1.52
   6  -4  -4    1.10    0.22
  -6   4   4    0.88    0.28
   5  -4  -4    6.71    0.41
  -5   4   4    7.01    0.54
   4  -4  -4  111.47    3.77
  -4   4   4  111.99    3.94
  -4   4   4  110.67    3.82
   3  -4  -4    4.30    0.27
   3  -4  -4    3.82    0.33
  -3   4   4    4.27    0.31
  -3   4   4    3.95    0.35
   2  -4  -4  185.41    6.50
   2  -4  -4  198.44    6.58
  -2   4   4  207.08    6.60
   1  -4  -4   27.05    1.02
   1  -4  -4   25.30    0.97
  -1   4   4   23.65    1.02
   0  -4  -4   36.86    1.33
   0  -4  -4   36.10    1.34
   0   4   4   33.86    1.37
  -1  -4  -4  187.75    6.35
  -1  -4  -4  181.85    6.31
   1   4   4  198.73    6.39
   1   4   4  191.04    6.28
  -2  -4  -4    3.32    0.31
  -2  -4  -4    3.32    0.27
   2   4   4    4.39    0.29
   2   4   4    3.24    0.30
   2   4   4    3.26    0.27
  -3  -4  -4   26.52    1.17
   3   4   4   27.78    1.13
   3   4   4   25.30    1.10
   3   4   4   29.79    1.16
  -4  -4  -4    0.03    0.16
  -4  -4  -4    0.02    0.18
   4   4   4    0.00    0.14
   4   4   4   -0.07    0.14
  -5  -4  -4   19.34    0.96
  -5  -4  -4   15.38    0.89
   5   4   4   15.17    0.88
  -6  -4  -4    7.57    0.66
   7  -5  -4    1.34    0.34
   7  -5  -4    1.16    0.27
  -7   5   4    1.58    0.38
   6  -5  -4   45.38    1.77
   6  -5  -4   46.68    1.90
  -6   5   4   45.74    1.94
   5  -5  -4    4.58    0.35
   5  -5  -4    3.49    0.42
  -5   5   4    4.42    0.49
   4  -5  -4   35.49    1.34
   4  -5  -4   33.35    1.43
  -4   5   4   33.82    1.37
  -4   5   4   35.21    1.49
   3  -5  -4   33.89    1.42
   3  -5  -4   35.38    1.33
  -3   5   4   36.43    1.41
   2  -5  -4   28.12    1.06
   2  -5  -4   26.51    1.12
  -2   5   4   26.08    1.12
   1  -5  -4   79.59    2.64
   1  -5  -4   76.75    2.68
  -1   5   4   69.06    2.68
   0  -5  -4    0.40    0.16
   0  -5  -4    0.14    0.12
   0   5   4    0.31    0.15
  -1  -5  -4   43.28    1.56
  -1  -5  -4   37.70    1.55
   1   5   4   40.73    1.59
  -2  -5  -4   15.39    0.78
  -2  -5  -4   15.15    0.73
   2   5   4   16.45    0.79
  -3  -5  -4    8.04    0.55
   3   5   4    8.26    0.53
  -4  -5  -4   39.27    1.63
  -4  -5  -4   40.09    1.66
   4   5   4   33.08    1.77
  -5  -5  -4    6.40    0.59
  -5  -5  -4    6.02    0.58
   7  -6  -4    7.99    0.69
   7  -6  -4    7.29    0.57
   6  -6  -4   11.32    0.76
   6  -6  -4   10.87    0.65
   5  -6  -4   18.99    0.89
   5  -6  -4   19.27    1.00
   4  -6  -4    9.37    0.62
   4  -6  -4    9.62    0.54
  -4   6   4    8.74    0.55
   3  -6  -4  116.35    4.01
   3  -6  -4  111.66    4.09
  -3   6   4  120.37    4.09
   2  -6  -4    2.78    0.36
   2  -6  -4    2.98    0.30
  -2   6   4    2.59    0.34
   1  -6  -4   28.72    1.16
   1  -6  -4   25.72    1.10
  -1   6   4   24.64    1.13
   0  -6  -4   26.68    1.13
   0  -6  -4   27.06    1.14
   0   6   4   25.43    1.15
  -1  -6  -4    0.46    0.18
  -1  -6  -4    0.44    0.20
   1   6   4    0.38    0.20
  -2  -6  -4   62.35    2.27
  -2  -6  -4   59.46    2.31
   2   6   4   61.04    2.33
  -3  -6  -4    1.66    0.32
   3   6   4    1.29    0.28
  -4  -6  -4    0.82    0.32
  -4  -6  -4    0.78    0.28
  -5  -6  -4   14.56    0.93
  -5  -6  -4   14.46    0.93
   6  -7  -4    0.97    0.26
   6  -7  -4    0.89    0.29
   5  -7  -4   23.37    1.17
   5  -7  -4   22.65    1.04
   4  -7  -4   11.83    0.78
   4  -7  -4   12.43    0.70
  -4   7   4   13.22    0.73
   3  -7  -4    2.98    0.35
   3  -7  -4    3.51    0.44
  -3   7   4    3.42    0.40
   2  -7  -4   54.67    2.13
   2  -7  -4   52.80    2.04
  -2   7   4   55.38    2.12
   1  -7  -4    4.11    0.38
   1  -7  -4    4.02    0.44
  -1   7   4    3.66    0.42
   0  -7  -4   26.23    1.17
   0  -7  -4   26.84    1.17
   0   7   4   24.37    1.18
  -1  -7  -4    7.47    0.54
  -1  -7  -4    7.38    0.54
   1   7   4    6.10    0.53
  -2  -7  -4   -0.08    0.18
  -2  -7  -4    0.26    0.19
   2   7   4   -0.24    0.18
  -3  -7  -4   27.29    1.28
   3   7   4   24.57    1.21
  -4  -7  -4    0.23    0.28
  -4  -7  -4   -0.28    0.30
   5  -8  -4   -0.09    0.28
   5  -8  -4    0.06    0.20
   4  -8  -4   23.08    1.07
   4  -8  -4   23.09    1.19
  -4   8   4   22.56    1.10
   3  -8  -4    0.13    0.23
   3  -8  -4    0.46    0.20
  -3   8   4    0.28    0.21
   2  -8  -4   11.91    0.70
   2  -8  -4   10.50    0.74
  -2   8   4   10.75    0.71
   1  -8  -4   17.63    0.94
   1  -8  -4   16.52    0.88
  -1   8   4   16.32    0.91
   0  -8  -4    0.34    0.23
   0  -8  -4    0.61    0.25
   0   8   4    0.77    0.28
  -1  -8  -4   29.09    1.30
  -1  -8  -4   27.08    1.30
   1   8   4   28.75    1.35
  -2  -8  -4    4.66    0.54
   2   8   4    3.77    0.48
  -3  -8  -4    0.81    0.36
   3   8   4    1.07    0.34
   4  -9  -4    0.48    0.39
   3  -9  -4   26.13    1.22
   3  -9  -4   25.28    1.30
  -3   9   4   25.13    1.24
   2  -9  -4    1.02    0.34
   2  -9  -4    0.45    0.26
  -2   9   4    0.72    0.29
   1  -9  -4   10.51    0.73
   1  -9  -4   10.52    0.71
  -1   9   4    9.74    0.73
   0  -9  -4   13.66    0.86
   0  -9  -4   14.86    0.87
   0   9   4   14.38    0.90
  -1  -9  -4    0.30    0.30
   1   9   4    0.38    0.34
   2  10  -5    8.18    0.67
  -2 -10   5    7.96    0.67
  -2 -10   5    8.10    0.70
  -2 -10   5    7.98    0.68
   1  10  -5   -0.10    0.23
  -1 -10   5    0.89    0.29
  -1 -10   5    0.66    0.30
  -1 -10   5    0.49    0.25
   0  10  -5   34.27    1.52
   0 -10   5   33.97    1.52
   0 -10   5   32.70    1.55
  -1  10  -5    0.08    0.24
   1 -10   5    0.30    0.24
   1 -10   5   -0.15    0.22
   2 -10   5    2.14    0.40
   2 -10   5    1.78    0.39
   3 -10   5    4.14    0.49
   3 -10   5    4.61    0.56
   3 -10   5    3.78    0.49
   4   9  -5   14.02    0.92
  -4  -9   5   14.57    0.96
  -4  -9   5   14.21    0.96
   3   9  -5    0.34    0.25
  -3  -9   5    0.80    0.29
  -3  -9   5    0.78    0.33
   2   9  -5   10.35    0.69
  -2  -9   5    9.54    0.71
  -2  -9   5    9.54    0.70
  -2  -9   5   10.67    0.72
   1   9  -5    0.62    0.24
  -1  -9   5    0.59    0.27
  -1  -9   5    0.57    0.25
  -1  -9   5    0.57    0.25
   0   9  -5    0.70    0.27
   0  -9   5    0.81    0.26
   0  -9   5    0.63    0.24
  -1   9  -5   32.00    1.45
   1  -9   5   33.49    1.47
   1  -9   5   34.54    1.52
   1  -9   5   34.95    1.46
  -2   9  -5    0.43    0.20
   2  -9   5    0.15    0.21
   2  -9   5    0.20    0.22
   2  -9   5    0.69    0.27
  -3   9  -5   16.16    1.10
   3  -9   5   21.35    1.09
   3  -9   5   18.92    0.96
   3  -9   5   19.01    1.02
   4  -9   5    0.87    0.27
   4  -9   5    1.05    0.33
   4  -9   5    1.38    0.32
   5  -9   5   -0.05    0.33
   5  -9   5    0.31    0.31
   5   8  -5    0.28    0.30
  -5  -8   5    0.70    0.34
  -4  -8   5    5.73    0.60
  -4  -8   5    4.79    0.60
   3   8  -5   25.38    1.20
  -3  -8   5   23.94    1.18
  -3  -8   5   24.64    1.20
  -3  -8   5   22.96    1.17
   2   8  -5   10.81    0.70
  -2  -8   5   11.08    0.70
  -2  -8   5   12.12    0.74
  -2  -8   5    9.53    0.67
   1   8  -5   67.86    2.44
  -1  -8   5   59.06    2.43
  -1  -8   5   64.65    2.43
   0   8  -5    0.20    0.19
   0  -8   5    0.12    0.14
   0  -8   5   -0.10    0.17
   0  -8   5   -0.04    0.17
  -1   8  -5    4.23    0.43
   1  -8   5    3.63    0.42
   1  -8   5    4.06    0.43
   1  -8   5    3.63    0.40
  -2   8  -5   23.03    1.07
   2  -8   5   21.71    1.07
   2  -8   5   22.46    1.10
   2  -8   5   21.45    1.02
  -3   8  -5    0.02    0.20
   3  -8   5   -0.13    0.17
   3  -8   5    0.22    0.23
   3  -8   5    0.16    0.20
   4  -8   5   23.65    1.20
   4  -8   5   22.66    1.07
   4  -8   5   25.04    1.22
   5  -8   5    2.22    0.41
   5  -8   5    1.53    0.37
   6   7  -5    0.09    0.28
  -6  -7   5    0.54    0.38
   5   7  -5   15.36    0.93
  -5  -7   5   16.27    0.97
  -4  -7   5    1.83    0.38
  -4  -7   5    1.66    0.34
   3   7  -5   10.18    0.65
  -3  -7   5    9.21    0.62
  -3  -7   5    9.55    0.62
  -3  -7   5    8.25    0.61
   2   7  -5   50.98    1.93
  -2  -7   5   48.22    1.92
  -2  -7   5   48.81    1.91
  -2  -7   5   48.46    1.83
  -2  -7   5   47.19    1.91
   1   7  -5    0.88    0.23
  -1  -7   5    1.27    0.26
  -1  -7   5    1.04    0.22
  -1  -7   5    1.22    0.23
   0   7  -5   52.68    2.06
   0  -7   5   55.15    2.10
   0  -7   5   55.79    2.08
   0  -7   5   56.31    2.07
  -1   7  -5    0.83    0.20
   1  -7   5    0.49    0.20
   1  -7   5    0.83    0.19
   1  -7   5    0.68    0.21
  -2   7  -5   30.53    1.28
   2  -7   5   31.84    1.32
   2  -7   5   28.49    1.30
   2  -7   5   29.48    1.23
  -3   7  -5    2.14    0.31
   3  -7   5    2.10    0.28
   3  -7   5    2.50    0.37
   3  -7   5    2.44    0.36
  -4   7  -5    5.23    0.46
   4  -7   5    6.19    0.52
   4  -7   5    5.68    0.45
   4  -7   5    5.75    0.53
  -5   7  -5   30.01    1.38
   5  -7   5   30.66    1.45
   5  -7   5   30.97    1.42
   6  -7   5    0.30    0.28
   6  -7   5    0.73    0.29
   6   6  -5    1.04    0.31
  -6  -6   5    1.40    0.37
   5   6  -5    1.58    0.32
  -5  -6   5    1.62    0.34
   4   6  -5   50.75    1.97
  -4  -6   5   47.26    1.96
  -4  -6   5   50.50    2.01
   3   6  -5    3.61    0.40
  -3  -6   5    4.11    0.33
  -3  -6   5    4.37    0.37
  -3  -6   5    4.18    0.40
  -3  -6   5    3.65    0.40
   2   6  -5   44.34    1.65
  -2  -6   5   42.01    1.63
  -2  -6   5   42.32    1.64
  -2  -6   5   40.78    1.63
  -2  -6   5   39.54    1.58
   1   6  -5    0.22    0.13
  -1  -6   5    0.21    0.13
  -1  -6   5    0.12    0.12
  -1  -6   5    0.88    0.15
  -1  -6   5    0.55    0.17
   0   6  -5   47.54    1.81
   0  -6   5   47.32    1.79
   0  -6   5   50.25    1.84
   0  -6   5   47.36    1.73
   0  -6   5   48.73    1.83
  -1   6  -5  107.83    3.68
   1  -6   5  103.89    3.63
   1  -6   5  107.91    3.71
   1  -6   5  105.30    3.61
   1  -6   5  103.36    3.69
  -2   6  -5   16.33    0.78
   2  -6   5   15.94    0.75
   2  -6   5   17.04    0.81
   2  -6   5   16.81    0.82
  -3   6  -5   30.81    1.29
   3  -6   5   31.53    1.23
   3  -6   5   33.00    1.33
   3  -6   5   29.33    1.27
   3  -6   5   30.55    1.34
  -4   6  -5    4.25    0.43
   4  -6   5    3.93    0.43
   4  -6   5    3.75    0.39
   4  -6   5    3.70    0.33
  -5   6  -5    7.09    0.55
   5  -6   5    7.67    0.59
   5  -6   5    6.70    0.57
   6  -6   5   27.16    1.33
   7  -6   5   -0.07    0.32
   7   5  -5    0.01    0.27
  -7  -5   5    0.45    0.32
   6   5  -5   29.49    1.32
  -6  -5   5   27.33    1.37
   5   5  -5   -0.03    0.16
  -5  -5   5    0.16    0.20
   4   5  -5    4.99    0.41
  -4  -5   5    5.19    0.39
  -4  -5   5    4.95    0.44
  -4  -5   5    5.04    0.42
   3   5  -5   86.33    3.07
  -3  -5   5   84.23    3.07
  -3  -5   5   87.41    3.04
  -3  -5   5   84.44    3.05
  -3  -5   5   89.41    3.09
   2   5  -5    9.76    0.56
  -2  -5   5   10.90    0.56
  -2  -5   5   11.93    0.58
  -2  -5   5   10.83    0.55
  -2  -5   5   12.05    0.58
  -2  -5   5   10.68    0.57
   1   5  -5  136.98    4.56
  -1  -5   5  132.27    4.52
  -1  -5   5  133.41    4.54
  -1  -5   5  134.46    4.56
  -1  -5   5  142.37    4.58
  -1  -5   5  125.06    4.51
   0   5  -5    9.78    0.51
   0  -5   5    9.60    0.49
   0  -5   5   10.00    0.52
   0  -5   5   10.81    0.55
   0  -5   5    9.18    0.48
  -1   5  -5   72.88    2.54
   1  -5   5   70.86    2.49
   1  -5   5   69.74    2.54
   1  -5   5   72.08    2.53
   1  -5   5   73.22    2.58
  -2   5  -5   82.06    2.87
   2  -5   5   82.90    2.89
   2  -5   5   78.82    2.90
   2  -5   5   79.50    2.87
   2  -5   5   83.55    2.81
  -3   5  -5    0.17    0.13
   3  -5   5    0.14    0.13
   3  -5   5    0.14    0.10
   3  -5   5    0.26    0.15
  -4   5  -5    7.96    0.52
   4  -5   5    9.38    0.56
   4  -5   5    7.87    0.47
   4  -5   5    7.92    0.56
  -5   5  -5    0.45    0.21
   5  -5   5    0.53    0.24
   5  -5   5    0.71    0.23
  -6   5  -5   24.89    1.19
   6  -5   5   25.05    1.29
   6  -5   5   27.89    1.29
   7  -5   5    4.91    0.57
   7  -5   5    5.26    0.65
   7   4  -5    6.53    0.57
  -7  -4   5    7.25    0.67
   6   4  -5    1.00    0.27
  -6  -4   5    0.39    0.25
   5   4  -5   28.43    1.20
  -5  -4   5   27.68    1.26
  -5  -4   5   26.41    1.16
   4   4  -5    0.23    0.15
  -4  -4   5    0.32    0.16
  -4  -4   5    0.83    0.18
   3   4  -5   89.71    3.10
  -3  -4   5   78.57    3.05
  -3  -4   5   94.87    3.13
  -3  -4   5   91.62    3.11
  -3  -4   5   90.18    3.13
   2   4  -5   34.68    1.32
  -2  -4   5   34.33    1.32
  -2  -4   5   35.53    1.34
  -2  -4   5   35.28    1.32
  -2  -4   5   37.25    1.36
  -2  -4   5   33.70    1.32
   1   4  -5    0.38    0.11
  -1  -4   5    0.73    0.13
  -1  -4   5    0.32    0.12
  -1  -4   5    0.27    0.11
  -1  -4   5    0.21    0.09
  -1  -4   5    0.22    0.09
   0   4  -5   65.59    2.27
   0  -4   5   62.53    2.27
   0  -4   5   64.25    2.20
   0  -4   5   64.83    2.31
   0  -4   5   65.55    2.28
   0  -4   5   65.45    2.23
  -1   4  -5    0.27    0.10
   1  -4   5    0.17    0.10
   1  -4   5    0.24    0.12
   1  -4   5    0.26    0.08
   1  -4   5    0.24    0.10
  -2   4  -5  215.14    7.27
   2  -4   5  226.24    7.20
   2  -4   5  211.84    7.31
   2  -4   5  224.80    7.29
   2  -4   5  215.62    7.32
  -3   4  -5    5.03    0.36
   3  -4   5    4.36    0.36
   3  -4   5    5.17    0.37
   3  -4   5    4.77    0.28
  -4   4  -5    0.22    0.15
   4  -4   5    0.49    0.17
   4  -4   5    1.34    0.26
  -5   4  -5   29.92    1.31
   5  -4   5   30.69    1.33
   5  -4   5   31.63    1.42
  -6   4  -5    0.26    0.20
   6  -4   5    0.33    0.28
   6  -4   5    0.11    0.19
   7  -4   5   20.76    1.11
   7  -4   5   20.84    1.19
   7   3  -5   18.47    0.97
  -7  -3   5   18.93    1.05
   6   3  -5    6.54    0.50
  -6  -3   5    7.12    0.58
   5   3  -5    9.04    0.52
  -5  -3   5    9.25    0.55
  -5  -3   5    8.81    0.59
  -4  -3   5   20.42    0.93
  -4  -3   5   21.07    0.91
   3   3  -5   37.34    1.37
  -3  -3   5   35.78    1.39
  -3  -3   5   37.04    1.34
  -3  -3   5   36.37    1.41
  -3  -3   5   37.89    1.45
   2   3  -5  530.20   17.35
  -2  -3   5  539.17   17.36
  -2  -3   5  542.43   17.42
  -2  -3   5  560.73   17.37
  -2  -3   5  499.75   17.32
  -2  -3   5  522.24   17.39
   1   3  -5    6.70    0.35
  -1  -3   5    7.42    0.35
  -1  -3   5    6.86    0.39
  -1  -3   5    7.19    0.34
  -1  -3   5    7.42    0.35
  -1  -3   5    6.96    0.39
   0   3  -5    6.60    0.33
   0  -3   5    6.25    0.27
   0  -3   5    6.30    0.30
   0  -3   5    6.69    0.37
   0  -3   5    6.93    0.33
   0  -3   5    5.65    0.35
  -1   3  -5   15.68    0.66
   1  -3   5   16.85    0.72
   1  -3   5   16.25    0.66
   1  -3   5   16.24    0.70
   1  -3   5   15.72    0.60
  -2   3  -5    0.49    0.13
   2  -3   5    0.78    0.17
   2  -3   5    0.77    0.09
   2  -3   5    0.66    0.13
   2  -3   5    0.53    0.13
  -3   3  -5  192.66    6.46
   3  -3   5  193.73    6.33
   3  -3   5  189.53    6.46
   3  -3   5  195.95    6.54
  -4   3  -5    8.33    0.53
   4  -3   5   10.49    0.63
   4  -3   5    9.11    0.54
  -5   3  -5    0.12    0.16
   5  -3   5    0.60    0.20
   5  -3   5    0.34    0.20
  -6   3  -5    8.90    0.65
   6  -3   5   10.27    0.68
   6  -3   5    9.69    0.74
  -7   3  -5    1.92    0.37
   7  -3   5    1.51    0.39
   7  -3   5    1.23    0.33
   8   2  -5    3.19    0.46
  -8  -2   5    2.74    0.49
   7   2  -5   -0.31    0.16
  -7  -2   5    0.39    0.25
   6   2  -5   65.91    2.36
  -6  -2   5   60.42    2.43
   5   2  -5    0.16    0.12
  -5  -2   5    0.11    0.15
  -5  -2   5    0.15    0.13
   4   2  -5   15.70    0.68
  -4  -2   5   15.71    0.75
  -4  -2   5   15.62    0.72
   3   2  -5   72.01    2.42
  -3  -2   5   72.68    2.49
  -3  -2   5   74.56    2.54
  -3  -2   5   63.09    2.46
   2   2  -5   13.55    0.52
  -2  -2   5   12.09    0.48
  -2  -2   5   12.99    0.54
  -2  -2   5   12.18    0.57
  -2  -2   5   12.45    0.60
   1   2  -5  379.53   13.92
  -1  -2   5  425.80   14.01
  -1  -2   5  446.77   13.92
  -1  -2   5  401.51   14.02
  -1  -2   5  438.51   13.94
  -1  -2   5  477.65   13.94
   0   2  -5    4.32    0.23
   0  -2   5    4.30    0.20
   0  -2   5    4.13    0.28
   0  -2   5    4.68    0.23
   0  -2   5    3.61    0.17
   0  -2   5    4.30    0.27
  -1   2  -5   92.35    3.11
   1  -2   5   93.66    3.20
   1  -2   5   93.86    3.11
   1  -2   5   91.07    3.15
   1  -2   5   90.59    3.02
  -2   2  -5    0.32    0.10
   2  -2   5    0.43    0.11
   2  -2   5    0.51    0.05
   2  -2   5    0.46    0.11
   2  -2   5    0.55    0.15
  -3   2  -5   18.62    0.82
   3  -2   5   18.40    0.89
   3  -2   5   20.68    0.83
  -4   2  -5   89.89    3.17
   4  -2   5   87.44    3.26
   4  -2   5   92.26    3.18
  -5   2  -5   -0.01    0.15
   5  -2   5    0.41    0.19
   5  -2   5   -0.15    0.16
  -6   2  -5   19.03    0.97
   6  -2   5   19.68    1.09
   6  -2   5   18.67    0.99
  -7   2  -5    0.76    0.28
   7  -2   5    0.96    0.30
   7  -2   5    0.78    0.32
   8   1  -5    7.32    0.57
  -8  -1   5    7.20    0.64
   7   1  -5   -0.04    0.17
  -7  -1   5   -0.13    0.18
   6   1  -5    3.60    0.34
  -6  -1   5    3.62    0.44
   5   1  -5  127.83    4.22
  -5  -1   5  119.89    4.29
  -5  -1   5  124.34    4.33
   4   1  -5    0.04    0.07
  -4  -1   5    0.13    0.10
  -4  -1   5    0.07    0.12
   3   1  -5   44.85    1.57
  -3  -1   5   47.11    1.71
  -3  -1   5   44.43    1.66
  -3  -1   5   45.76    1.65
   2   1  -5   21.87    0.75
  -2  -1   5   22.27    0.88
  -2  -1   5   17.57    0.79
  -2  -1   5   22.34    0.85
  -2  -1   5   21.52    0.82
   1   1  -5  286.23    8.97
  -1  -1   5  270.57    9.03
  -1  -1   5  270.34    9.09
  -1  -1   5  289.05    9.06
  -1  -1   5  261.98    8.99
   0   1  -5  377.83   11.91
   0  -1   5  377.43   11.95
   0  -1   5  369.21   11.97
   0  -1   5  334.78   12.00
   0  -1   5  371.18   11.88
  -1   1  -5   47.28    1.70
   1  -1   5   49.35    1.79
   1  -1   5   50.13    1.69
   1  -1   5   48.03    1.72
   1  -1   5   50.92    1.69
  -2   1  -5  125.43    4.16
   2  -1   5  119.43    4.23
   2  -1   5  124.81    4.14
   2  -1   5  123.61    4.15
   2  -1   5  124.26    4.08
  -3   1  -5    4.97    0.35
   3  -1   5    5.02    0.32
   3  -1   5    5.35    0.40
  -4   1  -5    9.49    0.54
   4  -1   5    9.52    0.61
   4  -1   5    8.50    0.50
  -5   1  -5   53.94    2.04
   5  -1   5   51.94    2.14
   5  -1   5   52.46    2.02
  -6   1  -5    1.04    0.28
   6  -1   5    1.52    0.35
   6  -1   5    1.71    0.32
  -7   1  -5   11.26    0.78
   7  -1   5   13.64    0.92
   7  -1   5   12.47    0.80
   8   0  -5    0.92    0.27
  -8   0   5    0.68    0.33
   7   0  -5   22.66    1.04
  -7   0   5   23.51    1.17
   6   0  -5    3.00    0.31
  -6   0   5    2.58    0.38
   5   0  -5   22.25    0.86
  -5   0   5   20.11    0.94
  -5   0   5   19.87    0.95
   4   0  -5  158.71    5.26
  -4   0   5  159.24    5.38
  -4   0   5  158.60    5.38
   3   0  -5    6.63    0.29
  -3   0   5    6.79    0.38
  -3   0   5    6.82    0.36
  -3   0   5    6.99    0.39
  -3   0   5    7.03    0.41
   2   0  -5  296.39    9.47
  -2   0   5  298.75    9.59
  -2   0   5  308.78    9.65
  -2   0   5  280.59    9.59
  -2   0   5  276.53    9.58
   1   0  -5  112.24    3.78
   1   0  -5  121.07    3.78
  -1   0   5  120.15    3.88
  -1   0   5  118.87    3.89
  -1   0   5  113.37    3.92
  -1   0   5  110.59    3.86
   0   0  -5  156.22    5.14
   0   0   5  162.03    5.26
   0   0   5  157.79    5.20
   0   0   5  160.31    5.19
   0   0   5  149.11    5.16
  -1   0  -5  217.93    7.12
   1   0   5  220.65    7.10
   1   0   5  207.77    7.12
   1   0   5  217.07    7.22
   1   0   5  221.39    7.13
  -2   0  -5    7.95    0.34
  -2   0  -5    7.52    0.40
   2   0   5    8.11    0.46
   2   0   5    8.07    0.38
   2   0   5    8.04    0.38
   2   0   5    8.29    0.36
  -3   0  -5   30.92    1.13
  -3   0  -5   31.58    1.24
   3   0   5   32.31    1.21
   3   0   5   31.57    1.30
   3   0   5   30.92    1.17
   3   0   5   32.32    1.17
  -4   0  -5    0.29    0.16
   4   0   5    0.31    0.14
   4   0   5    0.64    0.20
  -5   0  -5   25.11    1.12
   5   0   5   22.74    1.06
   5   0   5   24.39    1.19
  -6   0  -5    6.41    0.55
   6   0   5    6.29    0.53
   6   0   5    7.54    0.64
  -7   0  -5    0.47    0.29
   7   0   5    0.58    0.25
   7   0   5    0.40    0.27
   8  -1  -5   10.29    0.66
  -8   1   5    9.57    0.76
   7  -1  -5    0.02    0.16
  -7   1   5   -0.16    0.18
   6  -1  -5   31.08    1.20
  -6   1   5   28.46    1.32
   5  -1  -5    0.68    0.14
  -5   1   5    0.63    0.21
   4  -1  -5   94.10    3.10
  -4   1   5   87.62    3.22
  -4   1   5   94.59    3.26
  -4   1   5   93.28    3.17
   3  -1  -5   52.66    1.74
  -3   1   5   52.56    1.88
  -3   1   5   51.15    1.89
  -3   1   5   52.14    1.87
  -3   1   5   50.58    1.84
   2  -1  -5    1.54    0.06
   2  -1  -5    0.97    0.06
  -2   1   5    1.30    0.18
  -2   1   5    1.14    0.16
  -2   1   5    1.67    0.19
   1  -1  -5  148.82    5.37
  -1   1   5  165.74    5.49
  -1   1   5  174.68    5.52
  -1   1   5  168.43    5.46
  -1   1   5  169.37    5.48
   0  -1  -5    0.23    0.06
   0  -1  -5    0.51    0.07
   0   1   5    0.21    0.06
   0   1   5    0.20    0.09
  -1  -1  -5  202.17    6.28
  -1  -1  -5  188.90    6.19
   1   1   5  192.07    6.29
   1   1   5  184.39    6.34
   1   1   5  193.01    6.23
   1   1   5  180.37    6.23
  -2  -1  -5    0.78    0.15
   2   1   5    0.90    0.18
   2   1   5    0.91    0.11
   2   1   5    0.63    0.12
   2   1   5    0.79    0.13
  -3  -1  -5   21.08    0.84
  -3  -1  -5   19.76    0.89
   3   1   5   21.30    0.80
   3   1   5   22.31    0.96
   3   1   5   21.35    0.87
   3   1   5   20.56    0.81
  -4  -1  -5   75.62    2.82
   4   1   5   79.39    2.90
   4   1   5   78.89    2.78
  -5  -1  -5    6.77    0.52
   5   1   5    6.44    0.49
   5   1   5    7.01    0.57
  -6  -1  -5   17.27    0.95
   6   1   5   17.89    0.93
   6   1   5   16.99    1.02
  -7  -1  -5    1.23    0.33
   7   1   5    1.03    0.37
   7   1   5    1.27    0.30
   8  -2  -5   17.01    0.88
  -8   2   5   15.86    0.98
   7  -2  -5    6.25    0.47
  -7   2   5    5.71    0.56
   6  -2  -5    9.09    0.51
  -6   2   5    9.48    0.65
   5  -2  -5   21.48    0.84
  -5   2   5   20.35    0.86
  -5   2   5   20.59    0.99
   4  -2  -5   12.06    0.50
  -4   2   5   11.81    0.64
  -4   2   5   11.86    0.56
   3  -2  -5  331.06   10.86
  -3   2   5  325.30   11.03
  -3   2   5  337.80   10.98
  -3   2   5  341.74   11.00
   2  -2  -5    1.09    0.08
  -2   2   5    0.94    0.14
  -2   2   5    0.91    0.14
  -2   2   5    0.96    0.15
  -2   2   5    1.07    0.17
   1  -2  -5   62.55    2.05
   1  -2  -5   57.61    1.98
  -1   2   5   56.45    2.03
  -1   2   5   62.93    2.09
  -1   2   5   56.82    2.10
  -1   2   5   60.26    2.10
   0  -2  -5   58.81    2.05
   0  -2  -5   61.09    2.06
   0   2   5   59.99    2.13
   0   2   5   59.26    2.12
   0   2   5   62.77    2.03
  -1  -2  -5    0.48    0.11
  -1  -2  -5    0.31    0.07
   1   2   5    0.22    0.10
   1   2   5    0.15    0.10
   1   2   5    0.22    0.04
   1   2   5    0.22    0.07
  -2  -2  -5  147.37    4.76
   2   2   5  138.63    4.72
   2   2   5  131.15    4.78
   2   2   5  145.92    4.71
  -3  -2  -5    0.13    0.12
  -3  -2  -5    0.20    0.14
   3   2   5    0.44    0.12
   3   2   5    0.42    0.14
   3   2   5    0.46    0.17
  -4  -2  -5    2.95    0.35
  -4  -2  -5    2.63    0.30
   4   2   5    3.68    0.34
   4   2   5    3.36    0.40
  -5  -2  -5   26.55    1.26
   5   2   5   30.12    1.34
   5   2   5   26.85    1.21
  -6  -2  -5    0.16    0.25
   6   2   5    0.06    0.22
   6   2   5    0.01    0.21
  -7  -2  -5    5.95    0.65
   7   2   5    6.54    0.79
   8  -3  -5    0.71    0.25
  -8   3   5    0.50    0.33
   7  -3  -5   35.28    1.41
  -7   3   5   32.97    1.56
   6  -3  -5    0.12    0.13
  -6   3   5    0.20    0.21
   5  -3  -5   23.05    0.92
  -5   3   5   22.64    0.96
  -5   3   5   23.46    1.09
   4  -3  -5   57.83    1.93
  -4   3   5   54.12    2.10
  -4   3   5   53.73    2.01
   3  -3  -5    7.16    0.33
  -3   3   5    7.17    0.46
  -3   3   5    6.84    0.41
   2  -3  -5  150.41    5.02
   2  -3  -5  152.77    5.12
  -2   3   5  159.01    5.19
  -2   3   5  147.61    5.14
  -2   3   5  153.29    5.09
   1  -3  -5    4.20    0.28
   1  -3  -5    4.71    0.25
  -1   3   5    4.61    0.32
  -1   3   5    4.30    0.26
   0  -3  -5  165.28    5.21
   0  -3  -5  154.74    5.21
   0   3   5  148.24    5.27
   0   3   5  157.88    5.22
  -1  -3  -5   12.56    0.59
  -1  -3  -5   14.37    0.57
   1   3   5   12.74    0.62
   1   3   5   12.83    0.60
  -2  -3  -5    2.57    0.28
   2   3   5    2.75    0.28
   2   3   5    2.57    0.26
  -3  -3  -5   25.49    1.13
   3   3   5   26.99    1.14
   3   3   5   26.78    1.08
   3   3   5   27.55    1.16
  -4  -3  -5    0.17    0.16
  -4  -3  -5    0.18    0.16
   4   3   5   -0.14    0.14
  -5  -3  -5   29.17    1.34
   5   3   5   29.94    1.39
  -6  -3  -5    0.82    0.28
   6   3   5    0.57    0.30
   8  -4  -5    1.51    0.49
   7  -4  -5    2.80    0.34
  -7   4   5    2.82    0.44
   6  -4  -5   36.66    1.42
  -6   4   5   35.85    1.61
   5  -4  -5    1.86    0.22
  -5   4   5    1.33    0.21
  -5   4   5    1.59    0.32
   4  -4  -5   49.71    1.91
   4  -4  -5   50.51    1.78
  -4   4   5   47.20    1.95
  -4   4   5   51.90    1.87
   3  -4  -5    3.99    0.26
   3  -4  -5    3.79    0.34
  -3   4   5    3.86    0.36
  -3   4   5    4.06    0.33
   2  -4  -5   50.55    1.82
   2  -4  -5   54.47    1.93
  -2   4   5   52.07    1.94
   1  -4  -5   39.96    1.45
   1  -4  -5   36.23    1.38
  -1   4   5   38.64    1.49
   0  -4  -5   26.90    1.01
   0  -4  -5   25.04    1.01
   0   4   5   23.85    1.05
  -1  -4  -5  132.76    4.57
  -1  -4  -5  137.30    4.61
   1   4   5  137.43    4.66
  -2  -4  -5    4.58    0.37
   2   4   5    5.01    0.38
   2   4   5    5.25    0.39
  -3  -4  -5    3.39    0.39
   3   4   5    3.51    0.34
   3   4   5    3.32    0.35
  -4  -4  -5   15.13    0.81
  -4  -4  -5   13.82    0.82
   4   4   5   13.67    0.99
  -5  -4  -5    1.31    0.31
  -6  -4  -5   21.11    1.15
   7  -5  -5    0.25    0.26
   7  -5  -5    0.32    0.20
  -7   5   5    0.00    0.26
   6  -5  -5   10.87    0.76
   6  -5  -5   12.66    0.65
  -6   5   5   13.51    0.84
   5  -5  -5   16.45    0.90
   5  -5  -5   18.04    0.79
  -5   5   5   17.62    0.97
   4  -5  -5    5.46    0.35
   4  -5  -5    5.37    0.46
  -4   5   5    4.81    0.40
  -4   5   5    4.30    0.49
   3  -5  -5  136.07    4.79
   3  -5  -5  144.03    4.92
  -3   5   5  147.34    4.91
   2  -5  -5    5.65    0.42
   2  -5  -5    6.29    0.37
  -2   5   5    6.09    0.44
   1  -5  -5   36.55    1.49
   1  -5  -5   40.35    1.46
  -1   5   5   39.15    1.55
   0  -5  -5   17.35    0.77
   0  -5  -5   16.07    0.75
   0   5   5   15.70    0.80
  -1  -5  -5    0.17    0.15
  -1  -5  -5    0.42    0.16
   1   5   5    0.31    0.18
  -2  -5  -5   35.06    1.49
   2   5   5   38.61    1.52
  -3  -5  -5    0.12    0.20
   3   5   5    0.32    0.19
  -4  -5  -5    8.55    0.65
  -4  -5  -5    9.34    0.67
  -5  -5  -5    2.45    0.42
   6  -6  -5    0.60    0.26
   6  -6  -5    1.11    0.23
   5  -6  -5   20.35    0.90
   5  -6  -5   18.85    1.02
   4  -6  -5    1.33    0.22
   4  -6  -5    1.67    0.32
  -4   6   5    1.39    0.27
   3  -6  -5    0.03    0.18
   3  -6  -5    0.22    0.14
  -3   6   5    0.02    0.17
   2  -6  -5   85.86    3.11
   2  -6  -5   85.18    3.02
  -2   6   5   86.61    3.13
   1  -6  -5    0.15    0.16
   1  -6  -5    0.12    0.14
  -1   6   5    0.09    0.18
   0  -6  -5   30.36    1.25
   0  -6  -5   28.37    1.22
   0   6   5   29.86    1.30
  -1  -6  -5    4.37    0.43
  -1  -6  -5    3.91    0.40
   1   6   5    3.19    0.40
  -2  -6  -5   10.44    0.68
   2   6   5   11.26    0.70
  -3  -6  -5   30.59    1.41
   3   6   5   32.92    1.41
  -4  -6  -5    2.78    0.46
  -4  -6  -5    2.73    0.43
   6  -7  -5   12.49    0.88
   5  -7  -5    0.36    0.24
   5  -7  -5    0.22    0.19
   4  -7  -5   38.78    1.70
   4  -7  -5   38.93    1.55
  -4   7   5   39.59    1.64
   3  -7  -5    4.82    0.51
   3  -7  -5    5.37    0.42
  -3   7   5    5.01    0.51
   2  -7  -5   14.41    0.75
   2  -7  -5   13.55    0.80
  -2   7   5   14.88    0.83
   1  -7  -5   19.93    0.94
  -1   7   5   18.57    0.98
   0  -7  -5   -0.03    0.18
   0  -7  -5    0.01    0.17
   0   7   5   -0.09    0.20
  -1  -7  -5   33.76    1.42
  -1  -7  -5   33.67    1.44
   1   7   5   33.53    1.50
  -2  -7  -5    0.76    0.28
   2   7   5    0.88    0.27
  -3  -7  -5    1.67    0.36
   3   7   5    1.06    0.31
   5  -8  -5   13.82    1.22
   4  -8  -5    0.12    0.18
   4  -8  -5   -0.19    0.26
  -4   8   5   -0.06    0.22
   3  -8  -5   21.54    1.04
   3  -8  -5   22.03    1.14
  -3   8   5   23.25    1.13
   2  -8  -5    4.55    0.45
   2  -8  -5    4.06    0.50
  -2   8   5    3.22    0.45
   1  -8  -5   26.97    1.29
   1  -8  -5   28.69    1.26
  -1   8   5   27.55    1.32
   0  -8  -5    2.75    0.40
   0  -8  -5    3.06    0.42
   0   8   5    3.38    0.48
  -1  -8  -5    0.47    0.25
   1   8   5    0.77    0.31
  -2  -8  -5    5.57    0.59
   2   8   5    6.30    0.64
   3  -9  -5    7.13    0.70
  -3   9   5    5.85    0.71
   2  -9  -5    3.89    0.48
   2  -9  -5    3.76    0.52
  -2   9   5    4.61    0.56
   1  -9  -5    1.95    0.38
   1  -9  -5    1.69    0.35
  -1   9   5    1.82    0.39
   0  -9  -5   21.03    1.24
   0   9   5   23.77    1.61
   2  10  -6    7.74    0.63
  -2 -10   6    7.59    0.67
  -2 -10   6    6.99    0.62
   1  10  -6    1.05    0.33
  -1 -10   6    0.74    0.30
  -1 -10   6    1.10    0.32
   0  10  -6   11.86    0.78
   0 -10   6   12.21    0.83
   0 -10   6   11.88    0.77
  -1  10  -6   22.29    1.14
   1 -10   6   24.10    1.16
   1 -10   6   22.34    1.18
  -2  10  -6    4.42    0.50
   2 -10   6    3.56    0.43
   3 -10   6   13.10    0.87
   3 -10   6   14.47    0.84
   3 -10   6   14.53    0.92
   4   9  -6    4.96    0.59
  -4  -9   6    6.21    0.67
  -4  -9   6    7.52    0.69
   3   9  -6   10.82    0.77
  -3  -9   6    9.77    0.74
  -3  -9   6   10.41    0.75
   2   9  -6    0.76    0.26
  -2  -9   6    1.49    0.35
  -2  -9   6    0.98    0.30
   1   9  -6   32.39    1.47
  -1  -9   6   35.10    1.49
  -1  -9   6   35.08    1.46
  -1  -9   6   30.42    1.46
   0   9  -6    0.83    0.26
   0  -9   6    0.78    0.26
   0  -9   6    1.13    0.29
  -1   9  -6   21.86    1.08
   1  -9   6   22.36    1.13
   1  -9   6   20.17    1.06
   1  -9   6   23.36    1.09
  -2   9  -6   10.17    0.69
   2  -9   6    9.71    0.72
   2  -9   6   10.05    0.67
   2  -9   6   10.73    0.71
  -3   9  -6    0.10    0.21
   3  -9   6    0.31    0.26
   3  -9   6   -0.04    0.19
   3  -9   6    0.06    0.24
   4  -9   6    9.12    0.74
   4  -9   6   11.29    0.80
   5   8  -6    4.24    0.57
  -5  -8   6    5.68    0.64
  -4  -8   6    3.92    0.52
  -4  -8   6    2.30    0.40
   3   8  -6   34.15    1.49
  -3  -8   6   31.74    1.46
  -3  -8   6   32.87    1.47
   2   8  -6    4.39    0.49
  -2  -8   6    5.61    0.54
  -2  -8   6    5.00    0.46
  -2  -8   6    4.18    0.47
   1   8  -6    0.76    0.24
  -1  -8   6    0.24    0.19
  -1  -8   6    0.42    0.23
  -1  -8   6    0.53    0.21
  -1  -8   6    0.62    0.20
   0   8  -6   38.98    1.60
   0  -8   6   35.34    1.59
   0  -8   6   39.04    1.58
   0  -8   6   40.09    1.58
  -1   8  -6    0.31    0.19
   1  -8   6    0.35    0.19
   1  -8   6    0.55    0.21
   1  -8   6    0.43    0.21
  -2   8  -6   78.39    2.86
   2  -8   6   73.55    2.87
   2  -8   6   75.79    2.89
   2  -8   6   77.84    2.79
  -3   8  -6    0.01    0.18
   3  -8   6    0.13    0.16
   3  -8   6    0.18    0.22
   3  -8   6    0.03    0.19
  -4   8  -6    1.66    0.32
   4  -8   6    2.47    0.43
   4  -8   6    1.71    0.35
   5  -8   6   18.40    1.07
   5  -8   6   16.36    1.02
   6   7  -6    0.29    0.34
  -6  -7   6   -0.06    0.48
   5   7  -6    9.25    0.71
  -5  -7   6    9.22    0.70
   4   7  -6    7.44    0.59
  -4  -7   6    8.25    0.63
  -4  -7   6    7.68    0.60
   3   7  -6    0.23    0.19
  -3  -7   6    0.41    0.23
  -3  -7   6    0.45    0.22
   2   7  -6  112.80    3.93
  -2  -7   6  111.87    3.92
  -2  -7   6  106.85    3.87
  -2  -7   6  107.95    3.85
  -2  -7   6  110.94    3.91
   1   7  -6    0.90    0.23
  -1  -7   6    0.93    0.21
  -1  -7   6    1.09    0.23
  -1  -7   6    1.04    0.21
  -1  -7   6    0.77    0.22
   0   7  -6    6.40    0.45
   0  -7   6    6.32    0.46
   0  -7   6    5.21    0.43
   0  -7   6    6.03    0.43
  -1   7  -6   38.22    1.50
   1  -7   6   34.90    1.50
   1  -7   6   37.93    1.46
   1  -7   6   34.55    1.50
  -2   7  -6    0.41    0.19
   2  -7   6    0.85    0.26
   2  -7   6    0.71    0.18
   2  -7   6    0.34    0.18
  -3   7  -6   63.23    2.41
   3  -7   6   64.88    2.45
   3  -7   6   63.45    2.31
   3  -7   6   62.07    2.46
  -4   7  -6    1.20    0.28
   4  -7   6    1.55    0.32
   4  -7   6    1.09    0.31
  -5   7  -6    5.71    0.52
   5  -7   6    5.43    0.62
   5  -7   6    5.95    0.54
   6  -7   6    5.13    0.58
   6  -7   6    5.82    0.67
   6   6  -6   26.84    1.28
  -6  -6   6   26.34    1.35
   5   6  -6    1.03    0.29
  -5  -6   6    1.19    0.31
   4   6  -6    9.66    0.62
  -4  -6   6    8.84    0.61
  -4  -6   6    8.82    0.55
  -4  -6   6    8.96    0.63
   3   6  -6   39.56    1.63
  -3  -6   6   43.28    1.66
  -3  -6   6   39.14    1.62
  -3  -6   6   40.19    1.59
   2   6  -6    2.67    0.33
  -2  -6   6    1.77    0.27
  -2  -6   6    1.65    0.25
  -2  -6   6    2.42    0.30
  -2  -6   6    2.36    0.28
  -2  -6   6    2.09    0.27
   1   6  -6   97.51    3.50
  -1  -6   6   93.08    3.45
  -1  -6   6  104.50    3.49
  -1  -6   6  102.15    3.53
  -1  -6   6  103.02    3.46
  -1  -6   6   99.68    3.51
   0   6  -6    0.66    0.18
   0  -6   6    0.78    0.17
   0  -6   6    1.23    0.23
   0  -6   6    0.96    0.22
   0  -6   6    0.79    0.15
   0  -6   6    0.82    0.17
  -1   6  -6   80.28    2.81
   1  -6   6   73.99    2.75
   1  -6   6   80.96    2.75
   1  -6   6   78.81    2.81
   1  -6   6   76.01    2.83
  -2   6  -6    6.76    0.46
   2  -6   6    6.40    0.44
   2  -6   6    6.52    0.49
   2  -6   6    5.50    0.44
   2  -6   6    6.46    0.39
  -3   6  -6   13.94    0.73
   3  -6   6   13.28    0.73
   3  -6   6   13.47    0.77
   3  -6   6   12.51    0.62
   3  -6   6   13.76    0.73
  -4   6  -6   31.05    1.36
   4  -6   6   31.06    1.43
   4  -6   6   32.57    1.40
  -5   6  -6    0.11    0.19
   5  -6   6    0.19    0.22
   5  -6   6    0.13    0.20
   5  -6   6    0.11    0.20
  -6   6  -6   21.96    1.17
   6  -6   6   21.65    1.18
   6  -6   6   23.11    1.19
   7   5  -6   -0.07    0.27
  -7  -5   6   -0.13    0.28
   6   5  -6    9.39    0.64
  -6  -5   6    8.56    0.68
   5   5  -6   35.78    1.52
  -5  -5   6   37.28    1.50
  -5  -5   6   36.83    1.59
   4   5  -6    0.59    0.20
  -4  -5   6    0.36    0.19
  -4  -5   6    0.39    0.16
   3   5  -6   31.54    1.33
  -3  -5   6   34.35    1.35
  -3  -5   6   32.38    1.34
  -3  -5   6   34.25    1.35
   2   5  -6    1.53    0.23
  -2  -5   6    1.38    0.22
  -2  -5   6    1.84    0.24
  -2  -5   6    2.30    0.27
  -2  -5   6    1.72    0.25
  -2  -5   6    1.97    0.25
   1   5  -6   63.11    2.25
  -1  -5   6   63.82    2.28
  -1  -5   6   62.76    2.24
  -1  -5   6   61.51    2.24
  -1  -5   6   62.92    2.22
  -1  -5   6   59.31    2.18
   0   5  -6  146.72    4.86
   0  -5   6  143.04    4.76
   0  -5   6  137.91    4.85
   0  -5   6  140.97    4.86
   0  -5   6  145.37    4.91
   0  -5   6  145.14    4.81
  -1   5  -6   15.15    0.70
   1  -5   6   14.62    0.63
   1  -5   6   14.27    0.70
   1  -5   6   14.19    0.69
   1  -5   6   15.46    0.74
  -2   5  -6  152.63    4.98
   2  -5   6  143.86    5.00
   2  -5   6  139.00    5.01
   2  -5   6  147.87    4.99
  -3   5  -6    1.45    0.24
   3  -5   6    1.59    0.27
   3  -5   6    1.72    0.27
   3  -5   6    1.54    0.28
  -4   5  -6   11.32    0.65
   4  -5   6   10.88    0.68
   4  -5   6   10.18    0.68
   4  -5   6   11.01    0.65
  -5   5  -6   26.15    1.21
   5  -5   6   28.08    1.25
   5  -5   6   26.35    1.28
   5  -5   6   25.23    1.26
  -6   5  -6    1.12    0.31
   6  -5   6    0.87    0.29
   6  -5   6    0.50    0.25
   6  -5   6    1.40    0.34
   7  -5   6   12.37    0.94
   7  -5   6   13.80    0.88
   7  -5   6   11.10    0.82
   7   4  -6   20.58    1.07
  -7  -4   6   22.65    1.18
   6   4  -6    0.32    0.18
  -6  -4   6    0.41    0.25
  -6  -4   6   -0.16    0.17
   5   4  -6   22.15    1.01
  -5  -4   6   20.89    1.06
  -5  -4   6   23.00    1.02
   4   4  -6   34.53    1.39
  -4  -4   6   36.82    1.43
  -4  -4   6   35.00    1.45
   3   4  -6    0.12    0.10
  -3  -4   6    0.08    0.12
  -3  -4   6   -0.02    0.10
  -3  -4   6    0.00    0.13
  -3  -4   6    0.08    0.10
   2   4  -6  240.96    7.89
  -2  -4   6  243.40    7.95
  -2  -4   6  223.27    7.86
  -2  -4   6  231.90    7.93
  -2  -4   6  247.50    7.89
  -2  -4   6  239.94    7.89
   1   4  -6    2.45    0.22
  -1  -4   6    2.32    0.26
  -1  -4   6    2.52    0.21
  -1  -4   6    2.06    0.25
  -1  -4   6    2.03    0.21
   0   4  -6   45.86    1.74
   0  -4   6   49.68    1.76
   0  -4   6   50.06    1.82
   0  -4   6   50.59    1.81
   0  -4   6   46.83    1.66
   0  -4   6   48.68    1.70
  -1   4  -6   83.52    2.93
   1  -4   6   87.43    2.85
   1  -4   6   85.92    2.99
   1  -4   6   79.77    2.97
   1  -4   6   85.96    2.94
  -2   4  -6   26.68    1.08
   2  -4   6   27.30    1.15
   2  -4   6   28.21    1.10
   2  -4   6   26.10    0.97
   2  -4   6   26.66    1.13
  -3   4  -6   75.85    2.75
   3  -4   6   76.74    2.79
   3  -4   6   77.35    2.76
   3  -4   6   78.16    2.84
  -4   4  -6    0.05    0.16
   4  -4   6    0.00    0.14
   4  -4   6    0.04    0.14
   4  -4   6    0.05    0.15
  -5   4  -6   19.82    0.99
   5  -4   6   19.47    0.98
   5  -4   6   20.93    1.10
  -6   4  -6    4.71    0.51
   6  -4   6    4.90    0.58
   6  -4   6    5.51    0.51
   7  -4   6    3.85    0.50
   7  -4   6    4.89    0.55
   7  -4   6    5.78    0.67
   7   3  -6    0.95    0.26
  -7  -3   6    0.32    0.25
   6   3  -6   20.82    0.98
  -6  -3   6   20.14    1.01
  -6  -3   6   21.67    1.08
   5   3  -6    2.21    0.29
  -5  -3   6    1.74    0.30
  -5  -3   6    2.21    0.30
   4   3  -6   57.48    2.10
  -4  -3   6   58.26    2.18
  -4  -3   6   59.63    2.17
   3   3  -6   24.63    0.95
  -3  -3   6   23.89    1.01
  -3  -3   6   24.34    0.99
  -3  -3   6   23.34    1.04
   2   3  -6   10.13    0.46
  -2  -3   6    8.67    0.45
  -2  -3   6    9.61    0.42
  -2  -3   6    9.31    0.50
  -2  -3   6    9.74    0.47
  -2  -3   6   10.38    0.54
   1   3  -6  274.21    9.05
  -1  -3   6  286.63    9.04
  -1  -3   6  266.22    9.03
  -1  -3   6  274.37    9.14
  -1  -3   6  271.55    9.12
  -1  -3   6  280.62    9.02
   0   3  -6    0.22    0.09
   0  -3   6    0.41    0.13
   0  -3   6    0.31    0.09
   0  -3   6    0.44    0.12
   0  -3   6    0.38    0.06
   0  -3   6    0.37    0.08
  -1   3  -6  196.52    6.42
   1  -3   6  185.00    6.40
   1  -3   6  194.75    6.50
   1  -3   6  197.77    6.32
   1  -3   6  192.49    6.47
  -2   3  -6    0.98    0.17
   2  -3   6    0.95    0.20
   2  -3   6    1.11    0.19
   2  -3   6    1.04    0.18
  -3   3  -6   81.21    2.86
   3  -3   6   81.01    2.88
   3  -3   6   80.96    2.84
   3  -3   6   79.99    2.95
  -4   3  -6   85.64    3.07
   4  -3   6   86.64    3.06
   4  -3   6   84.22    3.17
  -5   3  -6    5.00    0.44
   5  -3   6    3.94    0.44
   5  -3   6    4.61    0.55
  -6   3  -6   17.80    0.97
   6  -3   6   17.46    1.08
   6  -3   6   17.90    0.95
  -7   3  -6    3.85    0.50
   7  -3   6    3.97    0.49
   7  -3   6    3.75    0.50
   7  -3   6    2.35    0.50
   8   2  -6   13.98    0.86
  -8  -2   6   14.70    0.98
   7   2  -6    0.30    0.20
  -7  -2   6    0.11    0.24
   6   2  -6   29.95    1.22
  -6  -2   6   28.80    1.28
  -6  -2   6   27.81    1.31
   5   2  -6   21.68    0.92
  -5  -2   6   21.06    1.01
  -5  -2   6   22.62    1.00
   4   2  -6    1.68    0.20
  -4  -2   6    1.36    0.23
  -4  -2   6    1.73    0.25
   3   2  -6  174.23    5.62
  -3  -2   6  167.19    5.71
  -3  -2   6  163.66    5.75
  -3  -2   6  172.99    5.68
   2   2  -6    7.03    0.33
  -2  -2   6    7.33    0.44
  -2  -2   6    6.25    0.34
  -2  -2   6    7.70    0.42
   1   2  -6  169.21    5.59
  -1  -2   6  165.08    5.67
  -1  -2   6  174.87    5.58
  -1  -2   6  169.31    5.71
   0   2  -6  187.54    6.26
   0  -2   6  206.44    6.20
   0  -2   6  174.29    6.37
   0  -2   6  191.06    6.25
   0  -2   6  191.46    6.34
  -1   2  -6   20.16    0.83
   1  -2   6   22.03    0.93
   1  -2   6   21.98    0.88
   1  -2   6   21.83    0.82
  -2   2  -6  169.20    5.82
   2  -2   6  182.12    5.82
   2  -2   6  178.32    5.85
   2  -2   6  168.42    5.92
  -3   2  -6    7.89    0.46
   3  -2   6    8.38    0.48
   3  -2   6    8.04    0.55
   3  -2   6    8.17    0.45
  -4   2  -6   44.17    1.74
   4  -2   6   45.87    1.73
   4  -2   6   46.05    1.73
   4  -2   6   43.73    1.84
  -5   2  -6   22.19    1.06
   5  -2   6   22.37    1.03
   5  -2   6   21.64    1.16
  -6   2  -6    0.35    0.23
   6  -2   6    0.15    0.26
   6  -2   6    0.34    0.20
   6  -2   6    0.29    0.23
  -7   2  -6    7.06    0.66
   7  -2   6   10.01    0.83
   7  -2   6    8.21    0.65
   8   1  -6    1.31    0.30
  -8  -1   6    1.12    0.37
   7   1  -6   24.31    1.10
  -7  -1   6   24.75    1.23
   6   1  -6    1.71    0.25
  -6  -1   6    2.17    0.35
   5   1  -6   62.19    2.16
  -5  -1   6   58.96    2.27
  -5  -1   6   60.67    2.27
   4   1  -6   96.59    3.15
  -4  -1   6   84.86    3.24
  -4  -1   6   97.76    3.28
   3   1  -6    3.46    0.20
  -3  -1   6    3.46    0.30
  -3  -1   6    3.63    0.28
  -3  -1   6    2.74    0.25
   2   1  -6  106.28    3.57
  -2  -1   6  104.99    3.64
  -2  -1   6  108.21    3.69
  -2  -1   6  116.57    3.69
  -2  -1   6  105.51    3.73
   1   1  -6    1.88    0.12
  -1  -1   6    1.76    0.19
  -1  -1   6    1.60    0.19
  -1  -1   6    1.57    0.14
  -1  -1   6    2.11    0.25
   0   1  -6  543.95   16.96
   0  -1   6  516.34   16.93
   0  -1   6  526.07   17.03
   0  -1   6  490.83   17.08
   0  -1   6  532.97   17.01
  -1   1  -6   34.40    1.24
   1  -1   6   32.92    1.26
   1  -1   6   34.79    1.24
   1  -1   6   35.28    1.35
   1  -1   6   33.25    1.21
  -2   1  -6    4.65    0.30
   2  -1   6    4.49    0.26
   2  -1   6    4.61    0.29
   2  -1   6    4.92    0.29
   2  -1   6    4.83    0.37
  -3   1  -6   37.76    1.43
   3  -1   6   36.07    1.39
   3  -1   6   35.99    1.39
   3  -1   6   38.00    1.52
  -4   1  -6    4.08    0.37
   4  -1   6    4.27    0.48
   4  -1   6    3.79    0.32
   4  -1   6    3.75    0.33
  -5   1  -6   76.86    2.95
   5  -1   6   82.02    2.95
   5  -1   6   81.81    3.10
   5  -1   6   81.44    2.89
  -6   1  -6    0.43    0.24
   6  -1   6    0.36    0.28
   6  -1   6    0.74    0.28
  -7   1  -6    0.03    0.24
   7  -1   6    0.11    0.28
   7  -1   6    0.30    0.28
   8   0  -6    1.24    0.29
  -8   0   6    1.23    0.38
   7   0  -6    5.97    0.44
  -7   0   6    5.24    0.59
   6   0  -6   18.61    0.80
  -6   0   6   16.95    0.92
   5   0  -6    2.14    0.22
  -5   0   6    2.10    0.30
  -5   0   6    2.50    0.34
   4   0  -6  113.59    3.81
  -4   0   6  110.80    3.96
  -4   0   6  118.88    3.97
   3   0  -6   18.22    0.65
  -3   0   6   16.70    0.76
  -3   0   6   18.49    0.77
  -3   0   6   17.92    0.79
  -3   0   6   18.78    0.83
   2   0  -6   44.78    1.45
  -2   0   6   43.39    1.57
  -2   0   6   44.28    1.59
  -2   0   6   41.62    1.63
  -2   0   6   44.60    1.59
   1   0  -6  126.31    4.11
  -1   0   6  123.30    4.28
  -1   0   6  122.50    4.21
  -1   0   6  124.49    4.23
  -1   0   6  132.27    4.20
   0   0  -6    8.30    0.36
   0   0   6    8.33    0.46
   0   0   6    9.37    0.43
   0   0   6    8.59    0.40
  -1   0  -6  548.26   17.08
   1   0   6  519.99   17.07
   1   0   6  481.81   17.17
   1   0   6  525.55   17.03
   1   0   6  546.01   17.09
  -2   0  -6    0.88    0.15
   2   0   6    0.83    0.13
   2   0   6    0.85    0.19
   2   0   6    0.99    0.14
  -3   0  -6   20.30    0.88
   3   0   6   20.04    0.84
   3   0   6   18.94    0.93
   3   0   6   19.31    0.80
  -4   0  -6   33.07    1.36
   4   0   6   32.30    1.31
   4   0   6   33.10    1.45
   4   0   6   31.84    1.24
  -5   0  -6    0.06    0.20
   5   0   6    0.03    0.23
   5   0   6    0.27    0.19
  -6   0  -6   32.22    1.46
   6   0   6   31.10    1.56
   6   0   6   31.85    1.41
  -7   0  -6    1.00    0.31
   7   0   6    1.06    0.41
   8  -1  -6   29.22    1.27
  -8   1   6   28.91    1.46
   7  -1  -6    0.15    0.16
  -7   1   6    0.23    0.25
   6  -1  -6   14.13    0.66
  -6   1   6   13.96    0.81
   5  -1  -6    8.93    0.44
  -5   1   6    9.43    0.58
   4  -1  -6    5.29    0.26
  -4   1   6    4.66    0.37
  -4   1   6    5.19    0.35
  -4   1   6    4.87    0.38
   3  -1  -6  382.05   12.72
  -3   1   6  386.83   12.90
  -3   1   6  411.93   12.90
  -3   1   6  386.91   12.93
  -3   1   6  395.51   12.92
  -2   1   6    6.49    0.36
  -2   1   6    6.43    0.37
  -2   1   6    5.62    0.36
  -2   1   6    6.22    0.35
   1  -1  -6   24.03    0.82
  -1   1   6   23.69    0.90
  -1   1   6   22.68    0.96
  -1   1   6   22.47    0.93
  -1   1   6   26.57    0.94
   0  -1  -6   78.66    2.74
   0  -1  -6   82.37    2.73
   0   1   6   87.87    2.89
   0   1   6   80.64    2.76
   0   1   6   81.61    2.82
  -1  -1  -6   50.38    1.78
   1   1   6   51.46    1.88
   1   1   6   49.92    1.74
   1   1   6   51.43    1.81
  -2  -1  -6  142.76    4.78
   2   1   6  152.11    4.74
   2   1   6  133.08    4.85
   2   1   6  139.61    4.74
   2   1   6  141.15    4.69
  -3  -1  -6    0.00    0.12
   3   1   6    0.09    0.09
   3   1   6    0.33    0.13
   3   1   6    0.18    0.15
  -4  -1  -6   27.57    1.24
   4   1   6   29.45    1.32
   4   1   6   29.03    1.19
  -5  -1  -6    5.59    0.50
   5   1   6    5.37    0.46
   5   1   6    6.28    0.58
  -6  -1  -6    4.84    0.55
   6   1   6    4.35    0.60
  -7  -1  -6    9.66    0.88
   8  -2  -6    1.73    0.31
  -8   2   6    2.14    0.45
   7  -2  -6   40.77    1.60
  -7   2   6   41.81    1.82
   6  -2  -6    1.09    0.19
  -6   2   6    1.10    0.28
   5  -2  -6   21.08    0.82
  -5   2   6   20.20    1.00
  -5   2   6   20.63    0.89
   4  -2  -6    6.13    0.29
  -4   2   6    6.00    0.39
  -4   2   6    5.14    0.42
   3  -2  -6   17.79    0.62
  -3   2   6   18.29    0.79
  -3   2   6   15.52    0.78
  -3   2   6   16.62    0.77
  -3   2   6   18.24    0.78
   2  -2  -6  296.25    9.94
  -2   2   6  306.19   10.11
  -2   2   6  302.70   10.11
  -2   2   6  329.94   10.09
  -2   2   6  297.30   10.12
   1  -2  -6    0.20    0.09
   1  -2  -6    0.23    0.06
  -1   2   6    0.22    0.08
  -1   2   6    0.12    0.09
  -1   2   6    0.23    0.11
   0  -2  -6  132.01    4.32
   0  -2  -6  129.28    4.32
   0   2   6  136.71    4.43
   0   2   6  130.13    4.41
   0   2   6  122.37    4.29
  -1  -2  -6    9.08    0.45
   1   2   6   10.65    0.53
   1   2   6    8.39    0.47
  -2  -2  -6  100.35    3.32
   2   2   6   93.77    3.36
   2   2   6   91.96    3.28
  -3  -2  -6   73.75    2.79
  -3  -2  -6   81.59    2.77
   3   2   6   75.37    2.72
   3   2   6   82.77    2.89
  -4  -2  -6    2.71    0.35
   4   2   6    2.42    0.36
  -5  -2  -6   27.39    1.28
   5   2   6   27.24    1.33
  -6  -2  -6    0.71    0.29
   6   2   6    0.70    0.32
  -8   3   6    0.08    0.53
   7  -3  -6   22.57    0.98
  -7   3   6   22.46    1.20
   6  -3  -6   25.26    1.00
  -6   3   6   23.63    1.20
   5  -3  -6    0.17    0.11
  -5   3   6   -0.01    0.16
  -5   3   6   -0.09    0.12
   4  -3  -6   62.34    2.16
  -4   3   6   65.96    2.31
  -4   3   6   61.24    2.37
   3  -3  -6    0.12    0.07
  -3   3   6    0.06    0.11
  -3   3   6    0.10    0.15
   2  -3  -6   97.00    3.13
   2  -3  -6   99.81    3.25
  -2   3   6   90.13    3.30
  -2   3   6   91.69    3.27
  -2   3   6   90.63    3.22
   1  -3  -6   89.82    2.99
   1  -3  -6   92.24    3.06
  -1   3   6   88.30    3.12
  -1   3   6   85.71    3.05
   0  -3  -6    5.85    0.32
   0  -3  -6    5.16    0.31
   0   3   6    5.16    0.37
   0   3   6    5.41    0.33
  -1  -3  -6  175.01    5.88
   1   3   6  166.53    5.90
   1   3   6  185.78    5.94
  -2  -3  -6    0.07    0.13
   2   3   6   -0.07    0.10
   2   3   6    0.15    0.13
  -3  -3  -6   19.89    0.98
   3   3   6   21.60    0.94
   3   3   6   24.25    1.04
  -4  -3  -6   17.10    0.90
   4   3   6   18.15    0.94
  -5  -3  -6    1.72    0.34
   5   3   6    1.21    0.31
  -6  -3  -6    9.86    0.77
   6   3   6   11.50    0.82
  -7   4   6    0.76    0.32
  -6   4   6   40.30    1.77
   5  -4  -6   31.26    1.22
  -5   4   6   33.20    1.33
  -5   4   6   32.37    1.46
   4  -4  -6    0.72    0.21
   4  -4  -6    1.02    0.15
  -4   4   6    1.01    0.22
  -4   4   6    0.98    0.25
   3  -4  -6   63.02    2.27
   3  -4  -6   59.30    2.11
  -3   4   6   63.09    2.34
  -3   4   6   60.07    2.26
   2  -4  -6    1.06    0.14
   2  -4  -6    1.20    0.20
  -2   4   6    1.01    0.21
   1  -4  -6  159.68    5.33
   1  -4  -6  158.82    5.39
  -1   4   6  161.11    5.46
   0  -4  -6    8.89    0.49
   0  -4  -6   10.40    0.50
   0   4   6    9.28    0.55
  -1  -4  -6    6.13    0.41
   1   4   6    6.09    0.44
  -2  -4  -6   29.69    1.24
   2   4   6   29.62    1.25
  -3  -4  -6    1.00    0.25
   3   4   6    1.38    0.24
  -4  -4  -6   35.12    1.52
  -5  -4  -6    0.16    0.23
   7  -5  -6    4.31    0.57
  -7   5   6    4.55    0.58
   6  -5  -6    0.08    0.23
  -6   5   6    0.28    0.28
   5  -5  -6   38.23    1.62
  -5   5   6   37.69    1.70
  -5   5   6   38.61    1.56
   4  -5  -6    3.27    0.39
   4  -5  -6    3.94    0.29
  -4   5   6    4.36    0.40
   3  -5  -6   15.83    0.68
   3  -5  -6   15.62    0.80
  -3   5   6   15.73    0.80
   2  -5  -6   43.45    1.68
   2  -5  -6   48.41    1.80
  -2   5   6   48.08    1.84
   1  -5  -6    6.19    0.40
   1  -5  -6    6.08    0.42
  -1   5   6    5.52    0.45
   0  -5  -6  118.86    4.03
   0  -5  -6  115.32    4.02
   0   5   6  116.25    4.12
  -1  -5  -6    0.28    0.18
   1   5   6    0.45    0.21
  -2  -5  -6   28.90    1.27
   2   5   6   30.83    1.31
  -3  -5  -6   12.10    0.73
   3   5   6   12.58    0.72
  -4  -5  -6    0.59    0.27
  -5  -5  -6   15.44    1.00
   6  -6  -6    2.62    0.41
   5  -6  -6    1.28    0.33
   4  -6  -6   59.69    2.25
   4  -6  -6   64.04    2.42
  -4   6   6   64.46    2.40
   3  -6  -6    3.61    0.32
   3  -6  -6    3.56    0.40
  -3   6   6    4.17    0.46
   2  -6  -6   30.58    1.18
   2  -6  -6   28.54    1.26
  -2   6   6   27.37    1.28
   1  -6  -6   25.41    1.11
   1  -6  -6   25.48    1.07
  -1   6   6   23.36    1.15
   0  -6  -6    1.34    0.25
   0  -6  -6    1.35    0.25
   0   6   6    1.27    0.29
  -1  -6  -6   32.12    1.33
   1   6   6   29.27    1.36
  -2  -6  -6    0.54    0.24
   2   6   6    0.71    0.25
  -3  -6  -6   19.96    1.06
   3   6   6   21.60    1.06
  -4  -6  -6    4.38    0.56
   5  -7  -6    3.29    0.47
   4  -7  -6    2.14    0.40
  -4   7   6    2.43    0.38
   3  -7  -6   35.37    1.49
   3  -7  -6   32.59    1.33
  -3   7   6   30.66    1.44
   2  -7  -6    0.84    0.21
   2  -7  -6    0.60    0.26
  -2   7   6    0.57    0.26
   1  -7  -6   43.82    1.76
   1  -7  -6   45.90    1.81
  -1   7   6   44.85    1.87
   0  -7  -6    0.33    0.20
   0  -7  -6    0.38    0.21
   0   7   6    0.28    0.23
  -1  -7  -6   13.46    0.78
   1   7   6   12.58    0.80
  -2  -7  -6   10.39    0.73
   2   7   6   12.48    0.80
  -3  -7  -6    0.15    0.31
   3   7   6    0.63    0.31
   4  -8  -6    0.21    0.32
  -4   8   6    0.25    0.25
   3  -8  -6    9.64    0.60
   3  -8  -6    9.11    0.70
  -3   8   6    9.25    0.66
   2  -8  -6    4.36    0.46
  -2   8   6    4.71    0.55
   1  -8  -6   -0.16    0.20
   1  -8  -6    0.01    0.21
  -1   8   6    0.26    0.26
   0  -8  -6   51.80    2.00
   0   8   6   47.04    2.05
  -1  -8  -6    0.18    0.29
   1   8   6    0.82    0.32
   2  10  -7    1.07    0.34
  -2 -10   7    0.78    0.33
   1  10  -7    8.74    0.68
  -1 -10   7    7.38    0.64
   0  10  -7    0.17    0.26
   0 -10   7    0.05    0.22
  -1  10  -7   12.03    0.82
   1 -10   7   11.99    0.81
   1 -10   7   12.86    0.77
  -2  10  -7    0.15    0.26
   2 -10   7    0.17    0.23
   2 -10   7    0.22    0.25
   2 -10   7    0.07    0.26
   3 -10   7    0.83    0.32
   3 -10   7    0.89    0.33
  -4  -9   7    0.38    0.30
   3   9  -7   10.44    0.75
  -3  -9   7    9.81    0.71
  -3  -9   7    9.99    0.71
   2   9  -7    0.51    0.25
  -2  -9   7    1.22    0.32
  -2  -9   7    0.92    0.29
   1   9  -7    6.23    0.55
  -1  -9   7    6.28    0.55
   0   9  -7   27.05    1.26
   0  -9   7   23.35    1.21
   0  -9   7   26.88    1.21
   0  -9   7   26.74    1.23
  -1   9  -7    0.56    0.25
   1  -9   7    0.39    0.24
   1  -9   7    0.26    0.22
   1  -9   7    0.48    0.25
  -2   9  -7   26.53    1.25
   2  -9   7   24.76    1.25
   2  -9   7   25.59    1.26
   2  -9   7   24.76    1.16
  -3   9  -7    1.19    0.31
   3  -9   7    1.23    0.34
   3  -9   7    0.50    0.28
  -4   9  -7    1.73    0.38
   4  -9   7    2.79    0.49
   5   8  -7    7.64    0.78
  -5  -8   7    8.56    0.72
   4   8  -7    1.79    0.36
  -4  -8   7    1.16    0.33
  -4  -8   7    1.47    0.32
   3   8  -7    1.80    0.36
  -3  -8   7    1.82    0.34
  -3  -8   7    2.13    0.36
   2   8  -7   37.61    1.64
  -2  -8   7   40.33    1.60
  -2  -8   7   37.95    1.61
  -2  -8   7   36.70    1.56
   1   8  -7    2.62    0.38
  -1  -8   7    2.63    0.35
  -1  -8   7    1.80    0.33
  -1  -8   7    2.48    0.35
  -1  -8   7    2.32    0.33
   0   8  -7    3.81    0.43
   0  -8   7    4.99    0.43
   0  -8   7    4.26    0.45
   0  -8   7    3.63    0.43
  -1   8  -7   22.42    1.09
   1  -8   7   21.22    1.01
   1  -8   7   23.49    1.10
   1  -8   7   22.08    1.10
  -2   8  -7    6.66    0.53
   2  -8   7    6.08    0.48
   2  -8   7    6.30    0.57
   2  -8   7    5.85    0.53
  -3   8  -7   15.35    0.87
   3  -8   7   12.80    0.84
   3  -8   7   14.83    0.88
  -4   8  -7    2.08    0.38
   4  -8   7    2.54    0.44
   4  -8   7    2.48    0.41
  -5   8  -7    8.57    0.81
   5  -8   7    9.93    0.78
   5  -8   7   10.72    0.82
   5   7  -7    0.14    0.23
  -5  -7   7    0.04    0.25
   4   7  -7   21.17    1.07
  -4  -7   7   20.98    1.06
  -4  -7   7   19.34    1.03
   3   7  -7    3.08    0.40
  -3  -7   7    3.27    0.41
  -3  -7   7    3.16    0.38
  -3  -7   7    3.23    0.41
   2   7  -7    8.73    0.58
  -2  -7   7    9.52    0.58
  -2  -7   7    7.68    0.53
  -2  -7   7    7.94    0.54
   1   7  -7   22.34    1.05
  -1  -7   7   24.50    1.08
  -1  -7   7   23.55    1.05
  -1  -7   7   22.49    1.02
  -1  -7   7   21.03    0.96
   0   7  -7    5.91    0.47
   0  -7   7    6.84    0.45
   0  -7   7    5.95    0.46
   0  -7   7    6.18    0.48
  -1   7  -7   52.49    2.00
   1  -7   7   50.06    2.02
   1  -7   7   49.19    1.98
   1  -7   7   52.35    1.91
  -2   7  -7    0.76    0.23
   2  -7   7    0.86    0.25
   2  -7   7    0.91    0.20
   2  -7   7    0.58    0.23
  -3   7  -7   18.96    0.98
   3  -7   7   18.66    1.02
   3  -7   7   20.40    1.00
  -4   7  -7   12.87    0.80
   4  -7   7   12.90    0.86
   4  -7   7   13.91    0.82
  -5   7  -7    2.66    0.41
   5  -7   7    2.77    0.48
   5  -7   7    3.30    0.46
   6  -7   7    7.87    1.18
   6  -7   7   10.48    0.78
   6   6  -7   21.38    1.09
  -6  -6   7   20.60    1.14
   5   6  -7    2.03    0.35
  -5  -6   7    2.30    0.40
   4   6  -7    3.86    0.43
  -4  -6   7    4.01    0.45
  -4  -6   7    4.39    0.44
   3   6  -7   39.35    1.63
  -3  -6   7   41.97    1.64
  -3  -6   7   40.43    1.63
  -3  -6   7   40.55    1.63
   2   6  -7    6.27    0.46
  -2  -6   7    6.46    0.44
  -2  -6   7    6.19    0.44
  -2  -6   7    6.32    0.46
  -2  -6   7    6.52    0.44
   1   6  -7   43.03    1.67
  -1  -6   7   43.08    1.63
  -1  -6   7   44.15    1.60
  -1  -6   7   45.13    1.72
  -1  -6   7   39.59    1.64
  -1  -6   7   41.71    1.65
   0   6  -7   20.11    0.91
   0  -6   7   19.36    0.89
   0  -6   7   20.88    0.95
   0  -6   7   20.19    0.85
   0  -6   7   17.74    0.87
  -1   6  -7   24.34    1.06
   1  -6   7   23.36    1.04
   1  -6   7   22.17    1.07
   1  -6   7   24.81    1.05
   1  -6   7   24.50    0.97
  -2   6  -7   78.93    2.86
   2  -6   7   77.91    2.87
   2  -6   7   77.08    2.92
   2  -6   7   79.91    2.87
   2  -6   7   80.25    2.75
  -3   6  -7    3.66    0.40
   3  -6   7    3.19    0.39
   3  -6   7    3.94    0.42
   3  -6   7    4.16    0.47
  -4   6  -7   19.13    0.96
   4  -6   7   19.76    0.99
   4  -6   7   17.32    1.00
   4  -6   7   19.38    1.01
  -5   6  -7    1.19    0.29
   5  -6   7    1.29    0.36
   5  -6   7    1.12    0.31
   5  -6   7    0.95    0.28
  -6   6  -7    0.68    0.30
   6  -6   7    0.07    0.25
   6  -6   7    0.25    0.29
   6  -6   7    0.35    0.30
   7   5  -7   11.62    0.84
  -7  -5   7   12.71    0.90
   6   5  -7    1.53    0.30
  -6  -5   7    1.12    0.33
  -6  -5   7    2.33    0.41
   5   5  -7   35.61    1.52
  -5  -5   7   36.33    1.53
  -5  -5   7   37.47    1.59
   4   5  -7    7.28    0.50
  -4  -5   7    6.27    0.49
  -4  -5   7    7.20    0.52
   3   5  -7    0.07    0.14
  -3  -5   7    0.22    0.15
  -3  -5   7    0.29    0.16
  -3  -5   7    0.40    0.16
  -3  -5   7    0.24    0.15
   2   5  -7   29.64    1.26
  -2  -5   7   31.67    1.31
  -2  -5   7   30.71    1.25
  -2  -5   7   31.85    1.31
  -2  -5   7   34.69    1.26
   1   5  -7    6.02    0.39
  -1  -5   7    5.26    0.35
  -1  -5   7    5.28    0.34
  -1  -5   7    5.22    0.41
  -1  -5   7    5.09    0.39
  -1  -5   7    5.38    0.32
   0   5  -7  109.44    3.80
   0  -5   7  110.50    3.86
   0  -5   7  111.65    3.73
   0  -5   7  105.53    3.83
   0  -5   7  112.72    3.79
  -1   5  -7    1.45    0.22
   1  -5   7    0.76    0.19
   1  -5   7    0.40    0.14
   1  -5   7    0.68    0.13
   1  -5   7    0.15    0.16
  -2   5  -7    0.54    0.17
   2  -5   7    0.67    0.17
   2  -5   7    1.06    0.24
   2  -5   7    0.55    0.18
  -3   5  -7   32.56    1.39
   3  -5   7   33.90    1.45
   3  -5   7   34.31    1.40
   3  -5   7   34.24    1.45
  -4   5  -7    0.51    0.21
   4  -5   7    0.56    0.25
   4  -5   7    0.37    0.22
   4  -5   7    0.60    0.23
  -5   5  -7   39.57    1.67
   5  -5   7   40.09    1.74
   5  -5   7   40.00    1.78
   5  -5   7   40.36    1.69
  -6   5  -7    0.09    0.23
   6  -5   7    0.10    0.26
   6  -5   7   -0.04    0.23
   6  -5   7    0.06    0.25
   7   4  -7    1.42    0.32
  -7  -4   7    1.35    0.35
   6   4  -7   10.41    0.65
  -6  -4   7   11.05    0.70
  -6  -4   7   10.56    0.73
   5   4  -7    5.19    0.43
  -5  -4   7    4.78    0.44
  -5  -4   7    6.10    0.49
   4   4  -7   49.28    1.85
  -4  -4   7   48.06    1.90
  -4  -4   7   50.38    1.91
   3   4  -7    4.16    0.33
  -3  -4   7    4.23    0.38
  -3  -4   7    4.56    0.35
  -3  -4   7    4.23    0.36
   2   4  -7   17.54    0.73
  -2  -4   7   15.90    0.70
  -2  -4   7   16.70    0.78
  -2  -4   7   15.18    0.70
  -2  -4   7   15.54    0.79
   1   4  -7   93.75    3.27
  -1  -4   7   95.14    3.35
  -1  -4   7   93.56    3.20
  -1  -4   7   98.95    3.24
  -1  -4   7   95.60    3.24
  -1  -4   7   92.17    3.34
   0   4  -7    2.95    0.24
   0  -4   7    1.57    0.24
   0  -4   7    1.60    0.17
   0  -4   7    1.39    0.23
   0  -4   7    1.92    0.21
  -1   4  -7  172.23    5.80
   1  -4   7  176.22    5.89
   1  -4   7  172.01    5.69
   1  -4   7  174.67    5.80
   1  -4   7  169.07    5.86
  -2   4  -7    9.61    0.53
   2  -4   7    9.20    0.57
   2  -4   7    9.20    0.55
   2  -4   7    9.71    0.51
  -3   4  -7   18.36    0.86
   3  -4   7   17.99    0.89
   3  -4   7   18.37    0.85
   3  -4   7   19.52    0.96
  -4   4  -7   25.51    1.17
   4  -4   7   25.88    1.15
   4  -4   7   26.99    1.21
   4  -4   7   26.06    1.26
  -5   4  -7    0.02    0.21
   5  -4   7    0.41    0.22
   5  -4   7   -0.07    0.16
   5  -4   7    0.01    0.21
  -6   4  -7   14.90    0.89
   6  -4   7   15.75    0.92
   6  -4   7   16.82    1.04
   6  -4   7   15.59    0.93
  -7   4  -7    0.69    0.30
   7  -4   7    0.63    0.32
   7  -4   7    0.48    0.33
   7   3  -7    2.17    0.33
  -7  -3   7    1.89    0.39
   6   3  -7   13.38    0.73
  -6  -3   7   14.13    0.79
  -6  -3   7   13.22    0.82
   5   3  -7    1.64    0.24
  -5  -3   7    1.73    0.32
  -5  -3   7    1.45    0.27
   4   3  -7   16.24    0.73
  -4  -3   7   15.17    0.79
  -4  -3   7   17.80    0.81
   3   3  -7  143.99    4.75
  -3  -3   7  141.62    4.89
  -3  -3   7  138.82    4.79
  -3  -3   7  140.53    4.85
   2   3  -7   10.47    0.48
  -2  -3   7   10.74    0.55
  -2  -3   7    9.30    0.56
  -2  -3   7    9.37    0.47
   1   3  -7    6.65    0.36
  -1  -3   7    6.04    0.31
  -1  -3   7    6.54    0.34
  -1  -3   7    8.48    0.48
  -1  -3   7    7.27    0.43
   0   3  -7   92.29    3.11
   0  -3   7   91.28    3.18
   0  -3   7   91.72    3.04
   0  -3   7   88.85    3.21
  -1   3  -7   13.60    0.61
   1  -3   7   13.44    0.60
   1  -3   7   13.67    0.70
   1  -3   7   13.89    0.66
  -2   3  -7   75.67    2.72
   2  -3   7   76.27    2.83
   2  -3   7   80.65    2.71
   2  -3   7   76.93    2.76
  -3   3  -7    4.40    0.36
   3  -3   7    4.37    0.36
   3  -3   7    4.95    0.35
   3  -3   7    3.33    0.42
  -4   3  -7   40.78    1.62
   4  -3   7   38.38    1.60
   4  -3   7   40.37    1.73
  -5   3  -7    1.34    0.30
   5  -3   7    1.94    0.38
   5  -3   7    0.89    0.26
   5  -3   7    1.27    0.28
  -6   3  -7    3.60    0.48
   6  -3   7    4.08    0.48
   6  -3   7    5.53    0.49
   6  -3   7    4.19    0.56
  -7   3  -7    7.79    0.66
   7  -3   7    6.30    0.66
   7  -3   7    6.77    0.82
   8   2  -7    1.97    0.41
  -8  -2   7    3.00    0.83
   7   2  -7   18.14    0.91
  -7  -2   7   17.61    1.02
   6   2  -7    0.83    0.21
  -6  -2   7    0.88    0.26
  -6  -2   7    0.97    0.29
   5   2  -7   36.70    1.43
  -5  -2   7   38.45    1.55
  -5  -2   7   37.78    1.55
  -4  -2   7    3.62    0.33
  -4  -2   7    3.97    0.36
   3   2  -7   22.34    0.84
  -3  -2   7   21.98    0.91
  -3  -2   7   21.80    1.00
  -3  -2   7   21.06    0.94
   2   2  -7   79.68    2.63
  -2  -2   7   75.11    2.74
  -2  -2   7   77.89    2.79
  -2  -2   7   77.15    2.66
   1   2  -7    0.16    0.07
  -1  -2   7    0.08    0.09
  -1  -2   7    0.10    0.06
  -1  -2   7   -0.05    0.09
   0   2  -7  161.34    5.27
   0  -2   7  162.85    5.35
   0  -2   7  153.23    5.19
   0  -2   7  158.94    5.42
  -1   2  -7    7.70    0.41
   1  -2   7    8.02    0.44
   1  -2   7    8.34    0.50
   1  -2   7    7.88    0.38
  -2   2  -7   44.74    1.70
   2  -2   7   48.06    1.83
   2  -2   7   45.60    1.72
   2  -2   7   47.40    1.68
  -3   2  -7   53.58    2.03
   3  -2   7   56.75    2.02
   3  -2   7   51.73    2.14
   3  -2   7   58.37    2.05
  -4   2  -7    1.82    0.29
   4  -2   7    1.62    0.32
   4  -2   7    1.94    0.29
   4  -2   7    1.71    0.27
  -5   2  -7   41.97    1.72
   5  -2   7   40.77    1.67
   5  -2   7   42.16    1.67
   5  -2   7   38.83    1.82
  -6   2  -7    0.18    0.23
   6  -2   7    0.03    0.26
   6  -2   7    0.05    0.21
  -7   2  -7    0.90    0.36
   7  -2   7    1.93    0.48
   8   1  -7   -0.01    0.21
  -8  -1   7   -0.15    0.31
   7   1  -7   29.22    1.26
  -7  -1   7   31.12    1.44
   6   1  -7    4.29    0.35
  -6  -1   7    4.35    0.49
  -6  -1   7    4.83    0.45
   5   1  -7    0.86    0.16
  -5  -1   7    0.49    0.19
  -5  -1   7    0.45    0.19
   4   1  -7   66.00    2.29
  -4  -1   7   67.82    2.46
  -4  -1   7   66.29    2.51
  -4  -1   7   68.21    2.43
   3   1  -7    3.65    0.21
  -3  -1   7    3.83    0.28
  -3  -1   7    3.59    0.30
  -3  -1   7    3.82    0.34
   2   1  -7   70.08    2.32
  -2  -1   7   71.44    2.41
  -2  -1   7   68.10    2.46
  -2  -1   7   71.82    2.46
  -2  -1   7   66.19    2.51
   1   1  -7   57.85    1.90
  -1  -1   7   50.94    1.92
  -1  -1   7   59.22    2.01
  -1  -1   7   56.52    2.08
  -1  -1   7   56.51    2.01
   0   1  -7   19.34    0.71
   0  -1   7   17.68    0.77
   0  -1   7   17.72    0.84
   0  -1   7   19.46    0.78
  -1   1  -7  288.49    9.35
   1  -1   7  278.69    9.38
   1  -1   7  292.55    9.37
   1  -1   7  279.13    9.49
  -2   1  -7    3.83    0.29
   2  -1   7    3.60    0.25
   2  -1   7    3.67    0.27
   2  -1   7    3.33    0.24
   2  -1   7    3.38    0.34
  -3   1  -7   19.43    0.88
   3  -1   7   20.44    0.85
   3  -1   7   18.87    0.83
   3  -1   7   19.62    0.97
  -4   1  -7   10.72    0.62
   4  -1   7    9.93    0.55
   4  -1   7    9.95    0.58
   4  -1   7    9.53    0.68
  -5   1  -7    6.42    0.53
   5  -1   7    6.48    0.61
   5  -1   7    6.23    0.51
  -6   1  -7   13.32    0.82
   6  -1   7   11.71    0.89
  -7   1  -7    0.16    0.30
   8   0  -7   13.45    0.75
  -8   0   7   13.96    0.94
   7   0  -7    1.88    0.26
  -7   0   7    1.87    0.38
   6   0  -7   49.17    1.78
  -6   0   7   47.66    1.97
   5   0  -7    6.37    0.35
  -5   0   7    7.15    0.51
  -5   0   7    6.41    0.48
   4   0  -7    5.09    0.26
  -4   0   7    5.25    0.37
  -4   0   7    4.80    0.38
  -4   0   7    4.86    0.38
   3   0  -7   60.80    2.12
  -3   0   7   62.67    2.31
  -3   0   7   69.71    2.31
  -3   0   7   63.99    2.30
  -3   0   7   63.92    2.37
   2   0  -7    0.22    0.04
  -2   0   7    0.05    0.09
  -2   0   7    0.00    0.09
  -2   0   7    0.20    0.10
  -2   0   7    0.04    0.10
   1   0  -7  106.95    3.49
  -1   0   7  104.42    3.63
  -1   0   7  108.40    3.61
  -1   0   7  103.41    3.57
  -1   0   7  107.74    3.70
   0   0  -7   22.49    0.84
   0   0   7   22.41    0.89
   0   0   7   24.68    0.94
   0   0   7   22.69    0.99
  -1   0  -7   21.71    0.86
   1   0   7   21.51    0.88
   1   0   7   22.14    0.87
   1   0   7   23.22    0.99
  -2   0  -7   47.82    1.80
   2   0   7   48.94    1.77
   2   0   7   49.75    1.76
   2   0   7   51.73    1.93
  -3   0  -7    4.11    0.36
   3   0   7    4.03    0.40
   3   0   7    4.39    0.29
  -4   0  -7   55.75    2.19
   4   0   7   59.97    2.33
  -5   0  -7    0.03    0.19
   5   0   7   -0.06    0.20
  -6   0  -7    6.42    0.60
   6   0   7    6.36    0.73
  -8   1   7    3.44    0.56
   7  -1  -7   12.54    0.64
  -7   1   7   11.39    0.80
   6  -1  -7    1.22    0.20
  -6   1   7    1.23    0.32
   5  -1  -7   31.86    1.17
  -5   1   7   32.60    1.39
   4  -1  -7    0.27    0.07
  -4   1   7    0.00    0.14
  -4   1   7    0.16    0.13
  -4   1   7    0.24    0.14
  -3   1   7   75.98    2.67
  -3   1   7   73.68    2.67
  -3   1   7   75.57    2.66
  -3   1   7   75.10    2.71
  -2   1   7  101.72    3.29
  -2   1   7   88.36    3.28
  -2   1   7   93.23    3.33
  -2   1   7   96.61    3.27
   1  -1  -7   30.24    1.10
  -1   1   7   33.15    1.25
  -1   1   7   33.29    1.23
  -1   1   7   33.25    1.30
  -1   1   7   33.00    1.20
   0  -1  -7  162.94    5.04
   0   1   7  145.15    5.05
   0   1   7  154.93    5.20
   0   1   7  146.79    5.12
  -1  -1  -7    2.18    0.20
   1   1   7    1.72    0.21
   1   1   7    2.04    0.16
   1   1   7    1.88    0.27
  -2  -1  -7   97.10    3.36
   2   1   7   94.55    3.46
   2   1   7  100.08    3.34
  -3  -1  -7   17.73    0.84
   3   1   7   17.99    0.91
  -4  -1  -7    7.62    0.55
   4   1   7    5.50    0.52
  -5  -1  -7   23.27    1.15
   5   1   7   22.88    1.23
  -6  -1  -7    1.75    0.37
   6   1   7    2.09    0.43
  -8   2   7    0.85    0.61
  -7   2   7   28.06    1.38
  -6   2   7    2.45    0.40
  -5   2   7    3.17    0.34
  -5   2   7    3.42    0.42
  -4   2   7   61.38    2.18
  -4   2   7   56.80    2.23
  -3   2   7    1.20    0.20
  -3   2   7    1.47    0.23
  -3   2   7    1.52    0.24
  -3   2   7    1.16    0.21
  -2   2   7   65.00    2.36
  -2   2   7   63.35    2.30
  -2   2   7   65.53    2.36
  -2   2   7   68.25    2.37
   1  -2  -7   63.74    2.20
   1  -2  -7   63.14    2.13
  -1   2   7   63.08    2.20
  -1   2   7   63.76    2.30
  -1   2   7   64.36    2.29
   0  -2  -7    1.95    0.18
   0  -2  -7    2.14    0.18
   0   2   7    2.07    0.25
   0   2   7    1.99    0.25
  -1  -2  -7   67.60    2.33
   1   2   7   64.96    2.37
   1   2   7   66.69    2.43
  -2  -2  -7    1.22    0.21
   2   2   7    1.71    0.27
   2   2   7    1.52    0.22
  -3  -2  -7   61.04    2.31
   3   2   7   62.87    2.24
   3   2   7   62.95    2.39
  -4  -2  -7    0.18    0.21
   4   2   7    0.65    0.25
  -5  -2  -7    2.04    0.36
   5   2   7    1.70    0.37
  -6  -2  -7    4.01    0.52
   6   2   7    4.52    0.61
  -7   3   7    0.02    0.24
  -6   3   7   48.08    2.02
  -5   3   7    1.59    0.27
  -5   3   7    1.50    0.32
  -4   3   7    0.96    0.21
  -4   3   7    1.29    0.27
  -3   3   7   29.06    1.26
  -3   3   7   30.14    1.23
   2  -3  -7    4.70    0.24
   2  -3  -7    4.60    0.33
  -2   3   7    4.89    0.38
  -2   3   7    4.75    0.33
   1  -3  -7  129.31    4.58
   1  -3  -7  142.67    4.66
  -1   3   7  137.10    4.75
  -1   3   7  145.00    4.71
   0  -3  -7   10.05    0.49
   0  -3  -7    9.90    0.51
   0   3   7   11.50    0.56
   0   3   7   10.32    0.58
  -1  -3  -7   14.38    0.67
   1   3   7   14.32    0.72
   1   3   7   14.72    0.71
  -2  -3  -7   30.52    1.26
   2   3   7   33.54    1.32
   2   3   7   28.99    1.26
  -3  -3  -7    0.36    0.19
   3   3   7   -0.03    0.16
   3   3   7    0.11    0.15
  -4  -3  -7   36.98    1.59
   4   3   7   37.43    1.63
  -5  -3  -7    0.67    0.27
   5   3   7    0.88    0.30
   7  -4  -7    0.27    0.26
  -7   4   7    0.56    0.31
  -6   4   7    2.63    0.43
   5  -4  -7   56.02    2.13
  -5   4   7   51.89    2.17
  -5   4   7   53.65    2.06
   4  -4  -7    0.22    0.18
  -4   4   7    0.07    0.19
  -4   4   7   -0.19    0.16
   3  -4  -7   11.76    0.64
  -3   4   7   11.56    0.65
   2  -4  -7   11.04    0.59
   2  -4  -7   11.11    0.49
  -2   4   7   11.38    0.65
   1  -4  -7    0.00    0.11
   1  -4  -7    0.18    0.11
  -1   4   7    0.12    0.15
   0  -4  -7  183.32    5.98
   0   4   7  173.83    6.10
  -1  -4  -7   11.63    0.61
   1   4   7   12.05    0.68
  -2  -4  -7   10.56    0.62
   2   4   7   10.45    0.63
  -3  -4  -7    4.02    0.44
   3   4   7    3.69    0.41
  -4  -4  -7    4.40    0.49
  -5  -4  -7    9.15    0.74
   6  -5  -7    0.20    0.24
  -6   5   7    0.57    0.33
   5  -5  -7    9.37    0.67
  -5   5   7    9.70    0.74
  -5   5   7   10.39    0.64
   4  -5  -7   39.53    1.65
  -4   5   7   40.09    1.65
   3  -5  -7    1.91    0.30
  -3   5   7    2.33    0.34
   2  -5  -7   24.60    1.07
   2  -5  -7   22.48    0.94
  -2   5   7   24.87    1.12
   1  -5  -7    4.31    0.34
   1  -5  -7    5.03    0.39
  -1   5   7    4.72    0.48
   0  -5  -7    7.19    0.45
   0   5   7    7.25    0.56
  -1  -5  -7   24.82    1.07
   1   5   7   23.34    1.13
  -2  -5  -7    0.87    0.25
   2   5   7    1.33    0.29
  -3  -5  -7   29.72    1.35
   3   5   7   28.94    1.31
  -4  -5  -7    0.51    0.28
   6  -6  -7    5.25    0.63
   5  -6  -7   -0.11    0.22
   4  -6  -7   26.47    1.24
  -4   6   7   25.98    1.23
   3  -6  -7   21.17    1.03
  -3   6   7   20.25    1.04
   2  -6  -7    5.85    0.41
   2  -6  -7    5.50    0.48
  -2   6   7    5.97    0.50
   1  -6  -7   37.21    1.53
   1  -6  -7   38.09    1.49
  -1   6   7   38.12    1.63
   0  -6  -7    1.55    0.26
   0   6   7    1.32    0.31
  -1  -6  -7   35.25    1.49
   1   6   7   36.52    1.58
  -2  -6  -7    3.98    0.47
   2   6   7    2.95    0.43
  -3  -6  -7    2.02    0.38
   3   6   7    1.96    0.39
   5  -7  -7    9.55    0.77
   4  -7  -7    0.07    0.26
  -4   7   7    0.04    0.21
   3  -7  -7   20.75    1.07
  -3   7   7   20.60    1.08
   2  -7  -7    8.79    0.63
   2  -7  -7    7.68    0.52
  -2   7   7    8.62    0.65
   1  -7  -7    0.25    0.18
  -1   7   7   -0.20    0.20
   0  -7  -7   20.47    1.00
   0   7   7   21.03    1.10
  -1  -7  -7    2.05    0.35
   1   7   7    2.17    0.39
  -2  -7  -7   16.98    0.97
   2   7   7   17.29    0.99
   3  -8  -7    0.24    0.32
  -3   8   7    0.37    0.28
   2  -8  -7   19.09    1.02
  -2   8   7   18.26    1.04
   1  -8  -7    1.47    0.30
  -1   8   7    0.81    0.34
   0  -8  -7    6.10    0.58
   0   8   7    5.89    0.75
   2  10  -8    0.32    0.47
  -2 -10   8    1.20    0.50
   1  10  -8   11.67    0.81
  -1 -10   8   10.70    0.74
   0  10  -8    2.26    0.42
   0 -10   8    1.49    0.33
  -1  10  -8   -0.09    0.22
   1 -10   8    0.26    0.24
   1 -10   8    0.03    0.24
  -2  10  -8   19.82    1.05
   2 -10   8   17.98    1.07
   3   9  -8    4.25    0.53
  -3  -9   8    3.90    0.50
  -3  -9   8    3.46    0.46
   2   9  -8    8.87    0.68
  -2  -9   8   10.06    0.69
   1   9  -8    1.93    0.37
  -1  -9   8    2.07    0.33
  -1  -9   8    1.73    0.33
   0   9  -8   22.13    1.12
   0  -9   8   21.00    1.10
   0  -9   8   21.79    1.06
  -1   9  -8    1.13    0.29
   1  -9   8    1.60    0.31
   1  -9   8    1.54    0.35
  -2   9  -8    3.73    0.48
   2  -9   8    3.93    0.48
   2  -9   8    4.01    0.49
  -3   9  -8   11.63    0.81
   3  -9   8   11.78    0.81
   3  -9   8   13.01    0.83
  -4   9  -8   -0.16    0.23
   4  -9   8    0.44    0.28
   4  -9   8    0.03    0.34
   4   8  -8   18.90    1.07
  -4  -8   8   19.53    1.05
   3   8  -8    4.30    0.51
  -3  -8   8    2.91    0.40
  -3  -8   8    2.88    0.40
   2   8  -8   21.70    1.09
  -2  -8   8   21.57    1.05
  -2  -8   8   19.47    1.00
  -2  -8   8   21.70    1.05
   1   8  -8   18.46    0.96
  -1  -8   8   18.59    0.92
  -1  -8   8   16.79    0.93
   0   8  -8    0.17    0.20
   0  -8   8    0.08    0.20
   0  -8   8    0.29    0.20
  -1   8  -8   39.18    1.67
   1  -8   8   41.48    1.58
   1  -8   8   39.28    1.70
   1  -8   8   38.27    1.65
  -2   8  -8    0.20    0.24
   2  -8   8    0.41    0.23
   2  -8   8    0.37    0.25
  -3   8  -8   11.03    0.72
   3  -8   8   10.99    0.77
   3  -8   8    9.02    0.70
  -4   8  -8    8.48    0.68
   4  -8   8    9.17    0.68
   4  -8   8    7.73    0.71
  -5   8  -8    0.19    0.27
   5  -8   8    0.22    0.26
   5  -8   8    0.00    0.57
   5   7  -8    0.53    0.27
  -5  -7   8    0.21    0.27
   4   7  -8    3.80    0.47
  -4  -7   8    5.11    0.52
  -4  -7   8    4.56    0.52
   3   7  -8   47.50    1.87
  -3  -7   8   43.73    1.82
  -3  -7   8   44.02    1.81
   2   7  -8   -0.13    0.15
  -2  -7   8    0.33    0.17
  -2  -7   8    0.24    0.17
  -2  -7   8    0.10    0.18
   1   7  -8   14.36    0.79
  -1  -7   8   15.48    0.83
  -1  -7   8   15.23    0.76
   0   7  -8   10.94    0.67
   0  -7   8   11.59    0.62
   0  -7   8   11.76    0.71
  -1   7  -8    5.88    0.48
   1  -7   8    6.21    0.41
   1  -7   8    6.15    0.48
   1  -7   8    5.67    0.50
  -2   7  -8   40.35    1.66
   2  -7   8   41.42    1.73
   2  -7   8   38.34    1.64
  -3   7  -8    0.65    0.25
   3  -7   8    1.01    0.25
   3  -7   8    0.81    0.29
  -4   7  -8   21.11    1.06
   4  -7   8   18.82    1.03
   4  -7   8   19.78    1.10
  -5   7  -8   -0.22    0.26
   5  -7   8    0.03    0.22
   5  -7   8   -0.32    0.23
   6   6  -8    0.23    0.26
  -6  -6   8    0.49    0.29
   5   6  -8   36.31    1.56
  -5  -6   8   35.89    1.60
  -5  -6   8   36.43    1.55
   4   6  -8    0.00    0.17
  -4  -6   8    0.02    0.17
  -4  -6   8    0.00    0.17
   3   6  -8   16.08    0.83
  -3  -6   8   16.02    0.85
  -3  -6   8   17.52    0.85
  -3  -6   8   15.76    0.81
   2   6  -8   19.16    0.91
  -2  -6   8   19.81    0.89
  -2  -6   8   17.33    0.84
  -2  -6   8   20.10    0.96
  -2  -6   8   19.97    0.94
   1   6  -8   11.04    0.63
  -1  -6   8   12.30    0.70
  -1  -6   8    9.91    0.62
  -1  -6   8   11.43    0.59
   0   6  -8   60.70    2.34
   0  -6   8   59.95    2.66
   0  -6   8   66.25    2.42
   0  -6   8   64.10    2.27
   0  -6   8   65.02    2.38
  -1   6  -8    2.67    0.35
   1  -6   8    3.25    0.26
   1  -6   8    3.31    0.36
   1  -6   8    2.90    0.36
   1  -6   8    2.61    0.37
  -2   6  -8   19.93    0.95
   2  -6   8   19.49    1.00
   2  -6   8   19.63    0.98
   2  -6   8   19.83    0.93
  -3   6  -8   48.54    1.92
   3  -6   8   47.24    1.97
   3  -6   8   49.12    1.96
   3  -6   8   47.19    1.90
  -4   6  -8    0.41    0.23
   4  -6   8   -0.05    0.21
   4  -6   8    0.54    0.26
   4  -6   8    0.45    0.23
  -5   6  -8   19.87    1.06
   5  -6   8   20.94    1.14
   5  -6   8   20.41    1.09
   5  -6   8   20.89    1.14
  -6   6  -8    0.40    0.29
   6  -6   8    0.46    0.34
   6  -6   8   -0.36    0.26
   6  -6   8    0.55    0.33
   6   5  -8    3.98    0.45
  -6  -5   8    3.41    0.45
  -6  -5   8    2.79    0.44
   5   5  -8    0.39    0.19
  -5  -5   8    0.34    0.20
  -5  -5   8    0.35    0.22
   4   5  -8   43.73    1.74
  -4  -5   8   45.72    1.81
  -4  -5   8   43.70    1.78
   3   5  -8    0.93    0.21
  -3  -5   8    1.21    0.24
  -3  -5   8    0.94    0.22
  -3  -5   8    0.86    0.24
   2   5  -8   59.70    2.29
  -2  -5   8   65.81    2.39
  -2  -5   8   62.07    2.37
  -2  -5   8   64.41    2.26
  -2  -5   8   63.07    2.28
   1   5  -8   39.66    1.52
  -1  -5   8   36.66    1.57
  -1  -5   8   40.01    1.46
  -1  -5   8   39.87    1.58
  -1  -5   8   38.52    1.42
   0   5  -8    2.02    0.27
   0  -5   8    2.53    0.22
   0  -5   8    2.27    0.32
   0  -5   8    2.26    0.31
  -1   5  -8   92.24    3.21
   1  -5   8   92.66    3.19
   1  -5   8   88.72    3.26
   1  -5   8   88.78    3.26
  -2   5  -8    0.89    0.22
   2  -5   8    1.13    0.21
   2  -5   8    1.45    0.28
   2  -5   8    1.65    0.30
  -3   5  -8   27.32    1.21
   3  -5   8   26.66    1.26
   3  -5   8   27.24    1.19
   3  -5   8   29.41    1.31
  -4   5  -8   19.34    0.97
   4  -5   8   19.32    1.06
   4  -5   8   19.41    1.03
   4  -5   8   18.39    0.94
  -5   5  -8    8.31    0.64
   5  -5   8    7.97    0.69
   5  -5   8    8.70    0.64
   5  -5   8    7.57    0.64
  -6   5  -8    4.05    0.52
   6  -5   8    4.39    0.52
   6  -5   8    5.38    0.61
   7   4  -8    3.39    0.44
  -7  -4   8    3.22    0.50
   6   4  -8   26.45    1.19
  -6  -4   8   26.77    1.30
  -6  -4   8   27.31    1.27
   5   4  -8    4.62    0.40
  -5  -4   8    5.64    0.47
  -5  -4   8    4.57    0.45
   4   4  -8   31.07    1.23
  -4  -4   8   30.44    1.31
  -4  -4   8   28.63    1.26
   3   4  -8   18.68    0.86
  -3  -4   8   23.15    0.92
  -3  -4   8   20.51    0.99
  -3  -4   8   18.53    0.94
   2   4  -8    1.11    0.18
  -2  -4   8    0.64    0.14
  -2  -4   8    0.82    0.20
  -2  -4   8    1.48    0.26
   1   4  -8   82.55    2.83
  -1  -4   8   85.77    2.75
  -1  -4   8   79.68    2.77
  -1  -4   8   78.07    2.93
  -1  -4   8   77.54    2.91
   0   4  -8   57.69    2.10
   0  -4   8   59.47    2.01
   0  -4   8   58.98    2.18
   0  -4   8   56.60    2.19
  -1   4  -8   38.19    1.46
   1  -4   8   38.64    1.43
   1  -4   8   37.69    1.55
   1  -4   8   36.72    1.52
  -2   4  -8   20.15    0.90
   2  -4   8   19.83    0.87
   2  -4   8   20.15    0.98
   2  -4   8   19.73    0.94
  -3   4  -8    3.50    0.39
   3  -4   8    4.21    0.40
   3  -4   8    4.50    0.45
   3  -4   8    3.87    0.38
  -4   4  -8   79.53    2.93
   4  -4   8   78.29    2.90
   4  -4   8   79.05    2.96
   4  -4   8   80.07    3.06
  -5   4  -8    1.72    0.34
   5  -4   8    1.10    0.30
   5  -4   8    1.83    0.33
   5  -4   8    1.57    0.40
  -6   4  -8    7.57    0.66
   6  -4   8    7.86    0.67
   6  -4   8    9.00    0.76
   7   3  -8    9.88    0.63
  -7  -3   8    8.31    0.68
   6   3  -8    0.04    0.16
  -6  -3   8   -0.39    0.15
  -6  -3   8    0.18    0.20
   5   3  -8   43.84    1.67
  -5  -3   8   43.50    1.79
  -5  -3   8   44.54    1.78
   4   3  -8    0.17    0.13
  -4  -3   8    0.29    0.19
  -4  -3   8    0.08    0.15
  -4  -3   8    0.10    0.14
   3   3  -8  126.70    4.31
  -3  -3   8  133.22    4.37
  -3  -3   8  132.18    4.52
  -3  -3   8  119.03    4.43
   2   3  -8   19.50    0.77
  -2  -3   8   18.51    0.91
  -2  -3   8   18.98    0.87
  -2  -3   8   17.17    0.75
   1   3  -8    3.22    0.24
  -1  -3   8    3.56    0.22
  -1  -3   8    3.56    0.34
  -1  -3   8    3.24    0.31
   0   3  -8  150.29    5.01
   0  -3   8  148.38    5.09
   0  -3   8  149.53    5.15
  -1   3  -8   11.20    0.54
   1  -3   8   10.98    0.64
   1  -3   8   10.21    0.57
  -2   3  -8   73.03    2.66
   2  -3   8   74.93    2.80
   2  -3   8   74.88    2.71
   2  -3   8   76.67    2.64
  -3   3  -8   14.40    0.75
   3  -3   8   15.63    0.73
   3  -3   8   14.30    0.85
   3  -3   8   15.93    0.79
  -4   3  -8    1.63    0.31
   4  -3   8    1.42    0.26
   4  -3   8    1.76    0.30
   4  -3   8    1.84    0.37
  -5   3  -8   39.56    1.66
   5  -3   8   37.03    1.61
   5  -3   8   38.47    1.78
  -6   3  -8    3.06    0.46
   6  -3   8    3.67    0.58
   6  -3   8    3.32    0.45
   7   2  -8   30.76    1.30
  -7  -2   8   29.31    1.42
   6   2  -8    0.18    0.15
  -6  -2   8   -0.11    0.16
  -6  -2   8    0.20    0.23
   5   2  -8    1.86    0.23
  -5  -2   8    1.75    0.30
  -5  -2   8    1.61    0.31
  -4  -2   8   93.55    3.21
  -4  -2   8   89.00    3.26
  -4  -2   8   89.29    3.33
   3   2  -8    6.95    0.36
  -3  -2   8    7.12    0.51
  -3  -2   8    7.66    0.43
  -3  -2   8    6.52    0.45
   2   2  -8   76.02    2.60
  -2  -2   8   79.81    2.65
  -2  -2   8   74.67    2.74
  -2  -2   8   75.85    2.81
   1   2  -8   15.35    0.61
  -1  -2   8   14.83    0.76
  -1  -2   8   14.13    0.59
  -1  -2   8   15.15    0.71
   0   2  -8    3.17    0.23
   0  -2   8    3.42    0.33
   0  -2   8    3.42    0.28
  -1   2  -8  150.07    5.00
   1  -2   8  150.97    5.17
   1  -2   8  146.14    5.05
  -2   2  -8    3.58    0.31
   2  -2   8    4.09    0.32
   2  -2   8    4.11    0.40
  -3   2  -8   63.65    2.42
   3  -2   8   67.84    2.58
   3  -2   8   67.49    2.42
  -4   2  -8   -0.03    0.16
   4  -2   8    0.51    0.25
   4  -2   8   -0.06    0.14
  -5   2  -8   11.02    0.71
   5  -2   8   10.72    0.66
   5  -2   8   10.79    0.82
  -6   2  -8   11.98    0.80
   6  -2   8   13.17    0.97
   7   1  -8    0.18    0.17
  -7  -1   8    0.53    0.27
   6   1  -8   67.64    2.39
  -6  -1   8   68.42    2.60
  -6  -1   8   64.79    2.58
   5   1  -8    3.47    0.26
  -5  -1   8    2.71    0.37
  -5  -1   8    3.85    0.41
   4   1  -8   12.76    0.55
  -4  -1   8   14.30    0.73
  -4  -1   8   14.02    0.70
  -4  -1   8   14.47    0.79
   3   1  -8   33.30    1.22
  -3  -1   8   34.05    1.46
  -3  -1   8   38.17    1.37
  -3  -1   8   35.65    1.41
   2   1  -8   73.00    2.54
  -2  -1   8   76.89    2.70
  -2  -1   8   79.85    2.81
  -2  -1   8   75.90    2.71
  -2  -1   8   76.54    2.64
   1   1  -8  138.15    4.49
  -1  -1   8  132.80    4.52
  -1  -1   8  131.50    4.70
  -1  -1   8  143.26    4.63
  -1  -1   8  133.79    4.61
   0   1  -8   13.50    0.55
   0  -1   8   13.15    0.69
   0  -1   8   12.48    0.61
   0  -1   8   12.75    0.61
  -1   1  -8   39.54    1.48
   1  -1   8   40.86    1.52
   1  -1   8   41.37    1.65
   1  -1   8   41.37    1.52
  -2   1  -8   98.07    3.27
   2  -1   8   91.65    3.40
   2  -1   8   91.62    3.21
   2  -1   8   94.27    3.25
  -3   1  -8    0.42    0.18
   3  -1   8    0.40    0.14
   3  -1   8    0.38    0.21
  -4   1  -8   60.84    2.32
   4  -1   8   58.79    2.29
   4  -1   8   63.64    2.48
  -5   1  -8    1.10    0.28
   5  -1   8    0.99    0.32
  -6   1  -8    7.16    0.65
   6  -1   8    7.98    0.76
  -7   0   8    4.55    0.57
   6   0  -8    6.07    0.44
  -6   0   8    6.32    0.53
   5   0  -8   59.92    2.11
  -5   0   8   61.59    2.31
  -5   0   8   59.67    2.32
  -4   0   8    6.04    0.45
  -4   0   8    6.70    0.45
  -4   0   8    7.17    0.52
  -4   0   8    6.21    0.44
  -3   0   8   81.39    3.00
  -3   0   8   84.47    2.92
  -3   0   8   83.07    2.94
  -3   0   8   80.63    2.92
   2   0  -8   30.90    1.10
  -2   0   8   33.31    1.29
  -2   0   8   33.95    1.28
  -2   0   8   33.60    1.26
  -2   0   8   32.78    1.36
   1   0  -8    9.56    0.37
  -1   0   8    8.58    0.49
  -1   0   8    9.00    0.55
  -1   0   8   10.10    0.46
  -1   0   8    8.65    0.46
   0   0  -8  205.92    6.62
   0   0   8  191.73    6.68
   0   0   8  215.25    6.74
   0   0   8  191.79    6.80
  -1   0  -8    1.90    0.20
   1   0   8    1.85    0.20
   1   0   8    2.11    0.30
   1   0   8    2.08    0.24
  -2   0  -8   47.42    1.73
   2   0   8   46.34    1.86
   2   0   8   46.07    1.68
   2   0   8   46.23    1.70
  -3   0  -8   13.94    0.73
   3   0   8   14.51    0.84
  -4   0  -8    7.84    0.58
   4   0   8    8.70    0.67
  -5   0  -8   17.35    0.95
   5   0   8   18.37    1.08
  -6   0  -8   -0.28    0.22
   6   0   8   -0.09    0.25
  -7   1   8   23.73    1.23
  -6   1   8    3.73    0.48
  -5   1   8   35.90    1.52
  -5   1   8   35.94    1.54
  -4   1   8   21.73    1.03
  -4   1   8   23.64    1.02
  -4   1   8   23.72    1.05
  -3   1   8    1.05    0.23
  -3   1   8    1.16    0.21
  -3   1   8    1.31    0.22
  -3   1   8    0.88    0.18
  -2   1   8   84.55    2.99
  -2   1   8   90.22    3.02
  -2   1   8   84.54    3.08
  -2   1   8   84.71    3.04
   1  -1  -8   44.40    1.54
   1  -1  -8   46.73    1.60
  -1   1   8   45.97    1.76
  -1   1   8   44.90    1.64
  -1   1   8   45.25    1.71
   0  -1  -8   25.12    0.93
   0   1   8   24.27    1.03
   0   1   8   24.68    0.96
   0   1   8   25.96    1.10
  -1  -1  -8   41.03    1.51
   1   1   8   42.39    1.65
   1   1   8   40.56    1.55
   1   1   8   40.71    1.48
  -2  -1  -8    0.06    0.13
   2   1   8    0.11    0.13
   2   1   8    0.07    0.15
  -3  -1  -8   99.63    3.51
   3   1   8   97.88    3.61
  -4  -1  -8    1.35    0.29
   4   1   8    1.52    0.35
  -5  -1  -8   10.65    0.74
   5   1   8   10.44    0.81
  -6  -1  -8    9.25    0.75
   6   1   8    8.66    0.81
  -7   2   8    0.18    0.25
  -6   2   8   27.67    1.32
  -5   2   8    0.09    0.18
  -5   2   8    0.09    0.14
  -4   2   8   87.24    3.11
  -4   2   8   82.40    3.06
  -4   2   8   85.87    3.06
  -3   2   8   11.13    0.62
  -3   2   8   11.20    0.62
  -3   2   8   11.05    0.59
  -3   2   8   11.16    0.63
  -2   2   8    0.68    0.17
  -2   2   8    0.38    0.16
  -2   2   8    0.70    0.16
  -2   2   8    0.75    0.19
   1  -2  -8   92.87    3.29
   1  -2  -8  102.26    3.36
  -1   2   8  100.96    3.37
  -1   2   8  101.97    3.48
  -1   2   8   98.07    3.49
   0  -2  -8    0.08    0.08
   0   2   8    0.01    0.11
   0   2   8    0.23    0.15
  -1  -2  -8   69.96    2.57
   1   2   8   74.29    2.64
   1   2   8   76.75    2.71
  -2  -2  -8   24.49    1.00
   2   2   8   22.69    1.07
   2   2   8   21.58    0.98
  -3  -2  -8    0.32    0.19
   3   2   8    0.14    0.19
  -4  -2  -8   37.98    1.57
   4   2   8   35.30    1.63
  -5  -2  -8    0.19    0.24
   5   2   8    0.16    0.25
  -7   3   8    0.08    0.27
  -6   3   8    4.69    0.56
  -5   3   8   44.54    1.87
  -5   3   8   45.09    1.78
  -4   3   8    0.01    0.19
  -4   3   8    0.11    0.15
   3  -3  -8   40.02    1.55
  -3   3   8   38.45    1.61
  -3   3   8   40.12    1.60
  -3   3   8   40.55    1.57
   2  -3  -8   13.68    0.65
  -2   3   8   13.60    0.72
  -2   3   8   14.12    0.69
   1  -3  -8   12.59    0.58
   1  -3  -8   12.72    0.52
  -1   3   8   11.73    0.66
  -1   3   8   11.88    0.63
   0  -3  -8   75.50    2.70
   0   3   8   79.14    2.81
   0   3   8   80.56    2.85
  -1  -3  -8    4.19    0.33
   1   3   8    4.86    0.40
   1   3   8    4.11    0.37
  -2  -3  -8   46.23    1.79
   2   3   8   47.60    1.81
   2   3   8   46.23    1.84
  -3  -3  -8    3.03    0.38
   3   3   8    2.34    0.35
  -4  -3  -8   13.45    0.83
   4   3   8   14.15    0.86
  -5  -3  -8    4.17    0.54
   7  -4  -8   21.31    1.30
  -7   4   8   24.65    1.65
   6  -4  -8    0.60    0.26
  -6   4   8    0.57    0.30
   5  -4  -8   18.65    0.94
  -5   4   8   16.52    0.87
  -5   4   8   17.44    1.00
   4  -4  -8   14.94    0.80
  -4   4   8   14.96    0.87
  -4   4   8   14.76    0.80
   3  -4  -8    5.59    0.43
  -3   4   8    5.14    0.44
   2  -4  -8   38.35    1.51
  -2   4   8   39.42    1.60
   1  -4  -8    0.04    0.10
   1  -4  -8    0.18    0.19
  -1   4   8   -0.11    0.15
   0  -4  -8   36.47    1.40
   0   4   8   37.27    1.54
  -1  -4  -8   30.26    1.23
   1   4   8   29.92    1.31
  -2  -4  -8    0.90    0.24
   2   4   8    1.07    0.25
  -3  -4  -8   33.08    1.43
  -4  -4  -8    0.24    0.23
   6  -5  -8   13.71    0.87
  -6   5   8   15.68    0.98
   5  -5  -8    0.23    0.22
  -5   5   8    0.45    0.22
   4  -5  -8   47.32    1.89
  -4   5   8   45.73    1.90
   3  -5  -8    2.61    0.36
  -3   5   8    2.94    0.39
   2  -5  -8   -0.20    0.15
  -2   5   8   -0.13    0.17
   1  -5  -8   57.48    2.12
  -1   5   8   61.87    2.33
   0  -5  -8   -0.05    0.14
   0   5   8   -0.08    0.20
  -1  -5  -8   30.72    1.27
   1   5   8   28.75    1.34
  -2  -5  -8    1.21    0.29
   2   5   8    1.53    0.31
  -3  -5  -8    1.61    0.33
   5  -6  -8    5.67    0.57
  -5   6   8    5.42    0.54
   4  -6  -8    1.03    0.28
  -4   6   8    0.50    0.27
   3  -6  -8   36.84    1.57
  -3   6   8   36.55    1.61
  -2   6   8    3.13    0.45
   1  -6  -8    0.79    0.21
  -1   6   8    0.73    0.27
   0  -6  -8   15.32    0.76
   0   6   8   12.99    0.83
  -1  -6  -8    0.46    0.23
   1   6   8    1.17    0.31
  -2  -6  -8   36.07    1.57
   2   6   8   37.29    1.62
   4  -7  -8    1.25    0.37
  -4   7   8    1.49    0.36
   3  -7  -8    3.15    0.41
  -3   7   8    3.32    0.45
  -2   7   8   21.18    1.12
   1  -7  -8    0.51    0.21
  -1   7   8    0.72    0.29
   0  -7  -8   13.76    0.77
   0   7   8   15.21    0.90
  -1  -7  -8    4.34    0.50
   1   7   8    4.08    0.56
   1  10  -9    0.35    0.31
  -1 -10   9    0.48    0.28
   0 -10   9    6.61    0.57
  -1  10  -9    0.97    0.34
   1 -10   9    1.05    0.34
   3   9  -9    1.62    0.39
  -3  -9   9    2.09    0.40
   2   9  -9   26.59    1.30
  -2  -9   9   25.41    1.23
   1   9  -9    4.07    0.53
  -1  -9   9    3.22    0.42
  -1  -9   9    4.92    0.46
   0   9  -9    0.34    0.22
   0  -9   9    0.42    0.22
   0  -9   9    0.10    0.23
  -1   9  -9    5.79    0.54
   1  -9   9    5.49    0.60
  -2   9  -9    0.04    0.23
   2  -9   9    0.11    0.23
  -3   9  -9   11.87    0.81
   3  -9   9   12.00    0.89
   4   8  -9    5.59    0.60
  -4  -8   9    6.65    0.64
   3   8  -9    2.23    0.40
  -3  -8   9    2.18    0.37
  -3  -8   9    2.33    0.39
   2   8  -9    0.69    0.24
  -2  -8   9    1.17    0.30
  -2  -8   9    0.80    0.24
   1   8  -9   30.63    1.43
  -1  -8   9   32.98    1.47
  -1  -8   9   34.08    1.39
   0   8  -9    4.05    0.47
   0  -8   9    3.56    0.46
   0  -8   9    4.21    0.41
  -1   8  -9    6.94    0.57
   1  -8   9    7.05    0.61
  -2   8  -9    1.01    0.29
   2  -8   9    1.03    0.32
  -3   8  -9    0.00    0.22
   3  -8   9    0.33    0.26
  -4   8  -9   25.06    1.25
   4  -8   9   25.37    1.33
   5   7  -9   24.25    1.21
   4   7  -9    1.69    0.33
  -4  -7   9    2.03    0.35
  -4  -7   9    1.64    0.33
   3   7  -9   30.11    1.32
  -3  -7   9   26.82    1.24
  -3  -7   9   27.59    1.31
  -3  -7   9   29.73    1.28
   2   7  -9    0.33    0.20
  -2  -7   9    0.19    0.16
  -2  -7   9    0.20    0.19
  -2  -7   9    0.33    0.21
   1   7  -9    0.46    0.20
  -1  -7   9    0.57    0.20
  -1  -7   9    0.55    0.22
  -1  -7   9    0.53    0.19
   0   7  -9   40.93    1.70
   0  -7   9   41.82    1.75
   0  -7   9   40.86    1.59
   0  -7   9   41.83    1.69
  -1   7  -9   -0.11    0.15
   1  -7   9   -0.20    0.17
   1  -7   9   -0.01    0.19
  -2   7  -9   10.66    0.69
   2  -7   9   11.81    0.72
   2  -7   9   11.69    0.76
  -3   7  -9    3.94    0.48
   3  -7   9    4.14    0.53
   3  -7   9    4.12    0.65
  -4   7  -9   -0.03    0.21
   4  -7   9    0.63    0.29
  -5   7  -9   10.64    0.80
   5  -7   9   12.72    0.93
   6   6  -9    0.46    0.28
  -6  -6   9    0.01    0.27
   5   6  -9    0.25    0.18
  -5  -6   9    0.93    0.28
  -5  -6   9    0.50    0.22
   4   6  -9   48.43    1.94
  -4  -6   9   47.47    1.97
  -4  -6   9   49.88    1.96
   3   6  -9    0.63    0.22
  -3  -6   9    0.47    0.21
  -3  -6   9    0.18    0.17
  -3  -6   9    0.21    0.18
   2   6  -9   23.60    1.07
  -2  -6   9   22.11    1.10
  -2  -6   9   24.65    1.14
  -2  -6   9   23.44    1.03
   1   6  -9    0.29    0.17
  -1  -6   9    0.15    0.17
  -1  -6   9    0.26    0.14
  -1  -6   9    0.27    0.20
   0   6  -9   11.85    0.67
   0  -6   9   11.96    0.58
   0  -6   9   12.84    0.75
   0  -6   9   11.77    0.71
  -1   6  -9   27.86    1.24
   1  -6   9   28.46    1.30
   1  -6   9   29.42    1.29
  -2   6  -9    0.10    0.19
   2  -6   9    0.10    0.18
   2  -6   9    0.04    0.19
  -3   6  -9   17.33    0.92
   3  -6   9   17.03    0.97
   3  -6   9   18.67    0.99
  -4   6  -9   -0.02    0.20
   4  -6   9    0.11    0.24
   4  -6   9    0.25    0.23
  -5   6  -9    6.94    0.60
   5  -6   9    6.80    0.64
   5  -6   9    6.52    0.66
  -6  -5   9   23.14    1.19
  -6  -5   9   23.41    1.18
   5   5  -9    1.95    0.31
  -5  -5   9    1.39    0.34
  -5  -5   9    1.77    0.32
   4   5  -9   15.78    0.81
  -4  -5   9   16.97    0.85
  -4  -5   9   16.37    0.89
   3   5  -9    7.21    0.49
  -3  -5   9    7.00    0.55
  -3  -5   9    8.56    0.57
  -3  -5   9    6.48    0.46
   2   5  -9    9.70    0.56
  -2  -5   9   10.73    0.65
  -2  -5   9   10.33    0.66
  -2  -5   9    9.27    0.50
   1   5  -9   51.41    1.93
  -1  -5   9   52.13    2.03
  -1  -5   9   50.36    2.02
  -1  -5   9   51.70    1.86
   0   5  -9    5.16    0.39
   0  -5   9    4.61    0.42
   0  -5   9    5.23    0.44
   0  -5   9    4.82    0.30
  -1   5  -9   24.83    1.10
   1  -5   9   26.86    1.18
   1  -5   9   25.26    1.18
  -2   5  -9   16.34    0.83
   2  -5   9   16.63    0.88
   2  -5   9   16.86    0.91
  -3   5  -9    0.28    0.20
   3  -5   9    0.53    0.24
   3  -5   9    0.34    0.22
  -4   5  -9   36.35    1.57
   4  -5   9   37.91    1.70
   4  -5   9   34.68    1.60
  -5   5  -9   -0.10    0.20
   5  -5   9    0.07    0.25
   5  -5   9   -0.16    0.23
  -6   5  -9    3.17    0.48
   6  -5   9    3.10    0.70
   6  -5   9    3.73    0.56
  -7  -4   9    3.37    0.51
   6   4  -9   -0.03    0.18
  -6  -4   9    0.30    0.23
  -6  -4   9    0.27    0.25
   5   4  -9   28.58    1.23
  -5  -4   9   29.76    1.32
  -5  -4   9   29.77    1.34
   4   4  -9    7.83    0.48
  -4  -4   9    8.15    0.62
  -4  -4   9    7.57    0.52
  -4  -4   9    7.48    0.57
   3   4  -9   92.03    3.11
  -3  -4   9   88.01    3.24
  -3  -4   9   86.59    3.28
  -3  -4   9   87.83    3.11
   2   4  -9    0.15    0.12
  -2  -4   9    0.19    0.18
  -2  -4   9    0.23    0.15
  -2  -4   9    0.31    0.12
   1   4  -9    2.03    0.24
  -1  -4   9    2.11    0.30
  -1  -4   9    2.31    0.34
   0   4  -9   60.68    2.21
   0  -4   9   59.48    2.29
   0  -4   9   63.75    2.36
  -1   4  -9    1.09    0.21
   1  -4   9    0.82    0.24
   1  -4   9    1.13    0.24
  -2   4  -9   18.38    0.86
   2  -4   9   18.87    0.97
   2  -4   9   18.31    0.91
  -3   4  -9    1.69    0.29
   3  -4   9    1.34    0.32
   3  -4   9    1.35    0.27
  -4   4  -9    3.20    0.41
   4  -4   9    3.86    0.52
   4  -4   9    3.70    0.45
  -5   4  -9   16.37    0.92
   5  -4   9   16.35    0.93
   5  -4   9   15.82    1.03
  -6   4  -9    0.51    0.31
   6  -4   9   -0.18    0.26
   6  -4   9    0.35    0.38
   7   3  -9   16.15    0.85
  -7  -3   9   16.68    0.97
   6   3  -9    0.80    0.22
  -6  -3   9    0.65    0.25
  -6  -3   9    0.60    0.26
   5   3  -9   14.71    0.70
  -5  -3   9   13.15    0.79
  -5  -3   9   13.73    0.76
   4   3  -9   17.16    0.77
  -4  -3   9   17.10    0.91
  -4  -3   9   18.71    0.85
  -4  -3   9   16.61    0.95
   3   3  -9    0.92    0.16
  -3  -3   9    0.76    0.18
  -3  -3   9    0.60    0.23
  -3  -3   9    0.85    0.23
   2   3  -9   71.40    2.40
  -2  -3   9   70.36    2.61
  -2  -3   9   65.38    2.39
  -2  -3   9   67.54    2.53
   1   3  -9    0.55    0.13
  -1  -3   9    0.46    0.19
  -1  -3   9    0.39    0.16
   0   3  -9   32.33    1.17
   0  -3   9   28.91    1.30
   0  -3   9   28.29    1.23
  -1   3  -9   19.96    0.86
   1  -3   9   20.34    1.00
   1  -3   9   19.71    0.92
  -2   3  -9    0.36    0.15
   2  -3   9    0.40    0.18
   2  -3   9    0.60    0.22
  -3   3  -9   48.18    1.92
   3  -3   9   49.90    2.07
   3  -3   9   50.55    1.94
  -4   3  -9    3.90    0.46
   4  -3   9    4.18    0.46
   4  -3   9    5.01    0.61
  -5   3  -9   12.44    0.81
   5  -3   9   12.33    0.92
   5  -3   9   12.39    0.77
  -6   3  -9   10.00    0.77
   6  -3   9    9.95    0.93
   7   2  -9    0.40    0.19
  -7  -2   9    0.22    0.26
   6   2  -9   32.36    1.29
  -6  -2   9   32.61    1.46
  -6  -2   9   32.05    1.48
   5   2  -9   10.55    0.54
  -5  -2   9   10.38    0.69
  -5  -2   9   11.95    0.67
  -4  -2   9   72.57    2.53
  -4  -2   9   69.50    2.60
  -4  -2   9   64.58    2.64
   3   2  -9    7.36    0.36
  -3  -2   9    7.33    0.49
  -3  -2   9    6.34    0.52
  -3  -2   9    6.28    0.41
   2   2  -9   15.77    0.63
  -2  -2   9   15.48    0.77
  -2  -2   9   15.18    0.67
  -2  -2   9   16.13    0.84
   1   2  -9   39.41    1.44
  -1  -2   9   42.54    1.67
  -1  -2   9   39.47    1.57
   0   2  -9   10.69    0.49
   0  -2   9   10.37    0.57
   0  -2   9   10.29    0.64
  -1   2  -9   70.02    2.43
   1  -2   9   65.89    2.58
   1  -2   9   69.45    2.48
  -2   2  -9   37.70    1.49
   2  -2   9   39.09    1.65
   2  -2   9   38.78    1.51
  -3   2  -9    0.17    0.16
   3  -2   9    0.29    0.15
   3  -2   9    0.07    0.19
  -4   2  -9   18.85    0.95
   4  -2   9   19.26    0.92
   4  -2   9   18.69    1.09
  -5   2  -9    0.28    0.22
   5  -2   9   -0.09    0.27
  -6   2  -9    9.62    0.73
   6  -2   9    9.57    0.91
  -7  -1   9    0.14    0.25
  -6  -1   9    5.32    0.57
  -6  -1   9    6.16    0.55
  -5  -1   9   41.52    1.71
  -5  -1   9   43.06    1.76
  -4  -1   9   12.10    0.69
  -4  -1   9   11.92    0.65
  -4  -1   9   12.62    0.76
   3   1  -9   65.02    2.21
  -3  -1   9   64.78    2.50
  -3  -1   9   64.90    2.36
  -3  -1   9   67.88    2.44
   2   1  -9    5.83    0.28
  -2  -1   9    5.87    0.42
  -2  -1   9    7.21    0.44
  -2  -1   9    6.67    0.38
  -2  -1   9    5.91    0.47
   1   1  -9   45.63    1.58
  -1  -1   9   45.73    1.83
  -1  -1   9   45.85    1.72
  -1  -1   9   44.37    1.61
  -1  -1   9   46.83    1.73
   0   1  -9   21.63    0.83
   0  -1   9   22.00    0.93
   0  -1   9   21.15    0.91
   0  -1   9   20.45    1.01
  -1   1  -9    4.67    0.32
   1  -1   9    4.30    0.41
   1  -1   9    5.14    0.36
   1  -1   9    4.84    0.34
  -2   1  -9   53.19    1.92
   2  -1   9   52.91    1.88
   2  -1   9   49.95    1.90
   2  -1   9   51.02    2.07
  -3   1  -9    4.70    0.40
   3  -1   9    6.48    0.55
   3  -1   9    4.65    0.36
  -4   1  -9   12.32    0.75
   4  -1   9   13.94    0.89
  -5   1  -9    1.29    0.31
   5  -1   9    1.59    0.43
  -6   1  -9    0.28    0.31
   6  -1   9    0.00    0.37
  -7   0   9   27.81    1.39
  -6   0   9   -0.12    0.18
  -5   0   9   29.87    1.31
  -5   0   9   29.27    1.34
  -4   0   9    0.45    0.18
  -4   0   9    0.67    0.21
  -4   0   9    0.72    0.24
  -4   0   9    0.67    0.21
  -3   0   9    2.29    0.33
  -3   0   9    2.17    0.29
  -3   0   9    2.53    0.31
  -3   0   9    2.38    0.30
  -2   0   9   87.28    3.22
  -2   0   9   88.89    3.20
  -2   0   9   90.20    3.31
  -2   0   9   98.16    3.18
   1   0  -9    0.41    0.09
  -1   0   9    0.41    0.13
  -1   0   9    0.55    0.20
  -1   0   9    0.48    0.17
  -1   0   9    0.26    0.11
   0   0  -9   45.52    1.63
   0   0   9   46.45    1.75
   0   0   9   47.17    1.71
   0   0   9   46.54    1.84
  -1   0  -9    6.35    0.37
   1   0   9    6.05    0.48
   1   0   9    6.32    0.37
   1   0   9    6.11    0.40
  -2   0  -9    1.22    0.22
   2   0   9    1.33    0.28
   2   0   9    1.26    0.21
  -3   0  -9   71.34    2.63
   3   0   9   71.99    2.78
  -4   0  -9    0.77    0.26
   4   0   9    0.95    0.33
  -5   0  -9    9.97    0.69
   5   0   9   11.41    0.85
  -7   1   9    0.00    0.25
  -6   1   9   31.96    1.47
  -5   1   9    0.08    0.17
  -5   1   9    0.25    0.21
  -4   1   9  102.79    3.65
  -4   1   9   97.14    3.69
  -4   1   9  105.46    3.66
  -4   1   9  103.39    3.63
  -3   1   9    8.91    0.54
  -3   1   9    8.47    0.59
  -3   1   9    9.08    0.55
  -3   1   9   10.26    0.58
  -2   1   9    1.69    0.25
  -2   1   9    1.48    0.25
  -2   1   9    1.30    0.25
  -2   1   9    1.78    0.24
   1  -1  -9   96.89    3.26
  -1   1   9  103.68    3.55
  -1   1   9   98.25    3.38
  -1   1   9   94.96    3.45
   0  -1  -9    4.93    0.30
   0   1   9    5.82    0.45
   0   1   9    5.47    0.32
   0   1   9    5.37    0.40
  -1  -1  -9   25.43    1.00
   1   1   9   23.88    1.05
   1   1   9   25.44    1.15
  -2  -1  -9    0.20    0.15
   2   1   9   -0.11    0.14
   2   1   9    0.00    0.16
  -3  -1  -9    1.89    0.31
   3   1   9    2.51    0.40
  -4  -1  -9   23.89    1.15
   4   1   9   23.64    1.24
  -5  -1  -9    0.32    0.27
   5   1   9   -0.23    0.24
  -7   2   9    0.22    0.28
  -6   2   9    5.24    0.60
  -5   2   9   20.89    1.08
  -5   2   9   23.34    1.05
  -4   2   9    0.62    0.22
  -4   2   9    0.93    0.26
  -4   2   9    0.63    0.22
  -3   2   9   55.85    2.16
  -3   2   9   57.33    2.17
  -3   2   9   57.94    2.19
  -3   2   9   57.25    2.12
   2  -2  -9    1.41    0.20
  -2   2   9    1.24    0.19
  -2   2   9    1.83    0.28
  -2   2   9    1.36    0.25
   1  -2  -9   19.00    0.79
  -1   2   9   17.25    0.86
  -1   2   9   17.64    0.88
  -1   2   9   18.58    0.77
   0  -2  -9   19.70    0.78
   0   2   9   18.26    0.89
   0   2   9   19.66    0.93
  -1  -2  -9    1.55    0.22
   1   2   9    1.58    0.26
   1   2   9    1.74    0.29
  -2  -2  -9   50.93    1.90
   2   2   9   49.47    1.90
   2   2   9   49.30    1.99
  -3  -2  -9    5.83    0.49
   3   2   9    5.70    0.55
  -4  -2  -9   11.66    0.74
   4   2   9   12.19    0.81
  -5  -2  -9    4.40    0.55
   5   2   9    4.37    0.57
  -7   3   9   15.86    1.19
  -6   3   9    8.65    0.70
  -5   3   9   35.24    1.57
  -5   3   9   34.17    1.48
   4  -3  -9    6.28    0.47
  -4   3   9    6.30    0.50
  -4   3   9    5.81    0.51
   3  -3  -9   15.33    0.75
  -3   3   9   14.49    0.80
  -3   3   9   15.03    0.82
  -3   3   9   14.85    0.77
   2  -3  -9   17.49    0.80
  -2   3   9   18.89    0.92
  -2   3   9   18.26    0.87
  -1   3   9    5.84    0.47
  -1   3   9    6.27    0.45
   0  -3  -9   53.18    1.82
   0   3   9   49.42    1.94
   0   3   9   48.51    1.96
  -1  -3  -9   13.49    0.66
   1   3   9   13.93    0.74
   1   3   9   12.67    0.72
  -2  -3  -9    0.19    0.18
   2   3   9    0.91    0.24
   2   3   9    0.42    0.21
  -3  -3  -9   22.77    1.09
  -4  -3  -9    0.28    0.24
   6  -4  -9   16.08    0.90
  -6   4   9   13.23    0.91
   5  -4  -9    6.76    0.58
  -5   4   9    6.92    0.56
  -5   4   9    7.59    0.66
   4  -4  -9   40.09    1.64
  -4   4   9   39.55    1.67
   3  -4  -9    0.94    0.23
  -3   4   9    0.95    0.29
  -2   4   9   19.86    1.00
  -1   4   9   13.32    0.77
   0  -4  -9    1.94    0.24
   0   4   9    2.36    0.36
  -1  -4  -9   24.27    1.09
   1   4   9   27.19    1.22
  -2  -4  -9    1.01    0.25
   2   4   9    1.23    0.29
  -3  -4  -9    8.77    0.62
  -4  -4  -9    2.47    0.52
   5  -5  -9    0.53    0.24
  -5   5   9    0.85    0.27
   4  -5  -9    1.28    0.31
  -4   5   9    1.85    0.37
   3  -5  -9   27.44    1.21
  -3   5   9   26.31    1.28
  -2   5   9    0.25    0.21
  -1   5   9   15.84    0.91
   0  -5  -9    5.04    0.39
   0   5   9    5.12    0.56
  -1  -5  -9    0.19    0.18
   1   5   9   -0.07    0.22
  -2  -5  -9   23.66    1.10
   2   5   9   21.75    1.12
  -3  -5  -9    3.45    0.48
  -5   6   9   23.63    1.27
   4  -6  -9    0.84    0.33
  -4   6   9    0.99    0.32
  -3   6   9    3.81    0.48
  -2   6   9   20.06    1.07
  -1   6   9    0.10    0.23
   0  -6  -9   10.24    0.60
   0   6   9   10.14    0.73
  -1  -6  -9    0.55    0.24
   1   6   9    0.21    0.26
   2   6   9    1.32    0.51
  -2   7   9    8.18    0.69
  -1   7   9    1.93    0.45
   2   9 -10    2.43    0.44
  -2  -9  10    1.70    0.37
  -2  -9  10    2.20    0.36
   1   9 -10   29.83    1.40
  -1  -9  10   28.02    1.28
   0   9 -10    0.60    0.27
   0  -9  10    0.49    0.26
  -1   9 -10    9.83    0.69
   1  -9  10    8.88    0.70
  -2   9 -10    1.87    0.37
   2  -9  10    2.40    0.46
   4   8 -10    0.51    0.34
   3   8 -10   26.88    1.28
  -3  -8  10   26.20    1.28
   2   8 -10    0.14    0.22
  -2  -8  10    0.34    0.24
  -2  -8  10    0.12    0.21
   1   8 -10    7.14    0.58
  -1  -8  10    6.18    0.49
  -1  -8  10    6.64    0.59
   0   8 -10   26.03    1.23
   0  -8  10   25.07    1.26
  -1   8 -10    0.89    0.29
   1  -8  10    0.29    0.25
  -2   8 -10    5.37    0.57
   2  -8  10    6.72    0.68
  -3   8 -10    0.89    0.29
   3  -8  10    1.01    0.32
  -4   8 -10    8.31    0.91
   5   7 -10    7.38    0.64
  -5  -7  10    6.38    0.61
   4   7 -10   15.72    0.88
  -4  -7  10   14.57    0.89
   3   7 -10    0.78    0.27
  -3  -7  10    0.45    0.24
   2   7 -10   22.12    1.08
  -2  -7  10   21.57    1.10
  -2  -7  10   24.29    1.16
  -2  -7  10   22.62    1.04
   1   7 -10    0.09    0.17
  -1  -7  10    0.00    0.14
  -1  -7  10   -0.06    0.18
  -1  -7  10    0.25    0.22
   0   7 -10   44.35    1.87
   0  -7  10   48.98    1.97
   0  -7  10   46.30    1.90
  -1   7 -10    9.46    0.63
   1  -7  10    8.54    0.67
   1  -7  10    8.24    0.64
  -2   7 -10    0.53    0.23
   2  -7  10    0.58    0.23
   2  -7  10    0.25    0.22
  -3   7 -10   12.81    0.80
   3  -7  10   13.02    0.84
   3  -7  10   13.36    0.86
  -4   7 -10   -0.09    0.24
   4  -7  10   -0.39    0.21
  -5  -6  10    2.72    0.41
  -5  -6  10    2.93    0.44
   4   6 -10   38.20    1.60
  -4  -6  10   40.63    1.71
  -4  -6  10   37.47    1.60
   3   6 -10    9.09    0.60
  -3  -6  10    8.49    0.67
  -3  -6  10    9.47    0.67
   2   6 -10    3.37    0.38
  -2  -6  10    2.91    0.41
  -2  -6  10    3.59    0.44
   1   6 -10   17.99    0.89
  -1  -6  10   18.38    0.97
  -1  -6  10   18.31    0.96
  -1  -6  10   17.21    0.80
   0   6 -10    1.05    0.25
   0  -6  10    1.72    0.34
   0  -6  10    1.09    0.29
  -1   6 -10   67.58    2.51
   1  -6  10   66.76    2.58
   1  -6  10   65.08    2.57
  -2   6 -10   13.16    0.79
   2  -6  10   14.23    0.86
   2  -6  10   14.45    0.85
  -3   6 -10    0.01    0.21
   3  -6  10    0.26    0.23
   3  -6  10    0.28    0.24
  -4   6 -10    7.41    0.63
   4  -6  10    7.63    0.68
   4  -6  10    7.19    0.65
  -5   6 -10    1.06    0.35
   5  -6  10    1.18    0.39
   5  -6  10    0.99    0.34
   6   5 -10    1.07    0.28
  -6  -5  10    0.79    0.33
  -6  -5  10    1.03    0.32
   5   5 -10   18.22    0.92
  -5  -5  10   19.87    1.04
  -5  -5  10   18.14    0.97
   4   5 -10    2.03    0.30
  -4  -5  10    2.10    0.37
  -4  -5  10    1.15    0.28
   3   5 -10   73.61    2.72
  -3  -5  10   72.95    2.85
  -3  -5  10   76.97    2.90
  -3  -5  10   77.92    2.72
   2   5 -10    0.59    0.18
  -2  -5  10    0.62    0.21
  -2  -5  10    0.53    0.23
   1   5 -10   25.13    1.05
  -1  -5  10   23.03    1.15
  -1  -5  10   23.99    1.14
   0   5 -10    6.39    0.46
   0  -5  10    8.50    0.57
   0  -5  10    7.17    0.57
  -1   5 -10    3.59    0.38
   1  -5  10    4.63    0.47
   1  -5  10    4.77    0.49
  -2   5 -10   46.85    1.85
   2  -5  10   45.44    1.90
   2  -5  10   47.52    1.97
  -3   5 -10    1.60    0.30
   3  -5  10    1.56    0.36
   3  -5  10    1.91    0.35
  -4   5 -10    9.00    0.65
   4  -5  10    9.32    0.69
   4  -5  10    9.78    0.77
  -5   5 -10    2.71    0.42
   5  -5  10    3.50    0.49
   5  -5  10    2.60    0.48
   6   4 -10    1.61    0.28
  -6  -4  10    1.82    0.39
  -6  -4  10    1.25    0.33
   5   4 -10    8.32    0.55
  -5  -4  10    8.27    0.63
  -5  -4  10   10.09    0.63
   4   4 -10    0.67    0.18
  -4  -4  10    0.31    0.18
  -4  -4  10    0.28    0.22
  -4  -4  10    0.19    0.21
   3   4 -10    5.14    0.38
  -3  -4  10    5.95    0.49
  -3  -4  10    5.73    0.55
  -3  -4  10    5.16    0.38
   2   4 -10  122.40    4.28
  -2  -4  10  128.38    4.51
  -2  -4  10  125.67    4.44
   1   4 -10    0.95    0.19
  -1  -4  10    1.42    0.29
  -1  -4  10    1.64    0.28
   0   4 -10   43.74    1.60
   0  -4  10   38.28    1.66
   0  -4  10   42.03    1.74
  -1   4 -10    2.46    0.30
   1  -4  10    2.10    0.36
   1  -4  10    2.56    0.35
  -2   4 -10    6.68    0.48
   2  -4  10    7.41    0.55
   2  -4  10    8.53    0.64
  -3   4 -10   56.51    2.17
   3  -4  10   55.77    2.20
   3  -4  10   55.44    2.31
  -4   4 -10    0.20    0.20
   4  -4  10    0.21    0.23
   4  -4  10    0.24    0.27
  -5   4 -10    9.24    0.71
   5  -4  10    9.55    0.79
   5  -4  10    7.98    0.66
  -7  -3  10    1.73    0.40
   6   3 -10   28.28    1.18
  -6  -3  10   27.71    1.31
  -6  -3  10   27.87    1.36
   5   3 -10    0.35    0.17
  -5  -3  10    0.75    0.25
  -5  -3  10    0.32    0.20
   4   3 -10   65.45    2.30
  -4  -3  10   61.43    2.37
  -4  -3  10   67.35    2.52
  -4  -3  10   64.54    2.58
   3   3 -10    2.24    0.24
  -3  -3  10    2.14    0.33
  -3  -3  10    2.84    0.30
  -3  -3  10    2.19    0.37
   2   3 -10   17.94    0.76
  -2  -3  10   17.40    0.90
  -2  -3  10   19.36    0.98
   1   3 -10   84.75    2.86
  -1  -3  10   80.51    2.98
  -1  -3  10   81.27    3.08
   0   3 -10    2.44    0.26
   0  -3  10    3.19    0.36
   0  -3  10    2.89    0.39
  -1   3 -10   32.07    1.27
   1  -3  10   30.72    1.43
   1  -3  10   32.74    1.34
  -2   3 -10    2.25    0.30
   2  -3  10    2.05    0.37
   2  -3  10    2.32    0.32
  -3   3 -10   11.88    0.71
   3  -3  10   13.13    0.86
   3  -3  10   12.88    0.73
  -4   3 -10   18.59    0.98
   4  -3  10   19.03    1.11
   4  -3  10   17.86    0.93
  -5   3 -10    0.32    0.25
   5  -3  10    0.99    0.38
  -7  -2  10   -0.06    0.25
  -6  -2  10   12.04    0.81
  -6  -2  10   13.03    0.79
  -5  -2  10   32.59    1.38
  -5  -2  10   30.85    1.45
  -4  -2  10    1.18    0.26
  -4  -2  10    0.99    0.30
  -4  -2  10    1.24    0.25
   3   2 -10   62.77    2.23
  -3  -2  10   66.08    2.55
  -3  -2  10   64.84    2.45
  -3  -2  10   66.54    2.35
   2   2 -10    0.57    0.12
  -2  -2  10    0.45    0.18
  -2  -2  10    0.42    0.21
  -2  -2  10    0.73    0.16
   1   2 -10   95.80    3.26
  -1  -2  10   94.29    3.52
  -1  -2  10   98.30    3.41
   0   2 -10    5.27    0.34
   0  -2  10    6.23    0.52
   0  -2  10    6.25    0.43
  -1   2 -10    5.82    0.39
   1  -2  10    5.54    0.42
   1  -2  10    6.94    0.54
  -2   2 -10   59.98    2.14
   2  -2  10   58.27    2.32
   2  -2  10   53.77    2.13
  -3   2 -10    0.07    0.18
   3  -2  10    0.09    0.16
   3  -2  10    0.33    0.23
  -4   2 -10   19.36    1.02
   4  -2  10   21.31    1.18
  -5   2 -10    4.00    0.51
   5  -2  10    5.52    0.68
  -7  -1  10    8.89    0.72
  -6  -1  10    2.58    0.41
  -6  -1  10    2.73    0.42
  -5  -1  10   55.83    2.11
  -5  -1  10   51.16    2.14
  -4  -1  10    6.13    0.58
  -4  -1  10    7.66    0.54
  -4  -1  10    7.86    0.52
  -3  -1  10   11.56    0.60
  -3  -1  10   10.42    0.63
  -3  -1  10    9.98    0.68
  -2  -1  10   47.19    1.83
  -2  -1  10   46.75    1.82
  -2  -1  10   45.96    1.73
  -2  -1  10   49.39    1.95
   1   1 -10    2.99    0.20
  -1  -1  10    2.77    0.32
  -1  -1  10    2.67    0.39
  -1  -1  10    2.44    0.31
   0   1 -10  114.62    3.87
   0  -1  10  115.87    3.98
   0  -1  10  109.34    4.10
   0  -1  10  117.83    3.97
  -1   1 -10    8.56    0.48
   1  -1  10    9.45    0.52
   1  -1  10    8.77    0.62
   1  -1  10    8.67    0.51
  -2   1 -10    1.67    0.25
   2  -1  10    1.65    0.34
   2  -1  10    2.07    0.27
   2  -1  10    1.92    0.27
  -3   1 -10   38.03    1.56
   3  -1  10   38.58    1.73
  -4   1 -10    0.58    0.25
   4  -1  10    0.22    0.26
  -5   1 -10   12.26    0.79
   5  -1  10   12.44    0.94
  -7   0  10    2.10    0.41
  -6   0  10   22.17    1.13
  -5   0  10    1.81    0.33
  -5   0  10    1.80    0.33
  -4   0  10   83.84    3.09
  -4   0  10   81.77    3.17
  -4   0  10   82.83    3.07
  -4   0  10   87.01    3.06
  -3   0  10    2.38    0.30
  -3   0  10    2.15    0.35
  -3   0  10    1.89    0.29
  -3   0  10    1.73    0.29
  -2   0  10   51.15    2.05
  -2   0  10   50.43    1.87
  -2   0  10   51.26    1.96
  -2   0  10   50.76    1.92
   1   0 -10   30.71    1.10
  -1   0  10   31.06    1.24
  -1   0  10   33.48    1.41
  -1   0  10   28.53    1.26
   0   0 -10    4.51    0.29
   0   0  10    3.89    0.32
   0   0  10    4.40    0.42
   0   0  10    4.37    0.37
  -1   0 -10   30.70    1.23
   1   0  10   30.57    1.29
   1   0  10   34.27    1.45
   1   0  10   33.16    1.25
  -2   0 -10    0.72    0.19
   2   0  10    0.52    0.24
   2   0  10    0.97    0.21
  -3   0 -10   26.19    1.19
   3   0  10   28.59    1.36
  -4   0 -10    7.57    0.58
   4   0  10    9.07    0.74
  -5   0 -10    0.02    0.22
   5   0  10    0.22    0.29
  -7   1  10    0.03    0.28
  -6   1  10    9.24    0.70
  -5   1  10    6.47    0.54
  -5   1  10    5.55    0.52
  -4   1  10    6.42    0.50
  -4   1  10    6.25    0.55
  -4   1  10    5.90    0.48
  -4   1  10    6.78    0.51
  -3   1  10   76.61    2.69
  -3   1  10   71.49    2.71
  -3   1  10   73.79    2.68
  -3   1  10   71.43    2.78
  -2   1  10   10.08    0.61
  -2   1  10   10.74    0.57
  -2   1  10   10.28    0.58
  -2   1  10   10.18    0.66
  -1   1  10   80.12    2.88
  -1   1  10   74.83    2.79
  -1   1  10   74.96    2.70
   0  -1 -10   10.34    0.48
   0   1  10   10.35    0.61
   0   1  10    9.97    0.64
  -1  -1 -10   11.99    0.59
   1   1  10   11.78    0.66
   1   1  10   11.54    0.72
  -2  -1 -10   34.35    1.37
   2   1  10   33.77    1.51
   2   1  10   33.26    1.37
  -3  -1 -10    2.45    0.34
   3   1  10    2.28    0.41
  -4  -1 -10   22.26    1.11
   4   1  10   22.55    1.22
  -5  -1 -10    5.34    0.59
   5   1  10    4.96    0.63
  -6   2  10    1.26    0.32
  -5   2  10   54.74    2.19
  -5   2  10   54.21    2.14
  -4   2  10    0.00    0.17
  -4   2  10    0.14    0.20
  -4   2  10    0.21    0.21
   3  -2 -10   16.89    0.79
  -3   2  10   17.17    0.83
  -3   2  10   17.78    0.89
  -3   2  10   17.52    0.90
  -3   2  10   16.06    0.87
  -2   2  10   25.54    1.20
  -2   2  10   26.91    1.10
  -2   2  10   28.23    1.24
  -1   2  10   -0.02    0.16
  -1   2  10   -0.12    0.14
   0  -2 -10   53.45    2.00
   0   2  10   57.67    2.18
   0   2  10   59.99    2.23
  -1  -2 -10    4.06    0.34
   1   2  10    4.19    0.43
   1   2  10    4.03    0.45
  -2  -2 -10    7.15    0.48
   2   2  10    5.71    0.53
   2   2  10    5.01    0.47
  -3  -2 -10   13.11    0.76
   3   2  10   13.11    0.83
  -4  -2 -10    0.10    0.23
   4   2  10    0.17    0.25
  -6   3  10    6.92    0.62
   5  -3 -10    2.85    0.39
  -5   3  10    2.47    0.39
  -5   3  10    2.47    0.42
   4  -3 -10   56.29    2.19
  -4   3  10   57.83    2.25
  -4   3  10   58.66    2.30
   3  -3 -10    0.73    0.19
  -3   3  10    0.32    0.21
  -2   3  10   44.14    1.82
  -1   3  10    0.13    0.21
   0  -3 -10    3.80    0.30
   0   3  10    3.48    0.44
  -1  -3 -10   50.43    1.90
   1   3  10   51.98    2.03
  -2  -3 -10   -0.04    0.17
   2   3  10   -0.51    0.18
  -3  -3 -10   11.17    0.70
  -4  -3 -10    0.48    0.36
   6  -4 -10   18.37    1.14
  -6   4  10   18.15    1.43
   5  -4 -10    0.01    0.21
  -5   4  10    0.09    0.23
   4  -4 -10    2.35    0.33
  -4   4  10    3.56    0.44
  -3   4  10   31.12    1.42
  -2   4  10   -0.19    0.19
  -1   4  10   47.20    1.94
   0  -4 -10    0.04    0.13
   0   4  10    0.22    0.23
  -1  -4 -10    1.55    0.26
   1   4  10    1.35    0.32
  -2  -4 -10   23.59    1.11
   2   4  10   24.77    1.16
  -3  -4 -10    0.44    0.28
  -5   5  10   24.40    1.21
   4  -5 -10    3.58    0.43
  -4   5  10    4.24    0.51
  -3   5  10   20.46    1.09
  -2   5  10   14.32    0.87
  -1   5  10    0.59    0.26
   0   5  10    9.98    0.73
  -1  -5 -10    0.24    0.19
   1   5  10    0.70    0.29
  -2  -5 -10   12.48    0.75
   2   5  10   11.69    0.78
  -3   6  10    2.92    0.46
  -2   6  10   22.23    1.17
  -1   6  10    2.57    0.47
   0   6  10    3.68    0.52
  -2  -9  11   -0.12    0.28
   1   9 -11    3.32    0.47
  -1  -9  11    3.36    0.49
   0   9 -11    2.52    0.42
   0  -9  11    2.14    0.40
  -1   9 -11    1.47    0.37
   1  -9  11    1.17    0.39
   3   8 -11    1.06    0.32
  -3  -8  11    0.52    0.29
   2   8 -11   28.17    1.32
  -2  -8  11   27.70    1.37
   1   8 -11    2.84    0.41
  -1  -8  11    2.60    0.40
   0   8 -11   16.11    0.91
   0  -8  11   17.48    0.99
  -1   8 -11   -0.09    0.21
   1  -8  11   -0.09    0.23
  -2   8 -11    1.54    0.34
   2  -8  11    1.77    0.39
  -3   8 -11   10.54    0.80
   3  -8  11   10.62    0.89
   4   7 -11   19.77    1.01
  -4  -7  11   18.85    1.07
   3   7 -11    0.11    0.20
  -3  -7  11   -0.06    0.21
  -3  -7  11    0.25    0.22
   2   7 -11    1.68    0.32
  -2  -7  11    2.15    0.39
  -2  -7  11    1.89    0.36
   1   7 -11   15.95    0.88
  -1  -7  11   16.34    0.95
  -1  -7  11   17.28    0.97
   0   7 -11    0.02    0.18
   0  -7  11    0.29    0.23
   0  -7  11   -0.10    0.20
  -1   7 -11   20.81    1.04
   1  -7  11   19.26    1.08
   1  -7  11   21.26    1.11
  -2   7 -11    0.12    0.22
   2  -7  11    0.03    0.23
   2  -7  11    0.31    0.23
  -3   7 -11    3.18    0.47
   3  -7  11    3.41    0.49
   3  -7  11    3.46    0.48
  -4   7 -11    2.10    0.47
   4  -7  11    3.05    0.63
  -5  -6  11    4.00    0.63
   4   6 -11    0.30    0.21
  -4  -6  11    0.36    0.25
   3   6 -11   26.09    1.18
  -3  -6  11   26.54    1.31
  -3  -6  11   26.00    1.29
   2   6 -11    1.04    0.25
  -2  -6  11    0.45    0.25
  -2  -6  11    0.87    0.29
   1   6 -11   28.67    1.24
  -1  -6  11   26.19    1.31
  -1  -6  11   29.25    1.36
   0   6 -11    0.29    0.18
   0  -6  11    0.11    0.22
   0  -6  11    0.22    0.23
  -1   6 -11    3.84    0.43
   1  -6  11    3.55    0.46
   1  -6  11    3.85    0.47
  -2   6 -11   27.78    1.29
   2  -6  11   28.83    1.38
   2  -6  11   27.19    1.33
  -3   6 -11    0.95    0.29
   3  -6  11    0.65    0.32
   3  -6  11    1.12    0.31
  -4   6 -11    6.51    0.60
   4  -6  11    5.69    0.64
   4  -6  11    5.12    0.63
   6   5 -11    0.41    0.25
  -6  -5  11    0.55    0.39
  -6  -5  11    0.28    0.25
   5   5 -11   11.42    0.70
  -5  -5  11   12.75    0.76
  -5  -5  11   12.92    0.84
   4   5 -11    1.99    0.30
  -4  -5  11    2.16    0.38
  -4  -5  11    1.55    0.38
   3   5 -11    5.20    0.43
  -3  -5  11    6.58    0.55
  -3  -5  11    5.93    0.56
   2   5 -11   38.37    1.51
  -2  -5  11   37.46    1.69
  -2  -5  11   39.16    1.67
   1   5 -11   11.54    0.64
  -1  -5  11   13.19    0.80
  -1  -5  11   10.44    0.70
   0   5 -11   40.96    1.59
   0  -5  11   36.83    1.66
   0  -5  11   40.83    1.74
  -1   5 -11    0.24    0.18
   1  -5  11    0.30    0.23
   1  -5  11    0.29    0.23
  -2   5 -11    9.39    0.62
   2  -5  11   10.61    0.69
   2  -5  11    8.77    0.69
  -3   5 -11   14.03    0.84
   3  -5  11   14.84    0.87
   3  -5  11   14.26    0.94
  -4   5 -11    0.17    0.23
   4  -5  11    0.44    0.28
   4  -5  11    0.08    0.24
   5  -5  11    2.63    0.66
   6   4 -11   10.70    0.83
  -6  -4  11   12.92    0.85
  -6  -4  11   12.28    0.79
   5   4 -11    0.06    0.17
  -5  -4  11    0.23    0.22
  -5  -4  11    0.28    0.22
   4   4 -11   23.16    0.97
  -4  -4  11   21.37    1.18
  -4  -4  11   19.51    1.09
  -4  -4  11   22.96    1.02
   3   4 -11    1.96    0.25
  -3  -4  11    2.10    0.39
  -3  -4  11    1.91    0.34
   2   4 -11   37.63    1.48
  -2  -4  11   40.03    1.73
  -2  -4  11   39.20    1.66
   1   4 -11   22.63    0.95
  -1  -4  11   22.08    1.13
  -1  -4  11   21.04    1.05
   0   4 -11    0.24    0.15
   0  -4  11    0.06    0.17
   0  -4  11    0.25    0.21
  -1   4 -11   11.42    0.64
   1  -4  11   10.97    0.68
   1  -4  11   11.28    0.77
  -2   4 -11    1.03    0.26
   2  -4  11   -0.02    0.20
   2  -4  11   -0.22    0.16
  -3   4 -11   34.86    1.47
   3  -4  11   32.69    1.48
   3  -4  11   34.19    1.62
  -4   4 -11    1.94    0.35
   4  -4  11    2.44    0.48
   4  -4  11    2.24    0.38
  -5   4 -11    0.17    0.29
   5  -4  11   -0.04    0.38
  -6  -3  11   10.74    0.72
  -6  -3  11   10.70    0.79
  -5  -3  11    4.55    0.53
  -5  -3  11    4.86    0.46
   4   3 -11    0.32    0.14
  -4  -3  11   -0.07    0.19
  -4  -3  11    0.40    0.21
  -4  -3  11    0.11    0.17
   3   3 -11   37.93    1.38
  -3  -3  11   37.24    1.58
  -3  -3  11   34.67    1.64
   2   3 -11    9.33    0.47
  -2  -3  11   10.13    0.71
  -2  -3  11    8.38    0.59
   1   3 -11   95.77    3.16
  -1  -3  11   89.64    3.30
  -1  -3  11   87.63    3.40
   0   3 -11    0.09    0.13
   0  -3  11    0.11    0.16
   0  -3  11    0.53    0.23
  -1   3 -11    2.43    0.29
   1  -3  11    2.87    0.36
   1  -3  11    1.69    0.34
  -2   3 -11   16.82    0.83
   2  -3  11   16.10    0.97
   2  -3  11   16.65    0.86
  -3   3 -11    0.28    0.21
   3  -3  11    0.32    0.21
   3  -3  11    0.32    0.26
  -4   3 -11   21.14    1.06
   4  -3  11   18.78    1.00
   4  -3  11   20.10    1.20
  -5   3 -11    2.24    0.43
   5  -3  11    2.28    0.54
  -6  -2  11    0.19    0.23
  -6  -2  11    0.22    0.25
  -5  -2  11   56.80    2.21
  -5  -2  11   56.80    2.31
  -4  -2  11    0.73    0.28
  -4  -2  11    0.02    0.20
  -4  -2  11    0.19    0.19
  -3  -2  11    0.36    0.19
  -3  -2  11    0.47    0.18
  -3  -2  11    0.79    0.27
   2   2 -11   17.99    0.72
  -2  -2  11   18.09    0.90
  -2  -2  11   17.53    1.00
   1   2 -11    0.17    0.10
  -1  -2  11   -0.12    0.18
  -1  -2  11    0.07    0.13
   0   2 -11   90.02    3.11
   0  -2  11   87.11    3.36
   0  -2  11   92.41    3.23
  -1   2 -11    0.59    0.17
   1  -2  11    0.41    0.23
   1  -2  11    0.31    0.17
  -2   2 -11    4.55    0.41
   2  -2  11    4.22    0.40
   2  -2  11    4.63    0.57
  -3   2 -11    4.68    0.47
   3  -2  11    4.06    0.55
   3  -2  11    4.70    0.59
  -4   2 -11    2.68    0.42
   4  -2  11    2.69    0.49
  -5   2 -11   11.43    0.80
   5  -2  11   10.98    0.93
  -6  -1  11    2.43    0.42
  -6  -1  11    2.93    0.45
  -5  -1  11   -0.13    0.19
  -5  -1  11    0.16    0.20
  -4  -1  11   68.61    2.70
  -4  -1  11   69.70    2.52
  -4  -1  11   63.38    2.56
  -3  -1  11    0.73    0.19
  -3  -1  11    0.82    0.27
  -3  -1  11    0.84    0.23
  -2  -1  11   33.25    1.44
  -2  -1  11   36.50    1.45
  -2  -1  11   33.71    1.56
   1   1 -11    1.41    0.16
  -1  -1  11    1.21    0.30
  -1  -1  11    1.55    0.27
  -1  -1  11    1.41    0.25
   0   1 -11   11.81    0.55
   0  -1  11   10.76    0.73
   0  -1  11   11.47    0.62
   0  -1  11   12.67    0.67
  -1   1 -11   54.79    2.00
   1  -1  11   53.97    2.05
   1  -1  11   54.07    2.03
   1  -1  11   54.70    2.22
  -2   1 -11    1.92    0.27
   2  -1  11    1.88    0.39
  -3   1 -11   12.13    0.73
   3  -1  11   14.33    0.90
  -4   1 -11    0.81    0.28
   4  -1  11    1.13    0.34
  -5   1 -11    0.68    0.38
   5  -1  11    1.03    0.60
  -6   0  11    8.52    0.66
  -5   0  11    0.63    0.26
  -5   0  11    0.39    0.23
  -4   0  11   10.86    0.65
  -4   0  11    9.82    0.66
  -4   0  11   10.07    0.73
  -3   0  11   52.52    2.07
  -3   0  11   57.07    2.26
  -3   0  11   57.47    2.14
  -3   0  11   53.91    2.14
  -2   0  11   16.81    0.81
  -2   0  11   14.36    0.82
  -2   0  11   17.24    0.94
  -1   0  11   65.82    2.53
  -1   0  11   69.58    2.48
  -1   0  11   69.42    2.66
   0   0 -11    0.49    0.13
   0   0  11    0.36    0.13
   0   0  11    0.49    0.21
   0   0  11    0.58    0.22
  -1   0 -11   13.25    0.63
   1   0  11   12.19    0.78
   1   0  11   12.29    0.69
  -2   0 -11   14.91    0.77
   2   0  11   16.60    0.96
  -3   0 -11   -0.23    0.16
   3   0  11   -0.15    0.20
  -4   0 -11   10.56    0.69
   4   0  11    9.14    0.76
  -6   1  11    0.03    0.23
  -5   1  11   16.67    0.93
  -5   1  11   18.06    0.96
  -4   1  11    1.94    0.39
  -4   1  11    2.23    0.35
  -4   1  11    1.14    0.27
  -4   1  11    2.53    0.35
  -3   1  11   38.72    1.53
  -3   1  11   38.06    1.53
  -3   1  11   35.13    1.56
  -3   1  11   36.86    1.65
  -2   1  11   21.51    1.08
  -2   1  11   20.47    1.01
  -2   1  11   20.01    0.92
  -1   1  11    0.38    0.15
  -1   1  11    0.32    0.19
  -1   1  11    0.42    0.22
   0  -1 -11   19.90    0.81
   0   1  11   19.45    0.96
   0   1  11   20.66    1.04
  -1  -1 -11    0.10    0.13
   1   1  11    0.00    0.17
   1   1  11    0.06    0.19
  -2  -1 -11   26.64    1.18
   2   1  11   29.50    1.38
  -3  -1 -11    0.93    0.25
   3   1  11    0.44    0.26
  -4  -1 -11    0.36    0.25
   4   1  11    0.17    0.27
  -6   2  11    2.87    0.43
  -5   2  11    0.31    0.24
  -5   2  11    0.06    0.21
  -4   2  11   32.05    1.39
  -4   2  11   29.58    1.38
  -3   2  11    5.44    0.50
  -3   2  11    5.69    0.50
  -3   2  11    5.45    0.44
  -2   2  11   63.76    2.41
  -2   2  11   58.33    2.35
  -1   2  11    0.76    0.25
  -1   2  11    0.85    0.25
   0   2  11   10.77    0.70
   0   2  11   10.89    0.70
  -1  -2 -11   17.60    0.80
   1   2  11   17.65    0.91
   1   2  11   16.62    0.93
  -2  -2 -11    1.60    0.28
   2   2  11    1.16    0.29
   2   2  11    1.21    0.44
  -3  -2 -11   14.57    0.82
   3   2  11   15.46    0.94
   6  -3 -11   24.45    1.48
   5  -3 -11   -0.01    0.20
  -5   3  11   -0.05    0.23
  -5   3  11    0.12    0.22
  -4   3  11    2.87    0.43
  -3   3  11   18.41    0.98
  -2   3  11    0.27    0.22
  -1   3  11   43.24    1.83
   0   3  11    2.64    0.41
  -1  -3 -11    9.23    0.54
   1   3  11    8.66    0.65
  -2  -3 -11    8.12    0.56
  -3  -3 -11    0.20    0.26
   5  -4 -11   20.15    1.26
  -5   4  11   24.24    1.18
  -4   4  11    1.06    0.30
  -3   4  11   25.26    1.26
  -2   4  11    0.06    0.25
  -1   4  11    3.78    0.50
   0   4  11   14.66    0.90
  -1  -4 -11    0.42    0.20
   1   4  11   -0.11    0.25
  -2  -4 -11   13.25    0.75
  -4   5  11    8.83    0.80
  -3   5  11    5.17    0.59
  -2   5  11   42.59    1.86
  -1   5  11   -0.50    0.26
   0   5  11    4.03    0.56
  -3  -8  12    0.21    0.51
   2   8 -12   13.19    0.82
  -2  -8  12   13.33    0.88
   1   8 -12    6.17    0.54
  -1  -8  12    5.72    0.62
   0   8 -12    0.13    0.21
   0  -8  12    0.12    0.23
  -1   8 -12   11.86    0.81
   1  -8  12   11.90    0.87
  -2   8 -12    0.55    0.34
   2  -8  12    0.78    0.37
   4   7 -12    0.32    0.27
  -4  -7  12    0.34    0.31
   3   7 -12   15.19    0.85
  -3  -7  12   15.78    0.97
  -3  -7  12   15.91    0.95
   2   7 -12    0.06    0.20
  -2  -7  12    0.05    0.22
  -2  -7  12    0.36    0.27
   1   7 -12   33.22    1.41
  -1  -7  12   30.63    1.49
  -1  -7  12   31.25    1.49
   0   7 -12   -0.13    0.20
   0  -7  12    0.09    0.22
   0  -7  12   -0.07    0.23
  -1   7 -12    1.60    0.35
   1  -7  12    2.59    0.42
   1  -7  12    2.31    0.43
  -2   7 -12   15.28    0.89
   2  -7  12   15.35    0.96
   2  -7  12   16.17    0.98
  -3   7 -12    0.60    0.32
   3  -7  12    0.55    0.33
   3  -7  12    0.32    0.34
   4   6 -12    0.13    0.20
  -4  -6  12    0.43    0.27
   3   6 -12    0.86    0.24
  -3  -6  12    0.86    0.28
  -3  -6  12    0.63    0.29
   2   6 -12   15.72    0.84
  -2  -6  12   17.78    1.01
  -2  -6  12   17.35    1.00
   1   6 -12    1.29    0.26
  -1  -6  12    1.54    0.33
  -1  -6  12    1.14    0.30
   0   6 -12   40.93    1.65
   0  -6  12   39.84    1.75
   0  -6  12   38.90    1.77
  -1   6 -12    0.14    0.19
   1  -6  12   -0.05    0.20
   1  -6  12    0.38    0.24
  -2   6 -12   10.05    0.70
   2  -6  12   10.68    0.80
   2  -6  12   10.62    0.76
  -3   6 -12    3.76    0.49
   3  -6  12    3.97    0.57
   3  -6  12    3.28    0.48
   5   5 -12    2.36    0.35
  -5  -5  12    3.33    0.51
   4   5 -12   16.12    0.82
  -4  -5  12   16.38    1.04
  -4  -5  12   18.09    1.01
   3   5 -12   -0.16    0.15
  -3  -5  12    0.00    0.20
  -3  -5  12    0.41    0.28
   2   5 -12   25.52    1.09
  -2  -5  12   24.38    1.24
  -2  -5  12   25.61    1.30
   1   5 -12    1.94    0.28
  -1  -5  12    1.79    0.34
  -1  -5  12    1.90    0.38
   0   5 -12    6.03    0.47
   0  -5  12    6.48    0.56
   0  -5  12    6.15    0.62
  -1   5 -12   31.73    1.34
   1  -5  12   30.14    1.40
   1  -5  12   29.87    1.46
  -2   5 -12    0.20    0.22
   2  -5  12    0.17    0.24
   2  -5  12    0.42    0.24
  -3   5 -12   22.33    1.14
   3  -5  12   24.09    1.20
   3  -5  12   23.76    1.30
  -4   5 -12    1.11    0.37
   4  -5  12    0.94    0.32
   4  -5  12    0.71    0.39
  -6  -4  12    7.64    0.65
  -5  -4  12    1.11    0.32
   4   4 -12   12.73    0.64
  -4  -4  12   11.55    0.86
  -4  -4  12   12.51    0.82
   3   4 -12   23.20    1.00
  -3  -4  12   24.02    1.28
  -3  -4  12   24.64    1.20
   2   4 -12    5.27    0.38
  -2  -4  12    5.42    0.56
  -2  -4  12    5.31    0.56
   1   4 -12   63.40    2.28
  -1  -4  12   60.92    2.42
  -1  -4  12   63.42    2.54
   0   4 -12    0.36    0.17
   0  -4  12    0.42    0.21
   0  -4  12    0.69    0.29
  -1   4 -12   11.76    0.66
   1  -4  12   11.54    0.80
   1  -4  12   10.54    0.71
  -2   4 -12   10.62    0.66
   2  -4  12    9.77    0.77
   2  -4  12   10.58    0.70
  -3   4 -12    1.67    0.34
   3  -4  12    1.90    0.35
   3  -4  12    1.67    0.44
  -4   4 -12   13.66    0.85
   4  -4  12   14.05    1.03
   4  -4  12   13.87    0.84
  -6  -3  12    0.47    0.26
  -6  -3  12    0.90    0.39
  -5  -3  12   16.35    0.96
  -5  -3  12   14.87    0.84
  -4  -3  12   -0.14    0.20
  -4  -3  12   -0.10    0.23
  -3  -3  12   17.11    0.94
  -3  -3  12   17.08    1.03
   2   3 -12   18.41    0.79
  -2  -3  12   18.38    1.07
  -2  -3  12   19.89    1.00
   1   3 -12    1.66    0.22
  -1  -3  12    1.27    0.32
  -1  -3  12    1.81    0.31
   0   3 -12   41.05    1.61
   0  -3  12   44.96    1.75
   0  -3  12   41.56    1.86
  -1   3 -12    0.82    0.21
   1  -3  12    0.73    0.24
   1  -3  12    1.36    0.34
  -2   3 -12   30.35    1.29
   2  -3  12   31.62    1.52
   2  -3  12   27.63    1.30
  -3   3 -12    1.43    0.29
   3  -3  12    0.72    0.32
   3  -3  12    0.73    0.26
  -4   3 -12    3.41    0.46
   4  -3  12    4.97    0.65
  -6  -2  12   -0.19    0.22
  -6  -2  12   -0.32    0.25
  -5  -2  12    5.19    0.58
  -5  -2  12    5.73    0.57
  -4  -2  12   33.59    1.53
  -4  -2  12   33.01    1.61
  -3  -2  12    0.74    0.24
  -3  -2  12    0.62    0.28
  -2  -2  12   43.83    1.91
  -2  -2  12   42.28    1.76
   1   2 -12   -0.04    0.10
  -1  -2  12    0.00    0.21
  -1  -2  12    0.28    0.20
   0   2 -12   27.41    1.10
   0  -2  12   27.66    1.20
   0  -2  12   26.95    1.35
  -1   2 -12   35.08    1.41
   1  -2  12   36.87    1.66
   1  -2  12   35.05    1.47
  -2   2 -12    2.27    0.33
   2  -2  12    2.31    0.33
   2  -2  12    2.49    0.46
  -3   2 -12   16.86    0.90
   3  -2  12   16.17    1.03
  -4   2 -12    2.46    0.43
   4  -2  12    2.54    0.49
  -6  -1  12   17.31    0.97
  -5  -1  12    0.15    0.22
  -5  -1  12    0.32    0.22
  -4  -1  12   10.32    0.69
  -4  -1  12   10.21    0.78
  -4  -1  12   10.48    0.64
  -3  -1  12   28.66    1.44
  -3  -1  12   30.55    1.34
  -2  -1  12    1.05    0.24
  -2  -1  12    1.04    0.32
  -2  -1  12    0.95    0.27
  -1  -1  12   56.65    2.19
  -1  -1  12   56.71    2.22
  -1  -1  12   60.27    2.39
   0   1 -12    0.37    0.13
   0  -1  12    0.46    0.24
   0  -1  12    0.35    0.18
   0  -1  12    0.70    0.22
  -1   1 -12   36.80    1.44
   1  -1  12   35.81    1.50
   1  -1  12   36.37    1.66
  -2   1 -12    6.86    0.51
   2  -1  12    6.99    0.66
  -3   1 -12    1.00    0.27
   3  -1  12    1.20    0.38
  -4   1 -12    7.68    0.66
   4  -1  12    8.05    0.76
  -6   0  12    0.54    0.28
  -5   0  12    8.87    0.68
  -5   0  12    9.13    0.65
  -4   0  12    0.44    0.23
  -4   0  12    0.48    0.26
  -4   0  12    0.86    0.25
  -3   0  12   53.97    2.18
  -3   0  12   49.08    2.00
  -3   0  12   49.96    2.04
  -2   0  12    3.11    0.45
  -2   0  12    2.43    0.34
  -2   0  12    2.20    0.35
  -1   0  12    0.85    0.26
  -1   0  12    1.07    0.31
  -1   0  12    0.92    0.21
   0   0 -12   31.09    1.25
   0   0  12   31.83    1.38
   0   0  12   33.19    1.50
  -1   0 -12    0.26    0.15
   1   0  12   -0.07    0.20
   1   0  12   -0.04    0.18
  -2   0 -12   46.32    1.77
   2   0  12   43.77    1.95
  -3   0 -12   -0.11    0.20
   3   0  12    0.14    0.27
  -4   0 -12    1.37    0.44
   4   0  12    0.92    0.38
  -6   1  12    1.19    0.33
  -5   1  12    3.37    0.46
  -5   1  12    3.91    0.47
  -4   1  12   10.48    0.70
  -4   1  12   11.36    0.71
  -4   1  12   11.00    0.71
  -4   1  12   10.36    0.77
  -3   1  12    1.12    0.31
  -3   1  12    0.74    0.22
  -3   1  12    0.78    0.27
  -2   1  12   90.53    3.46
  -2   1  12   98.56    3.56
  -1   1  12   -0.10    0.18
  -1   1  12    0.38    0.23
   0   1  12    9.08    0.68
   0   1  12    7.86    0.58
  -1  -1 -12    6.56    0.44
   1   1  12    7.33    0.61
   1   1  12    7.15    0.54
  -2  -1 -12    1.90    0.29
   2   1  12    1.85    0.37
  -3  -1 -12   22.11    1.02
   3   1  12   18.07    1.10
  -5   2  12   -0.07    0.21
  -5   2  12   -0.17    0.22
  -4   2  12    5.56    0.53
  -4   2  12    5.65    0.57
  -3   2  12   11.63    0.76
  -3   2  12    9.79    0.70
  -2   2  12    1.68    0.33
  -2   2  12    1.77    0.34
  -1   2  12   40.66    1.71
  -1   2  12   40.01    1.73
   0   2  12    1.97    0.35
   0   2  12    1.44    0.32
  -1  -2 -12   26.12    1.09
   1   2  12   27.01    1.23
   1   2  12   25.75    1.27
  -2  -2 -12    0.66    0.22
  -3  -2 -12    3.20    0.47
  -5   3  12   17.30    0.99
  -4   3  12    0.61    0.30
  -3   3  12   15.71    0.93
  -2   3  12    0.03    0.21
  -1   3  12   20.75    1.10
   0   3  12   18.18    1.00
   1   3  12    1.23    0.30
  -2  -3 -12   16.06    0.84
  -4   4  12   11.63    0.92
  -3   4  12    0.75    0.30
  -2   4  12   32.26    1.52
  -1   4  12    0.93    0.34
   0   4  12   17.02    1.02
   1   4  12    1.49    0.43
   1   8 -13    6.32    0.92
  -1  -8  13    6.85    1.09
   0   8 -13    0.02    0.28
   0  -8  13    0.51    0.49
   3   7 -13    4.61    0.50
  -3  -7  13    5.68    0.67
  -3  -7  13    3.93    0.56
   2   7 -13    6.53    0.54
  -2  -7  13    6.28    0.70
  -2  -7  13    6.37    0.68
   1   7 -13    3.09    0.40
  -1  -7  13    2.59    0.48
  -1  -7  13    3.68    0.50
   0   7 -13    7.14    0.59
   0  -7  13    6.62    0.66
   0  -7  13    8.22    0.68
  -1   7 -13    2.24    0.40
   1  -7  13    2.52    0.46
   1  -7  13    1.91    0.39
  -2   7 -13   11.99    0.86
   2  -7  13   12.16    0.87
   2  -7  13   11.61    0.89
   4   6 -13    4.02    0.43
  -4  -6  13    3.85    0.58
   3   6 -13   -0.01    0.18
  -3  -6  13    0.38    0.28
  -3  -6  13    0.08    0.26
   2   6 -13   12.17    0.70
  -2  -6  13   12.88    0.84
   1   6 -13    1.00    0.23
  -1  -6  13    1.32    0.33
  -1  -6  13    1.17    0.33
   0   6 -13    9.33    0.62
   0  -6  13    8.33    0.68
   0  -6  13    9.11    0.72
  -1   6 -13    7.60    0.59
   1  -6  13    7.84    0.64
   1  -6  13    7.48    0.72
  -2   6 -13    2.68    0.41
   2  -6  13    3.04    0.49
   2  -6  13    3.01    0.48
   3  -6  13    7.06    1.09
   3  -6  13   10.62    0.96
  -4  -5  13    9.60    0.74
  -4  -5  13    9.76    0.81
   3   5 -13    1.76    0.28
  -3  -5  13    1.35    0.38
  -3  -5  13    1.84    0.36
   2   5 -13    0.07    0.15
  -2  -5  13   -0.16    0.22
  -2  -5  13    0.53    0.30
   1   5 -13   26.31    1.16
  -1  -5  13   27.60    1.31
  -1  -5  13   26.77    1.38
   0   5 -13    0.54    0.21
   0  -5  13    0.52    0.30
   0  -5  13    0.66    0.25
  -1   5 -13   13.16    0.76
   1  -5  13   13.36    0.92
   1  -5  13   13.81    0.84
  -2   5 -13    0.34    0.24
   2  -5  13    0.47    0.26
   2  -5  13    0.83    0.30
  -3   5 -13    0.35    0.28
   3  -5  13    0.49    0.38
   3  -5  13    0.36    0.28
  -5  -4  13    3.78    0.55
  -4  -4  13    3.79    0.52
  -4  -4  13    3.10    0.54
  -3  -4  13   23.07    1.18
  -3  -4  13   23.27    1.28
   2   4 -13    0.25    0.15
  -2  -4  13   -0.04    0.21
  -2  -4  13   -0.31    0.17
   1   4 -13    0.19    0.15
  -1  -4  13    0.80    0.27
  -1  -4  13   -0.02    0.25
   0   4 -13   23.70    1.06
   0  -4  13   24.16    1.17
   0  -4  13   24.63    1.31
  -1   4 -13   -0.08    0.17
   1  -4  13    0.19    0.22
   1  -4  13    0.09    0.18
  -2   4 -13   23.55    1.13
   2  -4  13   25.04    1.19
   2  -4  13   22.53    1.29
  -3   4 -13    1.05    0.28
   3  -4  13    0.30    0.34
   3  -4  13    0.39    0.24
  -5  -3  13    7.92    0.69
  -4  -3  13    7.02    0.60
  -4  -3  13    5.39    0.69
  -3  -3  13    0.63    0.26
  -3  -3  13   -0.04    0.24
  -2  -3  13   34.65    1.64
  -2  -3  13   31.79    1.47
   1   3 -13    0.45    0.16
  -1  -3  13    0.62    0.25
  -1  -3  13    1.00    0.32
   0   3 -13    5.92    0.43
   0  -3  13    6.67    0.53
   0  -3  13    6.83    0.64
  -1   3 -13    9.40    0.58
   1  -3  13    9.19    0.75
   1  -3  13    9.10    0.63
  -2   3 -13    0.64    0.22
   2  -3  13    0.12    0.21
   2  -3  13    0.23    0.27
  -3   3 -13   11.29    0.71
   3  -3  13   10.22    0.85
  -5  -2  13    1.00    0.33
  -4  -2  13   10.04    0.80
  -4  -2  13    9.53    0.70
  -3  -2  13   10.04    0.69
  -3  -2  13   10.66    0.81
  -2  -2  13    2.98    0.49
  -2  -2  13    2.96    0.39
  -1  -2  13   16.01    0.87
  -1  -2  13   18.59    1.07
   0   2 -13    3.45    0.31
   0  -2  13    4.20    0.56
   0  -2  13    3.33    0.41
  -1   2 -13   32.77    1.31
   1  -2  13   31.29    1.54
   1  -2  13   31.20    1.36
  -2   2 -13    0.19    0.19
   2  -2  13    0.13    0.29
  -3   2 -13    3.05    0.41
   3  -2  13    2.83    0.53
  -5  -1  13    3.20    0.45
  -4  -1  13    0.23    0.20
  -4  -1  13   -0.11    0.24
  -3  -1  13   21.26    1.17
  -3  -1  13   18.43    1.00
  -2  -1  13    0.40    0.24
  -2  -1  13    0.09    0.19
  -1  -1  13   11.18    0.79
  -1  -1  13    9.45    0.60
  -1  -1  13    9.81    0.66
   0  -1  13   14.56    0.79
   0  -1  13   16.34    0.99
   0  -1  13   16.62    0.87
  -1   1 -13    3.03    0.32
   1  -1  13    2.92    0.46
  -2   1 -13   25.20    1.11
   2  -1  13   23.00    1.28
  -3   1 -13   -0.07    0.23
   3  -1  13    0.01    0.27
  -5   0  13   10.34    0.75
  -5   0  13   11.22    0.96
  -4   0  13    1.99    0.45
  -4   0  13    2.11    0.38
  -3   0  13    0.12    0.25
  -3   0  13    0.11    0.17
  -3   0  13    0.50    0.28
  -2   0  13   35.75    1.57
  -2   0  13   35.74    1.68
  -2   0  13   37.02    1.53
  -1   0  13    1.18    0.33
  -1   0  13    1.07    0.28
   0   0  13   11.56    0.68
   0   0  13    9.22    0.76
  -1   0 -13    2.36    0.31
   1   0  13    1.96    0.39
   1   0  13    1.96    0.33
  -2   0 -13    3.12    0.37
   2   0  13    4.02    0.54
  -3   0 -13    7.25    0.58
   3   0  13    7.19    0.72
  -5   1  13    0.79    0.31
  -4   1  13   12.73    0.77
  -4   1  13   13.18    0.89
  -4   1  13   12.85    0.84
  -3   1  13    0.19    0.25
  -3   1  13    0.26    0.23
  -3   1  13    0.23    0.21
  -2   1  13    2.15    0.40
  -2   1  13    2.57    0.42
  -1   1  13   24.58    1.25
  -1   1  13   23.50    1.18
   0   1  13    1.70    0.36
   0   1  13    2.00    0.37
   1   1  13   21.87    1.08
  -2  -1 -13    0.45    0.22
   2   1  13    0.52    0.26
  -4   2  13    0.14    0.25
  -3   2  13   15.03    0.90
  -2   2  13   -0.35    0.23
  -1   2  13   13.26    0.84
   0   2  13    3.86    0.47
   1   2  13    0.50    0.26
  -3   3  13   -0.05    0.28
  -2   3  13   10.58    0.78
  -1   3  13    0.68    0.31
   0   3  13   27.89    1.35
   1   7 -14    0.77    0.29
  -1  -7  14    0.94    0.57
  -1  -7  14    0.77    0.38
   0   7 -14    4.48    0.71
   0  -7  14    4.71    0.60
   3   6 -14    0.67    0.25
  -3  -6  14    1.66    0.57
  -3  -6  14    0.79    0.39
   2   6 -14    5.62    0.48
  -2  -6  14    6.60    0.73
  -2  -6  14    5.13    0.60
   1   6 -14    7.82    0.55
  -1  -6  14    6.61    0.67
  -1  -6  14    6.92    0.64
   0   6 -14    0.69    0.24
   0  -6  14    0.41    0.24
   0  -6  14    0.28    0.28
  -1   6 -14   14.98    0.86
   1  -6  14   14.16    0.91
   1  -6  14   14.23    1.02
  -3  -5  14   13.90    0.89
  -3  -5  14   14.06    0.97
   2   5 -14    0.27    0.18
  -2  -5  14    0.08    0.29
  -2  -5  14    0.11    0.21
   1   5 -14   10.10    0.60
  -1  -5  14    8.56    0.68
  -1  -5  14    8.97    0.76
   0   5 -14   15.99    0.83
   0  -5  14   16.20    1.05
   0  -5  14   17.23    0.96
  -1   5 -14    0.21    0.21
   1  -5  14   -0.09    0.30
   1  -5  14    0.46    0.24
  -2   5 -14   12.90    0.81
   2  -5  14   12.37    0.96
   2  -5  14   12.10    0.82
  -4  -4  14    0.18    0.34
  -4  -4  14    0.62    0.31
  -3  -4  14    7.70    0.83
  -3  -4  14    6.22    0.59
  -2  -4  14   12.00    0.91
  -2  -4  14   13.70    0.84
   1   4 -14   -0.07    0.14
  -1  -4  14   -0.12    0.18
  -1  -4  14    0.17    0.29
   0   4 -14   10.88    0.63
   0  -4  14   10.91    0.73
   0  -4  14   11.53    0.88
  -1   4 -14    6.87    0.53
   1  -4  14    7.41    0.58
   1  -4  14    6.54    0.67
  -2   4 -14    5.14    0.52
   2  -4  14    5.22    0.66
  -4  -3  14   17.70    1.15
  -4  -3  14   20.06    1.11
  -3  -3  14    0.79    0.35
  -3  -3  14    0.87    0.31
  -2  -3  14   10.79    0.83
  -2  -3  14   10.14    0.69
  -1  -3  14    5.48    0.51
  -1  -3  14    6.28    0.64
   0   3 -14    0.28    0.16
   0  -3  14    0.05    0.20
   0  -3  14    0.27    0.28
  -1   3 -14   29.70    1.27
   1  -3  14   30.06    1.34
   1  -3  14   29.63    1.52
  -2   3 -14    0.64    0.24
   2  -3  14    0.54    0.33
  -4  -2  14    0.51    0.23
  -4  -2  14   -0.06    0.29
  -3  -2  14   19.07    1.04
  -3  -2  14   19.67    1.18
  -2  -2  14    3.44    0.45
  -2  -2  14    3.78    0.56
  -1  -2  14   14.59    0.97
  -1  -2  14   14.10    0.82
   0  -2  14    2.35    0.37
   0  -2  14    2.52    0.49
  -1   2 -14    0.24    0.17
   1  -2  14    0.40    0.26
  -2   2 -14   22.36    1.06
   2  -2  14   23.21    1.30
  -4  -1  14    0.02    0.22
  -4  -1  14   -0.26    0.26
  -3  -1  14    5.80    0.53
  -3  -1  14    5.51    0.68
  -2  -1  14   12.02    0.74
  -1  -1  14    1.37    0.28
  -1  -1  14    1.20    0.36
   0  -1  14   21.46    1.22
   1  -1  14    0.25    0.25
  -2   1 -14    4.69    0.46
   2  -1  14    4.26    0.58
  -4   0  14   11.93    0.90
  -4   0  14   11.98    0.78
  -3   0  14    0.97    0.34
  -3   0  14    0.58    0.26
  -2   0  14   11.30    0.76
  -2   0  14   11.70    0.85
  -1   0  14   17.90    0.99
  -1   0  14   18.42    1.08
   0   0  14   -0.01    0.22
   0   0  14    0.06    0.25
   1   0  14   16.73    1.03
  -2   0 -14   -0.22    0.23
   2   0  14    0.61    0.36
  -4   1  14    7.63    0.70
  -3   1  14    9.40    0.75
  -3   1  14   11.09    0.80
  -2   1  14    0.21    0.24
  -2   1  14    0.44    0.27
  -1   1  14   11.08    0.79
  -1   1  14    9.84    0.70
   0   1  14    4.57    0.51
   0   1  14    4.78    0.58
   1   1  14    3.20    0.54
  -2   2  14    2.94    0.48
  -1   2  14   -0.37    0.30
   0   2  14   26.36    1.69
  -2  -5  15    2.74    0.48
  -2  -5  15    3.49    0.59
   1   5 -15    0.42    0.21
  -1  -5  15    0.23    0.35
  -1  -5  15    0.14    0.29
   0   5 -15    8.28    0.59
   0  -5  15    8.73    0.82
   0  -5  15    7.58    0.65
  -3  -4  15    0.91    0.72
  -3  -4  15    1.76    0.48
  -2  -4  15   14.70    1.05
  -2  -4  15   14.86    0.91
  -1  -4  15    3.30    0.47
  -1  -4  15    3.66    0.60
   0   4 -15    0.00    0.18
   0  -4  15    0.41    0.33
   0  -4  15    0.25    0.25
  -1   4 -15    7.94    0.60
   1  -4  15    8.59    0.64
  -3  -3  15    6.70    0.64
  -3  -3  15    6.70    0.81
  -2  -3  15    0.47    0.26
  -2  -3  15    0.13    0.28
  -1  -3  15    8.27    0.77
  -1  -3  15    7.28    0.59
   0  -3  15    0.02    0.28
   0  -3  15    0.02    0.23
  -1   3 -15    4.10    0.44
   1  -3  15    2.68    0.58
  -3  -2  15    8.61    0.86
  -3  -2  15    9.31    0.72
  -2  -2  15    1.47    0.42
  -2  -2  15    1.67    0.34
  -1  -2  15    1.50    0.32
  -1  -2  15    1.82    0.43
   0  -2  15   12.17    0.91
   1  -2  15    0.43    0.43
  -3  -1  15    0.75    0.26
  -3  -1  15    0.47    0.37
  -2  -1  15   14.59    1.01
  -1  -1  15    1.32    0.38
   0  -1  15    1.10    0.37
  -3   0  15    0.23    0.40
  -2   0  15    0.14    0.28
  -1   0  15   13.38    0.91
   0   0  15    1.04    0.43
   0   0   0    0.00    0.00
;
_shelx_hkl_checksum     97352
_shelx_res_file
;
TITL sad_RT in P-1
    sad_RT.res
    created by SHELXL-2019/3 at 20:53:40 on 21-May-2025
CELL 0.71073   4.63690   5.84810   8.41350 104.0098  98.1447  95.0768
ZERR    1.00   0.00060   0.00080   0.00110   0.0022   0.0023   0.0025
LATT  1
SFAC N H O S FE
UNIT 1 9 10 2 1
ACTA
TEMP 23
L.S. 10
BOND $H
LIST 4
FMAP 2
PLAN 20
size 0.21 0.12 0.10
rem light-green fragment
rem coordinates adopted from NH4MgH(SO4)2(H2O)2 (RT) phase
EQIV $6 -x, -y-1, -z
HTAB O5 O2_$6
EQIV $7 -x-1, -y-1, -z
HTAB O5 O3_$7
HTAB O5 O2_$6
HTAB O5 O3_$6
EQIV $8 -x-1, -y-1, -z-1
HTAB N1 O3_$8
EQIV $9 -x-1, -y, -z-1
HTAB N1 O1_$9
HTAB N1 O1
HTAB N1 O1_$9
HTAB N1 O4_$9
HTAB O1 O1_$8
dfix 0.90 0.01 H1A N1
dfix 0.90 0.01 H1B N1
dfix 0.90 0.01 H1C N1
dfix 0.90 0.01 H1D N1
dfix 0.80 0.01 H1O O1
dfix 0.80 0.01 H1O O1
dfix 1.70 0.01 H1O O1_$8
omit 0 0 1
omit 0 1 0
WGHT    0.031600    0.022300
EXTI    0.216382
FVAR       0.58255
FE1   5    0.000000    0.000000    0.000000    10.50000    0.01286    0.01288 =
         0.01309    0.00303    0.00294    0.00327
S1    4   -0.596637   -0.316854   -0.239528    11.00000    0.01381    0.01094 =
         0.01176    0.00085    0.00384    0.00064
O1    3   -0.501599   -0.303381   -0.402404    11.00000    0.04017    0.01803 =
         0.01765    0.00169    0.01675    0.00223
O2    3   -0.336343   -0.283315   -0.111171    11.00000    0.01810    0.01910 =
         0.02689    0.00590   -0.00379    0.00131
O3    3   -0.761730   -0.547700   -0.261098    11.00000    0.03082    0.01747 =
         0.02529    0.00062    0.00765   -0.00967
O4    3   -0.770810   -0.119092   -0.198826    11.00000    0.02202    0.02379 =
         0.01879    0.00588    0.00839    0.01185
O5    3    0.193510   -0.219794    0.142618    11.00000    0.02103    0.02061 =
         0.03112    0.01392    0.00569    0.00657
H5A   2    0.106859   -0.328520    0.156192    11.00000    0.06265
H5B   2    0.337782   -0.280783    0.131202    11.00000    0.05503
N1    1    0.000000    0.000000   -0.500000    10.50000    0.03541    0.02372 =
         0.02166    0.00735   -0.00135    0.00133
H1A   2   -0.080426   -0.134068   -0.577549    10.50000    0.09280
H1B   2   -0.128714    0.104418   -0.509789    10.50000    0.12239
H1C   2   -0.168932   -0.033582   -0.463315    10.50000    0.07135
H1D   2   -0.077948    0.045095   -0.590116    10.50000    0.08075
H1O   2   -0.527831   -0.430666   -0.467537    10.50000    0.03751
rem H1O   2   -0.654378   -0.375936   -0.447654    10.50000    0.01102
rem H1A   2   -0.100422   -0.140338   -0.579932    10.50000    0.09401
rem H1B   2   -0.057210    0.042177   -0.595202    10.50000    0.08001
rem H1C   2   -0.181939   -0.044575   -0.468891    10.50000    0.07627
rem H1D   2   -0.120808    0.096459   -0.527348    10.50000    0.06051
rem H1O   2   -0.542696   -0.413741   -0.459051    10.50000    0.02781
HKLF 4
REM  sad_RT in P-1
REM wR2 = 0.0602, GooF = S = 1.045, Restrained GooF = 1.044 for all data
REM R1 = 0.0219 for 2634 Fo > 4sig(Fo) and 0.0257 for all 2967 data
REM 96 parameters refined using 7 restraints
END
WGHT      0.0316      0.0223
REM Highest difference peak  0.531,  deepest hole -0.446,  1-sigma level  0.094
Q1    1   0.0547  0.0853 -0.0269  11.00000  0.05    0.53
Q2    1  -0.6711 -0.4254 -0.2353  11.00000  0.05    0.50
Q3    1  -0.6989 -0.2136 -0.2220  11.00000  0.05    0.44
Q4    1  -0.8340 -0.2039 -0.2042  11.00000  0.05    0.42
Q5    1   0.1438 -0.1576  0.0994  11.00000  0.05    0.35
Q6    1  -0.8034 -0.3707 -0.5223  11.00000  0.05    0.33
Q7    1  -0.6180 -0.3371 -0.4214  11.00000  0.05    0.32
Q8    1   0.1672 -0.1200  0.1540  11.00000  0.05    0.32
Q9    1   0.3244 -0.1479  0.2256  11.00000  0.05    0.32
Q10   1   0.1361 -0.0631  0.0043  11.00000  0.05    0.31
Q11   1   0.1014 -0.2754  0.1073  11.00000  0.05    0.30
Q12   1  -0.4396 -0.3511 -0.3812  11.00000  0.05    0.30
Q13   1  -0.6833 -0.6411 -0.1908  11.00000  0.05    0.27
Q14   1  -0.7978 -0.0654 -0.2768  11.00000  0.05    0.26
Q15   1   0.3590 -0.2139  0.1602  11.00000  0.05    0.26
Q16   1  -0.6552 -0.5951 -0.2794  11.00000  0.05    0.26
Q17   1  -0.3967 -0.3408 -0.1192  11.00000  0.05    0.25
Q18   1  -0.3828 -0.4302 -0.4455  11.00000  0.05    0.25
Q19   1  -0.5388 -0.7298 -0.3146  11.00000  0.05    0.24
Q20   1   0.4017 -0.4683  0.0988  11.00000  0.05    0.24
;
_shelx_res_checksum     34842
data_Co_296K
_audit_creation_method     'SHELXL-2019/3'
_chemical_name_systematic
;
<i>catena</i>-Poly[ammonium
[[diaquacobalt(II)]-\m-(hydrogen sulfato)-\m-sulfato]]
;
_chemical_name_common     ?
_chemical_formula_moiety     'H4 N +, H5 Co O10 S2 -'
_chemical_formula_sum     'Co H9 N O10 S2'
_chemical_formula_iupac     '(N H4) [Co (H S O4) (S O4) (H2 O)2]'
_chemical_formula_weight     306.13
_chemical_melting_point     ?
_space_group_crystal_system     triclinic
_space_group_name_H-M_alt     'P -1'
_space_group_name_Hall     '-P 1'
loop_
    _space_group_symop_operation_xyz
    'x, y, z'
    '-x, -y, -z'
_cell_length_a     4.6182(2)
_cell_length_b     5.8243(3)
_cell_length_c     8.3576(4)
_cell_angle_alpha     104.2261(11)
_cell_angle_beta     98.1916(13)
_cell_angle_gamma     94.7068(11)
_cell_volume     214.072(18)
_cell_formula_units_Z     1
_cell_measurement_reflns_used     2718
_cell_measurement_theta_min     2.505
_cell_measurement_theta_max     35.251
_cell_measurement_temperature     296(2)
_exptl_crystal_description     fragment
_exptl_crystal_colour     violet
_exptl_crystal_size_max     0.130
_exptl_crystal_size_mid     0.050
_exptl_crystal_size_min     0.020
_exptl_crystal_density_diffrn     2.375
_exptl_crystal_density_meas     ?
_exptl_crystal_density_method     ?
_exptl_crystal_F_000     155
_exptl_absorpt_coefficient_mu     2.534
_exptl_absorpt_correction_type     multi-scan
_exptl_absorpt_process_details
;
(SADABS; Krause <i>et al.</i>,  2015)
;
_exptl_absorpt_correction_T_min     0.6765
_exptl_absorpt_correction_T_max     0.7469
_diffrn_ambient_temperature     296(2)
_diffrn_source     ?
_diffrn_radiation_type     MoK\a
_diffrn_radiation_wavelength     0.71073
_diffrn_measurement_device_type     'Bruker APEXII CCD'
_diffrn_measurement_method     '\w- and \f-scans'
_diffrn_detector_area_resol_mean     ?
_diffrn_reflns_number     4115
_diffrn_reflns_av_R_equivalents     0.0160
_diffrn_reflns_av_unetI/netI     0.0216
_diffrn_reflns_theta_min     3.636
_diffrn_reflns_theta_max     35.252
_diffrn_reflns_theta_full     25.242
_diffrn_measured_fraction_theta_max     0.996
_diffrn_measured_fraction_theta_full     0.999
_diffrn_reflns_limit_h_min     -7
_diffrn_reflns_limit_h_max     7
_diffrn_reflns_limit_k_min     -9
_diffrn_reflns_limit_k_max     9
_diffrn_reflns_limit_l_min     -12
_diffrn_reflns_limit_l_max     13
_refine_special_details     ?
_reflns_number_total     1920
_reflns_number_gt     1739
_reflns_threshold_expression     'I > 2\s(I)'
_refine_ls_structure_factor_coef     Fsqd
_refine_ls_matrix_type     full
_refine_ls_R_factor_all     0.0222
_refine_ls_R_factor_gt     0.0192
_refine_ls_wR_factor_gt     0.0506
_refine_ls_wR_factor_ref     0.0526
_refine_ls_goodness_of_fit_ref     1.046
_refine_ls_restrained_S_all     1.046
_refine_ls_number_reflns     1920
_refine_ls_number_parameters     96
_refine_ls_number_restraints     0
_refine_ls_hydrogen_treatment     refall
_refine_ls_weighting_scheme     calc
_refine_ls_weighting_details
              'w=1/[\s^2^(Fo^2^)+(0.0286P)^2^+0.0382P] where P=(Fo^2^+2Fc^2^)/3'
_atom_sites_solution_hydrogens     difmap
_atom_sites_solution_primary     ?
_atom_sites_solution_secondary     ?
_refine_ls_shift/su_max     0.000
_refine_ls_shift/su_mean     0.000
_refine_diff_density_max     0.434
_refine_diff_density_min     -0.395
_refine_ls_extinction_method
;
SHELXL (Sheldrick, 2015)
;
_refine_ls_extinction_coef     0.091(6)
_refine_ls_extinction_expression
                                  'Fc^*^=kFc[1+0.001xFc^2^\l^3^/sin(2\q)]^-1/4^'
loop_
    _atom_type_symbol
    _atom_type_description
    _atom_type_scat_dispersion_real
    _atom_type_scat_dispersion_imag
    _atom_type_scat_source
    'N' 'N' 0.0061 0.0033
                         'International Tables Vol C Tables 4.2.6.8 and 6.1.1.4'
    'H' 'H' 0.0000 0.0000
                         'International Tables Vol C Tables 4.2.6.8 and 6.1.1.4'
    'O' 'O' 0.0106 0.0060
                         'International Tables Vol C Tables 4.2.6.8 and 6.1.1.4'
    'S' 'S' 0.1246 0.1234
                         'International Tables Vol C Tables 4.2.6.8 and 6.1.1.4'
    'Co' 'Co' 0.3494 0.9721
                         'International Tables Vol C Tables 4.2.6.8 and 6.1.1.4'
_computing_data_collection
;
APEX-4 (Bruker, 2020)
;
_computing_cell_refinement
;
SAINT (Bruker, 2020)
;
_computing_data_reduction
;
SAINT (Bruker, 2020)
;
_computing_structure_solution     'coordinates from an isotypic compound'
_computing_structure_refinement
;
SHELXL (Sheldrick, 2015)
;
_computing_molecular_graphics
;
ATOMS (Dowty, 2006)
;
_computing_publication_material
;
publCIF (Westrip, 2010)
;
loop_
    _atom_site_type_symbol
    _atom_site_label
    _atom_site_fract_x
    _atom_site_fract_y
    _atom_site_fract_z
    _atom_site_U_iso_or_equiv
    _atom_site_adp_type
    _atom_site_calc_flag
    _atom_site_occupancy
    _atom_site_disorder_assembly
    _atom_site_disorder_group
    Co Co1 0.000000 0.000000 0.000000 0.01220(6) Uani d 1 . .
    S S1 -0.59237(5) -0.31481(4) -0.23633(2) 0.01192(6) Uani d 1 . .
    O O1 -0.4974(2) -0.30250(15) -0.40060(10) 0.02333(16) Uani d 1 . .
    O O2 -0.33063(17) -0.28375(14) -0.10752(10) 0.02082(15) Uani d 1 . .
    O O3 -0.7600(2) -0.54530(14) -0.25781(10) 0.02425(16) Uani d 1 . .
    O O4 -0.76453(17) -0.11339(14) -0.19483(9) 0.01918(14) Uani d 1 . .
    O O5 0.19361(19) -0.21456(15) 0.14362(11) 0.02058(14) Uani d 1 . .
    H H5A 0.108(6) -0.320(4) 0.157(3) 0.056(7) Uiso d 1 . .
    H H5B 0.338(5) -0.271(5) 0.134(3) 0.051(6) Uiso d 1 . .
    N N1 0.000000 0.000000 -0.500000 0.0263(3) Uani d 1 . .
    H H1A -0.103(16) -0.149(12) -0.576(9) 0.09(2) Uiso d 0.5 . .
    H H1B -0.07(2) 0.041(16) -0.596(10) 0.09(3) Uiso d 0.5 . .
    H H1C -0.155(13) -0.046(11) -0.462(8) 0.066(16) Uiso d 0.5 . .
    H H1D -0.126(15) 0.084(12) -0.530(10) 0.064(18) Uiso d 0.5 . .
    H H1O -0.528(9) -0.416(7) -0.456(5) 0.033(10) Uiso d 0.5 . .
loop_
    _atom_site_aniso_label
    _atom_site_aniso_U_11
    _atom_site_aniso_U_22
    _atom_site_aniso_U_33
    _atom_site_aniso_U_12
    _atom_site_aniso_U_13
    _atom_site_aniso_U_23
    Co1 0.01195(8) 0.01226(8) 0.01283(8) 0.00288(5) 0.00301(5) 0.00313(6)
    S1 0.01354(10) 0.01038(9) 0.01119(9) 0.00054(7) 0.00395(7) 0.00082(7)
    O1 0.0382(4) 0.0170(3) 0.0162(3) 0.0016(3) 0.0156(3) 0.0011(3)
    O2 0.0171(3) 0.0176(3) 0.0252(3) 0.0004(2) -0.0035(3) 0.0056(3)
    O3 0.0280(4) 0.0167(3) 0.0244(4) -0.0087(3) 0.0068(3) 0.0011(3)
    O4 0.0208(3) 0.0216(3) 0.0183(3) 0.0103(3) 0.0086(3) 0.0058(3)
    O5 0.0198(3) 0.0186(3) 0.0274(4) 0.0056(3) 0.0058(3) 0.0115(3)
    N1 0.0331(8) 0.0233(6) 0.0211(6) 0.0014(6) -0.0008(5) 0.0070(5)
_geom_special_details
;
 All esds (except the esd in the dihedral angle between two l.s. planes)
 are estimated using the full covariance matrix.  The cell esds are taken
 into account individually in the estimation of esds in distances, angles
 and torsion angles; correlations between esds in cell parameters are only
 used when they are defined by crystal symmetry.  An approximate (isotropic)
 treatment of cell esds is used for estimating esds involving l.s. planes.
;
loop_
    _geom_bond_atom_site_label_1
    _geom_bond_atom_site_label_2
    _geom_bond_site_symmetry_2
    _geom_bond_distance
    _geom_bond_publ_flag
    Co1 O2 2 2.0821(8) ?
    Co1 O2 . 2.0821(8) ?
    Co1 O4 2_455 2.0890(7) ?
    Co1 O4 1_655 2.0890(7) ?
    Co1 O5 . 2.1016(8) ?
    Co1 O5 2 2.1016(8) ?
    S1 O3 . 1.4508(8) ?
    S1 O2 . 1.4664(8) ?
    S1 O4 . 1.4699(8) ?
    S1 O1 . 1.5155(8) ?
    O1 H1O . 0.70(4) ?
    O5 H5A . 0.74(3) ?
    O5 H5B . 0.77(2) ?
    N1 H1A . 0.98(7) ?
    N1 H1B . 0.91(9) ?
    N1 H1C . 0.87(6) ?
    N1 H1D . 0.84(7) ?
    N1 H1B 2_554 0.91(9) ?
    N1 H1C 2_554 0.87(6) ?
    N1 H1D 2_554 0.84(7) ?
loop_
    _geom_angle_atom_site_label_1
    _geom_angle_atom_site_label_2
    _geom_angle_atom_site_label_3
    _geom_angle_site_symmetry_1
    _geom_angle_site_symmetry_3
    _geom_angle
    _geom_angle_publ_flag
    O2 Co1 O2 2 . 180.0 ?
    O2 Co1 O4 2 2_455 90.83(3) ?
    O2 Co1 O4 . 2_455 89.17(3) ?
    O2 Co1 O4 2 1_655 89.17(3) ?
    O2 Co1 O4 . 1_655 90.83(3) ?
    O4 Co1 O4 2_455 1_655 180.00(3) ?
    O2 Co1 O5 2 . 92.27(3) ?
    O2 Co1 O5 . . 87.73(3) ?
    O4 Co1 O5 2_455 . 86.33(3) ?
    O4 Co1 O5 1_655 . 93.67(3) ?
    O2 Co1 O5 2 2 87.73(3) ?
    O2 Co1 O5 . 2 92.27(3) ?
    O4 Co1 O5 2_455 2 93.67(3) ?
    O4 Co1 O5 1_655 2 86.33(3) ?
    O5 Co1 O5 . 2 180.0 ?
    O3 S1 O2 . . 109.62(5) ?
    O3 S1 O4 . . 113.51(5) ?
    O2 S1 O4 . . 110.18(5) ?
    O3 S1 O1 . . 109.29(5) ?
    O2 S1 O1 . . 109.38(5) ?
    O4 S1 O1 . . 104.71(5) ?
    S1 O1 H1O . . 109(3) ?
    S1 O2 Co1 . . 132.41(5) ?
    S1 O4 Co1 . 1_455 132.25(5) ?
    Co1 O5 H5A . . 122(2) ?
    Co1 O5 H5B . . 126.8(18) ?
    H5A O5 H5B . . 97(3) ?
    H1A N1 H1B . . 76(6) ?
    H1A N1 H1C . . 70(5) ?
    H1B N1 H1C . . 107(6) ?
    H1A N1 H1D . . 94(5) ?
    H1B N1 H1D . . 44(6) ?
    H1C N1 H1D . . 77(5) ?
    H1A N1 H1B . 2_554 104(6) ?
    H1B N1 H1B . 2_554 180.00(2) ?
    H1C N1 H1B . 2_554 73(5) ?
    H1D N1 H1B . 2_554 136(6) ?
    H1A N1 H1C . 2_554 110(5) ?
    H1B N1 H1C . 2_554 73(5) ?
    H1C N1 H1C . 2_554 179.999(15) ?
    H1D N1 H1C . 2_554 103(5) ?
    H1B N1 H1C 2_554 2_554 107(6) ?
    H1A N1 H1D . 2_554 86(5) ?
    H1B N1 H1D . 2_554 136(6) ?
    H1C N1 H1D . 2_554 103(5) ?
    H1D N1 H1D . 2_554 180(7) ?
    H1B N1 H1D 2_554 2_554 44(6) ?
    H1C N1 H1D 2_554 2_554 77(5) ?
loop_
    _geom_hbond_atom_site_label_D
    _geom_hbond_atom_site_label_H
    _geom_hbond_atom_site_label_A
    _geom_hbond_site_symmetry_A
    _geom_hbond_distance_DH
    _geom_hbond_distance_HA
    _geom_hbond_distance_DA
    _geom_hbond_angle_DHA
    _geom_hbond_publ_flag
    O1 H1O O1 2_444 0.70(4) 1.80(4) 2.4810(16) 165(5) yes
    O5 H5A O2 2_545 0.74(3) 2.57(3) 2.9923(11) 118(2) yes
    O5 H5B O3 2_545 0.77(2) 2.51(2) 3.2020(13) 149(2) yes
    N1 H1A O3 2_444 0.98(7) 1.96(7) 2.9298(8) 169(7) yes
    N1 H1D O1 2_454 0.84(7) 2.33(7) 3.1657(10) 175(7) yes
    N1 H1C O1 . 0.87(6) 2.29(6) 3.1098(8) 158(6) yes
    N1 H1D O1 2_454 0.84(7) 2.33(7) 3.1657(10) 175(7) yes
    N1 H1B O4 2_454 0.91(9) 1.97(9) 2.8773(7) 176(8) yes
_shelx_space_group_comment
;
The symmetry employed for this shelxl refinement is uniquely defined
by the following loop, which should always be used as a source of
symmetry information in preference to the above space-group names.
They are only intended as comments.
;
_shelx_estimated_absorpt_T_min     0.734
_shelx_estimated_absorpt_T_max     0.951
_shelx_hkl_file
;
  -1   0   0    6.97    0.19
  -1   0   0    7.15    0.19
   1   0   0    7.01    0.23
  -2   0   0   25.26    0.62
  -2   0   0   24.13    0.62
   2   0   0   25.69    0.62
   2   0   0   25.34    0.70
   2   0   0   26.02    0.72
   3   0   0   53.02    1.44
   3   0   0   54.55    1.42
   3   0   0   54.48    1.28
   4   0   0   54.22    1.53
   4   0   0   55.86    1.29
   4   0   0   52.41    1.51
   5   0   0  125.17    3.24
   5   0   0  129.48    3.28
   6   0   0    0.42    0.23
   6   0   0    0.38    0.25
   7   0   0   10.41    0.74
   7   0   0   10.57    0.71
   7  -1   0   26.15    1.14
   6  -1   0    6.94    0.60
   6  -1   0    6.17    0.53
   5  -1   0    2.91    0.36
   5  -1   0    2.68    0.32
   4  -1   0  326.29    7.29
   4  -1   0  319.02    7.53
   4  -1   0  324.28    7.47
   3  -1   0   13.05    0.52
   3  -1   0   14.32    0.50
   3  -1   0   14.03    0.41
   2  -1   0  111.97    2.62
   2  -1   0  109.60    2.66
   2  -1   0  114.91    2.59
   1  -1   0  213.75    4.77
   1  -1   0  214.65    4.84
   0  -1   0   54.35    1.19
   0   1   0   44.85    1.17
   0   1   0   52.62    1.19
  -1  -1   0  942.26   21.66
  -1  -1   0  932.16   21.53
   1   1   0  996.16   21.77
   1   1   0  971.23   21.59
   1   1   0 1000.00   21.77
   2   1   0   85.66    2.04
   2   1   0   85.22    2.07
   3   1   0  182.18    4.28
   3   1   0  182.22    4.30
   4   1   0    0.52    0.17
   4   1   0    0.37    0.17
   5   1   0   38.38    1.24
   5   1   0   37.52    1.25
   6   1   0   57.19    1.83
   6   1   0   61.60    1.84
   7   1   0    0.36    0.29
   7   1   0    0.20    0.25
   7  -2   0    0.93    0.34
   6  -2   0   14.36    0.77
   5  -2   0    4.30    0.44
   4  -2   0   84.32    2.03
   4  -2   0   81.69    2.20
   3  -2   0  421.05    9.68
   3  -2   0  436.11    9.79
   2  -2   0    0.35    0.04
   2  -2   0    0.13    0.09
   1  -2   0  325.29    7.30
  -1   2   0  323.75    7.34
   0  -2   0   24.47    0.55
   0   2   0   22.69    0.65
   0   2   0   23.94    0.63
  -1  -2   0  997.05   22.25
   1   2   0  996.80   22.29
   1   2   0  998.37   22.24
   1   2   0  996.98   22.26
   2   2   0  157.42    3.75
   2   2   0  159.57    3.63
   2   2   0  156.54    3.71
   3   2   0    4.45    0.31
   3   2   0    4.19    0.26
   4   2   0  156.24    3.90
   4   2   0  161.30    3.84
   5   2   0    4.18    0.44
   5   2   0    4.77    0.43
   6   2   0   10.17    0.62
   6   2   0   11.69    0.69
   7  -3   0   17.03    0.91
   6  -3   0    7.68    0.58
   5  -3   0   53.74    1.64
   4  -3   0    7.51    0.38
   4  -3   0    7.78    0.46
   3  -3   0  193.37    4.57
   2  -3   0  489.20   11.19
  -2   3   0  502.62   11.24
   1  -3   0    1.06    0.11
  -1   3   0    1.08    0.15
   0  -3   0  382.10    8.57
   0   3   0  379.98    8.75
   0   3   0  393.11    8.71
  -1  -3   0   19.02    0.46
   1   3   0   19.37    0.61
   1   3   0   19.12    0.64
   2   3   0  324.41    7.36
   2   3   0  319.20    7.15
   2   3   0  308.36    7.30
   3   3   0   66.75    1.65
   3   3   0   65.14    1.78
   3   3   0   64.80    1.85
   4   3   0   16.14    0.60
   4   3   0   15.50    0.70
   5   3   0   24.36    1.00
   5   3   0   24.75    0.89
   6   3   0    0.02    0.24
   6   3   0   -0.06    0.22
   7  -4   0   33.45    1.34
   6  -4   0   22.81    1.01
   5  -4   0    0.85    0.26
   5  -4   0    0.93    0.20
   4  -4   0   87.23    2.34
   4  -4   0   88.20    2.32
  -4   4   0   91.09    2.41
   3  -4   0    3.00    0.28
  -3   4   0    3.18    0.33
   2  -4   0  206.87    4.88
  -2   4   0  215.40    5.00
   1  -4   0   20.14    0.55
  -1   4   0   19.96    0.69
   0   4   0  153.33    3.58
   0   4   0  148.44    3.62
   1   4   0  134.04    3.25
   1   4   0  135.73    3.31
   2   4   0    0.45    0.18
   2   4   0    0.74    0.18
   2   4   0    0.76    0.08
   3   4   0  110.58    2.94
   3   4   0  112.76    2.88
   3   4   0  112.18    2.65
   4   4   0    0.51    0.22
   5   4   0   31.55    1.21
   6   4   0   24.74    1.11
   6  -5   0   44.54    1.57
  -6   5   0   47.54    1.66
   5  -5   0   10.58    0.64
   5  -5   0   11.25    0.60
  -5   5   0   11.39    0.70
   4  -5   0   31.11    1.10
   4  -5   0   31.52    1.06
  -4   5   0   32.33    1.15
   3  -5   0   29.43    0.92
  -3   5   0   28.98    1.02
   2  -5   0    0.27    0.11
  -2   5   0    0.71    0.19
   1  -5   0  433.47    9.75
  -1   5   0  433.56   10.01
  -1   5   0  438.91    9.93
   0   5   0   14.84    0.57
   0   5   0   15.15    0.63
   1   5   0  113.74    2.84
   1   5   0  112.95    2.91
   2   5   0   41.57    1.34
   2   5   0   40.82    1.28
   3   5   0    6.22    0.46
   3   5   0    6.69    0.51
   4   5   0   42.48    1.45
   5   5   0   -0.08    0.22
   6  -6   0    2.32    0.41
  -6   6   0    2.48    0.45
   5  -6   0   60.64    1.82
   5  -6   0   59.21    1.84
  -5   6   0   60.19    1.92
   4  -6   0    0.12    0.19
   4  -6   0    0.27    0.27
  -4   6   0    0.33    0.24
   3  -6   0   78.04    2.04
  -3   6   0   79.84    2.22
  -2   6   0   41.55    1.31
  -2   6   0   39.48    1.20
  -1   6   0    0.27    0.14
  -1   6   0    0.27    0.18
   0   6   0   87.80    2.32
   0   6   0   89.73    2.41
   1   6   0    4.09    0.38
   1   6   0    3.60    0.41
   2   6   0  113.33    2.98
   2   6   0  113.86    3.06
   3   6   0    0.31    0.25
   3   6   0    0.15    0.19
   4   6   0    7.70    0.60
   5  -7   0    9.08    0.69
  -5   7   0   10.25    0.74
   4  -7   0   29.15    1.20
  -4   7   0   26.04    1.11
  -3   7   0    0.12    0.20
  -3   7   0    0.42    0.26
  -2   7   0  106.52    2.70
  -2   7   0  101.57    2.82
  -1   7   0    1.22    0.29
  -1   7   0    0.80    0.22
   0   7   0   59.05    1.81
   0   7   0   58.56    1.71
   1   7   0    2.45    0.39
   1   7   0    3.01    0.36
   2   7   0   -0.14    0.21
   2   7   0    0.02    0.25
   3   7   0   90.95    2.68
   3   7   0   88.31    2.57
   4   7   0    0.91    0.30
   4  -8   0   21.26    1.10
  -4   8   0   20.39    1.02
  -3   8   0    8.54    0.66
  -2   8   0    0.28    0.25
  -1   8   0   94.80    2.56
  -1   8   0   95.62    2.71
   0   8   0    2.74    0.36
   0   8   0    3.11    0.45
   1   8   0   34.82    1.35
   1   8   0   34.15    1.24
   2   8   0    3.38    0.51
   2   8   0    3.11    0.44
  -2   9   0    0.20    0.31
  -1   9   0   15.94    0.90
   0   9   0   28.56    1.23
   1   9  -1    9.67    0.66
   0   9  -1    1.46    0.32
   0   9  -1    1.06    0.31
  -1   9  -1   60.83    1.96
   3   8  -1   19.78    1.05
   3   8  -1   19.39    0.96
   2   8  -1    1.90    0.43
   2   8  -1    1.99    0.37
   1   8  -1   11.26    0.73
   1   8  -1   10.34    0.62
   0   8  -1   20.70    0.93
   0   8  -1   22.09    0.90
  -1   8  -1    5.01    0.51
  -1   8  -1    4.88    0.45
  -2   8  -1   33.84    1.20
  -2   8  -1   35.03    1.25
  -3   8  -1    5.26    0.49
  -3   8  -1    6.53    0.56
   3  -8   1    6.38    0.67
   4  -8   1   29.04    1.29
   4   7  -1   -0.20    0.24
   3   7  -1   26.93    1.15
   3   7  -1   26.29    1.10
   2   7  -1   37.54    1.31
   2   7  -1   36.97    1.36
   1   7  -1    9.20    0.60
   1   7  -1    8.61    0.54
   0   7  -1   40.27    1.32
   0   7  -1   43.17    1.39
  -1   7  -1    0.96    0.23
  -1   7  -1    0.64    0.23
  -2   7  -1   67.33    1.95
  -2   7  -1   66.24    1.88
  -3   7  -1   29.97    1.12
  -4   7  -1   11.84    0.70
   4  -7   1   11.73    0.74
  -5   7  -1   30.59    1.60
   5  -7   1   29.85    1.23
   5   6  -1    0.17    0.27
   4   6  -1   48.40    1.65
   3   6  -1    0.87    0.30
   3   6  -1    0.95    0.27
   2   6  -1   38.53    1.31
   2   6  -1   38.97    1.28
   1   6  -1   63.63    1.79
   1   6  -1   61.51    1.80
   0   6  -1    9.79    0.51
   0   6  -1   11.18    0.56
  -1   6  -1  102.77    2.65
  -1   6  -1  100.98    2.61
  -2   6  -1    0.07    0.17
  -3   6  -1   93.04    2.47
   3  -6   1   90.38    2.31
  -4   6  -1    2.98    0.38
   4  -6   1    2.61    0.40
   4  -6   1    2.41    0.31
  -5   6  -1    3.00    0.43
   5  -6   1    2.83    0.39
   5  -6   1    3.32    0.44
  -6   6  -1   15.78    0.88
   6  -6   1   15.31    0.84
   5   5  -1    3.86    0.50
   4   5  -1    1.31    0.31
   3   5  -1   26.90    1.04
   3   5  -1   27.17    1.00
   2   5  -1   30.03    1.04
   2   5  -1   30.45    1.02
   1   5  -1  156.60    3.80
   1   5  -1  152.97    3.77
   0   5  -1    0.47    0.18
   0   5  -1    0.44    0.16
  -1   5  -1    4.32    0.31
  -1   5  -1    3.96    0.31
   1  -5   1    3.74    0.18
  -2   5  -1  110.29    2.79
   2  -5   1  111.97    2.66
  -3   5  -1    0.16    0.17
   3  -5   1   -0.21    0.17
   3  -5   1    0.26    0.14
  -4   5  -1  131.53    3.36
   4  -5   1  131.12    3.35
   4  -5   1  129.83    3.30
  -5   5  -1    1.65    0.32
   5  -5   1    2.50    0.34
   5  -5   1    1.74    0.31
  -6   5  -1   10.12    0.71
   6  -5   1    9.14    0.67
   6   4  -1    0.37    0.23
   5   4  -1   62.58    1.94
   4   4  -1    0.31    0.18
   4   4  -1    0.12    0.19
   3   4  -1   31.15    1.10
   3   4  -1   32.53    1.07
   3   4  -1   31.78    0.85
   2   4  -1   15.69    0.40
   2   4  -1   15.21    0.61
   2   4  -1   15.32    0.63
   1   4  -1    0.27    0.13
   1   4  -1    0.20    0.12
   0   4  -1  656.32   14.72
   0   4  -1  648.92   14.71
  -1   4  -1   16.67    0.58
   1  -4   1   16.02    0.46
  -2   4  -1   30.01    0.92
   2  -4   1   30.26    0.86
  -3   4  -1   43.98    1.27
   3  -4   1   43.27    1.24
   3  -4   1   43.29    1.06
   3  -4   1   42.69    1.29
   4  -4   1    9.83    0.52
   4  -4   1   10.37    0.52
   5  -4   1   52.56    1.65
   5  -4   1   54.45    1.53
   6  -4   1    0.19    0.26
   6   3  -1    3.30    0.39
   6   3  -1    4.45    0.51
   5   3  -1    8.02    0.55
   5   3  -1    8.54    0.48
   4   3  -1  110.88    2.71
   4   3  -1  107.59    2.85
   3   3  -1    5.41    0.27
   3   3  -1    5.44    0.36
   2   3  -1   45.50    1.12
   2   3  -1   46.64    1.27
   2   3  -1   45.87    1.30
   1   3  -1  258.63    5.88
   1   3  -1  252.64    5.88
   0   3  -1    2.94    0.20
   0   3  -1    2.03    0.18
  -1   3  -1  198.43    4.55
   1  -3   1  196.34    4.49
  -2   3  -1    0.56    0.13
   2  -3   1    0.23    0.11
   3  -3   1  277.92    6.55
   3  -3   1  287.01    6.54
   4  -3   1    3.55    0.36
   4  -3   1    3.51    0.27
   5  -3   1   22.05    0.73
   5  -3   1   20.87    0.88
   6  -3   1   28.43    1.14
   7  -3   1    0.34    0.31
   7   2  -1   -0.10    0.27
   7   2  -1    0.50    0.27
   6   2  -1   15.72    0.76
   6   2  -1   14.87    0.78
   5   2  -1    0.10    0.17
   5   2  -1    0.02    0.18
   4   2  -1   98.37    2.57
   4   2  -1  100.77    2.52
   3   2  -1  109.34    2.79
   3   2  -1  117.12    2.74
   2   2  -1    1.81    0.14
   2   2  -1    1.93    0.20
   2   2  -1    1.94    0.19
   1   2  -1  156.91    3.64
   1   2  -1  155.34    3.53
   1   2  -1  158.91    3.64
   0   2  -1    5.22    0.15
   0   2  -1    5.41    0.22
   0  -2   1    5.32    0.15
  -1   2  -1  448.77    9.95
   1  -2   1  438.16    9.94
   2  -2   1  127.14    3.02
   2  -2   1  129.07    2.88
   2  -2   1  127.95    3.03
   3  -2   1   11.94    0.43
   3  -2   1   10.88    0.48
   4  -2   1  235.27    5.41
   4  -2   1  233.08    5.58
   5  -2   1   -0.01    0.20
   6  -2   1    9.93    0.65
   7  -2   1   10.16    0.74
   7   1  -1    5.22    0.55
   7   1  -1    4.97    0.56
   6   1  -1    1.23    0.30
   6   1  -1    1.57    0.33
   5   1  -1   91.20    2.46
   5   1  -1   93.61    2.48
   4   1  -1    5.36    0.36
   4   1  -1    5.66    0.38
   3   1  -1  103.33    2.47
   3   1  -1  101.40    2.48
  -3  -1   1   97.61    2.26
   2   1  -1  268.80    6.19
   2   1  -1  273.69    6.18
  -2  -1   1  272.78    6.07
   1   1  -1   10.07    0.31
   1   1  -1    9.39    0.32
   1   1  -1    9.72    0.29
   0   1  -1  807.24   18.19
   0   1  -1  801.71   18.14
   0  -1   1  817.94   18.17
   0  -1   1  824.47   18.21
   1  -1   1  283.98    6.28
   1  -1   1  277.22    6.21
   1  -1   1  274.49    6.27
   2  -1   1  144.64    3.43
   2  -1   1  147.71    3.40
   2  -1   1  150.07    3.31
   2  -1   1  148.13    3.45
   3  -1   1   53.34    1.44
   3  -1   1   55.91    1.48
   3  -1   1   54.78    1.36
   4  -1   1   97.72    2.49
   4  -1   1   93.27    2.44
   4  -1   1   95.36    2.28
   5  -1   1   30.15    1.06
   5  -1   1   31.10    1.10
   6  -1   1    1.44    0.32
   7  -1   1   25.47    1.14
   7   0  -1   49.11    1.69
   7   0  -1   48.74    1.65
   6   0  -1    2.93    0.39
   6   0  -1    3.23    0.42
   5   0  -1    1.99    0.31
   5   0  -1    2.47    0.31
   4   0  -1  100.18    2.48
   4   0  -1   96.80    2.52
   3   0  -1   63.99    1.64
   3   0  -1   62.31    1.61
   2   0  -1   41.68    1.09
   2   0  -1   42.47    1.06
   1   0  -1    2.12    0.07
   1   0  -1    2.25    0.11
  -1   0   1    2.07    0.11
  -1   0   1    2.17    0.10
  -1   0  -1  525.77   12.15
   1   0   1  558.79   12.21
   1   0   1  547.92   12.19
   1   0   1  561.09   12.19
   1   0   1  520.92   12.17
   1   0   1  560.49   12.19
   2   0   1   93.56    2.17
   2   0   1   87.33    2.16
   2   0   1   90.35    2.08
   2   0   1   89.25    2.10
   3   0   1  192.21    4.52
   3   0   1  194.73    4.40
   3   0   1  189.87    4.52
   4   0   1    2.88    0.30
   4   0   1    2.80    0.18
   4   0   1    2.98    0.31
   5   0   1  108.64    2.83
   5   0   1  105.31    2.81
   6   0   1   24.92    1.04
   6   0   1   25.41    1.04
   7   0   1    3.77    0.51
   7  -1  -1    0.08    0.26
   6  -1  -1   44.44    1.52
   6  -1  -1   47.08    1.47
   5  -1  -1    1.53    0.24
   5  -1  -1    0.81    0.23
   4  -1  -1  137.64    3.38
   4  -1  -1  138.73    3.46
   4  -1  -1  143.98    3.18
   3  -1  -1   28.19    0.79
   3  -1  -1   27.88    0.70
   3  -1  -1   26.46    0.84
   2  -1  -1   36.48    0.98
   2  -1  -1   36.24    0.92
  -2   1   1   36.74    0.84
   1  -1  -1  712.62   15.56
  -1   1   1  705.70   15.59
  -1   1   1  671.62   15.52
   0  -1  -1   31.79    0.75
   0   1   1   31.18    0.75
   0   1   1   31.61    0.80
   0   1   1   31.80    0.78
   1   1   1  474.16   10.45
   1   1   1  470.44   10.41
   1   1   1  458.91   10.41
   1   1   1  456.18   10.40
   1   1   1  462.78   10.39
   2   1   1   89.86    2.14
   2   1   1   90.37    2.11
   2   1   1   89.28    2.17
   2   1   1   86.84    2.19
   3   1   1    1.25    0.19
   3   1   1    1.39    0.19
   3   1   1    1.22    0.14
   4   1   1   86.26    2.22
   4   1   1   84.45    2.25
   5   1   1    2.48    0.34
   5   1   1    2.26    0.32
   6   1   1   38.57    1.34
   6   1   1   36.86    1.35
   7   1   1    2.65    0.44
   7   1   1    1.14    0.35
   7  -2  -1    3.46    0.49
   6  -2  -1    3.64    0.47
   5  -2  -1   50.99    1.57
   4  -2  -1    0.37    0.10
   4  -2  -1    0.21    0.16
   3  -2  -1  279.42    6.47
   2  -2  -1  264.51    6.05
   1  -2  -1  258.03    5.92
  -1   2   1  261.33    5.90
  -1   2   1  266.06    5.99
   0   2   1   82.08    1.88
   0   2   1   79.03    1.95
   0   2   1   80.49    1.92
   1   2   1   70.86    1.76
   1   2   1   73.34    1.70
   1   2   1   74.22    1.83
   2   2   1  641.08   14.37
   2   2   1  633.43   14.44
   2   2   1  649.08   14.51
   3   2   1   25.16    0.75
   3   2   1   23.90    0.86
   3   2   1   23.81    0.80
   4   2   1   15.47    0.62
   4   2   1   16.51    0.69
   5   2   1   23.10    0.87
   5   2   1   20.10    0.88
   6   2   1    1.47    0.32
   6   2   1    1.23    0.35
   7  -3  -1   33.36    1.35
   6  -3  -1    2.19    0.39
   5  -3  -1   16.78    0.76
   4  -3  -1   21.71    0.71
   4  -3  -1   20.66    0.79
   3  -3  -1   20.08    0.69
   2  -3  -1  325.36    7.41
  -2   3   1  325.30    7.49
   1  -3  -1    1.08    0.12
  -1   3   1    0.93    0.16
   0   3   1   93.50    2.37
   0   3   1   98.33    2.28
   1   3   1   17.51    0.56
   1   3   1   16.87    0.62
   2   3   1    0.11    0.11
   2   3   1    0.21    0.08
   2   3   1    0.42    0.15
   3   3   1  304.59    7.16
   3   3   1  294.61    7.06
   3   3   1  308.32    6.93
   4   3   1    2.21    0.31
   4   3   1    2.39    0.26
   5   3   1    9.69    0.62
   5   3   1   11.17    0.56
   6   3   1    5.68    0.59
   7  -4  -1    6.06    0.62
  -7   4   1    4.70    0.59
   6  -4  -1   68.77    2.10
   5  -4  -1    1.65    0.31
  -5   4   1    2.17    0.36
   4  -4  -1   24.24    0.88
  -4   4   1   24.58    0.95
   3  -4  -1   21.66    0.74
  -3   4   1   21.38    0.81
   2  -4  -1   27.19    0.81
  -2   4   1   27.93    0.92
   1  -4  -1  457.72   10.37
  -1   4   1  467.37   10.43
  -1   4   1  459.77   10.56
   0  -4  -1   80.14    1.82
   0   4   1   78.54    2.07
   0   4   1   78.14    1.96
   1   4   1   77.75    2.06
   1   4   1   76.46    1.96
   2   4   1   20.74    0.75
   2   4   1   22.19    0.84
   3   4   1   43.70    1.16
   3   4   1   43.99    1.43
   3   4   1   43.53    1.35
   4   4   1   14.80    0.72
   5   4   1   -0.16    0.21
   6   4   1   27.71    1.21
   6  -5  -1   11.44    0.71
  -6   5   1   11.23    0.78
   5  -5  -1   69.81    2.00
   5  -5  -1   71.11    2.07
  -5   5   1   72.87    2.18
   4  -5  -1    0.30    0.20
  -4   5   1    0.54    0.25
   3  -5  -1   16.31    0.62
  -3   5   1   16.65    0.75
   2  -5  -1    1.78    0.19
  -2   5   1    1.72    0.27
   1  -5  -1   89.60    2.15
  -1   5   1   93.43    2.43
  -1   5   1   90.98    2.27
   0   5   1  137.59    3.50
   0   5   1  142.22    3.38
   1   5   1    8.49    0.51
   1   5   1    8.74    0.44
   2   5   1   73.21    1.98
   2   5   1   71.35    2.08
   3   5   1    8.96    0.61
   3   5   1   10.70    0.58
   4   5   1   61.61    1.92
   4   5   1   64.13    2.04
   5   5   1   11.66    0.74
   6  -6  -1   -0.30    0.24
  -6   6   1    0.30    0.32
   5  -6  -1   51.50    1.64
   5  -6  -1   52.39    1.68
  -5   6   1   51.98    1.79
   4  -6  -1   14.85    0.68
  -4   6   1   14.61    0.78
   3  -6  -1    0.33    0.17
  -3   6   1    0.20    0.21
  -2   6   1   94.85    2.38
  -2   6   1   93.23    2.57
  -1   6   1    6.41    0.37
  -1   6   1    6.89    0.49
   0   6   1   92.24    2.54
   0   6   1   92.38    2.38
   1   6   1   10.24    0.62
   1   6   1   11.00    0.54
   2   6   1    1.53    0.33
   2   6   1    1.65    0.28
   3   6   1   45.39    1.62
   3   6   1   46.14    1.51
   4   6   1    1.43    0.37
   4   6   1    1.24    0.38
   5  -7  -1   -0.03    0.32
  -5   7   1    0.32    0.30
  -4   7   1   62.40    2.01
  -3   7   1   13.14    0.75
  -2   7   1    1.20    0.31
  -1   7   1   39.36    1.40
  -1   7   1   42.05    1.25
   0   7   1    0.31    0.18
   0   7   1    0.04    0.22
   1   7   1   78.29    2.34
   1   7   1   79.09    2.19
   2   7   1    3.47    0.41
   2   7   1    3.71    0.49
   3   7   1   15.07    0.81
   3   7   1   15.69    0.93
  -4   8   1    1.65    0.39
  -3   8   1   34.09    1.36
  -2   8   1    0.03    0.26
  -1   8   1   29.60    1.22
   0   8   1    2.76    0.46
   1   8   1    1.74    0.41
   1   8   1    1.29    0.31
   2   8   1   49.57    1.64
   2   8   1   48.87    1.79
   1   9  -2   31.15    1.23
   1   9  -2   32.30    1.28
   0   9  -2   -0.03    0.23
  -1   9  -2    7.91    0.57
  -2   9  -2   25.08    1.04
   2  -9   2   25.26    1.21
   3   8  -2   32.14    1.33
   3   8  -2   32.34    1.29
   2   8  -2    4.04    0.47
   2   8  -2    3.40    0.45
   1   8  -2    0.47    0.25
   1   8  -2   -0.03    0.21
   0   8  -2   77.80    2.27
   0   8  -2   81.49    2.29
  -1   8  -2    1.57    0.31
  -1   8  -2    1.27    0.28
  -2   8  -2   21.07    0.89
  -2   8  -2   21.54    0.90
   2  -8   2   19.97    1.01
  -3   8  -2    9.57    0.65
   3  -8   2   10.58    0.75
   4  -8   2    0.32    0.32
   4   7  -2   31.22    1.29
   3   7  -2    1.67    0.35
   3   7  -2    1.76    0.38
   2   7  -2   47.43    1.55
   2   7  -2   47.84    1.57
   1   7  -2   20.92    0.88
   1   7  -2   20.34    0.86
   0   7  -2    7.40    0.49
   0   7  -2    6.68    0.49
  -1   7  -2   46.36    1.43
  -1   7  -2   44.79    1.40
  -2   7  -2    4.08    0.42
  -3   7  -2   87.95    2.45
   3  -7   2   93.17    2.62
   4  -7   2    2.01    0.42
   5  -7   2   11.50    0.75
   5   6  -2    0.62    0.27
   4   6  -2   28.44    1.16
   3   6  -2   29.07    1.13
   3   6  -2   28.74    1.11
   2   6  -2   10.38    0.59
   2   6  -2   12.34    0.64
   1   6  -2   83.67    2.23
   1   6  -2   79.77    2.20
   0   6  -2    2.30    0.30
   0   6  -2    2.03    0.28
  -1   6  -2   66.39    1.79
  -1   6  -2   64.84    1.82
  -2   6  -2  101.22    2.60
  -3   6  -2    0.42    0.19
   3  -6   2    0.42    0.24
   3  -6   2    0.97    0.20
  -4   6  -2   80.92    2.23
   4  -6   2   77.40    2.15
   4  -6   2   80.60    2.30
  -5   6  -2    2.01    0.37
   5  -6   2    2.45    0.36
   5  -6   2    1.96    0.34
   6  -6   2   14.70    0.82
   5   5  -2   77.61    2.34
   4   5  -2    9.30    0.60
   3   5  -2   54.25    1.63
   3   5  -2   52.78    1.64
   2   5  -2   46.35    1.39
   2   5  -2   44.89    1.38
   1   5  -2   65.79    1.80
   1   5  -2   65.75    1.77
   0   5  -2  181.75    4.30
   0   5  -2  180.10    4.34
  -1   5  -2   13.79    0.53
   1  -5   2   13.65    0.41
  -2   5  -2   68.36    1.79
   2  -5   2   67.61    1.71
  -3   5  -2   68.90    1.82
   3  -5   2   65.75    1.90
   3  -5   2   66.21    1.63
   3  -5   2   64.71    1.76
  -4   5  -2   63.99    1.79
   4  -5   2   61.33    1.77
   4  -5   2   61.13    1.81
  -5   5  -2   14.76    0.74
   5  -5   2   14.83    0.70
   5  -5   2   14.80    0.74
  -6   5  -2    2.18    0.40
   6  -5   2    2.16    0.39
   6   4  -2    3.34    0.47
   5   4  -2    9.80    0.63
   4   4  -2   43.28    1.42
   4   4  -2   45.34    1.23
   3   4  -2    5.88    0.26
   3   4  -2    5.36    0.40
   2   4  -2  103.98    2.62
   2   4  -2  103.39    2.61
   2   4  -2  102.06    2.35
   1   4  -2   50.49    1.37
   1   4  -2   51.05    1.40
   0   4  -2  218.53    5.11
   0   4  -2  218.18    5.05
  -1   4  -2  129.47    3.04
   1  -4   2  126.16    2.96
  -2   4  -2   15.34    0.54
   2  -4   2   14.74    0.62
   2  -4   2   14.59    0.52
  -3   4  -2  242.23    5.67
   3  -4   2  238.10    5.72
   3  -4   2  237.75    5.66
   3  -4   2  249.36    5.47
   4  -4   2    1.51    0.25
   4  -4   2    1.74    0.26
   5  -4   2   67.54    2.01
   5  -4   2   70.75    1.91
   6  -4   2   12.46    0.74
   6   3  -2   35.76    1.21
   6   3  -2   33.40    1.29
   5   3  -2    1.27    0.25
   5   3  -2    1.39    0.30
   4   3  -2  226.88    5.26
   4   3  -2  221.05    5.39
   3   3  -2    1.21    0.22
   3   3  -2    1.28    0.16
   2   3  -2    7.39    0.38
   2   3  -2    6.90    0.26
   2   3  -2    6.63    0.36
   1   3  -2  494.92   11.23
   1   3  -2  494.90   11.40
   1   3  -2  522.81   11.38
   0   3  -2  220.07    4.98
   0   3  -2  216.72    4.90
  -1   3  -2  255.06    5.79
   1  -3   2  254.93    5.78
  -2   3  -2   40.24    1.07
   2  -3   2   43.93    1.10
   2  -3   2   39.35    1.00
   2  -3   2   37.54    1.13
   3  -3   2    1.11    0.19
   3  -3   2    0.48    0.06
   3  -3   2    0.51    0.17
   4  -3   2  164.03    3.91
   4  -3   2  160.75    3.99
   5  -3   2    7.45    0.52
   5  -3   2    7.14    0.40
   6  -3   2   40.07    1.44
   7  -3   2    0.45    0.30
   7   2  -2    2.48    0.39
   7   2  -2    2.38    0.44
   6   2  -2    1.18    0.30
   6   2  -2    1.34    0.30
   5   2  -2   67.94    1.89
   5   2  -2   65.56    1.91
   4   2  -2    1.59    0.23
   4   2  -2    1.67    0.25
   3   2  -2  348.63    8.08
   3   2  -2  365.42    8.04
  -3  -2   2  341.75    7.87
   2   2  -2  110.28    2.69
   2   2  -2  120.29    2.77
   1   2  -2   19.26    0.58
   1   2  -2   20.37    0.57
   0   2  -2  292.49    6.41
   0  -2   2  283.34    6.49
   0  -2   2  282.45    6.40
   0  -2   2  284.94    6.40
  -1   2  -2  381.12    8.42
   1  -2   2  384.11    8.52
   1  -2   2  362.98    8.46
   2  -2   2  589.51   13.56
   2  -2   2  610.60   13.57
   2  -2   2  607.24   13.43
   3  -2   2   15.99    0.60
   3  -2   2   16.32    0.40
   3  -2   2   15.76    0.55
   4  -2   2   59.02    1.68
   4  -2   2   59.72    1.56
   5  -2   2   48.70    1.37
   5  -2   2   47.37    1.52
   6  -2   2    2.15    0.38
   7  -2   2   38.15    1.47
   7   1  -2   40.99    1.50
   7   1  -2   41.92    1.47
   6   1  -2    0.92    0.30
   6   1  -2    1.06    0.27
   5   1  -2   33.26    1.13
   5   1  -2   32.90    1.10
   4   1  -2   53.66    1.51
   4   1  -2   53.18    1.48
   3   1  -2  201.16    4.68
   3   1  -2  199.74    4.69
   2   1  -2  229.89    5.47
   2   1  -2  243.37    5.48
  -2  -1   2  246.36    5.35
   1   1  -2    6.19    0.24
  -1  -1   2    6.64    0.21
   0  -1   2  427.25    9.33
   0  -1   2  406.37    9.34
  -1   1  -2  553.68   12.27
   1  -1   2  545.42   12.27
   1  -1   2  547.84   12.32
   1  -1   2  554.21   12.33
   2  -1   2    1.46    0.10
   2  -1   2    1.23    0.15
   2  -1   2    1.41    0.16
   3  -1   2  457.96   10.24
   3  -1   2  461.68   10.13
   3  -1   2  429.98   10.31
   3  -1   2  462.17   10.32
   4  -1   2    0.39    0.18
   4  -1   2    0.47    0.18
   4  -1   2    0.36    0.12
   5  -1   2   66.03    1.94
   6  -1   2    9.39    0.63
   7  -1   2    5.27    0.61
   7   0  -2   12.24    0.76
   7   0  -2   13.23    0.73
   6   0  -2  104.41    2.76
   6   0  -2  103.03    2.85
   5   0  -2   20.10    0.76
   5   0  -2   19.25    0.81
   4   0  -2  103.47    2.54
   4   0  -2  101.83    2.61
  -4   0   2  101.91    2.37
   3   0  -2   74.00    1.95
   3   0  -2   78.91    1.91
  -3   0   2   78.57    1.81
   2   0  -2  394.84    8.96
   2   0  -2  383.79    8.81
   2   0  -2  406.90    8.91
  -2   0   2  399.32    8.87
   1   0  -2  694.74   16.03
   1   0  -2  725.93   16.07
  -1   0   2  731.24   16.07
  -1   0   2  716.39   16.07
  -1   0   2  720.93   16.04
   0   0  -2   71.18    1.62
   0   0   2   69.24    1.63
   0   0   2   71.03    1.62
   0   0   2   69.44    1.65
   1   0   2  177.06    4.03
   1   0   2  178.15    4.05
   1   0   2  179.64    4.02
   1   0   2  175.11    4.05
   1   0   2  174.97    4.03
   2   0   2  291.82    6.67
   2   0   2  294.56    6.59
   2   0   2  293.16    6.66
   2   0   2  287.88    6.63
   3   0   2  101.83    2.53
   3   0   2  102.61    2.44
   3   0   2  100.25    2.52
   4   0   2   48.16    1.24
   4   0   2   45.69    1.38
   4   0   2   47.01    1.39
   5   0   2    0.86    0.25
   5   0   2    1.32    0.28
   6   0   2   71.06    2.15
   6   0   2   70.86    2.13
   7   0   2    0.02    0.28
   7  -1  -2    2.14    0.41
   6  -1  -2   27.66    1.10
   6  -1  -2   27.21    1.01
   5  -1  -2   71.17    1.90
   5  -1  -2   70.19    2.01
   4  -1  -2    5.19    0.15
   4  -1  -2    4.84    0.36
   4  -1  -2    5.09    0.30
   3  -1  -2  111.33    2.81
   3  -1  -2  116.42    2.72
  -3   1   2  117.02    2.61
   2  -1  -2   81.01    1.97
   2  -1  -2   79.86    1.86
  -2   1   2   78.91    1.84
  -1   1   2  359.90    7.97
  -1   1   2  356.45    8.00
  -1   1   2  354.42    8.07
   0  -1  -2  490.94   11.04
   0   1   2  492.84   11.12
   0   1   2  491.20   11.12
   0   1   2  506.42   11.04
   0   1   2  496.25   11.10
   1   1   2   25.89    0.74
   1   1   2   26.40    0.72
   1   1   2   27.22    0.73
   1   1   2   27.72    0.72
   1   1   2   27.18    0.76
   2   1   2  449.14   10.12
   2   1   2  445.66   10.17
   2   1   2  452.87   10.11
   2   1   2  453.40   10.14
   2   1   2  437.85   10.09
   3   1   2   30.47    0.87
   3   1   2   30.77    0.92
   3   1   2   30.90    0.95
   4   1   2  153.49    3.52
   4   1   2  145.41    3.68
   4   1   2  145.19    3.63
   5   1   2   35.53    1.22
   5   1   2   36.47    1.25
   6   1   2    0.66    0.29
   6   1   2    0.67    0.27
   7  -2  -2   20.91    1.02
   6  -2  -2    1.38    0.32
   5  -2  -2  150.93    3.82
   4  -2  -2    1.27    0.23
   4  -2  -2    0.84    0.13
   3  -2  -2   23.77    0.78
  -3   2   2   24.40    0.60
   2  -2  -2  440.89   10.18
  -2   2   2  453.25   10.24
  -2   2   2  456.52   10.09
  -1   2   2   18.48    0.62
  -1   2   2   19.74    0.49
  -1   2   2   19.33    0.55
   0   2   2  173.97    4.05
   0   2   2  174.46    4.10
   0   2   2  178.59    3.99
   1   2   2  168.96    3.84
   1   2   2  169.14    3.90
   1   2   2  165.76    3.87
   1   2   2  165.78    3.95
   2   2   2   36.15    0.96
   2   2   2   34.25    1.05
   2   2   2   34.65    1.00
   3   2   2  245.52    5.58
   3   2   2  240.02    5.65
   3   2   2  233.91    5.70
   4   2   2    4.42    0.33
   4   2   2    4.32    0.35
   5   2   2   42.44    1.34
   5   2   2   39.88    1.38
   6   2   2    4.66    0.53
   6   2   2    4.76    0.47
   7  -3  -2    4.36    0.54
   6  -3  -2   39.64    1.42
   5  -3  -2    0.05    0.18
   4  -3  -2  177.99    4.34
   3  -3  -2   47.67    1.32
  -3   3   2   45.09    1.37
   2  -3  -2   32.95    0.93
  -2   3   2   32.34    1.01
  -2   3   2   32.80    0.87
  -1   3   2  167.47    3.92
  -1   3   2  165.88    4.03
  -1   3   2  172.53    3.85
   0   3   2   17.86    0.51
   0   3   2   16.54    0.62
   0   3   2   17.09    0.57
   1   3   2  292.45    6.68
   1   3   2  292.14    6.80
   2   3   2    1.67    0.21
   2   3   2    1.75    0.25
   2   3   2    1.92    0.18
   3   3   2  108.87    2.65
   3   3   2  107.97    2.85
   3   3   2  107.80    2.76
   4   3   2   17.14    0.75
   5   3   2    0.15    0.18
   5   3   2   -0.03    0.21
   6   3   2   38.15    1.44
   6  -4  -2   29.27    1.19
  -6   4   2   30.70    1.28
   5  -4  -2   24.20    0.96
  -5   4   2   23.67    1.03
   4  -4  -2   10.16    0.53
  -4   4   2   10.94    0.62
   3  -4  -2   62.31    1.66
  -3   4   2   60.07    1.76
   2  -4  -2   18.82    0.62
  -2   4   2   17.69    0.71
   1  -4  -2  338.26    7.57
  -1   4   2  327.98    7.56
  -1   4   2  335.02    7.78
   0   4   2   44.79    1.36
   0   4   2   47.24    1.22
   1   4   2   21.37    0.69
   1   4   2   20.49    0.80
   2   4   2  249.19    5.77
   2   4   2  240.49    5.89
   3   4   2    0.95    0.26
   3   4   2    1.12    0.24
   3   4   2    0.91    0.15
   4   4   2   72.59    2.11
   4   4   2   74.17    2.23
   5   4   2    0.28    0.25
   6  -5  -2    0.80    0.32
  -6   5   2    0.06    0.27
   5  -5  -2   84.81    2.42
  -5   5   2   88.59    2.58
   4  -5  -2    4.40    0.40
  -4   5   2    3.47    0.44
   3  -5  -2   13.71    0.58
  -3   5   2   13.06    0.67
   2  -5  -2  107.59    2.60
  -2   5   2  104.54    2.80
  -2   5   2  106.69    2.57
   1  -5  -2    0.88    0.13
  -1   5   2    0.91    0.15
  -1   5   2    0.82    0.22
   0   5   2  171.67    4.03
   0   5   2  168.42    4.22
   1   5   2   18.21    0.80
   1   5   2   19.06    0.68
   2   5   2    8.54    0.48
   2   5   2    8.78    0.57
   3   5   2   22.99    1.02
   3   5   2   23.98    0.92
   4   5   2    2.87    0.39
   4   5   2    3.14    0.48
   5   5   2   45.14    1.59
  -5   6   2    4.41    0.55
   4  -6  -2   72.53    2.06
  -4   6   2   75.91    2.26
  -3   6   2    0.29    0.23
  -2   6   2   14.01    0.72
  -1   6   2   51.40    1.64
  -1   6   2   51.24    1.40
   0   6   2   20.18    0.71
   0   6   2   18.05    0.86
   1   6   2  108.45    2.76
   1   6   2  106.41    2.96
   2   6   2   18.87    0.79
   2   6   2   19.02    0.92
   3   6   2   58.71    1.77
   3   6   2   54.30    1.89
   4   6   2    9.16    0.73
   4   6   2    9.78    0.67
  -5   7   2    0.34    0.34
  -4   7   2   26.87    1.17
  -3   7   2   69.26    2.15
  -2   7   2    2.78    0.43
  -1   7   2   26.67    1.11
   0   7   2   10.47    0.69
   0   7   2   10.25    0.53
   1   7   2   14.94    0.85
   1   7   2   14.05    0.66
   2   7   2   63.47    1.89
   2   7   2   61.27    2.06
   3   7   2    5.68    0.58
   3   7   2    6.07    0.67
  -3   8   2   17.06    0.96
  -2   8   2   25.16    1.14
  -1   8   2   -0.16    0.26
   0   8   2   37.17    1.48
   1   8   2    0.19    0.28
   1   9  -3    6.45    0.61
  -1  -9   3    7.40    0.71
   0   9  -3   12.87    0.75
   0  -9   3   11.44    0.83
  -1   9  -3    1.03    0.31
   1  -9   3    0.84    0.39
  -2   9  -3   18.94    0.91
   2  -9   3   18.48    1.04
   3   8  -3    0.06    0.26
   2   8  -3   48.40    1.64
   2   8  -3   50.99    1.69
   1   8  -3    0.37    0.24
   1   8  -3    0.21    0.24
   0   8  -3   26.07    1.01
   0   8  -3   26.02    1.05
  -1   8  -3    2.74    0.38
   1  -8   3    2.96    0.48
  -2   8  -3    0.59    0.27
   2  -8   3   -0.39    0.25
   3  -8   3   53.93    1.85
   4  -8   3    0.02    0.29
   4   7  -3   53.47    1.82
   3   7  -3    0.55    0.27
   3   7  -3    0.63    0.27
   2   7  -3    1.19    0.31
   2   7  -3    0.70    0.26
   1   7  -3   91.19    2.44
   1   7  -3   88.55    2.49
   0   7  -3    3.58    0.36
   0   7  -3    3.53    0.40
  -1   7  -3   33.73    1.15
  -1   7  -3   31.35    1.06
   1  -7   3   32.74    1.24
  -2   7  -3    3.44    0.36
   2  -7   3    3.63    0.47
   3  -7   3    1.37    0.35
   4  -7   3   39.95    1.48
   5  -7   3    0.34    0.26
   5   6  -3   33.98    1.37
   4   6  -3    4.75    0.52
   3   6  -3   73.58    2.16
   2   6  -3    0.50    0.20
   2   6  -3    0.64    0.24
   1   6  -3   23.80    0.90
   1   6  -3   24.95    0.87
   0   6  -3   17.16    0.66
   0   6  -3   17.18    0.72
  -1   6  -3    8.84    0.43
   1  -6   3    8.58    0.56
  -2   6  -3   88.64    2.25
   2  -6   3   86.18    2.44
  -3   6  -3   -0.07    0.14
   3  -6   3   -0.19    0.22
   3  -6   3    0.47    0.18
   4  -6   3   21.65    0.85
   4  -6   3   23.58    0.99
   5  -6   3    9.31    0.61
   5  -6   3    9.18    0.63
   6   5  -3    2.15    0.45
   5   5  -3   15.49    0.84
   4   5  -3   21.24    0.92
   3   5  -3   12.43    0.64
   2   5  -3   71.96    1.95
   2   5  -3   71.31    1.98
   1   5  -3   13.24    0.59
   1   5  -3   13.36    0.54
   0   5  -3  181.01    4.29
   0   5  -3  183.54    4.39
  -1   5  -3   37.63    1.05
   1  -5   3   37.80    1.21
   1  -5   3   37.42    0.97
  -2   5  -3    2.92    0.25
   2  -5   3    2.90    0.25
   2  -5   3    2.79    0.35
  -3   5  -3  131.43    3.23
   3  -5   3  131.96    3.09
   3  -5   3  129.71    3.37
   3  -5   3  133.06    3.24
  -4   5  -3    0.61    0.21
   4  -5   3    0.38    0.23
   4  -5   3    0.48    0.22
   5  -5   3   26.53    1.04
   5  -5   3   26.83    1.01
   6  -5   3    0.38    0.28
   6   4  -3   44.79    1.58
   5   4  -3   12.86    0.72
   4   4  -3   80.17    2.24
   3   4  -3    0.13    0.08
   3   4  -3    0.26    0.17
   2   4  -3   59.23    1.60
   2   4  -3   58.92    1.40
   2   4  -3   57.69    1.62
   1   4  -3  173.31    3.84
   1   4  -3  168.15    4.07
   1   4  -3  170.07    4.01
   1   4  -3  169.82    3.83
   0   4  -3    4.06    0.23
  -1   4  -3   41.08    1.08
   1  -4   3   42.55    1.24
   1  -4   3   41.67    1.07
  -2   4  -3   16.18    0.55
   2  -4   3   17.92    0.59
   2  -4   3   17.66    0.69
   2  -4   3   16.59    0.54
  -3   4  -3   38.71    1.11
   3  -4   3   36.31    1.19
   3  -4   3   39.38    0.98
   3  -4   3   39.87    1.17
   4  -4   3   55.19    1.60
   4  -4   3   52.19    1.56
   5  -4   3    0.49    0.21
   5  -4   3    0.77    0.29
   6  -4   3   35.33    1.34
   6   3  -3    5.13    0.53
   6   3  -3    4.77    0.47
   5   3  -3   27.64    1.05
   5   3  -3   28.87    0.99
   4   3  -3    3.28    0.35
   4   3  -3    3.41    0.31
   3   3  -3  169.23    3.87
   3   3  -3  157.80    3.97
  -3  -3   3  165.87    3.79
   2   3  -3   23.60    0.64
   2   3  -3   22.38    0.74
  -2  -3   3   21.59    0.67
   1   3  -3  136.65    3.12
   1   3  -3  131.15    3.17
  -1  -3   3  129.73    3.14
   0   3  -3  112.80    2.58
   0  -3   3  110.56    2.71
  -1   3  -3  109.58    2.51
   1  -3   3  108.29    2.56
   1  -3   3  108.00    2.67
   2  -3   3  143.44    3.42
   2  -3   3  140.91    3.47
   2  -3   3  146.70    3.32
   3  -3   3   65.12    1.75
   3  -3   3   63.99    1.74
   3  -3   3   65.61    1.54
   4  -3   3   93.17    2.42
   4  -3   3   94.41    2.49
   5  -3   3   53.93    1.52
   5  -3   3   52.01    1.66
   6  -3   3    1.01    0.34
   7   2  -3   19.43    0.94
   7   2  -3   18.97    0.93
   6   2  -3    0.64    0.24
   6   2  -3    0.64    0.26
   5   2  -3  111.92    2.96
   5   2  -3  116.77    2.96
   4   2  -3    0.48    0.16
   4   2  -3    0.26    0.16
   3   2  -3   36.08    1.05
   3   2  -3   37.51    1.03
  -3  -2   3   36.37    0.85
  -3  -2   3   34.86    0.86
   2   2  -3  223.97    5.21
  -2  -2   3  226.65    5.11
   1   2  -3   21.94    0.64
  -1  -2   3   21.55    0.62
   0  -2   3  152.55    3.56
   0  -2   3  152.53    3.42
   1  -2   3  243.86    5.51
   1  -2   3  240.25    5.58
   1  -2   3  243.46    5.53
   2  -2   3   17.56    0.59
   2  -2   3   16.85    0.58
   2  -2   3   16.87    0.48
   3  -2   3  113.99    2.79
   3  -2   3  113.74    2.83
   3  -2   3  113.39    2.62
   4  -2   3    9.11    0.51
   4  -2   3    8.01    0.42
   5  -2   3   64.36    1.71
   5  -2   3   62.43    1.89
   6  -2   3    3.88    0.48
   7   1  -3    8.37    0.66
   7   1  -3    9.36    0.63
   6   1  -3   41.95    1.36
   6   1  -3   40.12    1.40
   5   1  -3   28.68    1.03
   5   1  -3   28.67    0.98
   4   1  -3  197.96    4.64
   4   1  -3  194.82    4.68
  -4  -1   3  193.82    4.52
   3   1  -3   67.19    1.65
   3   1  -3   61.80    1.67
   2   1  -3  214.21    4.87
  -2  -1   3  217.10    4.78
  -2  -1   3  206.97    4.86
   1   1  -3   63.79    1.52
  -1  -1   3   62.38    1.51
  -1  -1   3   64.68    1.54
   0  -1   3    2.02    0.15
   0  -1   3    1.43    0.13
  -1   1  -3  321.07    8.43
   1  -1   3  388.33    8.50
   1  -1   3  392.20    8.45
   1  -1   3  402.74    8.52
   2  -1   3   86.56    2.12
   2  -1   3   87.56    2.04
   2  -1   3   84.98    2.14
   3  -1   3   93.21    2.30
   3  -1   3   91.90    2.19
   3  -1   3   94.10    2.37
   4  -1   3    4.10    0.28
   4  -1   3    4.25    0.39
   5  -1   3    0.38    0.22
   5  -1   3    0.42    0.23
   6  -1   3   81.82    2.42
   7   0  -3    0.05    0.25
   7   0  -3    0.57    0.26
   6   0  -3   41.49    1.35
   6   0  -3   46.01    1.50
   5   0  -3   10.52    0.60
   5   0  -3   11.94    0.55
   4   0  -3    0.99    0.22
   4   0  -3    0.93    0.17
  -4   0   3    1.15    0.13
   3   0  -3  112.13    2.78
   3   0  -3  112.84    2.69
  -3   0   3  115.48    2.64
   2   0  -3   35.78    0.91
  -2   0   3   35.35    0.92
  -2   0   3   37.89    0.89
   1   0  -3  796.74   17.62
  -1   0   3  806.63   17.61
  -1   0   3  764.69   17.61
   0   0   3   42.71    1.07
   0   0   3   44.45    1.10
   0   0   3   45.29    1.12
   1   0   3  145.84    3.31
   1   0   3  145.65    3.31
   1   0   3  141.84    3.31
   1   0   3  140.97    3.33
   1   0   3  141.27    3.35
   2   0   3  512.64   11.59
   2   0   3  518.89   11.58
   2   0   3  508.78   11.52
   2   0   3  510.65   11.60
   2   0   3  513.84   11.58
   3   0   3   12.56    0.52
   3   0   3   10.99    0.44
   3   0   3   11.19    0.49
   3   0   3   10.94    0.40
   4   0   3   86.29    2.32
   4   0   3   88.00    2.19
   4   0   3   86.37    2.31
   5   0   3    0.47    0.23
   5   0   3   -0.11    0.19
   6   0   3    3.04    0.45
   7  -1  -3   36.44    1.42
   6  -1  -3    0.03    0.19
   6  -1  -3    0.06    0.21
   5  -1  -3  134.69    3.49
   5  -1  -3  137.82    3.34
   4  -1  -3   16.67    0.68
   4  -1  -3   17.56    0.58
  -4   1   3   15.93    0.48
   3  -1  -3   37.75    1.12
   3  -1  -3   38.74    1.00
  -3   1   3   39.44    0.96
   2  -1  -3  327.83    7.20
  -2   1   3  315.74    7.25
  -1   1   3   83.90    2.04
  -1   1   3   83.63    1.98
  -1   1   3   83.08    2.00
   0   1   3   55.48    1.37
   0   1   3   56.40    1.29
   0   1   3   54.51    1.40
   0   1   3   54.66    1.38
   1   1   3   28.98    0.75
   1   1   3   26.54    0.79
   1   1   3   25.86    0.78
   1   1   3   27.52    0.77
   1   1   3   27.87    0.77
   2   1   3   30.63    0.87
   2   1   3   30.47    0.89
   2   1   3   30.10    0.88
   2   1   3   31.16    0.92
   2   1   3   30.92    0.89
   3   1   3   80.24    1.97
   3   1   3   75.38    2.04
   3   1   3   76.28    2.01
   3   1   3   76.01    1.92
   3   1   3   76.03    1.99
   4   1   3    1.07    0.22
   4   1   3    1.29    0.20
   4   1   3    0.84    0.20
   5   1   3   74.32    2.14
   5   1   3   76.36    2.18
   6   1   3    3.03    0.44
   6   1   3    3.21    0.44
   7  -2  -3    1.76    0.40
   6  -2  -3   34.76    1.31
   5  -2  -3   16.85    0.77
   4  -2  -3  136.08    3.41
   3  -2  -3   47.93    1.37
  -3   2   3   49.67    1.20
  -2   2   3   86.02    2.01
  -2   2   3   82.10    1.91
  -2   2   3   84.05    2.14
  -1   2   3  129.47    3.08
  -1   2   3  125.61    2.99
   0   2   3  258.83    5.78
   0   2   3  251.06    5.88
   0   2   3  259.71    5.94
   1   2   3  110.23    2.57
   1   2   3  108.34    2.65
   1   2   3  106.78    2.67
   1   2   3  108.62    2.63
   2   2   3   76.32    1.92
   2   2   3   71.96    1.98
   2   2   3   75.20    1.92
   2   2   3   78.98    1.90
   2   2   3   74.36    1.94
   3   2   3  149.03    3.58
   3   2   3  148.11    3.71
   3   2   3  148.36    3.63
   4   2   3   28.63    0.98
   4   2   3   29.87    1.04
   5   2   3    0.18    0.21
   5   2   3    0.10    0.20
   6   2   3   24.03    1.02
   6   2   3   23.95    1.07
   7  -3  -3    1.32    0.37
   6  -3  -3   40.56    1.45
   5  -3  -3    2.54    0.37
   4  -3  -3   62.73    1.78
  -4   3   3   62.18    1.85
   3  -3  -3  108.72    2.70
  -3   3   3  105.38    2.78
  -3   3   3  108.34    2.53
  -2   3   3   18.16    0.70
  -2   3   3   18.44    0.58
  -2   3   3   18.38    0.49
  -1   3   3  128.36    3.02
  -1   3   3  127.07    2.88
  -1   3   3  123.96    3.13
   0   3   3   40.15    1.13
   0   3   3   40.55    1.03
   0   3   3   40.40    1.20
   1   3   3   20.64    0.76
   1   3   3   22.44    0.73
   1   3   3   19.99    0.65
   2   3   3  151.65    3.90
   2   3   3  163.16    3.73
   2   3   3  159.63    3.80
   3   3   3    6.53    0.47
   3   3   3    7.30    0.38
   3   3   3    7.12    0.43
   4   3   3   39.50    1.34
   4   3   3   43.68    1.28
   5   3   3    0.29    0.21
   5   3   3   -0.02    0.20
   6   3   3   17.94    0.94
   6  -4  -3   12.59    0.76
  -6   4   3   10.68    0.80
   5  -4  -3   88.14    2.45
  -5   4   3   86.93    2.55
   4  -4  -3    7.37    0.49
  -4   4   3    7.03    0.53
   3  -4  -3   68.68    1.85
  -3   4   3   68.93    1.98
   2  -4  -3    7.66    0.39
  -2   4   3    6.99    0.45
  -2   4   3    7.71    0.28
  -1   4   3    9.76    0.44
  -1   4   3    9.24    0.51
  -1   4   3    9.94    0.34
   0   4   3  124.63    2.98
   0   4   3  128.32    3.22
   1   4   3    1.15    0.18
   1   4   3    1.11    0.24
   2   4   3   38.16    1.14
   2   4   3   36.79    1.26
   3   4   3    9.59    0.62
   3   4   3   11.18    0.56
   4   4   3    2.76    0.42
   4   4   3    3.04    0.40
   5   4   3   39.49    1.43
   6  -5  -3    3.54    0.48
  -6   5   3    3.71    0.56
   5  -5  -3    1.08    0.29
  -5   5   3    0.67    0.31
   4  -5  -3   43.85    1.37
  -4   5   3   40.96    1.48
   3  -5  -3    0.38    0.17
  -3   5   3    0.36    0.22
   2  -5  -3  150.68    3.57
  -2   5   3  145.50    3.78
   1  -5  -3    0.90    0.16
  -1   5   3    0.94    0.13
  -1   5   3    0.81    0.26
   0   5   3    1.13    0.27
   0   5   3    1.02    0.16
   1   5   3   97.51    2.46
   1   5   3   96.20    2.67
   2   5   3    5.00    0.38
   2   5   3    4.37    0.49
   3   5   3   60.12    1.79
   3   5   3   61.22    1.95
   4   5   3    0.53    0.31
   4   5   3    0.24    0.25
   5  -6  -3    1.87    0.36
  -5   6   3    1.41    0.38
   4  -6  -3   23.52    0.92
  -4   6   3   23.10    1.08
  -3   6   3   33.19    1.27
  -2   6   3    1.75    0.34
  -1   6   3   47.08    1.58
   0   6   3   12.87    0.74
   0   6   3   13.60    0.54
   1   6   3   17.99    0.70
   1   6   3   16.98    0.88
   2   6   3    6.43    0.63
   2   6   3    6.14    0.44
   3   6   3    1.47    0.31
   3   6   3    1.20    0.37
   4   6   3   39.64    1.43
   4   6   3   40.13    1.61
  -4   7   3    0.47    0.32
  -3   7   3   32.22    1.31
  -2   7   3    4.27    0.55
  -1   7   3    5.38    0.58
   0   7   3   27.61    1.19
   1   7   3    1.20    0.35
   2   7   3   49.72    1.81
  -3   8   3    0.52    0.32
  -2   8   3   37.13    1.47
  -1   8   3    0.56    0.34
   0   8   3    1.76    0.43
   1   8   3   35.19    1.48
   1   9  -4    3.01    0.44
  -1  -9   4    2.10    0.44
   0   9  -4   40.83    1.48
   0  -9   4   38.97    1.56
  -1   9  -4    2.23    0.39
   1  -9   4    1.25    0.43
  -2   9  -4    3.63    0.47
   2  -9   4    2.89    0.52
   3   8  -4    0.60    0.30
   2   8  -4   15.30    0.83
  -2  -8   4   13.84    0.80
   1   8  -4   66.23    2.04
  -1  -8   4   65.49    2.07
   0   8  -4    0.58    0.28
   0  -8   4    0.45    0.31
  -1   8  -4   14.50    0.77
   1  -8   4   14.37    0.84
  -2   8  -4   -0.28    0.22
   2  -8   4   -0.08    0.28
   3  -8   4   38.71    1.50
   4  -8   4   21.69    1.09
   4   7  -4    1.16    0.34
   3   7  -4   55.78    1.82
   2   7  -4    8.06    0.55
   2   7  -4    7.25    0.52
  -2  -7   4    8.74    0.61
   1   7  -4   87.18    2.48
   1   7  -4   86.45    2.36
  -1  -7   4   93.16    2.53
   0   7  -4   24.29    0.90
   0   7  -4   21.84    0.92
   0  -7   4   20.54    0.95
  -1   7  -4   18.83    0.84
   1  -7   4   18.39    0.89
   2  -7   4   32.36    1.25
   3  -7   4    2.98    0.46
   4  -7   4   51.48    1.74
   5  -7   4   19.02    0.95
   5   6  -4   55.64    1.88
   4   6  -4    7.25    0.63
   3   6  -4    2.46    0.35
  -3  -6   4    2.41    0.40
   2   6  -4   59.99    1.76
   2   6  -4   61.89    1.84
  -2  -6   4   65.52    1.82
   1   6  -4    3.05    0.30
   1   6  -4    2.99    0.37
  -1  -6   4    3.16    0.38
   0   6  -4  194.65    4.78
   0   6  -4  193.68    4.61
   0  -6   4  198.82    4.84
  -1   6  -4   23.05    0.75
   1  -6   4   23.85    0.96
   2  -6   4   10.57    0.63
   2  -6   4   10.70    0.45
   3  -6   4   22.96    0.82
   3  -6   4   23.50    0.99
   4  -6   4    2.63    0.40
   4  -6   4    3.08    0.36
   5  -6   4   45.19    1.52
   5  -6   4   44.71    1.54
   6   5  -4   14.03    0.84
   5   5  -4    8.97    0.63
   4   5  -4  103.35    2.82
   3   5  -4   22.95    0.90
  -3  -5   4   24.24    0.82
   2   5  -4   77.47    2.01
   2   5  -4   70.41    2.05
  -2  -5   4   77.00    2.01
   1   5  -4    0.34    0.19
   1   5  -4    0.39    0.14
  -1  -5   4    0.72    0.21
   0   5  -4   21.72    0.81
   0   5  -4   22.16    0.67
   0  -5   4   21.74    0.83
  -1   5  -4  237.73    5.44
   1  -5   4  241.24    5.44
   1  -5   4  232.39    5.69
  -2   5  -4   10.86    0.42
   2  -5   4   11.31    0.46
   2  -5   4   11.98    0.61
   2  -5   4   10.42    0.46
  -3   5  -4   50.76    1.38
   3  -5   4   51.09    1.30
   3  -5   4   48.60    1.55
   3  -5   4   48.78    1.43
   4  -5   4    5.74    0.45
   4  -5   4    5.71    0.47
   5  -5   4    2.43    0.38
   5  -5   4    2.66    0.39
   6  -5   4   51.09    1.74
   6   4  -4   15.96    0.85
   5   4  -4    6.04    0.55
   4   4  -4    5.85    0.42
   4   4  -4    6.01    0.35
   3   4  -4  174.68    4.02
   3   4  -4  165.74    4.18
  -3  -4   4  173.14    4.03
   2   4  -4    2.44    0.28
   2   4  -4    2.08    0.16
  -2  -4   4    2.33    0.25
   1   4  -4  374.79    8.79
   1   4  -4  390.97    8.68
  -1  -4   4  380.88    8.77
   0   4  -4    0.25    0.08
   0  -4   4    0.13    0.14
  -1   4  -4   32.54    0.82
   1  -4   4   31.44    0.88
   1  -4   4   30.89    1.01
  -2   4  -4  203.90    4.72
   2  -4   4  198.98    4.94
   2  -4   4  207.77    4.77
   2  -4   4  213.07    4.84
  -3   4  -4    5.62    0.32
   3  -4   4    6.05    0.41
   3  -4   4    6.11    0.43
   3  -4   4    6.28    0.27
   4  -4   4   62.93    1.81
   4  -4   4   63.11    1.83
   5  -4   4    6.53    0.48
   5  -4   4    6.54    0.58
   6  -4   4    7.29    0.67
   6   3  -4    0.65    0.24
   6   3  -4    0.34    0.23
   5   3  -4   70.36    1.98
   5   3  -4   72.35    2.06
   4   3  -4    6.79    0.43
   4   3  -4    5.60    0.36
   3   3  -4   72.63    1.94
   3   3  -4   73.83    1.86
  -3  -3   4   73.12    1.76
   2   3  -4  339.98    7.94
  -2  -3   4  351.69    7.87
   1   3  -4   11.07    0.46
  -1  -3   4   12.09    0.45
   0  -3   4   76.10    1.73
   0  -3   4   74.41    1.92
  -1   3  -4   42.98    1.00
   1  -3   4   43.19    1.13
   1  -3   4   42.94    1.22
   1  -3   4   42.00    1.13
   2  -3   4  170.44    4.20
   2  -3   4  176.85    4.06
   2  -3   4  178.59    4.16
   3  -3   4   44.65    1.30
   3  -3   4   43.20    1.10
   3  -3   4   42.08    1.28
   4  -3   4    3.66    0.40
   4  -3   4    4.65    0.36
   5  -3   4   86.81    2.32
   5  -3   4   86.54    2.46
   6  -3   4    0.09    0.26
   7   2  -4    5.68    0.56
   7   2  -4    6.32    0.61
   6   2  -4   35.81    1.27
   6   2  -4   34.32    1.24
   5   2  -4    6.46    0.45
   5   2  -4    7.63    0.50
  -5  -2   4    7.40    0.40
   4   2  -4  154.48    3.70
   4   2  -4  147.81    3.69
   3   2  -4   16.53    0.59
   3   2  -4   16.48    0.60
  -3  -2   4   16.06    0.43
   2   2  -4  337.81    7.70
  -2  -2   4  337.17    7.61
   1   2  -4   27.51    0.79
  -1  -2   4   27.78    0.80
  -1  -2   4   28.46    0.78
   0  -2   4  380.52    8.66
   0  -2   4  384.07    8.68
  -1   2  -4  197.71    4.47
   1  -2   4  198.13    4.63
   1  -2   4  203.91    4.68
   1  -2   4  200.38    4.60
   2  -2   4    3.59    0.26
   2  -2   4    3.31    0.26
   2  -2   4    3.20    0.19
   3  -2   4  159.71    3.89
   3  -2   4  157.64    3.85
   3  -2   4  160.20    3.68
   4  -2   4   29.09    0.96
   4  -2   4   29.09    1.04
   5  -2   4    4.28    0.47
   5  -2   4    3.80    0.36
   6  -2   4   50.29    1.73
   7   1  -4    0.06    0.23
   7   1  -4    0.26    0.28
   6   1  -4   74.81    2.19
   6   1  -4   74.44    2.10
   5   1  -4    5.90    0.40
   5   1  -4    6.52    0.46
   4   1  -4   22.62    0.82
   4   1  -4   22.76    0.76
  -4  -1   4   22.58    0.70
   3   1  -4  230.77    5.48
   3   1  -4  235.78    5.41
  -3  -1   4  236.01    5.39
   2   1  -4    0.16    0.09
  -2  -1   4    0.18    0.10
  -2  -1   4    0.22    0.07
   1   1  -4  574.22   13.16
  -1  -1   4  595.76   13.18
  -1  -1   4  593.93   13.21
   0  -1   4    0.30    0.10
   0  -1   4    0.34    0.11
   0  -1   4    0.54    0.06
   1  -1   4  116.07    2.76
   1  -1   4  114.02    2.74
   1  -1   4  116.22    2.63
   1  -1   4  112.17    2.69
   2  -1   4  350.34    7.90
   2  -1   4  342.70    7.79
   2  -1   4  338.99    7.88
   3  -1   4   21.32    0.62
   3  -1   4   19.89    0.74
   3  -1   4   20.54    0.72
   4  -1   4   40.07    1.31
   4  -1   4   40.14    1.08
   4  -1   4   44.25    1.24
   5  -1   4    0.06    0.20
   5  -1   4   -0.05    0.13
   6  -1   4   41.51    1.51
   7   0  -4   15.71    0.88
   6   0  -4    4.39    0.48
   6   0  -4    3.66    0.38
   5   0  -4  148.29    3.61
   5   0  -4  147.87    3.77
   4   0  -4    7.59    0.36
   4   0  -4    7.48    0.45
  -4   0   4    7.71    0.31
   3   0  -4  150.22    3.46
   3   0  -4  145.87    3.60
  -3   0   4  149.26    3.45
   2   0  -4   35.88    0.89
  -2   0   4   34.62    0.92
  -2   0   4   36.85    0.95
   1   0  -4  210.73    4.68
  -1   0   4  208.89    4.77
  -1   0   4  204.34    4.77
  -1   0   4  207.91    4.77
   0   0   4  210.36    4.88
   0   0   4  217.36    4.85
   0   0   4  210.82    4.91
   1   0   4    8.65    0.32
   1   0   4    8.15    0.33
   1   0   4    7.64    0.35
   1   0   4    8.11    0.35
   2   0   4  198.56    4.60
   2   0   4  195.45    4.67
   2   0   4  203.26    4.64
   2   0   4  199.21    4.65
   2   0   4  197.43    4.67
   3   0   4   59.52    1.58
   3   0   4   56.64    1.61
   3   0   4   58.95    1.51
   3   0   4   58.15    1.61
   4   0   4   12.13    0.61
   4   0   4   12.39    0.54
   4   0   4   12.14    0.61
   5   0   4   65.11    1.94
   6   0   4    4.78    0.55
   7  -1  -4   19.20    0.98
   6  -1  -4   15.51    0.67
   6  -1  -4   16.70    0.83
   5  -1  -4   16.24    0.78
   5  -1  -4   17.03    0.63
   4  -1  -4   95.65    2.54
   4  -1  -4   96.59    2.34
  -4   1   4   97.70    2.28
   3  -1  -4   24.94    0.84
   3  -1  -4   24.37    0.66
  -3   1   4   24.00    0.68
  -2   1   4  716.08   16.28
  -2   1   4  727.75   16.17
  -1   1   4   42.37    1.16
  -1   1   4   43.09    1.14
  -1   1   4   42.51    1.11
   0   1   4  108.63    2.55
   0   1   4  105.26    2.54
   0   1   4  104.29    2.57
   1   1   4   83.55    2.09
   1   1   4   82.03    1.99
   1   1   4   83.24    2.05
   1   1   4   81.71    2.04
   1   1   4   83.74    2.06
   2   1   4    0.86    0.16
   2   1   4    0.34    0.13
   2   1   4    0.64    0.14
   2   1   4    0.55    0.16
   2   1   4    0.63    0.14
   3   1   4  209.94    4.97
   3   1   4  209.57    5.01
   3   1   4  206.34    4.89
   3   1   4  204.78    4.96
   3   1   4  213.28    4.96
   4   1   4   21.55    0.79
   4   1   4   23.12    0.87
   4   1   4   21.86    0.86
   5   1   4    4.21    0.46
   5   1   4    6.12    0.48
   6   1   4   10.25    0.71
   6   1   4   10.00    0.69
   7  -2  -4    0.06    0.25
   6  -2  -4   69.97    2.15
   5  -2  -4    0.77    0.25
   4  -2  -4   88.19    2.36
   3  -2  -4   95.99    2.49
  -3   2   4  100.30    2.32
  -3   2   4   94.98    2.53
  -2   2   4   12.32    0.54
  -2   2   4   14.02    0.46
  -1   2   4  291.89    6.66
  -1   2   4  290.23    6.75
   0   2   4  196.51    4.44
   0   2   4  200.11    4.64
   0   2   4  195.03    4.58
   0   2   4  192.14    4.62
   1   2   4  136.72    3.25
   1   2   4  136.28    3.17
   1   2   4  135.87    3.30
   1   2   4  130.92    3.28
   2   2   4    3.35    0.31
   2   2   4    2.88    0.26
   2   2   4    2.98    0.28
   2   2   4    2.87    0.27
   2   2   4    3.09    0.31
   3   2   4    2.31    0.28
   3   2   4    1.78    0.29
   3   2   4    2.39    0.30
   3   2   4    2.43    0.28
   3   2   4    2.42    0.27
   4   2   4  128.19    3.28
   4   2   4  131.02    3.34
   5   2   4    0.41    0.23
   5   2   4    0.10    0.21
   6   2   4   23.39    1.03
   6   2   4   23.09    1.09
   7  -3  -4    9.24    0.72
  -7   3   4    8.32    0.80
   6  -3  -4    0.16    0.24
  -6   3   4   -0.08    0.23
   5  -3  -4  110.20    2.97
  -5   3   4  108.97    3.04
   4  -3  -4    1.88    0.29
  -4   3   4    1.31    0.29
   3  -3  -4  143.40    3.55
  -3   3   4  145.44    3.65
  -3   3   4  143.73    3.39
  -2   3   4    2.30    0.29
  -2   3   4    2.02    0.21
  -1   3   4  124.70    2.76
  -1   3   4  119.16    3.08
  -1   3   4  123.87    2.98
   0   3   4  181.83    4.06
   0   3   4  171.88    4.29
   0   3   4  177.15    4.21
   1   3   4    1.98    0.28
   1   3   4    1.82    0.24
   1   3   4    2.09    0.20
   2   3   4  126.18    3.09
   2   3   4  127.81    3.24
   2   3   4  123.17    3.13
   3   3   4    5.93    0.47
   3   3   4    5.58    0.36
   3   3   4    6.12    0.42
   4   3   4    3.46    0.35
   4   3   4    3.40    0.40
   4   3   4    2.85    0.42
   5   3   4   45.48    1.47
   5   3   4   46.93    1.58
   6  -4  -4    0.78    0.33
  -6   4   4    0.80    0.35
   5  -4  -4    8.09    0.60
  -5   4   4    8.69    0.68
   4  -4  -4  121.20    3.11
  -4   4   4  117.72    3.23
   3  -4  -4    4.77    0.38
  -3   4   4    4.01    0.43
  -2   4   4  173.94    4.15
  -2   4   4  175.97    4.36
  -1   4   4   24.43    0.81
  -1   4   4   22.65    0.90
  -1   4   4   23.62    0.62
   0   4   4   62.46    1.53
   0   4   4   59.00    1.67
   0   4   4   61.34    1.79
   1   4   4  168.47    4.29
   1   4   4  175.29    4.07
   2   4   4    4.10    0.44
   2   4   4    4.24    0.32
   3   4   4   24.30    1.05
   3   4   4   24.88    0.92
   4   4   4    0.21    0.26
   4   4   4    0.15    0.20
   5   4   4   27.67    1.15
   6  -5  -4   45.29    1.62
  -6   5   4   45.01    1.73
   5  -5  -4    4.90    0.50
  -5   5   4    3.99    0.55
   4  -5  -4   39.38    1.31
  -4   5   4   39.77    1.46
   3  -5  -4   33.92    1.11
  -3   5   4   33.03    1.25
   2  -5  -4   31.66    0.98
  -2   5   4   29.69    1.14
  -1   5   4   62.91    1.91
   0   5   4   -0.03    0.10
   0   5   4    0.13    0.22
   1   5   4   59.81    1.85
   1   5   4   58.22    1.60
   2   5   4   10.07    0.69
   2   5   4   13.08    0.59
   3   5   4   12.68    0.64
   3   5   4   11.25    0.74
   4   5   4   34.49    1.28
   4   5   4   35.37    1.43
   5  -6  -4   16.23    0.83
  -5   6   4   16.23    0.98
  -4   6   4    6.51    0.66
  -3   6   4  117.03    3.25
  -2   6   4    1.89    0.38
  -1   6   4   28.34    1.17
   0   6   4   23.27    1.05
   1   6   4   -0.21    0.21
   2   6   4   53.30    1.85
   2   6   4   62.29    1.99
   3   6   4    0.62    0.24
   3   6   4    0.47    0.30
  -4   7   4    9.07    0.74
  -3   7   4    2.01    0.41
  -2   7   4   57.26    1.95
  -1   7   4    3.40    0.49
   0   7   4   29.89    1.29
   1   7   4    3.46    0.51
   2   7   4    0.57    0.36
  -2   8   4   12.30    0.84
  -1   8   4   12.51    0.89
   1   9  -5    0.89    0.31
  -1  -9   5    0.25    0.35
   0   9  -5    0.51    0.30
   0  -9   5    0.71    0.38
  -1   9  -5   34.27    1.34
   1  -9   5   34.77    1.45
  -2   9  -5    0.11    0.31
   2  -9   5    0.50    0.34
   3   8  -5   29.17    1.24
   2   8  -5    8.64    0.65
  -2  -8   5    8.57    0.63
   1   8  -5   71.67    2.18
  -1  -8   5   71.03    2.20
   0   8  -5    0.57    0.27
   0  -8   5   -0.46    0.27
  -1   8  -5    3.93    0.48
   1  -8   5    4.43    0.56
  -2   8  -5   18.42    0.91
   2  -8   5   19.22    1.01
   3  -8   5    1.01    0.35
   4  -8   5   25.03    1.17
   4   7  -5    0.55    0.30
   3   7  -5    6.97    0.62
   2   7  -5   50.57    1.70
  -2  -7   5   54.77    1.69
   1   7  -5    0.75    0.24
  -1  -7   5    0.29    0.28
   0   7  -5   54.77    1.76
   0  -7   5   60.12    1.85
  -1   7  -5    0.46    0.26
   1  -7   5    0.27    0.26
   2  -7   5   33.77    1.10
   2  -7   5   32.61    1.29
   3  -7   5    1.23    0.36
   4  -7   5    6.48    0.64
   5   6  -5    1.28    0.36
   4   6  -5   49.92    1.67
   3   6  -5    1.93    0.34
   2   6  -5   39.65    1.35
  -2  -6   5   41.33    1.31
   1   6  -5    0.06    0.18
   1   6  -5    0.21    0.14
  -1  -6   5    0.27    0.23
   0   6  -5   51.29    1.55
   0  -6   5   47.75    1.55
   1  -6   5  112.34    3.01
   2  -6   5   13.34    0.71
   2  -6   5   12.30    0.55
   2  -6   5   12.96    0.53
   3  -6   5   26.86    0.94
   3  -6   5   27.46    1.10
   4  -6   5    4.08    0.43
   4  -6   5    3.03    0.44
   5  -6   5   10.28    0.67
   5  -6   5   10.50    0.71
   5   5  -5    0.24    0.26
   4   5  -5    3.95    0.45
   3   5  -5   96.15    2.63
  -3  -5   5   99.81    2.49
   2   5  -5    6.71    0.45
  -2  -5   5    7.55    0.44
   1   5  -5  132.79    3.40
  -1  -5   5  137.57    3.39
   0   5  -5    9.11    0.34
   0  -5   5    9.04    0.51
   1  -5   5   78.61    1.97
   1  -5   5   83.49    2.08
   1  -5   5   75.89    2.18
   2  -5   5   70.90    2.04
   2  -5   5   71.84    1.88
   2  -5   5   72.02    1.86
   3  -5   5    1.81    0.32
   3  -5   5    1.94    0.28
   3  -5   5    1.62    0.18
   4  -5   5    9.14    0.58
   4  -5   5    8.66    0.59
   5  -5   5    0.33    0.25
   5  -5   5    0.35    0.27
   6   4  -5    1.20    0.33
   5   4  -5   29.56    1.13
   4   4  -5    1.29    0.27
   4   4  -5    0.92    0.18
   3   4  -5   90.44    2.20
   3   4  -5   86.59    2.34
  -3  -4   5   87.24    2.18
   2   4  -5   40.47    1.24
  -2  -4   5   42.35    1.19
   1   4  -5    0.52    0.17
  -1  -4   5    0.66    0.17
   0  -4   5   64.54    1.72
   0  -4   5   65.30    1.77
   1  -4   5    0.30    0.13
   1  -4   5    0.72    0.14
   1  -4   5    0.26    0.17
   2  -4   5  231.21    5.41
   2  -4   5  228.93    5.59
   2  -4   5  240.40    5.49
   3  -4   5    3.15    0.36
   3  -4   5    4.05    0.24
   3  -4   5    3.96    0.38
   4  -4   5    0.94    0.26
   4  -4   5    0.99    0.26
   5  -4   5   29.33    1.14
   5  -4   5   27.59    1.06
   6  -4   5    0.11    0.30
   6   3  -5   11.91    0.67
   6   3  -5   10.45    0.65
   5   3  -5    9.31    0.57
   5   3  -5    9.90    0.55
  -5  -3   5    9.72    0.51
   4   3  -5   24.30    0.86
   4   3  -5   21.70    0.81
  -4  -3   5   23.47    0.83
   3   3  -5   36.35    1.04
   3   3  -5   34.84    1.07
  -3  -3   5   33.27    0.92
   2   3  -5  552.11   12.69
  -2  -3   5  566.84   12.62
   1   3  -5    9.67    0.43
  -1  -3   5   10.18    0.45
  -1  -3   5   10.04    0.43
   0  -3   5    8.73    0.40
   0  -3   5    9.67    0.43
   1  -3   5   13.40    0.56
   1  -3   5   13.61    0.51
   1  -3   5   14.39    0.50
   2  -3   5    4.27    0.25
   2  -3   5    4.05    0.33
   2  -3   5    5.22    0.33
   3  -3   5  187.44    4.24
   3  -3   5  178.22    4.43
   3  -3   5  181.62    4.45
   4  -3   5    7.37    0.50
   4  -3   5    7.40    0.49
   5  -3   5    1.80    0.35
   5  -3   5    2.32    0.33
   6  -3   5    6.86    0.67
   7   2  -5    0.30    0.25
   7   2  -5    0.44    0.25
   6   2  -5   62.79    1.89
   6   2  -5   64.88    1.94
   5   2  -5    0.49    0.19
   5   2  -5    0.53    0.23
  -5  -2   5    0.54    0.18
   4   2  -5   18.25    0.68
   4   2  -5   16.85    0.69
  -4  -2   5   17.98    0.65
   3   2  -5   79.40    2.01
  -3  -2   5   78.10    2.00
  -3  -2   5   78.25    1.86
   2   2  -5    9.15    0.39
  -2  -2   5    9.57    0.36
  -2  -2   5    9.43    0.41
   1   2  -5  404.55    9.36
  -1  -2   5  408.33    9.37
  -1  -2   5  427.60    9.42
   0  -2   5    5.86    0.29
   0  -2   5    5.98    0.32
   1  -2   5  117.19    2.77
   1  -2   5  114.29    2.85
   1  -2   5  116.23    2.81
   2  -2   5    1.70    0.23
   2  -2   5    2.02    0.19
   2  -2   5    1.61    0.24
   3  -2   5   28.33    0.97
   3  -2   5   28.69    0.82
   3  -2   5   28.45    0.95
   4  -2   5   88.00    2.44
   4  -2   5   90.28    2.37
   5  -2   5    0.70    0.21
   5  -2   5    0.51    0.25
   6  -2   5   25.89    1.15
   7   1  -5    0.00    0.27
   6   1  -5    2.54    0.33
   6   1  -5    2.56    0.39
   5   1  -5  133.25    3.33
   5   1  -5  135.28    3.46
   4   1  -5    0.39    0.19
   4   1  -5    0.49    0.15
  -4  -1   5    0.35    0.14
   3   1  -5   49.75    1.32
  -3  -1   5   51.43    1.35
  -3  -1   5   51.48    1.23
   2   1  -5   18.80    0.56
  -2  -1   5   18.36    0.56
  -2  -1   5   18.49    0.60
   1   1  -5  302.02    6.83
  -1  -1   5  294.28    6.82
  -1  -1   5  299.74    6.90
  -1  -1   5  310.52    6.89
   0  -1   5  352.29    7.82
   0  -1   5  335.34    7.84
   0  -1   5  341.96    7.69
   1  -1   5   42.14    1.13
   1  -1   5   42.19    1.18
   1  -1   5   43.54    1.05
   1  -1   5   41.81    1.19
   2  -1   5  139.13    3.33
   2  -1   5  143.23    3.43
   2  -1   5  139.49    3.43
   3  -1   5    6.75    0.42
   3  -1   5    6.45    0.41
   3  -1   5    6.51    0.32
   4  -1   5   14.42    0.63
   4  -1   5   13.14    0.48
   4  -1   5   12.17    0.65
   5  -1   5   35.22    1.30
   5  -1   5   36.14    1.17
   6  -1   5    0.42    0.28
   7   0  -5   23.03    1.08
   6   0  -5    2.11    0.31
   6   0  -5    1.79    0.36
   5   0  -5   21.45    0.89
   5   0  -5   20.27    0.72
   4   0  -5  168.28    4.18
   4   0  -5  169.37    3.99
  -4   0   5  171.50    3.97
   3   0  -5    4.41    0.22
  -3   0   5    4.43    0.25
   2   0  -5  293.31    6.54
  -2   0   5  287.54    6.64
   1   0  -5  104.48    2.35
  -1   0   5  101.34    2.47
  -1   0   5  101.00    2.45
  -1   0   5  101.16    2.47
   0   0   5  191.90    4.53
   0   0   5  192.33    4.50
   0   0   5  196.18    4.46
   1   0   5  169.07    3.95
   1   0   5  165.57    4.00
   1   0   5  167.61    3.98
   1   0   5  170.19    3.91
   2   0   5   16.74    0.59
   2   0   5   16.60    0.64
   2   0   5   17.70    0.66
   2   0   5   17.13    0.59
   3   0   5   31.30    0.95
   3   0   5   32.46    1.04
   3   0   5   32.46    1.06
   4   0   5    0.06    0.19
   4   0   5    0.37    0.13
   4   0   5    0.21    0.17
   5   0   5   34.86    1.17
   5   0   5   37.45    1.31
   6   0   5    2.31    0.41
   7  -1  -5    0.37    0.31
   6  -1  -5   31.21    1.24
   5  -1  -5    0.37    0.23
   4  -1  -5   96.60    2.51
   4  -1  -5   91.23    2.23
  -4   1   5   91.71    2.24
   3  -1  -5   52.10    1.24
  -3   1   5   51.62    1.34
  -2   1   5    3.84    0.29
  -2   1   5    3.92    0.24
  -1   1   5  165.04    3.94
  -1   1   5  169.86    3.96
  -1   1   5  165.08    3.91
   0   1   5    0.06    0.10
   0   1   5    0.33    0.11
   0   1   5    0.09    0.11
   1   1   5  203.83    4.66
   1   1   5  196.30    4.57
   1   1   5  197.07    4.64
   1   1   5  193.75    4.69
   2   1   5    2.56    0.25
   2   1   5    2.28    0.26
   2   1   5    2.07    0.23
   2   1   5    2.57    0.29
   2   1   5    2.27    0.26
   3   1   5   33.12    1.09
   3   1   5   34.33    1.12
   3   1   5   33.73    1.08
   3   1   5   34.51    1.11
   3   1   5   34.48    1.04
   4   1   5   76.77    2.11
   4   1   5   76.24    2.17
   4   1   5   78.33    2.16
   5   1   5    5.51    0.54
   5   1   5    6.33    0.57
   6   1   5   19.41    0.97
   7  -2  -5    9.28    0.72
   6  -2  -5    8.26    0.64
   5  -2  -5   19.44    0.88
   4  -2  -5    8.93    0.55
  -4   2   5    8.29    0.54
  -3   2   5  333.29    7.52
  -3   2   5  325.63    7.73
  -2   2   5    1.21    0.17
  -2   2   5    1.57    0.24
  -1   2   5   72.58    1.86
  -1   2   5   72.71    1.93
   0   2   5   53.21    1.52
   0   2   5   54.77    1.48
   0   2   5   56.65    1.53
   1   2   5    0.56    0.18
   1   2   5    0.97    0.14
   1   2   5    0.80    0.19
   1   2   5    0.88    0.18
   2   2   5  117.99    2.94
   2   2   5  118.16    3.00
   2   2   5  118.00    2.89
   2   2   5  116.51    3.00
   3   2   5    0.02    0.18
   3   2   5    0.05    0.15
   3   2   5    0.16    0.15
   3   2   5    0.03    0.17
   3   2   5    0.23    0.16
   4   2   5   10.56    0.59
   4   2   5   10.50    0.59
   5   2   5   20.29    0.91
   5   2   5   16.91    0.85
   6  -3  -5    0.19    0.26
  -6   3   5    0.33    0.30
   5  -3  -5   26.27    1.07
  -5   3   5   26.07    1.12
   4  -3  -5   51.27    1.56
  -4   3   5   49.97    1.64
   3  -3  -5    5.71    0.44
  -3   3   5    4.74    0.45
  -3   3   5    5.92    0.32
  -2   3   5  146.62    3.48
  -2   3   5  142.71    3.63
  -1   3   5    2.58    0.27
  -1   3   5    2.48    0.31
   0   3   5  180.24    4.43
   0   3   5  177.44    4.35
   0   3   5  185.67    4.14
   1   3   5    4.52    0.38
   1   3   5    4.87    0.39
   1   3   5    5.00    0.27
   2   3   5    6.03    0.42
   2   3   5    6.75    0.39
   2   3   5    5.96    0.45
   3   3   5   23.37    0.96
   3   3   5   22.22    0.85
   4   3   5   -0.20    0.17
   4   3   5    0.19    0.19
   4   3   5    0.04    0.24
   5   3   5   40.44    1.45
   6  -4  -5   36.89    1.41
  -6   4   5   36.49    1.51
   5  -4  -5    1.33    0.34
  -5   4   5    1.16    0.36
   4  -4  -5   53.51    1.62
  -4   4   5   51.02    1.73
   3  -4  -5    3.31    0.35
  -3   4   5    3.66    0.31
  -3   4   5    3.56    0.42
  -2   4   5   58.25    1.58
  -2   4   5   56.56    1.75
  -1   4   5   26.41    0.99
  -1   4   5   23.99    0.86
   0   4   5   15.42    0.66
   0   4   5   15.86    0.74
   1   4   5  155.86    3.97
   1   4   5  148.53    3.85
   1   4   5  160.64    3.70
   2   4   5    2.63    0.29
   2   4   5    3.32    0.42
   3   4   5    4.86    0.51
   3   4   5    4.39    0.43
   4   4   5    8.52    0.58
   4   4   5    8.60    0.67
   5  -5  -5   18.85    0.92
  -5   5   5   19.69    1.06
   4  -5  -5    2.53    0.37
  -4   5   5    2.69    0.44
   3  -5  -5  142.23    3.51
  -3   5   5  134.82    3.69
   2  -5  -5    5.83    0.42
  -2   5   5    6.73    0.56
  -1   5   5   43.52    1.50
   0   5   5   10.37    0.66
   1   5   5    3.14    0.42
   2   5   5   33.31    1.07
   2   5   5   30.37    1.26
   3   5   5   -0.13    0.25
   3   5   5    0.72    0.25
   4   5   5   13.44    0.89
  -5   6   5   16.68    1.00
  -4   6   5    0.58    0.31
  -3   6   5    0.88    0.32
  -2   6   5   81.53    2.47
  -1   6   5    0.07    0.25
   0   6   5   28.43    1.22
   1   6   5    4.88    0.57
   2   6   5   21.56    1.08
   3   6   5   26.86    1.27
  -3   7   5    6.48    0.70
  -2   7   5   20.93    1.07
  -1   7   5   17.14    1.00
   0   7   5    0.08    0.28
   1   7   5   26.47    1.25
   1   9  -6   30.95    1.30
  -1  -9   6   30.62    1.32
   0   9  -6    0.41    0.30
   0  -9   6    0.10    0.32
  -1   9  -6   22.47    1.07
   1  -9   6   23.26    1.02
   1  -9   6   23.71    1.17
   3   8  -6   33.71    1.36
   2   8  -6    7.91    0.70
  -2  -8   6    8.16    0.64
   1   8  -6    0.77    0.30
  -1  -8   6    0.22    0.27
   0   8  -6   37.04    1.39
   0  -8   6   37.42    1.45
  -1   8  -6    0.59    0.30
   1  -8   6    0.29    0.30
   1  -8   6    0.00    0.24
   2  -8   6   75.82    2.37
   2  -8   6   73.27    2.15
   3  -8   6    0.28    0.29
   4   7  -6    8.14    0.72
   3   7  -6    0.86    0.30
   2   7  -6  116.35    3.20
  -2  -7   6  118.65    3.14
   1   7  -6    2.07    0.37
  -1  -7   6    2.60    0.41
   0   7  -6    6.30    0.57
   0  -7   6    7.45    0.58
  -1   7  -6   32.08    1.19
   1  -7   6   33.20    1.14
   1  -7   6   31.78    1.26
   2  -7   6    1.01    0.33
   2  -7   6    0.80    0.23
   3  -7   6   59.72    1.96
   4  -7   6    0.55    0.29
   5   6  -6    0.39    0.27
   4   6  -6    7.71    0.60
   3   6  -6   41.58    1.43
   2   6  -6    2.31    0.33
  -2  -6   6    2.44    0.34
   1   6  -6  101.73    2.78
  -1  -6   6  104.87    2.78
   0   6  -6    0.64    0.25
   0  -6   6    0.40    0.23
   1  -6   6   91.12    2.58
   1  -6   6   93.61    2.44
   2  -6   6    3.84    0.35
   2  -6   6    3.39    0.32
   2  -6   6    4.06    0.47
   3  -6   6   14.75    0.68
   3  -6   6   14.60    0.79
   4  -6   6   28.27    1.10
   4  -6   6   32.23    1.25
   5  -6   6    0.08    0.28
   5  -6   6   -0.02    0.24
   5   5  -6   44.08    1.51
  -5  -5   6   41.85    1.45
   4   5  -6    1.10    0.29
   3   5  -6   34.14    1.19
   2   5  -6    2.44    0.33
  -2  -5   6    2.31    0.28
   1   5  -6   63.60    1.84
  -1  -5   6   66.63    1.84
   0  -5   6  143.92    3.69
   0  -5   6  150.05    3.64
   1  -5   6   10.23    0.50
   1  -5   6   10.72    0.59
   2  -5   6  154.48    3.70
   2  -5   6  148.07    3.65
   2  -5   6  151.18    3.86
   3  -5   6    1.74    0.33
   3  -5   6    1.87    0.21
   3  -5   6    1.82    0.29
   4  -5   6   12.61    0.71
   4  -5   6   12.31    0.67
   5  -5   6   19.52    0.93
   5  -5   6   19.70    0.93
   6   4  -6   -0.23    0.25
   5   4  -6   23.87    0.99
  -5  -4   6   24.24    0.95
   4   4  -6   41.30    1.35
   4   4  -6   42.51    1.25
  -4  -4   6   41.11    1.32
   3   4  -6    0.23    0.18
   3   4  -6    0.26    0.14
  -3  -4   6    0.23    0.19
  -3  -4   6    0.42    0.14
   2   4  -6  233.59    5.57
  -2  -4   6  239.13    5.59
  -2  -4   6  231.87    5.50
   1   4  -6    1.73    0.23
  -1  -4   6    1.47    0.24
  -1  -4   6    1.50    0.23
   0  -4   6   53.75    1.56
   0  -4   6   55.96    1.53
   1  -4   6   67.30    1.78
   1  -4   6   67.95    1.76
   1  -4   6   67.94    1.90
   2  -4   6   39.34    1.32
   2  -4   6   43.76    1.19
   2  -4   6   42.67    1.26
   3  -4   6   74.14    1.84
   3  -4   6   68.55    2.05
   3  -4   6   71.93    2.00
   4  -4   6    0.01    0.20
   4  -4   6    0.38    0.24
   5  -4   6   23.96    1.07
   5  -4   6   25.33    1.02
   6   3  -6   25.50    1.03
   5   3  -6    3.27    0.38
   5   3  -6    2.76    0.38
  -5  -3   6    3.64    0.38
   4   3  -6   61.25    1.72
   4   3  -6   60.64    1.70
  -4  -3   6   60.22    1.70
   3   3  -6   24.85    0.85
  -3  -3   6   25.41    0.87
  -3  -3   6   25.42    0.74
   2   3  -6   14.46    0.56
  -2  -3   6   14.00    0.52
  -2  -3   6   13.23    0.57
   1   3  -6  284.98    6.54
  -1  -3   6  276.82    6.53
  -1  -3   6  283.39    6.56
   0  -3   6    0.60    0.15
   0  -3   6    0.39    0.15
   1  -3   6  210.70    4.85
   1  -3   6  200.12    4.93
   1  -3   6  206.81    4.83
   2  -3   6    1.51    0.20
   2  -3   6    1.75    0.28
   2  -3   6    1.46    0.24
   3  -3   6  102.09    2.49
   3  -3   6  104.58    2.71
   3  -3   6   97.80    2.66
   4  -3   6   77.51    2.19
   4  -3   6   77.53    2.22
   5  -3   6    3.30    0.41
   5  -3   6    2.54    0.42
   6  -3   6   16.18    0.92
   6   2  -6   28.16    1.05
   6   2  -6   28.73    1.14
   5   2  -6   24.97    0.97
   5   2  -6   24.58    0.89
  -5  -2   6   23.82    0.83
   4   2  -6    0.71    0.18
   4   2  -6    0.76    0.23
  -4  -2   6    0.60    0.19
   3   2  -6  181.58    4.30
  -3  -2   6  180.37    4.33
  -3  -2   6  183.73    4.19
   2   2  -6    7.68    0.35
  -2  -2   6    7.59    0.34
  -2  -2   6    7.51    0.39
   1   2  -6  180.81    4.21
  -1  -2   6  180.46    4.10
  -1  -2   6  178.16    4.23
  -1  -2   6  179.60    4.26
   0  -2   6  179.72    4.23
   0  -2   6  174.39    4.18
   1  -2   6    9.94    0.42
   1  -2   6   10.04    0.45
   1  -2   6   10.21    0.48
   2  -2   6  159.55    3.88
   2  -2   6  159.74    3.77
   2  -2   6  158.16    3.90
   3  -2   6    9.45    0.42
   3  -2   6    9.90    0.53
   3  -2   6    9.16    0.52
   4  -2   6   56.58    1.78
   4  -2   6   60.96    1.76
   5  -2   6   12.23    0.64
   5  -2   6   11.66    0.72
   6  -2   6    1.90    0.41
   7   1  -6   26.36    1.16
   6   1  -6    1.85    0.35
   5   1  -6   66.25    1.94
   5   1  -6   63.55    1.76
   4   1  -6  106.33    2.66
   4   1  -6  109.99    2.83
  -4  -1   6  107.95    2.66
   3   1  -6    2.08    0.20
  -3  -1   6    2.00    0.17
  -3  -1   6    2.07    0.24
   2   1  -6  112.40    2.61
  -2  -1   6  110.29    2.65
  -2  -1   6  107.91    2.70
  -1  -1   6    4.98    0.30
  -1  -1   6    5.29    0.25
  -1  -1   6    4.89    0.30
   0  -1   6  578.72   13.04
   0  -1   6  567.45   12.99
   0  -1   6  578.41   12.86
   1  -1   6   13.67    0.52
   1  -1   6   14.00    0.43
   1  -1   6   13.73    0.58
   2  -1   6   11.31    0.48
   2  -1   6   10.87    0.53
   2  -1   6   11.48    0.53
   3  -1   6   36.72    1.19
   3  -1   6   37.93    1.08
   3  -1   6   36.04    1.20
   4  -1   6    4.55    0.44
   4  -1   6    5.47    0.50
   4  -1   6    5.32    0.32
   5  -1   6   84.20    2.45
   5  -1   6   83.07    2.31
   6  -1   6    0.52    0.32
   7   0  -6    4.95    0.57
   6   0  -6   22.15    1.02
   5   0  -6    3.70    0.43
   4   0  -6  114.77    2.76
   4   0  -6  113.10    3.00
  -4   0   6  117.81    2.81
   3   0  -6   18.01    0.53
  -3   0   6   19.27    0.64
   2   0  -6   53.08    1.29
  -2   0   6   55.40    1.43
  -2   0   6   54.03    1.47
  -2   0   6   54.52    1.44
   1   0  -6  117.59    2.64
  -1   0   6  113.15    2.80
  -1   0   6  116.58    2.77
  -1   0   6  111.34    2.79
   0   0   6    3.11    0.27
   0   0   6    3.45    0.28
   0   0   6    3.88    0.23
   1   0   6  537.84   12.35
   1   0   6  540.86   12.43
   1   0   6  555.37   12.30
   2   0   6    0.47    0.15
   2   0   6    0.65    0.19
   2   0   6    0.31    0.17
   2   0   6    0.27    0.12
   3   0   6   25.40    0.93
   3   0   6   24.75    0.83
   3   0   6   25.48    0.93
   4   0   6   23.09    0.97
   4   0   6   26.09    0.96
   4   0   6   26.21    0.86
   5   0   6    1.81    0.36
   5   0   6    2.61    0.35
   7  -1  -6   -0.18    0.27
   6  -1  -6   14.34    0.82
   5  -1  -6    8.36    0.58
   4  -1  -6    8.25    0.53
  -4   1   6    8.65    0.39
  -3   1   6  386.89    8.76
  -3   1   6  380.51    8.92
  -2   1   6    6.85    0.36
  -2   1   6    7.96    0.42
  -2   1   6    7.80    0.38
  -1   1   6   34.67    1.01
  -1   1   6   32.94    1.01
  -1   1   6   30.73    0.97
   0   1   6   68.19    1.84
   0   1   6   72.08    1.85
   0   1   6   73.01    1.91
   1   1   6   80.67    2.03
   1   1   6   76.40    2.08
   1   1   6   77.94    2.03
   2   1   6  112.85    2.82
   2   1   6  109.27    2.82
   2   1   6  113.64    2.87
   2   1   6  109.44    2.79
   3   1   6    0.22    0.19
   3   1   6   -0.08    0.16
   3   1   6    0.47    0.17
   3   1   6    0.18    0.17
   4   1   6   43.07    1.44
   4   1   6   44.58    1.33
   4   1   6   44.02    1.42
   5   1   6    3.58    0.48
   6  -2  -6    1.63    0.39
  -6   2   6    0.88    0.33
   5  -2  -6   21.94    0.96
  -5   2   6   21.62    1.01
   4  -2  -6    6.00    0.47
  -4   2   6    6.01    0.49
  -4   2   6    5.55    0.31
  -3   2   6   26.96    0.83
  -3   2   6   24.99    0.96
  -2   2   6  271.25    6.57
  -2   2   6  285.89    6.47
  -1   2   6    0.60    0.17
  -1   2   6    1.03    0.21
   0   2   6  140.87    3.52
   0   2   6  143.46    3.50
   0   2   6  143.99    3.56
   1   2   6   10.04    0.52
   1   2   6   10.48    0.50
   1   2   6   10.13    0.54
   2   2   6  123.96    3.24
   2   2   6  125.30    3.10
   2   2   6  128.32    3.19
   2   2   6  126.75    3.23
   3   2   6   62.06    1.78
   3   2   6   60.82    1.86
   3   2   6   63.62    1.80
   3   2   6   63.25    1.78
   3   2   6   64.67    1.87
   4   2   6    0.88    0.27
   4   2   6    1.58    0.32
   5   2   6   28.22    1.13
   6  -3  -6   22.24    1.07
  -6   3   6   23.95    1.14
   5  -3  -6   -0.11    0.25
  -5   3   6    0.18    0.26
   4  -3  -6   61.82    1.84
  -4   3   6   60.85    1.92
  -3   3   6    0.12    0.12
  -3   3   6    0.39    0.21
  -2   3   6  107.03    2.71
  -2   3   6  108.76    2.86
  -1   3   6   75.00    1.99
  -1   3   6   73.59    2.08
   0   3   6    1.32    0.23
   0   3   6    1.54    0.27
   1   3   6  164.76    4.09
   1   3   6  164.71    3.84
   1   3   6  158.85    4.01
   2   3   6    0.03    0.19
   2   3   6    0.15    0.19
   2   3   6    0.15    0.13
   3   3   6   29.24    1.02
   3   3   6   29.01    1.15
   4   3   6   11.47    0.68
   6  -4  -6   44.40    1.60
  -6   4   6   42.27    1.69
   5  -4  -6   31.42    1.24
  -5   4   6   31.16    1.35
   4  -4  -6    0.26    0.24
  -4   4   6    0.59    0.29
   3  -4  -6   60.75    1.78
  -3   4   6   59.76    1.66
  -3   4   6   60.97    1.91
  -2   4   6   -0.01    0.16
  -2   4   6    0.72    0.24
  -1   4   6  164.27    4.31
  -1   4   6  175.74    4.20
   0   4   6    3.08    0.41
   0   4   6    2.47    0.33
   1   4   6   15.56    0.80
   1   4   6   15.66    0.73
   2   4   6   24.18    1.04
   2   4   6   25.20    0.86
   3   4   6    1.93    0.38
   3   4   6    1.29    0.27
   4   4   6   35.70    1.29
   4   4   6   35.19    1.42
   5  -5  -6   38.53    1.43
  -5   5   6   39.10    1.56
   4  -5  -6    3.70    0.45
  -4   5   6    2.83    0.47
   3  -5  -6   18.59    0.81
  -3   5   6   18.78    0.94
  -2   5   6   38.97    1.24
  -2   5   6   37.08    1.39
  -1   5   6    4.10    0.51
  -1   5   6    3.98    0.41
   0   5   6  121.51    3.34
   1   5   6    0.83    0.31
   2   5   6   37.83    1.46
   3   5   6    7.51    0.71
  -4   6   6   56.43    1.99
  -3   6   6    3.59    0.53
  -2   6   6   36.73    1.46
  -1   6   6   18.81    0.99
   0   6   6    3.28    0.48
   1   6   6   19.11    1.01
   2   6   6    0.05    0.28
  -2   7   6    0.30    0.30
  -1   7   6   45.98    1.77
   0   7   6    1.99    0.44
   0   9  -7   28.05    1.21
   0  -9   7   24.59    1.14
   0  -9   7   26.16    1.24
   3   8  -7    1.79    0.42
   2   8  -7   40.75    1.52
  -2  -8   7   39.71    1.44
   1   8  -7    1.61    0.38
  -1  -8   7    1.47    0.35
   0   8  -7    3.92    0.51
   0  -8   7    3.02    0.50
   0  -8   7    4.26    0.51
  -1   8  -7   15.68    0.88
   1  -8   7   17.21    0.81
   1  -8   7   19.43    0.98
   2  -8   7   11.42    0.79
   3  -8   7   12.41    0.86
   4   7  -7   21.23    1.04
  -4  -7   7   21.02    1.04
   3   7  -7    2.72    0.45
   2   7  -7   10.24    0.69
  -2  -7   7   10.09    0.63
   1   7  -7   27.68    1.14
  -1  -7   7   28.51    1.12
  -1  -7   7   28.26    1.12
   0   7  -7    5.82    0.56
   0  -7   7    6.33    0.61
   0  -7   7    6.00    0.54
   1  -7   7   52.99    1.63
   1  -7   7   53.50    1.79
   2  -7   7   -0.04    0.25
   2  -7   7    0.25    0.21
   3  -7   7   22.02    1.08
   4  -7   7   13.30    0.86
   5   6  -7    4.65    0.54
  -5  -6   7    4.40    0.53
   4   6  -7    4.26    0.51
  -4  -6   7    3.20    0.48
   3   6  -7   36.32    1.34
  -3  -6   7   39.32    1.36
   2   6  -7    6.69    0.53
  -2  -6   7    7.11    0.48
  -2  -6   7    5.97    0.55
   1   6  -7   46.47    1.53
  -1  -6   7   47.22    1.51
  -1  -6   7   48.42    1.51
   0   6  -7   21.53    0.90
   0  -6   7   19.94    0.83
   0  -6   7   18.81    0.86
   1  -6   7   18.20    0.85
   1  -6   7   16.79    0.74
   2  -6   7   68.22    1.86
   2  -6   7   66.55    2.07
   3  -6   7    3.91    0.49
   3  -6   7    3.40    0.40
   4  -6   7   23.52    1.00
   4  -6   7   23.44    1.09
   5   5  -7   39.88    1.43
  -5  -5   7   39.07    1.38
   4   5  -7   11.05    0.66
  -4  -5   7   11.69    0.70
   3   5  -7    0.08    0.21
  -3  -5   7    0.06    0.22
   2   5  -7   29.38    1.03
  -2  -5   7   26.22    1.01
  -2  -5   7   26.83    0.95
   1   5  -7    6.56    0.47
  -1  -5   7    6.65    0.46
  -1  -5   7    6.43    0.45
   0  -5   7  126.38    3.22
   0  -5   7  127.52    3.28
   1  -5   7    0.11    0.19
   1  -5   7    0.59    0.20
   2  -5   7    2.94    0.30
   2  -5   7    2.94    0.39
   2  -5   7    3.00    0.33
   3  -5   7   31.30    1.10
   3  -5   7   30.35    1.17
   3  -5   7   27.92    0.98
   4  -5   7    0.23    0.24
   4  -5   7    0.20    0.26
   5  -5   7   42.11    1.52
   5  -5   7   39.38    1.45
   6   4  -7   11.34    0.71
   5   4  -7    6.11    0.54
  -5  -4   7    6.73    0.55
   4   4  -7   56.28    1.63
   4   4  -7   55.76    1.70
  -4  -4   7   59.75    1.71
   3   4  -7    2.79    0.32
  -3  -4   7    3.17    0.36
   2   4  -7   19.69    0.75
  -2  -4   7   18.86    0.77
  -2  -4   7   18.91    0.71
   1   4  -7   93.26    2.37
  -1  -4   7   87.90    2.36
  -1  -4   7   88.88    2.35
   0  -4   7    1.25    0.22
   0  -4   7    1.65    0.27
   1  -4   7  165.06    4.15
   1  -4   7  168.56    4.03
   2  -4   7    6.17    0.43
   2  -4   7    6.39    0.38
   2  -4   7    6.47    0.47
   3  -4   7   24.71    0.81
   3  -4   7   24.30    0.96
   3  -4   7   25.75    1.02
   4  -4   7   16.62    0.84
   4  -4   7   17.33    0.84
   5  -4   7    1.16    0.32
   5  -4   7    0.44    0.31
   6   3  -7   12.70    0.72
   6   3  -7   13.71    0.75
   5   3  -7    1.80    0.32
   5   3  -7    2.38    0.35
  -5  -3   7    2.23    0.31
   4   3  -7   18.25    0.77
   4   3  -7   19.17    0.75
  -4  -3   7   18.50    0.75
   3   3  -7  144.76    3.57
  -3  -3   7  146.32    3.61
  -3  -3   7  145.93    3.46
   2   3  -7    6.94    0.39
  -2  -3   7    7.29    0.38
  -2  -3   7    7.05    0.43
   1   3  -7   11.78    0.50
  -1  -3   7   10.42    0.49
  -1  -3   7   10.67    0.30
  -1  -3   7    8.73    0.47
   0  -3   7   80.07    2.11
   0  -3   7   77.51    2.06
   1  -3   7   25.86    0.83
   1  -3   7   23.31    0.89
   2  -3   7   61.59    1.82
   2  -3   7   62.64    1.77
   2  -3   7   63.52    1.68
   3  -3   7    3.41    0.40
   3  -3   7    3.02    0.29
   3  -3   7    3.00    0.38
   4  -3   7   50.91    1.69
   4  -3   7   54.35    1.68
   5  -3   7    0.16    0.25
   5  -3   7    0.41    0.25
   6   2  -7    1.02    0.30
   5   2  -7   37.03    1.19
   5   2  -7   37.35    1.31
  -5  -2   7   37.99    1.16
   4   2  -7    3.49    0.39
   4   2  -7    4.18    0.35
  -4  -2   7    4.17    0.36
   3   2  -7   28.88    0.90
  -3  -2   7   31.13    0.96
  -3  -2   7   28.82    0.85
   2   2  -7   79.80    2.00
  -2  -2   7   79.83    2.02
  -2  -2   7   78.26    2.07
   1   2  -7    0.39    0.13
  -1  -2   7    0.37    0.13
  -1  -2   7    0.32    0.15
  -1  -2   7    0.15    0.07
   0  -2   7  170.25    4.14
   0  -2   7  176.14    4.19
   1  -2   7   12.39    0.52
   1  -2   7   12.18    0.58
   2  -2   7   56.64    1.65
   2  -2   7   58.57    1.70
   2  -2   7   56.88    1.55
   3  -2   7   51.96    1.59
   3  -2   7   49.32    1.56
   3  -2   7   50.95    1.42
   4  -2   7    0.40    0.23
   4  -2   7   -0.01    0.22
   5  -2   7   34.11    1.25
   5  -2   7   35.57    1.36
   6   1  -7    5.01    0.54
   5   1  -7    0.39    0.25
   4   1  -7   72.46    1.89
   4   1  -7   77.66    2.12
  -4  -1   7   72.28    1.93
   3   1  -7    3.82    0.24
  -3  -1   7    3.75    0.32
  -3  -1   7    4.29    0.26
   2   1  -7   71.98    1.78
  -2  -1   7   72.47    1.87
  -2  -1   7   72.43    1.90
  -2  -1   7   73.28    1.87
  -1  -1   7   49.55    1.40
  -1  -1   7   50.10    1.41
  -1  -1   7   52.06    1.31
   0  -1   7    6.13    0.35
   0  -1   7    6.10    0.25
   0  -1   7    5.21    0.37
   1  -1   7  263.19    5.87
   1  -1   7  256.74    6.11
   1  -1   7  252.94    6.01
   2  -1   7    4.29    0.40
   2  -1   7    4.18    0.31
   2  -1   7    4.06    0.40
   3  -1   7   28.40    0.93
   3  -1   7   28.37    1.04
   3  -1   7   28.10    1.05
   4  -1   7    5.38    0.53
   4  -1   7    5.61    0.50
   4  -1   7    4.22    0.36
   5  -1   7   15.89    0.78
   5  -1   7   15.78    0.88
   6   0  -7   51.75    1.76
   5   0  -7    8.26    0.58
   4   0  -7    5.70    0.52
  -4   0   7    6.45    0.36
  -3   0   7   59.94    1.57
  -3   0   7   58.86    1.61
  -3   0   7   61.92    1.72
   2   0  -7    0.11    0.09
  -2   0   7    0.23    0.13
  -2   0   7    0.24    0.13
  -2   0   7    0.24    0.14
   1   0  -7  119.74    2.82
  -1   0   7  118.26    3.00
  -1   0   7  123.05    3.03
  -1   0   7  128.40    2.98
   0   0   7   13.45    0.48
   0   0   7   11.15    0.55
   0   0   7   13.64    0.55
   1   0   7   43.08    1.33
   1   0   7   46.55    1.29
   1   0   7   41.96    1.19
   2   0   7   37.37    1.11
   2   0   7   38.58    1.24
   2   0   7   37.57    1.15
   3   0   7    3.67    0.41
   3   0   7    3.14    0.33
   3   0   7    3.33    0.39
   4   0   7   66.59    1.92
   4   0   7   62.03    1.93
   4   0   7   62.19    1.77
   5   0   7    0.09    0.24
   5   0   7    0.01    0.23
   6  -1  -7    1.48    0.36
   5  -1  -7   32.10    1.22
   4  -1  -7    0.18    0.22
  -4   1   7    0.08    0.20
  -4   1   7   -0.02    0.13
  -3   1   7   91.90    2.28
  -3   1   7   86.24    2.39
  -2   1   7   79.16    2.13
  -2   1   7   81.21    2.08
  -2   1   7   79.92    2.10
  -1   1   7   32.48    1.02
  -1   1   7   32.46    1.04
  -1   1   7   31.33    1.00
   0   1   7  158.99    3.92
   0   1   7  162.91    3.84
   0   1   7  154.46    3.85
   1   1   7    0.70    0.19
   1   1   7    0.56    0.17
   1   1   7    1.09    0.24
   2   1   7  111.36    2.91
   2   1   7  110.81    2.81
   2   1   7  107.70    2.80
   3   1   7    7.66    0.47
   3   1   7    7.32    0.52
   3   1   7    7.59    0.53
   3   1   7    7.52    0.49
   4   1   7    1.73    0.27
   4   1   7    1.23    0.31
   4   1   7    2.45    0.39
   5   1   7   21.51    0.99
   6  -2  -7    2.72    0.45
  -6   2   7    2.19    0.45
   5  -2  -7    4.02    0.49
  -5   2   7    3.69    0.49
   4  -2  -7   56.22    1.78
  -4   2   7   57.59    1.56
  -4   2   7   59.20    1.84
  -3   2   7    0.61    0.18
  -3   2   7    0.62    0.24
  -2   2   7   78.10    2.14
  -2   2   7   76.20    2.03
  -1   2   7   44.21    1.33
  -1   2   7   41.34    1.27
  -1   2   7   42.74    1.33
   0   2   7    0.20    0.18
   0   2   7    0.12    0.15
   0   2   7    0.24    0.14
   1   2   7   50.35    1.58
   1   2   7   54.14    1.55
   1   2   7   48.82    1.50
   2   2   7    0.54    0.22
   2   2   7    0.20    0.19
   2   2   7    0.04    0.22
   3   2   7   78.91    2.24
   3   2   7   77.84    2.15
   3   2   7   73.39    2.20
   6  -3  -7   46.04    1.67
  -6   3   7   45.53    1.74
   5  -3  -7    0.66    0.30
  -5   3   7    1.38    0.36
   4  -3  -7    1.77    0.36
  -4   3   7    1.84    0.36
  -3   3   7   29.54    0.95
  -3   3   7   26.60    1.09
  -2   3   7    8.43    0.55
  -2   3   7    9.28    0.49
  -1   3   7  138.17    3.49
  -1   3   7  141.41    3.61
   0   3   7   22.26    0.88
   0   3   7   19.31    0.81
   1   3   7   29.47    1.08
   1   3   7   25.79    0.99
   2   3   7   25.47    0.97
   2   3   7   23.75    0.99
   3   3   7    0.23    0.20
   3   3   7    0.15    0.18
   3   3   7    0.15    0.24
   5  -4  -7   56.11    1.81
  -5   4   7   52.03    1.90
   4  -4  -7    0.39    0.28
  -4   4   7    0.32    0.27
  -3   4   7   13.01    0.59
  -3   4   7   11.37    0.71
  -2   4   7   10.25    0.66
  -2   4   7   10.97    0.58
  -1   4   7    1.35    0.27
  -1   4   7    1.20    0.30
   0   4   7  144.88    3.71
   0   4   7  146.32    3.83
   1   4   7   14.41    0.73
   1   4   7   14.07    0.78
   2   4   7   13.81    0.78
   3   4   7    1.56    0.38
   5  -5  -7   11.71    0.74
  -5   5   7   11.93    0.85
   4  -5  -7   32.75    1.23
  -4   5   7   32.33    1.40
  -3   5   7    1.62    0.27
  -3   5   7    2.73    0.45
  -2   5   7   30.52    1.08
  -2   5   7   28.47    1.22
  -1   5   7    2.32    0.35
  -1   5   7    2.16    0.40
   0   5   7   13.74    0.82
   0   5   7   15.30    0.76
   1   5   7   15.00    0.88
   2   5   7    0.29    0.27
  -3   6   7   13.85    0.88
  -2   6   7    4.65    0.59
  -1   6   7   38.36    1.52
   0   6   7    2.01    0.43
   1   6   7   36.35    1.49
   2   8  -8   22.25    1.07
  -2  -8   8   21.49    1.05
   1   8  -8   19.33    0.98
  -1  -8   8   19.96    0.98
  -1  -8   8   17.08    0.92
   0   8  -8    0.35    0.30
   0  -8   8    0.17    0.27
   0  -8   8    0.32    0.28
  -1   8  -8   38.58    1.48
   1  -8   8   39.64    1.38
   1  -8   8   41.12    1.56
   2  -8   8    0.62    0.37
   3   7  -8   47.70    1.66
  -3  -7   8   46.22    1.64
   2   7  -8   -0.24    0.24
  -2  -7   8    0.36    0.23
  -2  -7   8   -0.11    0.25
   1   7  -8   16.56    0.87
  -1  -7   8   16.21    0.83
  -1  -7   8   16.93    0.84
   0   7  -8    9.55    0.67
   0  -7   8   11.26    0.72
   0  -7   8   10.34    0.64
   1  -7   8    9.57    0.71
   1  -7   8    8.44    0.55
   2  -7   8   37.63    1.47
   2  -7   8   36.38    1.23
   3  -7   8    0.83    0.34
   4   6  -8    0.39    0.25
  -4  -6   8   -0.12    0.28
   3   6  -8   18.08    0.87
  -3  -6   8   17.63    0.89
   2   6  -8   19.50    0.89
  -2  -6   8   19.25    0.89
   1   6  -8   13.56    0.74
  -1  -6   8   14.10    0.72
  -1  -6   8   14.41    0.72
   0   6  -8   76.14    2.17
   0  -6   8   71.74    2.16
   0  -6   8   73.06    2.10
   1  -6   8    4.01    0.49
   1  -6   8    3.44    0.38
   2  -6   8   22.12    1.01
   2  -6   8   21.26    0.84
   3  -6   8   43.94    1.46
   3  -6   8   46.32    1.64
   4  -6   8    1.73    0.39
   4  -6   8    1.36    0.38
   5   5  -8    0.74    0.28
  -5  -5   8    0.53    0.28
   4   5  -8   51.99    1.67
  -4  -5   8   53.69    1.70
   3   5  -8    0.36    0.22
  -3  -5   8    0.64    0.26
   2   5  -8   62.47    1.84
  -2  -5   8   62.33    1.79
  -2  -5   8   62.74    1.86
   1   5  -8   39.61    1.27
  -1  -5   8   36.22    1.24
  -1  -5   8   36.64    1.24
   0  -5   8    6.03    0.49
   0  -5   8    5.61    0.43
   1  -5   8   82.57    2.19
   1  -5   8   78.87    2.31
   2  -5   8    0.96    0.22
   2  -5   8    1.00    0.30
   3  -5   8   34.50    1.23
   3  -5   8   35.31    1.34
   4  -5   8   12.42    0.73
   4  -5   8   12.68    0.80
   5   4  -8    6.65    0.51
  -5  -4   8    6.61    0.56
   4   4  -8   34.85    1.19
   4   4  -8   35.00    1.16
  -4  -4   8   32.90    1.18
   3   4  -8   20.16    0.79
  -3  -4   8   19.14    0.82
   2   4  -8    0.36    0.19
  -2  -4   8    0.46    0.19
  -2  -4   8    0.25    0.20
   1   4  -8   89.54    2.31
  -1  -4   8   83.86    2.30
  -1  -4   8   84.87    2.32
   0  -4   8   47.28    1.45
   0  -4   8   50.81    1.52
   1  -4   8   51.78    1.47
   1  -4   8   47.72    1.55
   2  -4   8   17.20    0.74
   2  -4   8   16.65    0.80
   2  -4   8   16.91    0.68
   3  -4   8    2.35    0.37
   3  -4   8    3.27    0.45
   3  -4   8    2.88    0.31
   4  -4   8   85.61    2.47
   4  -4   8   79.48    2.41
   5  -4   8    0.75    0.33
   5  -4   8    0.84    0.34
   6   3  -8    0.03    0.25
   5   3  -8   43.98    1.46
   5   3  -8   44.16    1.40
  -5  -3   8   41.68    1.35
   4   3  -8    0.22    0.18
   4   3  -8   -0.09    0.21
  -4  -3   8    0.01    0.17
   3   3  -8  144.79    3.61
  -3  -3   8  150.22    3.69
   2   3  -8   17.70    0.66
  -2  -3   8   17.48    0.66
  -2  -3   8   15.50    0.68
   1   3  -8    3.01    0.31
  -1  -3   8    2.27    0.29
  -1  -3   8    1.88    0.27
   0  -3   8  150.03    3.74
   0  -3   8  155.04    3.80
   1  -3   8   13.75    0.58
   1  -3   8   12.09    0.63
   2  -3   8   79.09    2.23
   2  -3   8   77.44    2.07
   2  -3   8   78.17    2.17
   3  -3   8    7.41    0.56
   3  -3   8    8.40    0.59
   3  -3   8    8.96    0.48
   4  -3   8    0.29    0.27
   4  -3   8    0.33    0.28
   5  -3   8   29.82    1.21
   5  -3   8   29.34    1.26
   6   2  -8    0.03    0.27
   5   2  -8    2.03    0.36
  -5  -2   8    1.77    0.27
   4   2  -8   92.23    2.39
  -4  -2   8   95.08    2.46
   3   2  -8    8.97    0.42
  -3  -2   8    9.26    0.50
  -3  -2   8    8.85    0.41
   2   2  -8   79.22    2.04
  -2  -2   8   81.20    2.15
  -2  -2   8   79.94    2.02
  -2  -2   8   83.18    2.11
   1   2  -8   13.66    0.53
  -1  -2   8   14.04    0.61
  -1  -2   8   13.82    0.43
  -1  -2   8   13.77    0.60
   0  -2   8    9.98    0.50
   0  -2   8   10.72    0.54
   1  -2   8  124.65    3.24
   1  -2   8  127.52    3.15
   2  -2   8    3.70    0.40
   2  -2   8    4.47    0.46
   2  -2   8    3.93    0.35
   3  -2   8   83.68    2.21
   3  -2   8   84.20    2.37
   3  -2   8   81.87    2.37
   4  -2   8    0.10    0.25
   4  -2   8    0.37    0.26
   5  -2   8   18.93    0.98
   5  -2   8   17.85    0.90
   6   1  -8   72.60    2.25
   5   1  -8    2.40    0.38
  -4  -1   8   18.21    0.71
  -3  -1   8   37.90    1.17
  -3  -1   8   35.91    1.07
  -3  -1   8   36.70    1.14
   2   1  -8   86.12    2.06
  -2  -1   8   83.07    2.19
  -2  -1   8   85.63    2.23
  -2  -1   8   83.98    2.16
   1   1  -8  136.83    3.25
  -1  -1   8  139.96    3.27
  -1  -1   8  134.96    3.41
  -1  -1   8  139.17    3.42
   0  -1   8   15.51    0.64
   0  -1   8   16.05    0.50
   0  -1   8   15.92    0.68
   1  -1   8   58.42    1.71
   1  -1   8   59.70    1.46
   1  -1   8   55.85    1.62
   2  -1   8   82.55    2.31
   2  -1   8   82.55    2.19
   3  -1   8    1.28    0.24
   3  -1   8    0.93    0.28
   3  -1   8    1.18    0.28
   4  -1   8   53.88    1.71
   4  -1   8   54.17    1.75
   4  -1   8   49.52    1.55
   5  -1   8    0.24    0.27
   5  -1   8   -0.14    0.25
   6   0  -8    6.43    0.64
   5   0  -8   63.63    1.98
  -4   0   8    6.19    0.50
  -4   0   8    6.15    0.39
  -3   0   8   86.58    2.32
  -3   0   8   84.98    2.24
  -3   0   8   86.15    2.20
  -2   0   8   30.25    1.00
  -2   0   8   32.43    1.01
  -2   0   8   30.18    0.99
  -1   0   8   14.97    0.63
  -1   0   8   14.95    0.58
  -1   0   8   15.08    0.64
   0   0   8  182.33    4.39
   0   0   8  183.71    4.28
   0   0   8  176.31    4.42
   1   0   8    1.15    0.23
   1   0   8    0.97    0.17
   1   0   8    1.32    0.27
   2   0   8   55.38    1.73
   2   0   8   57.66    1.56
   2   0   8   57.19    1.64
   3   0   8    6.19    0.57
   3   0   8    5.74    0.47
   4   0   8   17.45    0.89
   4   0   8   18.08    0.87
   4   0   8   19.09    0.80
   5   0   8   13.53    0.81
   6  -1  -8    3.78    0.54
  -6   1   8    3.74    0.55
   5  -1  -8   38.22    1.43
  -5   1   8   40.94    1.49
  -4   1   8   20.01    0.74
  -4   1   8   19.03    0.89
  -3   1   8   -0.03    0.15
  -3   1   8    0.03    0.17
  -2   1   8   90.55    2.44
  -2   1   8   94.36    2.42
  -2   1   8   92.97    2.43
  -1   1   8   32.25    1.08
  -1   1   8   33.67    1.08
  -1   1   8   35.08    1.14
   0   1   8   35.69    1.19
   0   1   8   35.34    1.10
   0   1   8   33.24    1.12
   1   1   8   30.42    1.12
   1   1   8   30.93    1.06
   1   1   8   31.73    1.02
   2   1   8    0.57    0.21
   2   1   8    0.50    0.19
   2   1   8    0.66    0.26
   3   1   8  102.81    2.76
   3   1   8  102.93    2.76
   3   1   8  105.25    2.87
   4   1   8    3.42    0.47
   4   1   8    3.37    0.41
   6  -2  -8   31.30    1.33
  -6   2   8   31.48    1.38
   5  -2  -8    0.04    0.25
  -5   2   8    0.30    0.27
   4  -2  -8   89.68    2.56
  -4   2   8   90.55    2.60
  -4   2   8   88.67    2.33
  -3   2   8    7.36    0.45
  -3   2   8    7.35    0.52
  -2   2   8    2.16    0.29
  -2   2   8    2.46    0.33
  -1   2   8  104.56    2.78
  -1   2   8  104.70    2.74
  -1   2   8  106.81    2.81
   0   2   8    0.24    0.20
   0   2   8   -0.11    0.16
   0   2   8    0.25    0.19
   1   2   8   79.08    2.30
   1   2   8   79.81    2.22
   1   2   8   82.43    2.24
   2   2   8   13.47    0.70
   2   2   8   14.89    0.72
   2   2   8   15.47    0.80
   3   2   8    0.62    0.26
   3   2   8    0.67    0.27
   3   2   8    0.65    0.28
   5  -3  -8   45.84    1.63
  -5   3   8   46.30    1.71
   4  -3  -8   -0.27    0.25
  -4   3   8    0.31    0.27
  -3   3   8   41.25    1.46
  -3   3   8   41.90    1.30
  -2   3   8   13.53    0.72
  -2   3   8   13.35    0.65
  -1   3   8   19.15    0.88
  -1   3   8   21.43    0.85
   0   3   8   56.98    1.72
   0   3   8   56.50    1.77
   1   3   8    3.02    0.41
   1   3   8    3.69    0.42
   2   3   8   56.95    1.76
   2   3   8   56.44    1.81
   3   3   8    0.70    0.32
   3   3   8    0.79    0.26
   5  -4  -8   18.84    0.96
  -5   4   8   20.11    1.07
   4  -4  -8   11.68    0.75
  -4   4   8   12.25    0.81
  -3   4   8    7.59    0.49
  -3   4   8    7.76    0.62
  -2   4   8   37.13    1.41
  -2   4   8   38.93    1.28
  -1   4   8    0.10    0.21
  -1   4   8   -0.04    0.23
   0   4   8   49.35    1.61
   0   4   8   50.87    1.70
   1   4   8   15.02    0.82
   1   4   8   15.33    0.79
   2   4   8    0.43    0.28
   2   4   8    0.39    0.24
   4  -5  -8   45.65    1.58
  -4   5   8   46.50    1.75
   3  -5  -8    0.36    0.31
  -3   5   8    0.72    0.33
  -2   5   8    0.98    0.27
  -2   5   8    0.29    0.31
  -1   5   8   59.56    1.99
  -1   5   8   59.06    1.85
   0   5   8    0.05    0.25
   0   5   8    0.07    0.23
   1   5   8   27.20    1.22
  -1   6   8    2.74    0.54
   1   8  -9   30.77    1.31
  -1  -8   9   32.80    1.32
  -1  -8   9   32.81    1.32
   0   8  -9    3.17    0.49
   0  -8   9    2.45    0.41
   0  -8   9    2.96    0.46
  -1   8  -9    9.21    0.73
   1  -8   9    9.18    0.73
   1  -8   9    9.59    0.64
   3   7  -9   31.69    1.29
  -3  -7   9   31.25    1.28
   2   7  -9    0.56    0.29
  -2  -7   9    0.32    0.26
  -2  -7   9    0.58    0.31
   1   7  -9    0.47    0.29
  -1  -7   9    0.12    0.27
  -1  -7   9    0.42    0.28
   0   7  -9   37.92    1.44
   0  -7   9   41.19    1.41
   0  -7   9   41.02    1.49
   1  -7   9    0.64    0.23
   1  -7   9    0.18    0.29
   2  -7   9   13.99    0.70
   2  -7   9   12.80    0.84
   3  -7   9    3.89    0.55
   4   6  -9   55.98    1.82
   3   6  -9   -0.24    0.23
  -3  -6   9    0.19    0.27
   2   6  -9   24.47    1.05
  -2  -6   9   26.24    1.01
  -2  -6   9   24.38    1.05
   1   6  -9    0.09    0.24
  -1  -6   9    0.11    0.24
  -1  -6   9    0.03    0.22
   0   6  -9   18.08    0.87
   0  -6   9   18.19    0.90
   0  -6   9   17.56    0.82
   1  -6   9   20.40    0.87
   1  -6   9   22.38    1.01
   2  -6   9   -0.31    0.26
   2  -6   9    0.18    0.19
   3  -6   9   26.65    1.21
   5   5  -9    2.10    0.40
  -5  -5   9    1.34    0.36
   4   5  -9   16.06    0.81
  -4  -5   9   19.11    0.88
   3   5  -9    6.28    0.50
  -3  -5   9    7.81    0.56
   2   5  -9   13.08    0.69
  -2  -5   9   11.67    0.66
  -2  -5   9   11.28    0.61
   1   5  -9   54.83    1.68
  -1  -5   9   54.33    1.68
  -1  -5   9   54.28    1.68
   0  -5   9    4.18    0.46
   0  -5   9    4.29    0.42
   1  -5   9   29.29    1.15
   1  -5   9   28.69    1.03
   2  -5   9   13.85    0.65
   2  -5   9   12.96    0.77
   3  -5   9   -0.40    0.21
   3  -5   9    0.04    0.22
   4  -5   9   34.61    1.40
   4  -5   9   34.45    1.36
   5   4  -9   30.60    1.16
  -5  -4   9   31.74    1.16
   4   4  -9    7.35    0.50
   4   4  -9    6.98    0.53
  -4  -4   9    7.10    0.53
   3   4  -9   95.13    2.52
  -3  -4   9   93.75    2.57
   2   4  -9    0.01    0.18
  -2  -4   9    0.22    0.19
  -2  -4   9    0.25    0.18
   1   4  -9    5.53    0.42
  -1  -4   9    4.55    0.44
  -1  -4   9    4.91    0.41
   0  -4   9   60.37    1.79
   0  -4   9   57.73    1.72
   1  -4   9    2.86    0.40
   1  -4   9    2.22    0.30
   2  -4   9   20.46    0.81
   2  -4   9   20.00    0.93
   3  -4   9    0.17    0.18
   3  -4   9   -0.15    0.22
   3  -4   9    0.47    0.27
   4  -4   9    9.82    0.71
   4  -4   9   10.17    0.72
   5   3  -9   15.01    0.79
  -5  -3   9   13.36    0.69
   4   3  -9   16.64    0.70
  -4  -3   9   15.10    0.72
   3   3  -9    0.07    0.16
  -3  -3   9   -0.26    0.16
   2   3  -9   71.77    1.90
  -2  -3   9   73.75    2.01
  -2  -3   9   66.87    1.92
   1   3  -9    0.14    0.18
  -1  -3   9    0.44    0.20
  -1  -3   9    0.19    0.19
   0  -3   9   40.71    1.28
   0  -3   9   40.01    1.32
   1  -3   9   16.76    0.82
   1  -3   9   18.90    0.75
   2  -3   9    1.02    0.23
   2  -3   9    1.43    0.33
   3  -3   9   47.37    1.67
   3  -3   9   52.13    1.51
   3  -3   9   49.92    1.64
   4  -3   9    5.42    0.59
   4  -3   9    6.10    0.61
   6   2  -9   33.67    1.35
   5   2  -9   11.51    0.69
  -5  -2   9    9.08    0.54
  -4  -2   9   76.40    2.10
  -3  -2   9    5.45    0.44
  -3  -2   9    6.42    0.46
  -3  -2   9    5.29    0.38
   2   2  -9   19.13    0.66
  -2  -2   9   18.16    0.76
  -2  -2   9   19.06    0.74
   1   2  -9   35.77    1.06
  -1  -2   9   36.61    1.18
  -1  -2   9   34.64    1.16
   0  -2   9    6.56    0.44
   0  -2   9    6.81    0.48
   1  -2   9   77.86    2.08
   1  -2   9   74.08    2.17
   2  -2   9   31.09    1.05
   2  -2   9   28.49    1.13
   3  -2   9    0.52    0.25
   3  -2   9    0.14    0.21
   3  -2   9    0.22    0.25
   4  -2   9   13.05    0.77
   4  -2   9   12.16    0.77
   6   1  -9    4.91    0.59
   5   1  -9   47.29    1.63
  -4  -1   9   11.49    0.58
  -4  -1   9   12.28    0.66
  -3  -1   9   73.75    1.95
  -3  -1   9   71.30    2.00
  -3  -1   9   74.42    2.02
  -2  -1   9    7.35    0.47
  -2  -1   9    6.95    0.42
  -2  -1   9    6.71    0.37
  -1  -1   9   60.49    1.53
  -1  -1   9   58.78    1.70
  -1  -1   9   56.55    1.68
   0  -1   9    9.59    0.56
   0  -1   9    9.45    0.52
   1  -1   9    1.23    0.25
   1  -1   9    1.82    0.33
   2  -1   9   67.98    2.06
   2  -1   9   69.91    1.95
   3  -1   9    2.14    0.40
   3  -1   9    1.93    0.32
   4  -1   9   19.84    0.98
   4  -1   9   19.62    0.94
   6   0  -9    0.10    0.29
  -6   0   9    0.18    0.31
   5   0  -9   30.23    1.23
  -5   0   9   31.64    1.25
  -4   0   9    0.22    0.20
  -4   0   9    0.75    0.26
  -3   0   9    4.96    0.42
  -3   0   9    5.48    0.43
  -3   0   9    4.79    0.37
  -2   0   9   91.35    2.40
  -2   0   9   88.77    2.36
  -2   0   9   90.35    2.40
  -1   0   9    0.10    0.17
  -1   0   9    0.27    0.20
  -1   0   9    0.30    0.14
   0   0   9   50.84    1.55
   0   0   9   51.14    1.59
   0   0   9   52.85    1.43
   1   0   9    2.91    0.39
   1   0   9    3.80    0.39
   1   0   9    4.15    0.45
   2   0   9    0.36    0.23
   2   0   9    0.14    0.18
   3   0   9   68.60    1.98
   3   0   9   68.19    2.11
   4   0   9    0.13    0.23
   4   0   9    0.91    0.32
   6  -1  -9   35.84    1.44
  -6   1   9   35.21    1.47
   5  -1  -9    0.07    0.28
  -5   1   9    0.25    0.26
  -4   1   9   99.70    2.80
  -4   1   9   99.98    2.61
  -3   1   9   13.88    0.70
  -3   1   9   13.03    0.64
  -2   1   9    5.87    0.44
  -2   1   9    6.94    0.48
  -2   1   9    5.83    0.44
  -1   1   9   94.47    2.55
  -1   1   9   96.91    2.54
  -1   1   9   95.64    2.60
   0   1   9    6.56    0.50
   0   1   9    5.97    0.45
   0   1   9    6.82    0.43
   1   1   9   21.51    0.95
   1   1   9   22.13    0.89
   1   1   9   22.75    0.84
   2   1   9    0.35    0.22
   2   1   9    0.74    0.27
   2   1   9    0.68    0.20
   3   1   9   10.46    0.72
   3   1   9   10.09    0.62
   4   1   9   16.48    0.81
   4   1   9   15.38    0.89
   5  -2  -9   20.38    1.01
  -5   2   9   22.62    1.09
  -4   2   9    1.84    0.42
  -4   2   9    1.77    0.37
  -3   2   9   51.30    1.67
  -3   2   9   50.62    1.53
  -2   2   9    2.70    0.34
  -2   2   9    2.92    0.38
  -1   2   9   27.64    1.04
  -1   2   9   28.77    1.06
   0   2   9   14.00    0.75
   0   2   9   13.29    0.68
   0   2   9   13.49    0.69
   1   2   9    2.72    0.41
   1   2   9    3.50    0.38
   1   2   9    2.88    0.39
   2   2   9   50.63    1.61
   2   2   9   49.19    1.69
   2   2   9   48.78    1.59
   3   2   9    5.41    0.83
   3   2   9    6.66    0.58
   5  -3  -9   40.79    1.54
  -5   3   9   42.11    1.64
   4  -3  -9    3.93    0.52
  -4   3   9    4.26    0.53
  -3   3   9   16.14    0.85
  -3   3   9   16.76    0.75
  -2   3   9   14.17    0.70
  -2   3   9   12.98    0.74
  -1   3   9    3.73    0.44
  -1   3   9    4.05    0.43
   0   3   9   54.91    1.78
   0   3   9   56.72    1.75
   1   3   9    6.68    0.55
   1   3   9    7.41    0.56
   2   3   9   -0.09    0.23
   2   3   9   -0.05    0.23
   4  -4  -9   42.03    1.53
  -4   4   9   41.10    1.61
  -3   4   9    0.67    0.25
  -3   4   9    0.69    0.35
  -2   4   9   25.36    1.14
  -2   4   9   24.99    1.01
  -1   4   9    6.80    0.64
  -1   4   9    6.44    0.56
   0   4   9    0.63    0.28
   0   4   9    0.12    0.24
   1   4   9   27.61    1.20
   1   4   9   28.21    1.15
  -2   5   9   -0.01    0.27
  -2   5   9    0.56    0.26
  -1   5   9   18.76    1.05
  -1   5   9   21.46    0.98
   0   5   9    3.54    0.47
   0   5   9    2.89    0.50
   2   7 -10   24.69    1.09
  -2  -7  10   23.35    1.08
   1   7 -10    0.34    0.29
  -1  -7  10    0.64    0.29
  -1  -7  10    0.26    0.29
   0   7 -10   53.21    1.81
   0  -7  10   56.47    1.78
   0  -7  10   53.22    1.84
   1  -7  10    7.37    0.72
   1  -7  10    8.13    0.60
   2  -7  10    0.91    0.39
   2  -7  10    0.55    0.33
   3   6 -10   10.08    0.68
  -3  -6  10    9.37    0.67
   2   6 -10    4.60    0.50
  -2  -6  10    4.77    0.54
  -2  -6  10    5.17    0.51
   1   6 -10   16.82    0.85
  -1  -6  10   16.46    0.83
  -1  -6  10   16.73    0.83
   0   6 -10    0.81    0.30
   0  -6  10    0.54    0.24
   0  -6  10    0.61    0.31
   1  -6  10   68.97    2.05
   1  -6  10   71.26    2.23
   2  -6  10   12.34    0.67
   2  -6  10   12.24    0.80
   3  -6  10    1.40    0.39
   4   5 -10    1.70    0.33
  -4  -5  10    2.16    0.37
   3   5 -10   74.48    2.14
  -3  -5  10   73.31    2.19
   2   5 -10    0.96    0.28
  -2  -5  10    0.83    0.26
  -2  -5  10    0.29    0.23
   1   5 -10   32.15    1.16
  -1  -5  10   33.28    1.21
  -1  -5  10   31.13    1.17
   0  -5  10    2.87    0.38
   0  -5  10    3.44    0.44
   1  -5  10    5.75    0.51
   1  -5  10    6.78    0.63
   2  -5  10   46.62    1.50
   2  -5  10   49.59    1.72
   3  -5  10    0.40    0.30
  -5  -4  10    8.21    0.62
   4   4 -10    0.09    0.29
  -4  -4  10    0.05    0.26
   3   4 -10    7.47    0.50
  -3  -4  10    6.95    0.54
   2   4 -10  122.87    3.18
  -2  -4  10  125.88    3.29
  -2  -4  10  124.25    3.20
   1   4 -10    1.13    0.27
  -1  -4  10    2.19    0.35
  -1  -4  10    1.37    0.30
   0  -4  10   47.50    1.56
   0  -4  10   47.60    1.51
   1  -4  10    2.02    0.32
   1  -4  10    2.43    0.41
   2  -4  10   10.98    0.72
   2  -4  10   10.66    0.58
   3  -4  10   44.93    1.64
   4  -4  10    0.15    0.31
   5   3 -10    0.28    0.27
  -5  -3  10    0.61    0.26
  -4  -3  10   69.39    2.02
  -3  -3  10    2.37    0.35
   2   3 -10   25.40    0.87
  -2  -3  10   25.03    0.97
  -2  -3  10   23.95    0.91
   1   3 -10   72.16    1.93
  -1  -3  10   66.56    2.01
  -1  -3  10   73.48    2.05
   0  -3  10    5.90    0.49
   0  -3  10    5.68    0.49
   1  -3  10   32.50    1.12
   1  -3  10   30.35    1.19
   2  -3  10    1.33    0.35
   2  -3  10    0.88    0.25
   3  -3  10   23.44    1.07
   3  -3  10   21.85    0.90
   4  -3  10   12.25    0.79
   5   2 -10   34.61    1.34
  -4  -2  10    0.70    0.25
  -3  -2  10   65.30    1.90
  -2  -2  10    0.79    0.24
  -2  -2  10    0.60    0.21
  -1  -2  10  110.32    2.93
  -1  -2  10  112.56    2.95
   0  -2  10    2.11    0.34
   0  -2  10    2.28    0.33
   1  -2  10   11.90    0.68
   1  -2  10   10.33    0.58
   2  -2  10   62.84    1.98
   2  -2  10   62.35    1.84
   3  -2  10    0.40    0.28
   3  -2  10    0.01    0.21
   4  -2  10   21.12    1.06
   5   1 -10   58.88    1.94
  -5  -1  10   60.41    1.92
  -4  -1  10    7.10    0.52
  -4  -1  10    6.10    0.50
  -3  -1  10   14.29    0.69
  -3  -1  10   14.29    0.65
  -2  -1  10   43.95    1.39
  -2  -1  10   42.75    1.36
  -1  -1  10    0.44    0.23
  -1  -1  10    0.85    0.25
   0  -1  10  110.91    2.87
   0  -1  10  105.13    2.91
   1  -1  10    5.29    0.54
   1  -1  10    5.45    0.48
   2  -1  10    5.65    0.58
   2  -1  10    6.02    0.51
   3  -1  10   30.64    1.25
   3  -1  10   29.78    1.11
   4  -1  10    1.26    0.36
   5   0 -10    1.45    0.38
  -5   0  10    1.09    0.32
  -4   0  10   79.50    2.19
  -3   0  10    2.23    0.32
  -3   0  10    2.08    0.32
  -3   0  10    2.15    0.31
  -2   0  10   65.47    1.93
  -2   0  10   68.93    1.95
  -2   0  10   67.67    1.88
  -1   0  10   21.05    0.90
  -1   0  10   22.04    0.90
   0   0  10    7.46    0.51
   0   0  10    7.06    0.56
   1   0  10   27.85    1.05
   1   0  10   27.50    1.12
   2   0  10    0.63    0.29
   2   0  10    0.27    0.23
   3   0  10   43.76    1.59
   3   0  10   43.03    1.46
   5  -1 -10    5.69    0.63
  -5   1  10    5.12    0.61
  -4   1  10    9.99    0.56
  -4   1  10    9.27    0.65
  -3   1  10   65.14    1.87
  -3   1  10   61.57    1.90
  -2   1  10   10.67    0.60
  -2   1  10   10.82    0.61
  -2   1  10    9.50    0.59
  -1   1  10   95.18    2.61
  -1   1  10   91.25    2.48
  -1   1  10   91.45    2.54
   0   1  10    7.74    0.54
   0   1  10    7.63    0.58
   1   1  10   11.62    0.67
   1   1  10   13.28    0.79
   2   1  10   23.99    1.01
   2   1  10   26.30    1.13
   3   1  10    1.81    0.42
   3   1  10    1.34    0.32
   5  -2 -10   55.48    1.93
  -5   2  10   57.70    1.98
  -4   2  10   -0.11    0.26
  -3   2  10   21.72    0.91
  -3   2  10   22.40    1.00
  -2   2  10   17.43    0.82
  -2   2  10   19.17    0.87
  -1   2  10    1.06    0.29
  -1   2  10    0.75    0.25
   0   2  10   55.37    1.84
   0   2  10   55.59    1.74
   0   2  10   56.51    1.76
   1   2  10    2.24    0.36
   1   2  10    2.97    0.41
   1   2  10    3.38    0.48
   2   2  10   11.02    0.69
   2   2  10   11.80    0.80
   4  -3 -10   62.23    2.07
  -4   3  10   63.33    2.10
  -3   3  10   -0.07    0.24
  -3   3  10    0.31    0.23
  -2   3  10   45.26    1.49
  -2   3  10   44.04    1.58
  -1   3  10    1.78    0.35
  -1   3  10    1.42    0.34
   0   3  10   11.52    0.70
   0   3  10   11.14    0.71
   1   3  10   49.60    1.67
  -3   4  10   31.52    1.19
  -3   4  10   29.88    1.30
  -2   4  10    0.08    0.30
  -2   4  10    0.05    0.24
  -1   4  10   41.21    1.47
  -1   4  10   40.93    1.56
   0   4  10    0.03    0.27
   0   4  10    0.21    0.27
   1   7 -11   15.01    0.85
  -1  -7  11   15.11    0.83
  -1  -7  11   12.95    0.83
   0   7 -11    0.76    0.35
   0  -7  11    0.28    0.26
   0  -7  11    0.74    0.33
   3   6 -11   28.08    1.14
  -3  -6  11   28.40    1.18
   2   6 -11    0.64    0.30
  -2  -6  11    1.23    0.31
   1   6 -11   33.33    1.26
  -1  -6  11   30.90    1.25
  -1  -6  11   32.53    1.26
   0   6 -11   -0.16    0.26
   0  -6  11    0.49    0.26
   0  -6  11    0.29    0.29
   1  -6  11    7.52    0.57
   1  -6  11    6.78    0.69
   2  -6  11   27.62    1.08
   2  -6  11   26.74    1.24
  -4  -5  11    1.45    0.36
   3   5 -11    6.62    0.53
  -3  -5  11    6.70    0.62
   2   5 -11   37.00    1.27
  -2  -5  11   37.17    1.29
  -2  -5  11   32.66    1.30
   1   5 -11   10.39    0.64
  -1  -5  11    8.06    0.60
  -1  -5  11    8.68    0.62
   0   5 -11   37.08    1.34
   0  -5  11   37.10    1.40
   0  -5  11   40.88    1.39
   1  -5  11    0.37    0.31
   1  -5  11    0.01    0.20
   2  -5  11   14.45    0.73
   2  -5  11   14.74    0.88
  -4  -4  11   22.21    0.98
  -3  -4  11    1.50    0.33
   2   4 -11   47.87    1.49
  -2  -4  11   48.76    1.55
  -2  -4  11   48.19    1.59
   1   4 -11   14.89    0.72
  -1  -4  11   15.32    0.78
  -1  -4  11   15.86    0.79
   0  -4  11    0.28    0.22
   0  -4  11   -0.15    0.24
   1  -4  11    9.75    0.69
   1  -4  11    9.89    0.60
   2  -4  11   -0.36    0.24
   2  -4  11   -0.17    0.20
   3  -4  11   39.93    1.58
  -4  -3  11    1.33    0.29
  -3  -3  11   32.97    1.22
  -2  -3  11    7.75    0.52
  -2  -3  11    8.01    0.57
  -1  -3  11  102.75    2.84
  -1  -3  11  105.58    2.84
   0  -3  11   -0.05    0.20
   0  -3  11    0.13    0.22
   1  -3  11    5.06    0.48
   1  -3  11    5.74    0.61
   2  -3  11   12.93    0.70
   2  -3  11   11.54    0.76
   3  -3  11   -0.10    0.24
   3  -3  11    0.58    0.32
   5   2 -11   60.51    2.00
  -4  -2  11    0.25    0.25
  -3  -2  11    1.34    0.32
  -2  -2  11   13.97    0.69
  -2  -2  11   12.76    0.70
  -1  -2  11    1.96    0.33
  -1  -2  11    1.64    0.34
   0  -2  11   78.01    2.29
   0  -2  11   76.66    2.21
   1  -2  11    0.95    0.28
   1  -2  11    0.76    0.32
   2  -2  11   10.77    0.73
   2  -2  11   10.61    0.63
   3  -2  11    1.93    0.43
   3  -2  11    2.06    0.35
   5   1 -11   -0.43    0.30
  -4  -1  11   63.44    1.89
  -3  -1  11    0.74    0.26
  -2  -1  11   37.81    1.31
  -2  -1  11   38.40    1.30
  -1  -1  11    3.81    0.45
  -1  -1  11    3.36    0.43
   0  -1  11   20.38    0.95
   0  -1  11   21.55    0.92
   1  -1  11   45.39    1.50
   1  -1  11   44.16    1.57
   2  -1  11    2.03    0.42
   2  -1  11    1.73    0.34
   3  -1  11   17.18    0.83
   3  -1  11   16.67    0.94
   5   0 -11    0.42    0.35
  -4   0  11   12.45    0.70
  -3   0  11   48.37    1.56
  -2   0  11   12.17    0.69
  -2   0  11   12.12    0.69
  -1   0  11   71.58    2.14
  -1   0  11   71.99    2.12
   0   0  11    0.57    0.29
   0   0  11    0.77    0.26
   1   0  11   19.96    0.88
   1   0  11   17.39    0.92
   2   0  11    8.36    0.68
   2   0  11    7.41    0.57
  -4   1  11    1.41    0.34
  -4   1  11    1.39    0.32
  -3   1  11   49.89    1.60
  -3   1  11   48.72    1.61
  -2   1  11   11.17    0.69
  -1   1  11    0.21    0.24
  -1   1  11    0.54    0.29
   0   1  11   17.85    0.87
   0   1  11   17.77    0.94
   1   1  11   -0.28    0.25
   1   1  11    0.03    0.21
   2   1  11   31.95    1.25
   2   1  11   33.81    1.39
  -4   2  11   26.43    1.19
  -3   2  11    5.01    0.56
  -3   2  11    5.01    0.51
  -2   2  11   66.80    2.06
  -1   2  11    1.98    0.36
   0   2  11   18.17    0.89
   1   2  11   12.46    0.75
  -3   3  11   14.98    0.80
  -3   3  11   14.69    0.85
  -2   3  11    0.01    0.26
  -2   3  11   -0.09    0.26
  -1   3  11   31.59    1.25
  -1   3  11   31.13    1.27
   0   3  11    2.53    0.42
   1   6 -12    2.35    0.42
  -1  -6  12    2.86    0.44
  -1  -6  12    2.90    0.44
   0   6 -12   35.05    1.37
   0  -6  12   35.21    1.35
   0  -6  12   38.03    1.46
  -3  -5  12    0.11    0.24
  -2  -5  12   29.81    1.22
   1   5 -12    0.64    0.30
  -1  -5  12    0.79    0.30
  -1  -5  12    0.75    0.34
   0   5 -12    8.86    0.70
   0  -5  12    9.22    0.64
   0  -5  12    8.20    0.74
   1  -5  12   27.19    1.10
   1  -5  12   26.13    1.20
  -3  -4  12   22.17    1.00
  -2  -4  12    2.24    0.38
  -2  -4  12    2.65    0.41
  -1  -4  12   66.39    2.07
  -1  -4  12   66.61    2.05
   0  -4  12   -0.02    0.26
   0  -4  12   -0.12    0.20
   1  -4  12   14.40    0.76
   1  -4  12   12.83    0.83
   2  -4  12    5.92    0.57
   2  -4  12    7.83    0.76
  -4  -3  12   -0.21    0.24
  -3  -3  12   20.31    0.96
  -2  -3  12   13.42    0.76
  -2  -3  12   13.52    0.73
  -1  -3  12    5.40    0.56
  -1  -3  12    4.69    0.51
   0  -3  12   33.87    1.35
   0  -3  12   38.01    1.34
   1  -3  12    0.74    0.30
   1  -3  12    1.15    0.35
   2  -3  12   40.88    1.55
   2  -3  12   36.08    1.34
  -4  -2  12   30.53    1.18
  -3  -2  12    0.52    0.26
  -2  -2  12   41.43    1.42
  -2  -2  12   42.71    1.47
[truncated: 1,147,966 more chars]
