# Supplementary material for: Isotypism and phase transitions of (NH4)M(HSO4)(SO4)(H2O)2 (M = Fe, Co and Ni) compounds
Source: Acta Crystallogr E Crystallogr Commun. 2025 Jul 23;81(Pt 8):727–32. doi: 10.1107/S2056989025006395 (PMC12326492; doi:10.1107/S2056989025006395)
Supplement: Supplementary file 2 [file e-81-00727-Fe_296Ksup8.hkl]

data_Fe_296K                                                                    
_shelx_title ' sad_RT in P-1'                                                   
_shelx_refln_list_code          4                                               
_shelx_F_calc_maximum       63.73                                               
_exptl_crystal_F_000       154.00                                               
_reflns_d_resolution_high  0.5325                                               
                                                                                
loop_                                                                           
 _space_group_symop_operation_xyz                                               
 'x, y, z'                                                                      
 '-x, -y, -z'                                                                   
                                                                                
_cell_length_a     4.6369                                                       
_cell_length_b     5.8481                                                       
_cell_length_c     8.4135                                                       
_cell_angle_alpha 104.010                                                       
_cell_angle_beta   98.145                                                       
_cell_angle_gamma  95.077                                                       
                                                                                
_shelx_F_squared_multiplier     1.000                                           
                                                                                
loop_                                                                           
 _refln_index_h                                                                 
 _refln_index_k                                                                 
 _refln_index_l                                                                 
 _refln_F_squared_calc                                                          
 _refln_F_squared_meas                                                          
 _refln_F_squared_sigma                                                         
 _refln_observed_status                                                         
   1   0   0         24.07         25.41         0.58 o                         
   2   0   0         69.85         60.83         1.28 o                         
   3   0   0        153.63        155.51         3.13 o                         
   4   0   0        108.21        105.36         2.85 o                         
   5   0   0        418.21        421.12         8.28 o                         
   6   0   0          2.25          2.68         0.37 o                         
   7   0   0         14.79         14.95         0.98 o                         
   8   0   0         16.17         18.10         1.86 o                         
  -8   1   0          0.18          0.74         0.71 o                         
  -7   1   0         73.86         73.69         2.42 o                         
  -6   1   0         12.58         12.73         1.37 o                         
  -5   1   0          9.67         11.29         0.53 o                         
  -4   1   0        973.78        963.30        18.29 o                         
  -3   1   0         30.92         30.26         0.76 o                         
  -2   1   0        351.38        331.31         5.45 o                         
  -1   1   0        548.92        563.99         9.17 o                         
   1   1   0       4061.50       4503.66        84.31 o                         
   2   1   0        227.08        252.37         4.23 o                         
   3   1   0        483.36        490.57         9.41 o                         
   4   1   0          1.07          2.29         0.87 o                         
   5   1   0         87.62         82.28         2.01 o                         
   6   1   0        176.49        179.17         3.91 o                         
   7   1   0          1.08          0.83         0.49 o                         
   8   1   0         42.19         39.11         6.27 o                         
  -8   2   0         77.84         79.13         3.81 o                         
  -7   2   0          3.25          2.68         0.55 o                         
  -6   2   0         47.85         47.24         1.68 o                         
  -5   2   0          3.82          4.55         0.38 o                         
  -4   2   0        273.08        283.81         6.88 o                         
  -3   2   0       1235.82       1223.96        19.93 o                         
  -2   2   0          2.12          2.63         0.15 o                         
  -1   2   0       1090.11        963.76        28.83 o                         
   0   2   0        105.89        112.88         2.23 o                         
   1   2   0       3148.84       3543.01        66.25 o                         
   2   2   0        565.84        557.63         9.16 o                         
   3   2   0         25.70         23.41         0.60 o                         
   4   2   0        474.49        470.29         9.18 o                         
   5   2   0         11.02         13.46         1.80 o                         
   6   2   0         24.33         23.33         1.22 o                         
   7   2   0         47.67         47.70         1.91 o                         
   8   2   0          0.16         -0.62         0.85 o                         
  -8   3   0         40.79         38.78         2.48 o                         
  -7   3   0         42.77         44.25         1.75 o                         
  -6   3   0         20.85         20.20         1.03 o                         
  -5   3   0        176.75        183.28         4.75 o                         
  -4   3   0         42.19         39.47         1.66 o                         
  -3   3   0        548.54        552.93         9.13 o                         
  -2   3   0       1502.18       1501.75        21.85 o                         
  -1   3   0          2.46          3.12         0.14 o                         
   0   3   0       1272.60       1181.44        27.03 o                         
   1   3   0         92.74         94.46         1.68 o                         
   2   3   0        846.86        854.53        16.17 o                         
   3   3   0        258.07        250.27         4.35 o                         
   4   3   0         24.29         23.66         1.14 o                         
   5   3   0         77.55         80.28         2.03 o                         
   6   3   0          0.65          0.73         0.33 o                         
   7   3   0         55.91         55.60         3.63 o                         
  -8   4   0          2.47          3.04         0.97 o                         
  -7   4   0        108.35        110.46         4.44 o                         
  -6   4   0         53.74         54.41         3.91 o                         
  -5   4   0          4.99          3.96         0.48 o                         
  -4   4   0        229.05        236.63         4.82 o                         
  -3   4   0          6.75          5.80         0.26 o                         
  -2   4   0        623.61        603.66        10.75 o                         
  -1   4   0         51.65         53.14         1.22 o                         
   0   4   0        400.59        411.88         8.28 o                         
   1   4   0        446.27        433.20         7.21 o                         
   2   4   0          0.37          0.27         0.16 o                         
   3   4   0        319.09        328.94         5.69 o                         
   4   4   0          0.51          0.48         0.21 o                         
   5   4   0         77.34         79.04         2.08 o                         
   6   4   0         79.59         84.28         2.27 o                         
   7   4   0          7.27          7.59         1.27 o                         
  -7   5   0          1.50          2.23         0.57 o                         
  -6   5   0        129.87        134.76         3.13 o                         
  -5   5   0         20.03         20.99         0.86 o                         
  -4   5   0        104.48        103.08         2.37 o                         
  -3   5   0         79.82         84.58         1.65 o                         
  -2   5   0          0.57          0.87         0.31 o                         
  -1   5   0       1347.42       1310.42        24.77 o                         
   0   5   0         44.30         45.86         0.98 o                         
   1   5   0        278.02        285.35         5.69 o                         
   2   5   0        142.03        137.89         3.85 o                         
   3   5   0         10.42         10.55         1.07 o                         
   4   5   0        146.83        146.85         2.87 o                         
   5   5   0          0.28         -0.25         0.31 o                         
   6   5   0         25.26         26.28         1.33 o                         
  -7   6   0          3.83          3.15         0.61 o                         
  -6   6   0          6.03          5.60         1.16 o                         
  -5   6   0        167.36        169.94         4.60 o                         
  -4   6   0          1.18          0.76         0.33 o                         
  -3   6   0        227.66        228.40         7.31 o                         
  -2   6   0        118.98        121.09         2.65 o                         
  -1   6   0          0.38          0.35         0.16 o                         
   0   6   0        263.44        259.92         5.27 o                         
   1   6   0          5.69          5.68         0.44 o                         
   2   6   0        306.56        322.91         8.04 o                         
   3   6   0          1.49          0.81         0.31 o                         
   4   6   0         14.01         12.11         0.78 o                         
   5   6   0         49.14         50.31         1.65 o                         
   6   6   0          0.06          0.38         0.42 o                         
  -7   7   0         28.94         30.43         2.85 o                         
  -6   7   0          8.64         10.68         2.95 o                         
  -5   7   0         30.17         29.46         2.27 o                         
  -4   7   0         75.25         73.64         2.41 o                         
  -3   7   0          1.71          1.52         0.32 o                         
  -2   7   0        293.44        291.44         6.18 o                         
  -1   7   0          3.13          3.22         0.42 o                         
   0   7   0        168.38        159.43         5.28 o                         
   1   7   0         14.74         14.54         0.68 o                         
   2   7   0          2.99          2.00         0.57 o                         
   3   7   0        244.07        251.12         5.33 o                         
   4   7   0          3.35          3.60         0.45 o                         
   5   7   0          4.64          3.70         0.93 o                         
  -6   8   0         52.41         53.40         2.13 o                         
  -5   8   0          0.37          0.88         0.49 o                         
  -4   8   0         62.34         62.49         2.24 o                         
  -3   8   0         27.83         26.44         1.02 o                         
  -2   8   0          0.19         -0.09         0.29 o                         
  -1   8   0        278.07        260.09        15.63 o                         
   0   8   0          7.64          7.37         0.78 o                         
   1   8   0         98.97         97.82         3.03 o                         
   2   8   0         15.59         13.67         1.06 o                         
   3   8   0          3.67          4.01         0.57 o                         
   4   8   0         32.84         33.52         1.37 o                         
  -5   9   0         67.46         68.69         2.50 o                         
  -4   9   0          2.87          2.70         0.67 o                         
  -3   9   0         46.45         43.91         1.45 o                         
  -2   9   0          0.23          0.27         0.36 o                         
  -1   9   0         33.94         32.99         1.23 o                         
   0   9   0         96.77         99.62         3.14 o                         
   1   9   0          0.17         -0.47         0.47 o                         
   2   9   0         36.59         38.00         1.74 o                         
   3   9   0          0.57          0.47         0.45 o                         
  -3  10   0          2.32          2.02         0.71 o                         
  -2  10   0         74.79         73.82         2.12 o                         
  -1  10   0         13.15         11.01         0.82 o                         
   0  10   0         45.12         44.40         1.54 o                         
   1  10   0         21.71         17.86         1.16 o                         
  -2 -10   1         19.39         17.04         1.47 o                         
  -1 -10   1          3.18          1.28         0.78 o                         
   0 -10   1         45.82         48.33         2.00 o                         
   1 -10   1          0.57          0.66         0.40 o                         
   2 -10   1          3.88          4.00         0.57 o                         
   3 -10   1         48.70         50.42         2.10 o                         
  -3  -9   1          0.23          0.69         0.42 o                         
  -2  -9   1         26.63         28.87         1.51 o                         
  -1  -9   1         24.43         22.83         2.40 o                         
   0  -9   1          2.06          1.81         0.69 o                         
   1  -9   1        161.25        151.73         4.34 o                         
   2  -9   1          6.93          6.04         0.65 o                         
   3  -9   1         11.90         10.50         1.46 o                         
   4  -9   1         33.87         33.47         1.58 o                         
   5  -9   1         11.47         10.97         1.58 o                         
  -5  -8   1         10.00          9.43         1.53 o                         
  -4  -8   1          5.60          5.09         0.53 o                         
  -3  -8   1         43.33         44.19         1.94 o                         
  -2  -8   1          9.36          8.75         0.86 o                         
  -1  -8   1         43.57         42.72         1.36 o                         
   0  -8   1         63.69         60.66         1.67 o                         
   1  -8   1         14.52         13.91         1.56 o                         
   2  -8   1         87.67         86.09         4.44 o                         
   3  -8   1         21.39         23.34         0.82 o                         
   4  -8   1         87.02         91.21         3.39 o                         
   5  -8   1          6.24          6.02         0.77 o                         
   6  -8   1         27.65         29.31         1.54 o                         
  -5  -7   1         22.92         23.22         1.13 o                         
  -4  -7   1          0.58         -0.10         0.31 o                         
  -3  -7   1         94.99         98.32         2.15 o                         
  -2  -7   1         74.85         75.88         1.97 o                         
  -1  -7   1         33.80         34.79         1.12 o                         
   0  -7   1        140.72        140.91         3.15 o                         
   1  -7   1          2.58          3.13         0.90 o                         
   2  -7   1        184.20        181.87         3.35 o                         
   3  -7   1         76.75         75.36         1.90 o                         
   4  -7   1         43.60         41.47         1.62 o                         
   5  -7   1         99.54        105.18         3.20 o                         
   6  -7   1         12.35         11.44         0.99 o                         
   7  -7   1         21.19         20.28         1.42 o                         
  -6  -6   1          0.98          0.88         0.55 o                         
  -5  -6   1          0.12         -0.33         0.33 o                         
  -4  -6   1        142.53        143.97         2.89 o                         
  -3  -6   1          3.55          4.43         0.42 o                         
  -2  -6   1        117.03        115.58         2.65 o                         
  -1  -6   1        125.85        131.33         3.08 o                         
   0  -6   1         35.42         36.28         0.88 o                         
   1  -6   1        325.74        319.85         5.50 o                         
   2  -6   1          0.25          0.31         0.19 o                         
   3  -6   1        251.58        255.10         4.48 o                         
   4  -6   1          8.26          7.64         1.21 o                         
   5  -6   1          3.91          3.55         0.56 o                         
   6  -6   1         47.10         46.05         1.80 o                         
   7  -6   1          2.67          2.93         1.16 o                         
  -7  -5   1          0.60          0.51         0.64 o                         
  -6  -5   1        107.15        113.41         3.57 o                         
  -5  -5   1          2.01          2.92         0.44 o                         
  -4  -5   1          1.60          1.41         0.30 o                         
  -3  -5   1         78.36         79.64         1.70 o                         
  -2  -5   1         98.29         89.61         2.07 o                         
  -1  -5   1        429.26        430.85         7.24 o                         
   0  -5   1         10.48         11.00         1.13 o                         
   1  -5   1          9.95         10.05         0.44 o                         
   2  -5   1        345.67        333.45         6.56 o                         
   3  -5   1          0.56          0.43         0.13 o                         
   4  -5   1        382.31        389.32         7.18 o                         
   5  -5   1          9.85         10.29         0.54 o                         
   6  -5   1         23.21         22.66         1.55 o                         
   7  -5   1         52.68         53.82         1.99 o                         
  -7  -4   1          7.15          7.18         0.91 o                         
  -6  -4   1          1.12          0.93         0.37 o                         
  -5  -4   1        182.73        188.48         4.14 o                         
  -4  -4   1          1.39          1.08         0.23 o                         
  -3  -4   1        109.76        101.80         2.73 o                         
  -2  -4   1         37.55         42.04         1.05 o                         
  -1  -4   1          0.44          0.49         0.12 o                         
   0  -4   1       2035.80       1969.89        42.68 o                         
   1  -4   1         74.76         79.33         1.45 o                         
   2  -4   1         72.81         73.40         1.43 o                         
   3  -4   1        152.77        151.49         2.41 o                         
   4  -4   1         18.27         19.15         0.59 o                         
   5  -4   1        181.50        186.11         3.42 o                         
   6  -4   1          0.29          0.68         0.33 o                         
   7  -4   1         34.91         36.16         1.55 o                         
   8  -4   1          8.28          7.66         1.80 o                         
  -7  -3   1         44.13         45.78         1.91 o                         
  -6  -3   1          8.32          8.04         0.65 o                         
  -5  -3   1         30.95         30.78         1.04 o                         
  -4  -3   1        263.55        256.56         5.23 o                         
  -3  -3   1         23.76         22.99         0.54 o                         
  -2  -3   1        158.66        159.03         2.77 o                         
  -1  -3   1        699.47        732.64        12.01 o                         
   0  -3   1          6.88          4.20         0.30 o                         
   1  -3   1        610.13        565.30         9.28 o                         
   2  -3   1          5.22          4.98         0.22 o                         
   3  -3   1        773.15        777.73        12.76 o                         
   4  -3   1          5.77          5.68         0.38 o                         
   5  -3   1         56.97         56.38         2.11 o                         
   6  -3   1         81.45         82.44         2.54 o                         
   7  -3   1          0.15         -0.32         0.50 o                         
   8  -3   1         58.14         57.47         3.10 o                         
  -8  -2   1         44.56         46.82         1.99 o                         
  -7  -2   1          0.52          0.28         0.88 o                         
  -6  -2   1         51.00         49.79         1.57 o                         
  -5  -2   1          0.36          0.58         0.24 o                         
  -4  -2   1        321.14        326.97         6.49 o                         
  -3  -2   1        262.81        266.76         4.06 o                         
  -2  -2   1         10.78         11.05         0.29 o                         
  -1  -2   1        497.51        493.32         9.18 o                         
   0  -2   1         24.17         22.92         0.41 o                         
   1  -2   1       1435.29       1313.43        19.06 o                         
   2  -2   1        416.45        405.24         7.74 o                         
   3  -2   1         68.68         69.45         1.52 o                         
   4  -2   1        717.17        725.28        16.87 o                         
   5  -2   1          0.64          0.24         0.21 o                         
   6  -2   1         25.15         24.87         0.99 o                         
   7  -2   1         37.35         36.66         2.24 o                         
   8  -2   1          4.66          2.33         0.91 o                         
  -8  -1   1         46.36         43.54         1.87 o                         
  -7  -1   1          5.60          5.46         0.71 o                         
  -6  -1   1          7.29          6.87         0.69 o                         
  -5  -1   1        270.65        260.80         6.63 o                         
  -4  -1   1         26.36         25.69         0.77 o                         
  -3  -1   1        277.76        273.05         4.62 o                         
  -2  -1   1        776.76        789.81        12.35 o                         
  -1  -1   1         37.77         37.55         0.72 o                         
   0  -1   1       3223.18       2530.33        36.68 o                         
   1  -1   1        975.76        970.84        46.76 o                         
   2  -1   1        442.55        394.89         7.52 o                         
   3  -1   1        192.45        197.03         3.91 o                         
   4  -1   1        196.28        200.03         4.04 o                         
   5  -1   1        110.63        111.22         2.48 o                         
   6  -1   1          5.73          5.05         0.50 o                         
   7  -1   1         61.83         61.21         2.16 o                         
   8  -1   1          4.42          4.21         1.03 o                         
  -8   0   1          1.60          1.27         0.66 o                         
  -7   0   1        131.09        129.46         3.76 o                         
  -6   0   1          4.55          4.23         0.55 o                         
  -5   0   1         13.63         15.00         1.34 o                         
  -4   0   1        266.83        265.21         5.25 o                         
  -3   0   1        158.50        170.10         3.39 o                         
  -2   0   1        132.94        114.13         2.33 o                         
  -1   0   1          1.51          1.80         0.14 o                         
   1   0   1       1988.04       2155.74        34.91 o                         
   2   0   1        256.93        276.40         5.31 o                         
   3   0   1        557.32        554.19        10.58 o                         
   4   0   1         17.08         14.09         0.53 o                         
   5   0   1        267.24        263.03         5.34 o                         
   6   0   1         93.51         94.77         2.29 o                         
   7   0   1         15.98         14.85         0.99 o                         
   8   0   1         34.15         31.75         2.27 o                         
  -8   1   1         14.12         13.45         1.07 o                         
  -7   1   1          1.58          1.17         0.45 o                         
  -6   1   1        126.49        122.56         3.44 o                         
  -5   1   1          0.44          0.38         0.19 o                         
  -4   1   1        471.86        477.35         9.20 o                         
  -3   1   1         75.06         76.18         1.62 o                         
  -2   1   1        144.42        156.81         2.64 o                         
  -1   1   1       2573.95       2462.49       106.10 o                         
   0   1   1        128.56        119.19         2.93 o                         
   1   1   1       1437.27       1423.59        58.13 o                         
   2   1   1        315.40        342.12         5.68 o                         
   3   1   1         19.88         20.11         0.85 o                         
   4   1   1        289.66        296.10         5.89 o                         
   5   1   1          2.30          2.70         0.49 o                         
   6   1   1         87.39         85.85         2.15 o                         
   7   1   1         12.13         10.39         0.94 o                         
   8   1   1          1.48          0.35         0.85 o                         
  -8   2   1         68.84         69.94         2.49 o                         
  -7   2   1          8.27          8.40         1.12 o                         
  -6   2   1          9.33         10.56         0.76 o                         
  -5   2   1        129.83        129.31         4.61 o                         
  -4   2   1          1.94          1.52         0.21 o                         
  -3   2   1        871.58        838.34        13.71 o                         
  -2   2   1        847.68        848.36        13.84 o                         
  -1   2   1        768.60        844.79        12.30 o                         
   0   2   1        211.83        196.55         6.78 o                         
   1   2   1        127.67        145.42         3.53 o                         
   2   2   1       1989.81       2003.11        45.08 o                         
   3   2   1         37.02         36.78         0.83 o                         
   4   2   1         23.02         22.40         0.77 o                         
   5   2   1         66.30         66.67         1.74 o                         
   6   2   1          2.57          2.34         0.41 o                         
   7   2   1         92.92         97.85         4.44 o                         
  -8   3   1          0.13          0.06         0.68 o                         
  -7   3   1        102.27        104.06         4.35 o                         
  -6   3   1          4.53          3.97         0.57 o                         
  -5   3   1         56.16         58.09         1.84 o                         
  -4   3   1         38.06         45.18         0.94 o                         
  -3   3   1         51.81         46.70         0.94 o                         
  -2   3   1       1033.87       1033.06        15.10 o                         
  -1   3   1          3.31          4.53         0.22 o                         
   0   3   1        261.64        263.65         5.11 o                         
   1   3   1         49.65         46.94         1.08 o                         
   2   3   1         11.62         10.61         0.42 o                         
   3   3   1        991.44        969.19        15.97 o                         
   4   3   1          6.85          7.19         0.50 o                         
   5   3   1         24.36         23.34         0.92 o                         
   6   3   1         20.04         20.84         0.96 o                         
   7   3   1          1.22          0.51         0.49 o                         
  -8   4   1          0.46          0.80         0.51 o                         
  -7   4   1         18.07         17.72         1.28 o                         
  -6   4   1        208.95        213.06         5.59 o                         
  -5   4   1          7.94          7.57         0.65 o                         
  -4   4   1         73.84         69.24         1.61 o                         
  -3   4   1         47.75         54.77         1.01 o                         
  -2   4   1         62.46         52.63         1.06 o                         
  -1   4   1       1494.90       1488.57        28.01 o                         
   0   4   1        224.72        226.02         3.84 o                         
   1   4   1        181.33        184.57         3.25 o                         
   2   4   1         71.96         68.54         2.85 o                         
   3   4   1         80.11         82.29         1.92 o                         
   4   4   1         78.08         72.62         1.59 o                         
   5   4   1          1.33          1.14         0.35 o                         
   6   4   1         59.15         58.01         2.13 o                         
   7   4   1          0.72          0.58         0.60 o                         
  -8   5   1         28.49         30.06         2.33 o                         
  -7   5   1          0.28         -0.07         0.35 o                         
  -6   5   1         35.06         37.79         1.74 o                         
  -5   5   1        197.72        204.27         4.37 o                         
  -4   5   1          2.16          1.68         0.23 o                         
  -3   5   1         45.63         46.45         1.21 o                         
  -2   5   1          0.98          1.18         0.17 o                         
  -1   5   1        217.41        208.33         4.20 o                         
   0   5   1        482.93        473.17         9.17 o                         
   1   5   1         26.19         24.37         0.78 o                         
   2   5   1        198.39        199.71         4.14 o                         
   3   5   1         32.28         32.29         1.03 o                         
   4   5   1        155.28        153.37         2.99 o                         
   5   5   1         44.82         43.14         1.45 o                         
   6   5   1          6.84          6.42         0.66 o                         
  -7   6   1         17.35         18.02         1.22 o                         
  -6   6   1          0.43          0.14         0.32 o                         
  -5   6   1        151.42        153.20         6.35 o                         
  -4   6   1         44.68         47.21         1.98 o                         
  -3   6   1          0.63          0.93         0.26 o                         
  -2   6   1        272.76        271.42         5.51 o                         
  -1   6   1         30.67         29.14         0.89 o                         
   0   6   1        240.96        229.42         5.10 o                         
   1   6   1         48.86         45.76         1.26 o                         
   2   6   1          0.53          1.07         0.29 o                         
   3   6   1        155.35        155.60         3.45 o                         
   4   6   1          8.72          8.27         0.58 o                         
   5   6   1         23.66         22.43         1.06 o                         
   6   6   1         11.56         11.03         1.21 o                         
  -7   7   1          4.75          7.71         1.22 o                         
  -6   7   1         21.22         22.39         1.23 o                         
  -5   7   1          1.84          1.19         0.50 o                         
  -4   7   1        172.03        175.43         6.55 o                         
  -3   7   1         43.89         42.67         1.30 o                         
  -2   7   1          3.04          2.44         0.37 o                         
  -1   7   1        117.77        114.10         3.25 o                         
   0   7   1          1.53          2.38         0.46 o                         
   1   7   1        233.36        250.14         6.46 o                         
   2   7   1          5.76          5.61         0.51 o                         
   3   7   1         23.37         23.59         1.00 o                         
   4   7   1         26.81         24.85         1.11 o                         
   5   7   1          0.21          1.00         0.54 o                         
  -6   8   1         12.19         10.45         1.74 o                         
  -5   8   1         10.37         10.61         1.09 o                         
  -4   8   1          2.68          2.02         0.53 o                         
  -3   8   1         99.46         93.31         3.52 o                         
  -2   8   1          0.20          0.28         0.35 o                         
  -1   8   1         79.57         75.99         2.01 o                         
   0   8   1         15.45         14.60         0.98 o                         
   1   8   1          9.29         10.17         0.93 o                         
   2   8   1        143.73        141.33         9.95 o                         
   3   8   1          1.47          0.99         0.55 o                         
   4   8   1         24.51         25.59         1.02 o                         
  -5   9   1         30.35         31.85         1.62 o                         
  -4   9   1          6.55          5.69         0.81 o                         
  -3   9   1          3.16          2.24         0.72 o                         
  -2   9   1         91.76         88.03         3.14 o                         
  -1   9   1         16.87         17.24         0.91 o                         
   0   9   1         85.84         84.90         2.28 o                         
   1   9   1         10.10          8.68         0.73 o                         
   2   9   1          1.78          1.80         0.47 o                         
   3   9   1          9.02          8.05         0.70 o                         
  -3  10   1          2.24          2.17         0.74 o                         
  -2  10   1          9.05          9.07         0.79 o                         
  -1  10   1         26.80         26.51         1.99 o                         
   0  10   1          0.43          0.26         0.45 o                         
   1  10   1         47.50         45.46         3.16 o                         
  -2 -10   2         28.50         29.22         1.34 o                         
  -1 -10   2          5.74          6.13         0.80 o                         
   0 -10   2          2.99          1.63         0.56 o                         
   1 -10   2         66.23         70.28         2.53 o                         
   2 -10   2          0.87          1.16         0.43 o                         
   3 -10   2         35.28         35.39         1.69 o                         
   4 -10   2          5.80          4.51         1.21 o                         
  -4  -9   2          2.32          1.54         0.71 o                         
  -3  -9   2         18.30         19.28         1.01 o                         
  -2  -9   2         13.89         15.53         1.16 o                         
  -1  -9   2         86.82         89.35         2.35 o                         
   0  -9   2          0.22          0.63         0.43 o                         
   1  -9   2         25.88         25.05         1.31 o                         
   2  -9   2         67.02         65.61         3.63 o                         
   3  -9   2          0.38          0.75         0.47 o                         
   4  -9   2        100.77         96.76         2.53 o                         
   5  -9   2          0.39         -0.26         0.41 o                         
  -5  -8   2         43.30         45.25         2.03 o                         
  -4  -8   2          1.67          1.53         0.46 o                         
  -3  -8   2        102.29        105.82         2.34 o                         
  -2  -8   2          6.58          7.40         0.65 o                         
  -1  -8   2          0.68          0.87         0.33 o                         
   0  -8   2        223.60        226.84         4.83 o                         
   1  -8   2          2.99          2.14         0.36 o                         
   2  -8   2         60.99         58.38         1.65 o                         
   3  -8   2         30.15         30.70         0.95 o                         
   4  -8   2          0.85          1.39         0.80 o                         
   5  -8   2         86.26         86.64         2.85 o                         
   6  -8   2          5.75          5.96         0.82 o                         
  -5  -7   2         13.71         13.46         1.37 o                         
  -4  -7   2         70.07         71.76         2.02 o                         
  -3  -7   2          5.39          6.29         0.71 o                         
  -2  -7   2        147.33        154.08         3.45 o                         
  -1  -7   2         43.20         44.53         1.41 o                         
   0  -7   2         23.26         21.61         1.32 o                         
   1  -7   2        141.11        138.70         2.64 o                         
   2  -7   2         11.56          9.57         0.49 o                         
   3  -7   2        238.17        241.93         5.05 o                         
   4  -7   2          5.71          5.77         0.69 o                         
   5  -7   2         27.82         27.64         1.33 o                         
   6  -7   2         65.17         68.02         2.39 o                         
  -6  -6   2         41.95         43.13         1.92 o                         
  -5  -6   2          5.83          4.50         0.56 o                         
  -4  -6   2        115.76        118.44         2.47 o                         
  -3  -6   2         70.38         71.67         1.63 o                         
  -2  -6   2         32.11         30.02         0.99 o                         
  -1  -6   2        212.27        215.58         3.83 o                         
   0  -6   2          9.90          9.33         0.60 o                         
   1  -6   2        216.63        213.47         3.80 o                         
   2  -6   2        311.93        297.38         5.97 o                         
   3  -6   2          0.49          0.52         0.51 o                         
   4  -6   2        239.89        244.61         5.08 o                         
   5  -6   2          9.03          6.94         0.68 o                         
   6  -6   2         40.45         39.03         1.58 o                         
   7  -6   2         40.26         40.17         2.51 o                         
  -7  -5   2          0.99          0.90         0.69 o                         
  -6  -5   2          8.61          7.55         0.86 o                         
  -5  -5   2        191.19        195.95         4.33 o                         
  -4  -5   2         33.79         34.78         1.00 o                         
  -3  -5   2        175.66        171.88         3.20 o                         
  -2  -5   2        121.89        130.30         2.42 o                         
  -1  -5   2        195.04        188.05         3.33 o                         
   0  -5   2        494.13        506.76         8.47 o                         
   1  -5   2         53.72         53.89         1.20 o                         
   2  -5   2        211.57        209.91         3.66 o                         
   3  -5   2        231.18        233.14         4.09 o                         
   4  -5   2        138.61        140.40         3.40 o                         
   5  -5   2         47.94         47.39         1.37 o                         
   6  -5   2          7.92          8.52         1.31 o                         
   7  -5   2         80.75         78.73         3.81 o                         
  -7  -4   2         76.81         79.84         3.16 o                         
  -6  -4   2          5.03          4.81         0.78 o                         
  -5  -4   2         41.67         40.53         1.29 o                         
  -4  -4   2         85.58         88.94         1.62 o                         
  -3  -4   2         17.62         15.75         0.46 o                         
  -2  -4   2        329.87        321.08         5.45 o                         
  -1  -4   2        132.32        139.41         2.48 o                         
   0  -4   2        607.02        586.46         8.65 o                         
   1  -4   2        351.45        317.80         5.34 o                         
   2  -4   2         52.86         47.51         0.98 o                         
   3  -4   2        745.06        748.15        11.06 o                         
   4  -4   2          4.84          5.68         0.31 o                         
   5  -4   2        189.48        192.52         3.50 o                         
   6  -4   2         37.26         37.80         1.25 o                         
   7  -4   2          3.03          2.53         0.68 o                         
   8  -4   2         48.09         51.14         2.23 o                         
  -8  -3   2          8.87         11.67         1.58 o                         
  -7  -3   2          0.28          0.37         0.46 o                         
  -6  -3   2        100.87        100.43         4.69 o                         
  -5  -3   2          2.38          1.87         0.32 o                         
  -4  -3   2        676.67        671.08        11.19 o                         
  -3  -3   2          1.05          0.92         0.15 o                         
  -2  -3   2         17.89         21.33         0.48 o                         
  -1  -3   2       1667.25       1671.59        24.29 o                         
   0  -3   2        617.38        653.03         9.57 o                         
   1  -3   2        716.02        711.13        11.65 o                         
   2  -3   2        124.38        115.59         1.83 o                         
   3  -3   2         16.28         15.69         0.36 o                         
   4  -3   2        575.24        582.18        11.22 o                         
   5  -3   2         20.43         22.22         0.79 o                         
   6  -3   2         98.15        106.99         3.14 o                         
   7  -3   2          2.00          2.21         0.77 o                         
   8  -3   2          9.93         10.91         1.12 o                         
  -8  -2   2         67.63         68.36         2.53 o                         
  -7  -2   2          2.05          1.65         0.57 o                         
  -6  -2   2          7.17          6.37         0.71 o                         
  -5  -2   2        177.77        173.66         3.71 o                         
  -4  -2   2          6.12          5.36         0.32 o                         
  -3  -2   2       1017.89       1002.07        14.69 o                         
  -2  -2   2        260.41        273.64         4.11 o                         
  -1  -2   2         52.13         69.46         1.24 o                         
   0  -2   2        987.97        937.87        13.66 o                         
   1  -2   2       1116.23       1141.60        18.57 o                         
   2  -2   2       1856.32       1859.91        34.86 o                         
   3  -2   2         40.82         37.91         1.17 o                         
   4  -2   2        118.80        120.02         2.56 o                         
   5  -2   2        153.06        150.62         3.23 o                         
   6  -2   2          4.60          4.90         0.56 o                         
   7  -2   2        114.23        113.57         4.91 o                         
   8  -2   2          0.19         -0.13         0.81 o                         
  -8  -1   2          4.03          4.44         0.71 o                         
  -7  -1   2        115.68        110.26         3.34 o                         
  -6  -1   2          8.09          8.26         0.76 o                         
  -5  -1   2        125.79        126.49         3.74 o                         
  -4  -1   2        131.67        126.33         2.66 o                         
  -3  -1   2        582.38        595.62         9.83 o                         
  -2  -1   2        740.48        703.95        11.51 o                         
  -1  -1   2         34.85         35.51         0.54 o                         
   0  -1   2       1342.12       1274.88        49.90 o                         
   1  -1   2       1918.25       1884.87        31.73 o                         
   2  -1   2          4.54          6.40         0.25 o                         
   3  -1   2       1451.57       1466.62        35.72 o                         
   4  -1   2          9.46          7.34         0.39 o                         
   5  -1   2        161.17        156.76         3.34 o                         
   6  -1   2         42.75         44.44         1.32 o                         
   7  -1   2          4.23          4.51         1.00 o                         
   8  -1   2         36.33         32.02         2.24 o                         
  -8   0   2          2.06          1.72         1.09 o                         
  -7   0   2         43.51         43.30         1.70 o                         
  -6   0   2        276.22        273.90         6.92 o                         
  -5   0   2         70.88         75.17         2.23 o                         
  -4   0   2        315.98        315.41         7.59 o                         
  -3   0   2        217.41        224.88         3.81 o                         
  -2   0   2       1196.36       1197.39        17.40 o                         
  -1   0   2       3015.32       2952.65        42.74 o                         
   0   0   2        258.83        280.37         7.41 o                         
   1   0   2        453.55        452.73         7.42 o                         
   2   0   2        982.86       1074.13        17.48 o                         
   3   0   2        239.63        232.07         3.92 o                         
   4   0   2        171.80        180.44         3.71 o                         
   5   0   2          0.23          0.05         0.20 o                         
   6   0   2        179.95        176.12         3.85 o                         
   7   0   2          0.24         -0.24         0.53 o                         
   8   0   2         13.48         16.10         1.80 o                         
  -8   1   2         55.64         52.31         2.05 o                         
  -7   1   2          3.29          3.47         0.56 o                         
  -6   1   2         89.96         88.94         2.65 o                         
  -5   1   2        170.43        169.18         4.36 o                         
  -4   1   2         20.34         19.68         0.77 o                         
  -3   1   2        348.50        345.43         6.64 o                         
  -2   1   2        191.61        215.84         4.46 o                         
  -1   1   2       1075.22       1113.82        16.17 o                         
   0   1   2       1800.48       1843.06        77.10 o                         
   1   1   2         62.65         68.87         0.99 o                         
   2   1   2       1302.71       1409.51        26.47 o                         
   3   1   2         81.35         79.73         1.76 o                         
   4   1   2        377.28        379.43         7.47 o                         
   5   1   2        121.30        120.85         2.73 o                         
   6   1   2          0.15          0.17         0.29 o                         
   7   1   2         73.77         75.11         2.57 o                         
   8   1   2          0.08         -0.67         0.85 o                         
  -8   2   2          0.30         -0.19         0.48 o                         
  -7   2   2         67.63         65.37         3.41 o                         
  -6   2   2          1.27          1.45         0.39 o                         
  -5   2   2        486.70        490.11        11.73 o                         
  -4   2   2          1.11          1.69         0.20 o                         
  -3   2   2         66.13         58.91         1.59 o                         
  -2   2   2       1413.48       1438.45        47.42 o                         
  -1   2   2         47.54         58.28         1.55 o                         
   0   2   2        520.59        510.80         8.37 o                         
   1   2   2        494.75        491.26        14.76 o                         
   2   2   2         47.07         46.80         1.13 o                         
   3   2   2        868.47        885.03        14.58 o                         
   4   2   2         18.02         17.31         0.68 o                         
   5   2   2         92.41         92.75         2.24 o                         
   6   2   2         20.64         20.77         0.93 o                         
   7   2   2         29.04         32.30         1.59 o                         
  -8   3   2          1.32          1.10         0.52 o                         
  -7   3   2         14.96         14.84         1.00 o                         
  -6   3   2        114.87        121.45         3.63 o                         
  -5   3   2          2.49          2.08         0.38 o                         
  -4   3   2        493.87        504.33        12.91 o                         
  -3   3   2        133.86        144.87         3.08 o                         
  -2   3   2        102.14         89.94         1.46 o                         
  -1   3   2        508.61        520.11         9.03 o                         
   0   3   2         34.19         37.48         0.89 o                         
   1   3   2        851.08        865.14        16.96 o                         
   2   3   2         11.50         10.21         0.41 o                         
   3   3   2        241.49        243.67         4.90 o                         
   4   3   2         80.53         81.58         2.00 o                         
   5   3   2          0.29          0.17         0.27 o                         
   6   3   2        112.34        115.55         2.84 o                         
   7   3   2          0.24          0.06         0.48 o                         
  -8   4   2         50.56         51.96         1.67 o                         
  -7   4   2          0.13          0.06         0.38 o                         
  -6   4   2         97.90        102.85         5.02 o                         
  -5   4   2         54.68         58.32         1.89 o                         
  -4   4   2         31.40         30.07         0.87 o                         
  -3   4   2        170.08        173.15         4.42 o                         
  -2   4   2         36.08         39.16         1.26 o                         
  -1   4   2        967.36        962.14        15.77 o                         
   0   4   2        197.45        197.79         3.38 o                         
   1   4   2         98.05         90.30         1.68 o                         
   2   4   2        700.93        674.37        21.01 o                         
   3   4   2          0.60          0.51         0.20 o                         
   4   4   2        220.55        218.13         3.98 o                         
   5   4   2          7.11          6.21         1.05 o                         
   6   4   2          0.19          0.27         0.35 o                         
   7   4   2         39.56         37.48         1.48 o                         
  -7   5   2         52.74         51.42         1.63 o                         
  -6   5   2          2.93          2.52         0.59 o                         
  -5   5   2        257.66        272.91         6.15 o                         
  -4   5   2         12.01         12.54         0.50 o                         
  -3   5   2         32.58         30.28         1.04 o                         
  -2   5   2        298.67        302.13         6.01 o                         
  -1   5   2          0.23          0.13         0.13 o                         
   0   5   2        490.38        480.56         9.31 o                         
   1   5   2         95.72         91.18         2.54 o                         
   2   5   2          8.29          9.06         0.92 o                         
   3   5   2         79.24         76.76         2.27 o                         
   4   5   2          2.15          2.01         0.34 o                         
   5   5   2        135.04        138.17         4.10 o                         
   6   5   2          0.11          0.10         0.38 o                         
  -7   6   2         11.29         11.81         0.85 o                         
  -6   6   2         29.54         30.08         1.16 o                         
  -5   6   2         14.04         11.91         0.90 o                         
  -4   6   2        219.51        229.03         4.78 o                         
  -3   6   2          1.42          1.42         0.29 o                         
  -2   6   2         32.23         31.79         1.00 o                         
  -1   6   2        143.04        132.41         2.91 o                         
   0   6   2         36.23         35.12         1.32 o                         
   1   6   2        341.13        341.29        10.94 o                         
   2   6   2         45.52         46.32         1.33 o                         
   3   6   2        126.94        129.90         2.98 o                         
   4   6   2         32.76         34.34         1.17 o                         
   5   6   2          0.11         -0.13         0.50 o                         
  -6   7   2         39.05         38.74         1.68 o                         
  -5   7   2          0.32          0.05         0.38 o                         
  -4   7   2         56.21         58.13         1.63 o                         
  -3   7   2        226.15        228.34         4.83 o                         
  -2   7   2          5.38          5.48         0.49 o                         
  -1   7   2         66.45         65.54         1.74 o                         
   0   7   2         26.50         26.62         0.98 o                         
   1   7   2         23.69         22.45         1.74 o                         
   2   7   2        239.93        233.35         5.57 o                         
   3   7   2         18.72         19.56         0.94 o                         
   4   7   2         29.43         29.18         1.23 o                         
   5   7   2          6.22          6.69         0.98 o                         
  -6   8   2          1.33          1.04         0.65 o                         
  -5   8   2         45.02         45.01         3.23 o                         
  -4   8   2          4.51          5.00         0.71 o                         
  -3   8   2         46.11         43.51         1.39 o                         
  -2   8   2         88.64         86.48         2.24 o                         
  -1   8   2          0.64          0.11         0.32 o                         
   0   8   2        102.67        102.36         3.09 o                         
   1   8   2          0.14          0.09         0.32 o                         
   2   8   2         39.87         39.71         1.37 o                         
   3   8   2         24.54         21.27         1.03 o                         
   4   8   2          1.23          1.32         0.58 o                         
  -4   9   2         17.97         17.02         1.46 o                         
  -3   9   2          2.29          2.77         0.48 o                         
  -2   9   2         98.77         94.09         2.46 o                         
  -1   9   2         16.44         13.71         1.06 o                         
   0   9   2          2.82          3.20         0.52 o                         
   1   9   2         92.45         95.44         2.52 o                         
   2   9   2          1.08          1.85         0.48 o                         
  -3  10   2         25.35         29.20         3.10 o                         
  -2  10   2          0.35         -0.16         0.59 o                         
  -1  10   2         57.60         56.54         1.84 o                         
   0  10   2          9.22          7.01         0.96 o                         
  -2 -10   3          2.77          3.46         0.59 o                         
  -1 -10   3         23.50         24.42         1.42 o                         
   0 -10   3         11.62         10.40         1.12 o                         
   1 -10   3         59.84         63.46         3.26 o                         
   2 -10   3         40.43         39.23         1.76 o                         
   3 -10   3          0.18         -0.16         0.44 o                         
   4 -10   3         22.74         16.89         1.37 o                         
  -4  -9   3          9.44          8.28         0.75 o                         
  -3  -9   3         53.00         52.36         1.49 o                         
  -2  -9   3          3.37          2.31         0.42 o                         
  -1  -9   3         20.91         21.64         1.44 o                         
   0  -9   3         28.73         28.72         1.15 o                         
   1  -9   3          3.05          3.27         0.47 o                         
   2  -9   3         60.13         59.86         2.18 o                         
   3  -9   3         23.63         24.38         1.06 o                         
   4  -9   3         13.00         11.61         0.89 o                         
   5  -9   3          9.39          8.05         0.83 o                         
  -5  -8   3          5.03          6.41         0.91 o                         
  -4  -8   3          4.91          5.33         0.62 o                         
  -3  -8   3          0.11         -0.18         0.33 o                         
  -2  -8   3        152.70        157.66         5.08 o                         
  -1  -8   3          0.43          0.25         0.28 o                         
   0  -8   3         67.54         67.16         2.56 o                         
   1  -8   3          6.55          6.32         0.86 o                         
   2  -8   3          0.19          0.45         0.23 o                         
   3  -8   3        172.50        173.31         4.96 o                         
   4  -8   3          0.38          0.49         0.34 o                         
   5  -8   3         27.48         24.47         1.33 o                         
   6  -8   3         14.98         13.98         1.68 o                         
  -6  -7   3         30.22         30.92         2.54 o                         
  -5  -7   3          0.28          0.14         0.49 o                         
  -4  -7   3        147.41        158.64         3.21 o                         
  -3  -7   3          7.74          7.69         0.55 o                         
  -2  -7   3          0.37          0.86         0.29 o                         
  -1  -7   3        257.67        262.35         6.66 o                         
   0  -7   3          5.37          5.77         0.41 o                         
   1  -7   3         91.12         88.75         2.86 o                         
   2  -7   3          9.99          9.10         0.51 o                         
   3  -7   3          1.63          1.47         0.31 o                         
   4  -7   3        132.05        133.68         3.79 o                         
   5  -7   3          0.40          0.84         0.45 o                         
   6  -7   3         38.97         35.83         2.42 o                         
  -6  -6   3          7.41          5.08         0.93 o                         
  -5  -6   3         77.72         79.69         2.71 o                         
  -4  -6   3         13.00         12.65         0.94 o                         
  -3  -6   3        200.27        204.66         3.81 o                         
  -2  -6   3          0.25          0.50         0.18 o                         
  -1  -6   3         83.25         80.34         1.65 o                         
   0  -6   3         47.76         50.26         1.14 o                         
   1  -6   3         22.98         23.35         0.69 o                         
   2  -6   3        247.57        238.96         4.24 o                         
   3  -6   3          0.47          0.55         0.24 o                         
   4  -6   3         63.49         63.73         2.10 o                         
   5  -6   3         34.30         36.79         1.49 o                         
   6  -6   3          0.43          0.44         0.59 o                         
   7  -6   3         74.45         74.92         3.75 o                         
  -7  -5   3         32.57         32.50         1.72 o                         
  -6  -5   3         11.44         12.00         1.74 o                         
  -5  -5   3         71.23         67.03         1.87 o                         
  -4  -5   3         44.58         47.73         1.21 o                         
  -3  -5   3         34.79         31.61         0.80 o                         
  -2  -5   3        177.79        179.32         3.22 o                         
  -1  -5   3         53.45         49.17         1.07 o                         
   0  -5   3        547.79        546.52         8.14 o                         
   1  -5   3        102.45        102.04         1.71 o                         
   2  -5   3         11.96         10.37         0.40 o                         
   3  -5   3        412.30        408.30         6.94 o                         
   4  -5   3          0.21          0.43         0.20 o                         
   5  -5   3         75.80         74.20         1.64 o                         
   6  -5   3          6.39          5.63         0.73 o                         
   7  -5   3          3.55          3.72         0.70 o                         
  -7  -4   3         10.21          9.94         0.99 o                         
  -6  -4   3        116.72        123.87         4.15 o                         
  -5  -4   3         37.31         38.40         1.24 o                         
  -4  -4   3        245.93        240.52         3.83 o                         
  -3  -4   3          1.18          0.71         0.16 o                         
  -2  -4   3        188.16        173.79         2.76 o                         
  -1  -4   3        471.95        476.32         9.87 o                         
   0  -4   3          3.51          4.01         0.21 o                         
   1  -4   3        110.37        106.29         1.74 o                         
   2  -4   3         61.48         63.25         1.26 o                         
   3  -4   3         79.97         79.86         1.58 o                         
   4  -4   3        179.81        178.33         2.88 o                         
   5  -4   3          1.01          1.78         0.26 o                         
   6  -4   3         94.23         96.80         3.25 o                         
   7  -4   3          4.30          3.82         0.72 o                         
  -8  -3   3         47.32         43.05         3.47 o                         
  -7  -3   3          1.09          1.24         0.51 o                         
  -6  -3   3         20.28         17.74         1.07 o                         
  -5  -3   3         61.36         63.27         2.06 o                         
  -4  -3   3         14.29         13.04         0.48 o                         
  -3  -3   3        450.31        441.46         6.63 o                         
  -2  -3   3         86.71         84.18         1.29 o                         
  -1  -3   3        424.69        387.10         5.76 o                         
   0  -3   3        299.94        311.79         4.66 o                         
   1  -3   3        284.63        292.98         4.92 o                         
   2  -3   3        414.44        408.51         6.82 o                         
   3  -3   3        194.53        198.50         3.09 o                         
   4  -3   3        249.07        252.88         3.94 o                         
   5  -3   3        167.13        174.06         3.23 o                         
   6  -3   3          0.36          0.26         0.35 o                         
   7  -3   3         42.46         42.85         1.89 o                         
   8  -3   3          0.57          0.77         0.68 o                         
  -8  -2   3          2.11          1.06         0.58 o                         
  -7  -2   3         52.30         50.95         1.98 o                         
  -6  -2   3          6.35          5.37         0.64 o                         
  -5  -2   3        353.75        336.81        11.59 o                         
  -4  -2   3          0.63          0.53         0.15 o                         
  -3  -2   3        106.96        103.30         1.90 o                         
  -2  -2   3        623.74        619.76         8.33 o                         
  -1  -2   3         73.92         81.49         1.19 o                         
   0  -2   3        526.22        502.03         7.38 o                         
   1  -2   3        708.46        731.86        11.97 o                         
   2  -2   3         25.11         22.12         0.45 o                         
   3  -2   3        394.88        415.17         8.01 o                         
   4  -2   3         40.29         42.64         1.10 o                         
   5  -2   3        161.96        165.16         4.37 o                         
   6  -2   3         23.53         23.89         1.16 o                         
   7  -2   3         30.10         31.83         2.95 o                         
   8  -2   3          6.57          6.51         0.93 o                         
  -8  -1   3          1.12          2.04         0.58 o                         
  -7  -1   3         32.10         28.80         1.35 o                         
  -6  -1   3         97.46         94.56         3.73 o                         
  -5  -1   3         89.33         85.51         2.48 o                         
  -4  -1   3        571.13        568.28        13.07 o                         
  -3  -1   3        177.92        183.53         5.47 o                         
  -2  -1   3        607.92        619.98         9.10 o                         
  -1  -1   3        177.72        215.01         3.21 o                         
   1  -1   3       1218.67       1157.69        15.35 o                         
   2  -1   3        316.81        332.57         4.94 o                         
   3  -1   3        229.83        228.55         4.51 o                         
   4  -1   3         14.01         18.77         0.98 o                         
   5  -1   3          6.41          6.42         0.47 o                         
   6  -1   3        235.62        242.06         6.27 o                         
   7  -1   3          0.24          0.00         0.38 o                         
   8  -1   3         17.22         16.32         1.35 o                         
  -8   0   3         43.08         40.89         1.77 o                         
  -7   0   3          0.44          0.79         0.41 o                         
  -6   0   3        154.83        147.60         4.02 o                         
  -5   0   3         15.91         14.90         1.11 o                         
  -4   0   3          3.13          3.00         0.23 o                         
  -3   0   3        328.71        325.28         5.44 o                         
  -2   0   3         81.84         89.12         1.42 o                         
  -1   0   3       2988.27       2982.93        61.76 o                         
   0   0   3        119.63        132.56         2.00 o                         
   1   0   3        490.06        547.27         8.02 o                         
   2   0   3       1564.92       1637.73        23.81 o                         
   3   0   3         27.62         26.85         0.60 o                         
   4   0   3        259.93        269.38         5.39 o                         
   5   0   3          1.83          1.99         0.32 o                         
   6   0   3          0.31          0.31         0.39 o                         
   7   0   3         65.07         63.99         1.91 o                         
   8   0   3          2.72          2.45         0.80 o                         
  -8   1   3          4.68          5.56         1.65 o                         
  -7   1   3         94.55         99.24         3.03 o                         
  -6   1   3          0.54          0.14         0.32 o                         
  -5   1   3        445.13        433.45        13.78 o                         
  -4   1   3         72.83         76.06         2.10 o                         
  -3   1   3        100.32         99.55         1.80 o                         
  -2   1   3       1005.99       1012.87        18.92 o                         
  -1   1   3        207.13        231.22         3.13 o                         
   0   1   3        206.77        185.15         2.77 o                         
   1   1   3         76.89         96.40         1.74 o                         
   2   1   3         36.22         32.28         0.61 o                         
   3   1   3        281.94        295.77         5.01 o                         
   4   1   3          1.31          1.30         0.24 o                         
   5   1   3        199.04        205.16         5.36 o                         
   6   1   3          5.65          5.80         0.93 o                         
   7   1   3         29.42         30.38         1.25 o                         
  -8   2   3          1.06          0.32         0.49 o                         
  -7   2   3          7.95          8.11         0.80 o                         
  -6   2   3         87.16         89.68         2.68 o                         
  -5   2   3         53.84         53.43         1.70 o                         
  -4   2   3        429.66        416.83         8.07 o                         
  -3   2   3        167.41        161.16         3.25 o                         
  -2   2   3        206.75        200.71         3.95 o                         
  -1   2   3        334.88        368.47         4.98 o                         
   0   2   3        778.99        803.08        14.64 o                         
   1   2   3        371.65        372.12         5.53 o                         
   2   2   3        254.52        248.11         3.42 o                         
   3   2   3        349.22        349.33         5.28 o                         
   4   2   3        112.38        116.12         3.24 o                         
   5   2   3          0.58          0.53         0.27 o                         
   6   2   3         86.88         83.08         2.20 o                         
   7   2   3          1.31          1.03         0.45 o                         
  -8   3   3         40.65         43.04         1.80 o                         
  -7   3   3          9.05          8.12         0.81 o                         
  -6   3   3        126.72        137.57         3.83 o                         
  -5   3   3          3.86          5.02         0.52 o                         
  -4   3   3        179.01        179.80         5.26 o                         
  -3   3   3        341.68        349.00         6.80 o                         
  -2   3   3         64.29         63.52         1.24 o                         
  -1   3   3        353.27        364.09         6.06 o                         
   0   3   3        106.48        115.28         1.82 o                         
   1   3   3         35.04         38.94         1.25 o                         
   2   3   3        579.39        569.61         8.46 o                         
   3   3   3         35.28         34.33         0.75 o                         
   4   3   3        104.56        103.97         2.06 o                         
   5   3   3          2.99          2.45         0.34 o                         
   6   3   3         29.97         31.83         1.08 o                         
   7   3   3         14.49         12.30         1.69 o                         
  -8   4   3         36.66         36.57         1.39 o                         
  -7   4   3         43.48         46.02         1.81 o                         
  -6   4   3         35.55         33.15         1.59 o                         
  -5   4   3        237.19        249.03         6.31 o                         
  -4   4   3         17.10         19.00         0.67 o                         
  -3   4   3        211.63        203.24         3.60 o                         
  -2   4   3         24.23         28.52         0.81 o                         
  -1   4   3         11.95         12.20         0.48 o                         
   0   4   3        365.53        347.72         5.87 o                         
   1   4   3          9.86         10.93         0.34 o                         
   2   4   3         76.30         75.03         1.64 o                         
   3   4   3         41.65         39.20         1.25 o                         
   4   4   3          1.93          1.83         0.26 o                         
   5   4   3        128.64        127.50         2.64 o                         
   6   4   3         14.76         12.88         0.74 o                         
  -7   5   3         64.05         67.50         1.96 o                         
  -6   5   3          8.56          8.86         0.82 o                         
  -5   5   3          2.80          3.00         0.41 o                         
  -4   5   3        117.14        116.17         2.28 o                         
  -3   5   3          0.22         -0.04         0.17 o                         
  -2   5   3        436.71        440.84         8.63 o                         
  -1   5   3          4.83          4.47         0.36 o                         
   0   5   3          0.32          0.26         0.19 o                         
   1   5   3        305.37        286.18         6.88 o                         
   2   5   3         14.65         14.10         0.53 o                         
   3   5   3        160.95        159.83         3.01 o                         
   4   5   3          3.91          3.61         0.39 o                         
   5   5   3          0.76          0.87         0.49 o                         
   6   5   3         36.63         32.70         2.33 o                         
  -7   6   3          0.27          0.53         0.40 o                         
  -6   6   3        113.31        119.08         2.92 o                         
  -5   6   3          4.58          4.59         0.60 o                         
  -4   6   3         61.41         66.07         2.07 o                         
  -3   6   3        114.05        120.92         2.82 o                         
  -2   6   3          7.49          8.75         0.56 o                         
  -1   6   3        128.04        127.35         2.84 o                         
   0   6   3         41.44         38.95         1.16 o                         
   1   6   3         36.60         37.43         1.16 o                         
   2   6   3         43.41         40.37         1.25 o                         
   3   6   3         11.73         13.04         0.78 o                         
   4   6   3         99.51        102.33         3.76 o                         
   5   6   3          0.16          0.55         0.50 o                         
  -6   7   3          1.80          2.12         0.57 o                         
  -5   7   3         76.34         72.73         2.56 o                         
  -4   7   3          2.27          2.30         0.65 o                         
  -3   7   3         97.13         97.91         2.40 o                         
  -2   7   3         17.43         16.03         0.75 o                         
  -1   7   3          9.95          8.47         0.61 o                         
   0   7   3         77.03         73.63         1.92 o                         
   1   7   3          7.73          7.01         1.22 o                         
   2   7   3        121.95        123.33         3.44 o                         
   3   7   3          9.53          8.10         0.85 o                         
   4   7   3          2.34          2.23         0.51 o                         
  -5   8   3         11.06         11.10         1.00 o                         
  -4   8   3         41.70         43.79         1.78 o                         
  -3   8   3          0.17         -0.04         0.34 o                         
  -2   8   3        109.94        109.95         2.70 o                         
  -1   8   3          0.26          1.10         0.37 o                         
   0   8   3          1.53          0.85         0.37 o                         
   1   8   3        110.59        111.01         4.65 o                         
   2   8   3          3.49          3.10         0.96 o                         
   3   8   3         33.52         31.29         1.56 o                         
  -4   9   3         12.32         10.77         1.02 o                         
  -3   9   3         10.90         10.33         0.77 o                         
  -2   9   3          9.15          8.90         0.74 o                         
  -1   9   3         64.35         63.04         2.32 o                         
   0   9   3          0.72          0.63         0.41 o                         
   1   9   3          5.71          5.42         0.63 o                         
   2   9   3         11.64         11.63         1.26 o                         
  -2 -10   4          0.95          0.68         0.40 o                         
  -1 -10   4         32.11         32.48         1.29 o                         
   0 -10   4          4.55          3.80         0.63 o                         
   1 -10   4          7.33          6.44         1.09 o                         
   2 -10   4         79.76         81.05         2.77 o                         
   3 -10   4          0.65          1.31         0.55 o                         
   4 -10   4         13.65         14.18         1.21 o                         
  -4  -9   4         10.13         10.21         0.98 o                         
  -3  -9   4          9.04          9.36         0.79 o                         
  -2  -9   4         86.27         82.13         1.95 o                         
  -1  -9   4         14.02         15.15         0.87 o                         
   0  -9   4        112.62        114.74         2.81 o                         
   1  -9   4          4.69          5.04         0.56 o                         
   2  -9   4         13.76         12.37         0.68 o                         
   3  -9   4        110.49        110.45         2.78 o                         
   4  -9   4          0.54          0.41         0.40 o                         
   5  -9   4         11.64          8.97         1.03 o                         
  -5  -8   4          0.87          0.48         0.56 o                         
  -4  -8   4         53.99         58.86         1.85 o                         
  -3  -8   4          1.78          1.99         0.39 o                         
  -2  -8   4         56.49         59.31         1.64 o                         
  -1  -8   4        166.48        171.65         3.83 o                         
   0  -8   4          0.23          0.10         0.22 o                         
   1  -8   4         42.45         40.69         1.11 o                         
   2  -8   4          2.07          2.49         0.34 o                         
   3  -8   4        103.72        106.27         2.26 o                         
   4  -8   4         66.11         65.13         1.88 o                         
   5  -8   4          0.27         -0.21         0.36 o                         
   6  -8   4         23.89         23.65         1.53 o                         
  -6  -7   4         11.81         11.44         1.13 o                         
  -5  -7   4         22.62         21.18         1.29 o                         
  -4  -7   4          2.92          3.22         0.42 o                         
  -3  -7   4        143.44        148.84         2.97 o                         
  -2  -7   4         24.81         25.10         0.84 o                         
  -1  -7   4        274.51        271.84         4.84 o                         
   0  -7   4         52.76         54.10         1.27 o                         
   1  -7   4         43.26         41.20         1.05 o                         
   2  -7   4         94.25         94.37         1.97 o                         
   3  -7   4          8.70          7.26         0.49 o                         
   4  -7   4        160.89        166.94         3.71 o                         
   5  -7   4         61.87         63.88         2.36 o                         
   6  -7   4          0.15          0.21         0.74 o                         
  -6  -6   4          1.21          1.09         0.54 o                         
  -5  -6   4        176.83        174.05         4.91 o                         
  -4  -6   4          9.38          8.68         0.66 o                         
  -3  -6   4          5.60          4.71         0.46 o                         
  -2  -6   4        162.29        167.39         2.78 o                         
  -1  -6   4          7.73          7.09         0.41 o                         
   0  -6   4        619.89        611.94        10.27 o                         
   1  -6   4         61.43         57.94         1.29 o                         
   2  -6   4         19.65         19.13         0.81 o                         
   3  -6   4         81.24         78.48         1.92 o                         
   4  -6   4          6.08          5.28         0.47 o                         
   5  -6   4        129.97        136.74         3.13 o                         
   6  -6   4          7.59          7.84         1.24 o                         
   7  -6   4         14.49         13.68         1.68 o                         
  -7  -5   4         20.69         22.03         1.75 o                         
  -6  -5   4         29.58         30.41         1.51 o                         
  -5  -5   4         22.14         21.75         1.18 o                         
  -4  -5   4        333.80        320.59         5.63 o                         
  -3  -5   4         45.61         46.80         1.24 o                         
  -2  -5   4        199.12        197.37         3.16 o                         
  -1  -5   4          2.59          1.97         0.19 o                         
   0  -5   4         67.42         66.26         1.20 o                         
   1  -5   4        737.19        711.25        10.55 o                         
   2  -5   4         39.98         37.19         0.80 o                         
   3  -5   4        123.83        124.79         2.37 o                         
   4  -5   4         16.77         16.36         0.60 o                         
   5  -5   4          5.36          5.59         0.45 o                         
   6  -5   4        163.20        164.23         4.70 o                         
   7  -5   4          0.29          0.11         0.53 o                         
  -7  -4   4          0.54          1.16         0.50 o                         
  -6  -4   4         54.04         52.40         2.01 o                         
  -5  -4   4          9.26          9.29         0.62 o                         
  -4  -4   4         27.81         24.93         1.43 o                         
  -3  -4   4        486.22        489.71         7.37 o                         
  -2  -4   4         15.03         13.64         0.37 o                         
  -1  -4   4       1099.31       1095.10        16.06 o                         
   0  -4   4          0.88          0.90         0.14 o                         
   1  -4   4         97.20         96.46         1.62 o                         
   2  -4   4        686.81        666.03        13.57 o                         
   3  -4   4          8.62          8.43         0.39 o                         
   4  -4   4        167.11        170.12         3.12 o                         
   5  -4   4         25.49         26.98         1.00 o                         
   6  -4   4         10.58          9.85         0.71 o                         
   7  -4   4         40.84         45.68         1.97 o                         
  -8  -3   4         10.44          8.95         1.32 o                         
  -7  -3   4         83.79         80.25         3.34 o                         
  -6  -3   4          0.19          0.04         0.46 o                         
  -5  -3   4        200.34        191.50         4.85 o                         
  -4  -3   4         29.41         29.87         0.90 o                         
  -3  -3   4        247.74        241.68         3.74 o                         
  -2  -3   4       1067.40       1066.22        14.25 o                         
  -1  -3   4         20.05         20.49         0.41 o                         
   0  -3   4        221.77        213.43         3.26 o                         
   1  -3   4        114.46        120.14         1.92 o                         
   2  -3   4        467.06        466.97         7.79 o                         
   3  -3   4        172.93        176.40         3.14 o                         
   4  -3   4          7.60          7.76         0.46 o                         
   5  -3   4        214.26        227.04         5.17 o                         
   6  -3   4          0.16         -0.12         0.31 o                         
   7  -3   4         43.99         47.30         4.94 o                         
  -8  -2   4          0.35         -0.08         0.52 o                         
  -7  -2   4         25.79         22.90         1.78 o                         
  -6  -2   4         77.80         74.70         2.42 o                         
  -5  -2   4         19.60         18.02         0.73 o                         
  -4  -2   4        435.80        438.12         8.56 o                         
  -3  -2   4         60.98         57.92         1.16 o                         
  -2  -2   4        987.06       1007.72        13.45 o                         
  -1  -2   4         90.57         78.91         1.46 o                         
   0  -2   4       1196.83       1219.28        23.86 o                         
   1  -2   4        591.77        596.46         8.78 o                         
   2  -2   4         16.74         16.82         0.44 o                         
   3  -2   4        460.88        466.86         6.96 o                         
   4  -2   4         97.97        100.76         2.33 o                         
   5  -2   4          3.30          3.15         0.41 o                         
   6  -2   4        161.80        173.09         3.94 o                         
   7  -2   4          0.11         -0.30         0.44 o                         
  -8  -1   4         17.44         14.72         1.18 o                         
  -7  -1   4          1.17          0.49         0.40 o                         
  -6  -1   4        240.63        228.39         5.92 o                         
  -5  -1   4          7.90          7.10         0.50 o                         
  -4  -1   4         64.67         63.59         1.52 o                         
  -3  -1   4        682.94        675.33        14.71 o                         
  -2  -1   4          0.77          0.71         0.13 o                         
  -1  -1   4       2052.43       2025.43        62.27 o                         
   0  -1   4          1.38          0.90         0.08 o                         
   1  -1   4        272.34        263.26         3.95 o                         
   2  -1   4       1088.83       1142.93        15.19 o                         
   3  -1   4         42.65         41.96         0.91 o                         
   4  -1   4        123.89        127.59         2.84 o                         
   5  -1   4          1.54          1.53         0.33 o                         
   6  -1   4         73.11         75.85         2.09 o                         
   7  -1   4         37.94         36.35         1.40 o                         
  -8   0   4         32.90         31.27         2.42 o                         
  -7   0   4         42.69         40.55         1.62 o                         
  -6   0   4         11.54          9.86         0.76 o                         
  -5   0   4        438.06        433.46        10.43 o                         
  -4   0   4         13.57         13.07         0.51 o                         
  -3   0   4        446.67        467.76         7.92 o                         
  -2   0   4        111.37        101.96         1.62 o                         
  -1   0   4        502.47        528.51         9.01 o                         
   0   0   4        732.46        750.98        25.08 o                         
   1   0   4         35.48         38.72         0.95 o                         
   2   0   4        507.46        484.10         6.54 o                         
   3   0   4        171.10        186.85         2.92 o                         
   4   0   4         29.62         28.82         0.78 o                         
   5   0   4        206.81        217.48         4.66 o                         
   6   0   4         17.42         17.76         0.90 o                         
   7   0   4         60.97         62.13         1.91 o                         
  -8   1   4          0.40          0.90         0.48 o                         
  -7   1   4         63.27         64.43         2.20 o                         
  -6   1   4         35.46         34.96         1.36 o                         
  -5   1   4         56.19         57.58         3.04 o                         
  -4   1   4        288.66        289.25         5.70 o                         
  -3   1   4         99.81        101.66         1.95 o                         
  -2   1   4       2384.51       2437.81        32.49 o                         
  -1   1   4        142.65        135.55         1.89 o                         
   0   1   4        322.80        333.11         7.05 o                         
   1   1   4        271.82        281.74         3.83 o                         
   2   1   4          2.14          2.58         0.13 o                         
   3   1   4        601.41        590.17         8.78 o                         
   4   1   4         89.50         93.52         1.88 o                         
   5   1   4          3.84          3.62         0.45 o                         
   6   1   4         48.66         49.70         1.60 o                         
   7   1   4          0.72          0.57         0.43 o                         
  -8   2   4         32.08         33.34         1.70 o                         
  -7   2   4          1.63          1.68         0.48 o                         
  -6   2   4        203.72        212.72         5.52 o                         
  -5   2   4          1.27          1.32         0.30 o                         
  -4   2   4        272.34        276.93         5.49 o                         
  -3   2   4        304.94        310.23        12.42 o                         
  -2   2   4         64.54         63.47         1.47 o                         
  -1   2   4        820.47        845.30        11.30 o                         
   0   2   4        586.35        592.78        13.23 o                         
   1   2   4        410.73        410.15        12.25 o                         
   2   2   4         28.81         33.62         0.67 o                         
   3   2   4          0.24          0.30         0.13 o                         
   4   2   4        334.95        350.97         6.11 o                         
   5   2   4          4.57          4.21         0.41 o                         
   6   2   4         54.30         53.97         2.49 o                         
   7   2   4          1.79          1.02         0.49 o                         
  -8   3   4         31.79         32.80         1.58 o                         
  -7   3   4         19.09         20.22         1.11 o                         
  -6   3   4          0.21          0.22         0.44 o                         
  -5   3   4        319.67        327.11         6.56 o                         
  -4   3   4          3.99          4.48         0.34 o                         
  -3   3   4        452.61        456.13         8.83 o                         
  -2   3   4          7.25          6.05         0.41 o                         
  -1   3   4        290.32        286.03         5.26 o                         
   0   3   4        540.17        523.40         9.93 o                         
   1   3   4          5.73          6.38         0.32 o                         
   2   3   4        366.48        375.52         5.68 o                         
   3   3   4         24.30         25.97         1.56 o                         
   4   3   4          1.69          1.16         0.26 o                         
   5   3   4        155.35        160.53         3.15 o                         
   6   3   4          0.78          0.65         0.47 o                         
   7   3   4         30.47         29.91         5.84 o                         
  -8   4   4          5.63          4.65         0.87 o                         
  -7   4   4         96.49         98.40         3.37 o                         
  -6   4   4          3.63          3.03         0.51 o                         
  -5   4   4         19.30         20.12         0.96 o                         
  -4   4   4        324.50        333.54         6.64 o                         
  -3   4   4         12.92         12.17         0.46 o                         
  -2   4   4        587.92        601.15        16.41 o                         
  -1   4   4         74.26         75.20         2.45 o                         
   0   4   4        107.18        105.82         2.39 o                         
   1   4   4        568.33        577.71         9.63 o                         
   2   4   4         11.15         10.48         0.57 o                         
   3   4   4         83.91         81.07         2.46 o                         
   4   4   4          0.20         -0.02         0.22 o                         
   5   4   4         44.80         49.29         3.82 o                         
   6   4   4         25.25         22.33         1.95 o                         
  -7   5   4          3.82          3.93         0.54 o                         
  -6   5   4        132.65        136.05         3.19 o                         
  -5   5   4         13.46         12.55         0.87 o                         
  -4   5   4         99.99        102.13         2.08 o                         
  -3   5   4         95.95        104.45         2.37 o                         
  -2   5   4         81.80         79.84         1.88 o                         
  -1   5   4        221.85        224.93         8.32 o                         
   0   5   4          1.09          0.80         0.24 o                         
   1   5   4        119.59        120.62         3.93 o                         
   2   5   4         46.90         46.23         1.30 o                         
   3   5   4         25.76         24.06         1.13 o                         
   4   5   4        121.54        112.34         5.83 o                         
   5   5   4         15.33         18.32         1.22 o                         
  -7   6   4         22.28         22.38         1.30 o                         
  -6   6   4         30.74         32.64         1.46 o                         
  -5   6   4         57.00         56.46         1.96 o                         
  -4   6   4         29.73         27.31         0.97 o                         
  -3   6   4        326.08        347.65         7.02 o                         
  -2   6   4          8.27          8.29         0.56 o                         
  -1   6   4         78.51         78.14         3.33 o                         
   0   6   4         80.16         78.14         1.95 o                         
   1   6   4          1.58          1.26         0.33 o                         
   2   6   4        180.11        181.15         3.95 o                         
   3   6   4          5.57          4.34         0.62 o                         
   4   6   4          1.93          2.35         0.62 o                         
   5   6   4         43.99         42.83         1.94 o                         
  -6   7   4          3.10          2.76         0.57 o                         
  -5   7   4         64.49         67.87         2.30 o                         
  -4   7   4         35.44         37.02         1.25 o                         
  -3   7   4          9.40          9.66         0.67 o                         
  -2   7   4        159.78        161.03         3.59 o                         
  -1   7   4         12.41         11.65         0.70 o                         
   0   7   4         77.63         76.47         2.00 o                         
   1   7   4         20.93         20.73         1.20 o                         
   2   7   4          0.17         -0.07         0.39 o                         
   3   7   4         75.45         76.63         4.02 o                         
   4   7   4          0.52         -0.05         0.75 o                         
  -5   8   4          0.63         -0.01         0.48 o                         
  -4   8   4         68.22         67.68         1.90 o                         
  -3   8   4          0.88          0.88         0.36 o                         
  -2   8   4         32.02         32.78         1.23 o                         
  -1   8   4         50.37         49.66         1.55 o                         
   0   8   4          1.41          1.65         0.43 o                         
   1   8   4         81.96         83.74         2.25 o                         
   2   8   4         10.87         12.41         1.31 o                         
   3   8   4          1.63          2.79         0.73 o                         
  -4   9   4          0.11          1.41         1.15 o                         
  -3   9   4         75.76         75.47         2.14 o                         
  -2   9   4          2.30          2.08         0.50 o                         
  -1   9   4         28.77         30.31         1.23 o                         
   0   9   4         42.79         42.24         1.49 o                         
   1   9   4          0.27          0.99         0.66 o                         
  -2 -10   5         25.45         23.76         1.00 o                         
  -1 -10   5          1.41          1.33         0.53 o                         
   0 -10   5         96.67         99.61         2.61 o                         
   1 -10   5          0.10          0.21         0.40 o                         
   2 -10   5          6.97          5.81         0.82 o                         
   3 -10   5         13.77         12.28         0.87 o                         
  -4  -9   5         37.25         42.09         1.61 o                         
  -3  -9   5          1.77          1.82         0.48 o                         
  -2  -9   5         28.97         29.64         1.04 o                         
  -1  -9   5          2.19          1.73         0.37 o                         
   0  -9   5          1.82          2.10         0.44 o                         
   1  -9   5         96.96         99.90         2.18 o                         
   2  -9   5          1.00          1.04         0.33 o                         
   3  -9   5         57.20         56.24         2.28 o                         
   4  -9   5          3.38          3.29         0.52 o                         
   5  -9   5          1.07          0.40         0.67 o                         
  -5  -8   5          1.99          1.41         0.66 o                         
  -4  -8   5         13.91         15.63         1.39 o                         
  -3  -8   5         67.75         71.64         1.75 o                         
  -2  -8   5         29.54         32.16         1.22 o                         
  -1  -8   5        190.17        190.33         6.58 o                         
   0  -8   5          0.20          0.13         0.24 o                         
   1  -8   5         12.28         11.48         0.62 o                         
   2  -8   5         63.89         65.48         1.57 o                         
   3  -8   5          0.27          0.16         0.29 o                         
   4  -8   5         70.90         70.10         1.97 o                         
   5  -8   5          5.71          5.61         1.02 o                         
  -6  -7   5          0.31          0.83         0.66 o                         
  -5  -7   5         46.59         46.67         1.98 o                         
  -4  -7   5          4.84          5.13         0.75 o                         
  -3  -7   5         26.08         27.50         0.97 o                         
  -2  -7   5        138.82        144.58         2.52 o                         
  -1  -7   5          3.10          3.28         0.34 o                         
   0  -7   5        165.81        163.41         3.09 o                         
   1  -7   5          2.09          2.15         0.29 o                         
   2  -7   5         85.72         89.08         1.90 o                         
   3  -7   5          7.58          6.69         0.48 o                         
   4  -7   5         17.05         16.81         0.72 o                         
   5  -7   5         89.10         90.32         2.42 o                         
   6  -7   5          1.10          1.51         0.63 o                         
  -6  -6   5          3.71          3.58         0.70 o                         
  -5  -6   5          5.78          4.71         0.69 o                         
  -4  -6   5        141.52        146.88         3.39 o                         
  -3  -6   5         11.38         11.87         0.50 o                         
  -2  -6   5        119.38        123.97         2.15 o                         
  -1  -6   5          0.68          1.32         0.39 o                         
   0  -6   5        136.62        143.18         2.39 o                         
   1  -6   5        322.67        316.76         4.91 o                         
   2  -6   5         48.10         48.78         1.16 o                         
   3  -6   5         87.68         91.95         1.71 o                         
   4  -6   5         12.53         11.45         0.57 o                         
   5  -6   5         22.18         21.12         0.97 o                         
   6  -6   5         75.03         80.28         3.93 o                         
   7  -6   5          0.75         -0.21         0.94 o                         
  -7  -5   5          0.10          0.62         0.65 o                         
  -6  -5   5         87.78         84.26         3.19 o                         
  -5  -5   5          0.22          0.16         0.37 o                         
  -4  -5   5         17.26         14.90         0.61 o                         
  -3  -5   5        257.05        257.96         4.09 o                         
  -2  -5   5         33.64         32.65         0.86 o                         
  -1  -5   5        412.77        405.25         5.60 o                         
   0  -5   5         31.84         29.09         0.67 o                         
   1  -5   5        214.59        214.18         3.38 o                         
   2  -5   5        244.17        243.26         3.83 o                         
   3  -5   5          0.76          0.51         0.18 o                         
   4  -5   5         25.42         24.42         0.93 o                         
   5  -5   5          2.00          1.66         0.38 o                         
   6  -5   5         76.37         76.73         2.72 o                         
   7  -5   5         16.40         14.94         1.26 o                         
  -7  -4   5         21.72         20.20         1.28 o                         
  -6  -4   5          3.54          2.11         0.90 o                         
  -5  -4   5         83.59         81.35         2.06 o                         
  -4  -4   5          1.40          1.46         0.54 o                         
  -3  -4   5        278.31        267.07         6.01 o                         
  -2  -4   5        102.07        104.21         1.61 o                         
  -1  -4   5          1.03          1.11         0.19 o                         
   0  -4   5        198.71        193.34         2.76 o                         
   1  -4   5          1.37          0.70         0.13 o                         
   2  -4   5        689.58        672.18         9.99 o                         
   3  -4   5         14.20         14.26         0.50 o                         
   4  -4   5          0.84          2.03         0.92 o                         
   5  -4   5         90.02         90.88         2.31 o                         
   6  -4   5          1.47          0.65         0.36 o                         
   7  -4   5         59.27         61.43         2.40 o                         
  -7  -3   5         55.16         55.18         2.10 o                         
  -6  -3   5         20.45         20.05         1.12 o                         
  -5  -3   5         27.21         26.69         0.94 o                         
  -4  -3   5         61.16         61.37         1.92 o                         
  -3  -3   5        110.28        109.44         1.84 o                         
  -2  -3   5       1779.15       1756.15        23.36 o                         
  -1  -3   5         23.10         21.01         0.43 o                         
   0  -3   5         17.06         18.93         0.44 o                         
   1  -3   5         45.79         47.65         0.88 o                         
   2  -3   5          1.67          2.01         0.16 o                         
   3  -3   5        585.88        587.97         9.82 o                         
   4  -3   5         27.22         27.33         1.61 o                         
   5  -3   5          0.42          0.99         0.34 o                         
   6  -3   5         28.19         28.41         1.17 o                         
   7  -3   5          5.11          4.67         0.61 o                         
  -8  -2   5          7.73          8.83         0.99 o                         
  -7  -2   5          0.16         -0.11         1.03 o                         
  -6  -2   5        190.21        188.30         8.16 o                         
  -5  -2   5          0.19          0.42         0.22 o                         
  -4  -2   5         47.93         46.32         1.22 o                         
  -3  -2   5        225.35        211.71         6.28 o                         
  -2  -2   5         39.40         37.47         0.74 o                         
  -1  -2   5       1359.66       1410.59        38.11 o                         
   0  -2   5         13.45         12.34         0.33 o                         
   1  -2   5        281.62        278.17         4.20 o                         
   2  -2   5          1.83          1.42         0.11 o                         
   3  -2   5         61.86         57.15         2.08 o                         
   4  -2   5        260.30        268.66         5.52 o                         
   5  -2   5          0.72          0.19         0.44 o                         
   6  -2   5         56.07         56.42         1.73 o                         
   7  -2   5          3.78          2.46         0.51 o                         
  -8  -1   5         20.33         21.43         1.26 o                         
  -7  -1   5          0.58         -0.25         0.36 o                         
  -6  -1   5         10.74         10.64         0.79 o                         
  -5  -1   5        384.37        372.94         7.42 o                         
  -4  -1   5          0.23          0.22         0.15 o                         
  -3  -1   5        135.85        135.38         2.45 o                         
  -2  -1   5         56.85         62.76         2.02 o                         
  -1  -1   5        841.61        873.86        15.33 o                         
   0  -1   5       1212.63       1196.91        19.67 o                         
   1  -1   5        142.45        146.67         2.29 o                         
   2  -1   5        367.44        373.66         5.61 o                         
   3  -1   5         12.36         15.02         0.60 o                         
   4  -1   5         31.00         26.96         0.96 o                         
   5  -1   5        150.03        156.73         3.54 o                         
   6  -1   5          3.77          4.26         0.53 o                         
   7  -1   5         35.95         36.61         1.70 o                         
  -8   0   5          2.90          2.42         0.62 o                         
  -7   0   5         69.36         68.10         2.30 o                         
  -6   0   5          9.21          8.39         0.71 o                         
  -5   0   5         61.66         61.78         2.21 o                         
  -4   0   5        502.52        481.79         9.35 o                         
  -3   0   5         22.07         20.13         0.47 o                         
  -2   0   5        915.58        924.03        17.09 o                         
  -1   0   5        333.80        352.54         5.40 o                         
   0   0   5        471.45        482.42         7.12 o                         
   1   0   5        641.95        672.22         9.88 o                         
   2   0   5         25.43         23.64         0.46 o                         
   3   0   5         91.80         93.62         1.45 o                         
   4   0   5          1.21          1.17         0.30 o                         
   5   0   5         71.20         71.13         1.91 o                         
   6   0   5         18.69         19.76         1.07 o                         
   7   0   5          1.48          1.43         0.46 o                         
  -8   1   5         28.32         29.48         1.47 o                         
  -7   1   5          0.38         -0.19         0.35 o                         
  -6   1   5         86.66         88.61         3.88 o                         
  -5   1   5          1.57          1.96         0.34 o                         
  -4   1   5        272.80        276.86         4.77 o                         
  -3   1   5        160.78        154.41         2.45 o                         
  -2   1   5          2.26          3.92         0.33 o                         
  -1   1   5        522.42        508.94         9.90 o                         
   0   1   5          1.03          0.98         0.23 o                         
   1   1   5        565.21        584.21         7.84 o                         
   2   1   5          3.52          2.39         0.17 o                         
   3   1   5         66.78         62.27         1.03 o                         
   4   1   5        229.37        232.42         4.87 o                         
   5   1   5         17.20         19.82         0.89 o                         
   6   1   5         52.40         51.43         1.64 o                         
   7   1   5          4.41          3.53         0.56 o                         
  -8   2   5         48.79         48.76         1.93 o                         
  -7   2   5         19.17         17.81         1.06 o                         
  -6   2   5         28.34         27.27         1.18 o                         
  -5   2   5         60.13         61.62         1.52 o                         
  -4   2   5         36.09         35.23         0.95 o                         
  -3   2   5       1002.41       1044.16        17.14 o                         
  -2   2   5          3.02          3.03         0.16 o                         
  -1   2   5        170.43        177.53         3.30 o                         
   0   2   5        175.09        180.35         2.77 o                         
   1   2   5          1.09          0.77         0.11 o                         
   2   2   5        414.67        425.95        10.24 o                         
   3   2   5          1.11          0.97         0.20 o                         
   4   2   5          9.65          9.32         0.62 o                         
   5   2   5         78.91         82.23         3.16 o                         
   6   2   5          0.50          0.21         0.38 o                         
   7   2   5         18.23         18.29         1.48 o                         
  -8   3   5          0.85          1.83         0.59 o                         
  -7   3   5        101.53        101.43         3.42 o                         
  -6   3   5          0.52          0.44         0.33 o                         
  -5   3   5         70.96         68.07         1.68 o                         
  -4   3   5        162.19        164.61         3.76 o                         
  -3   3   5         19.20         20.85         0.66 o                         
  -2   3   5        451.33        462.22         6.92 o                         
  -1   3   5         14.27         13.17         0.40 o                         
   0   3   5        459.66        475.30         8.83 o                         
   1   3   5         37.26         38.99         1.13 o                         
   2   3   5          7.99          7.75         0.46 o                         
   3   3   5         78.95         79.02         1.67 o                         
   4   3   5          0.22          0.18         0.30 o                         
   5   3   5         87.37         87.38         2.85 o                         
   6   3   5          2.46          2.06         0.60 o                         
  -8   4   5          3.50          4.45         1.44 o                         
  -7   4   5          8.86          8.28         0.79 o                         
  -6   4   5        102.96        107.46         3.15 o                         
  -5   4   5          4.22          4.77         0.40 o                         
  -4   4   5        147.61        148.27         2.78 o                         
  -3   4   5         10.74         11.62         0.46 o                         
  -2   4   5        154.01        155.54         3.25 o                         
  -1   4   5        111.90        113.47         2.87 o                         
   0   4   5         75.49         75.05         2.35 o                         
   1   4   5        412.72        408.96         8.02 o                         
   2   4   5         16.56         14.60         0.65 o                         
   3   4   5         12.15         10.06         0.61 o                         
   4   4   5         40.89         42.24         1.47 o                         
   5   4   5          7.51          3.86         0.91 o                         
   6   4   5         54.17         62.34         3.40 o                         
  -7   5   5          0.92          0.59         0.40 o                         
  -6   5   5         35.08         36.60         2.01 o                         
  -5   5   5         51.97         51.53         1.50 o                         
  -4   5   5         13.73         15.03         0.73 o                         
  -3   5   5        411.10        428.25         9.04 o                         
  -2   5   5         18.38         17.83         0.69 o                         
  -1   5   5        114.02        114.88         2.93 o                         
   0   5   5         48.88         48.49         1.39 o                         
   1   5   5          0.58          0.87         0.28 o                         
   2   5   5        103.68        109.21         5.26 o                         
   3   5   5          1.10          0.66         0.41 o                         
   4   5   5         26.55         26.40         1.38 o                         
   5   5   5          7.67          7.22         1.24 o                         
  -6   6   5          2.58          2.74         0.75 o                         
  -5   6   5         57.67         58.25         2.22 o                         
  -4   6   5          3.49          4.23         0.44 o                         
  -3   6   5          0.24          0.29         0.27 o                         
  -2   6   5        241.33        255.82         5.31 o                         
  -1   6   5          0.21          0.36         0.27 o                         
   0   6   5         91.18         87.37         2.14 o                         
   1   6   5         11.46         11.38         0.86 o                         
   2   6   5         32.69         32.03         1.44 o                         
   3   6   5         92.37         94.05         3.45 o                         
   4   6   5          6.63          8.12         0.93 o                         
  -6   7   5         37.87         36.86         2.60 o                         
  -5   7   5          0.59          0.83         0.44 o                         
  -4   7   5        112.89        115.76         2.78 o                         
  -3   7   5         15.10         15.09         0.81 o                         
  -2   7   5         42.51         42.19         1.35 o                         
  -1   7   5         58.65         57.02         2.01 o                         
   0   7   5          0.15         -0.10         0.31 o                         
   1   7   5         97.04         99.58         2.48 o                         
   2   7   5          3.30          2.43         0.57 o                         
   3   7   5          3.77          4.09         0.90 o                         
  -5   8   5         39.85         40.79         3.60 o                         
  -4   8   5          0.13         -0.07         0.36 o                         
  -3   8   5         62.46         65.75         1.88 o                         
  -2   8   5         11.48         11.84         0.95 o                         
  -1   8   5         80.86         82.11         2.20 o                         
   0   8   5          9.26          8.98         0.73 o                         
   1   8   5          1.57          1.78         0.57 o                         
   2   8   5         20.94         17.48         1.28 o                         
  -3   9   5         18.26         19.35         1.89 o                         
  -2   9   5         13.71         12.04         0.88 o                         
  -1   9   5          6.68          5.36         0.63 o                         
   0   9   5         61.82         65.37         4.05 o                         
  -2 -10   6         20.81         21.95         1.09 o                         
  -1 -10   6          3.41          2.85         0.54 o                         
   0 -10   6         32.72         35.33         1.35 o                         
   1 -10   6         65.39         67.77         1.98 o                         
   2 -10   6         13.50         11.71         1.27 o                         
   3 -10   6         37.51         41.48         1.49 o                         
  -4  -9   6         17.15         18.50         1.82 o                         
  -3  -9   6         28.07         30.50         1.28 o                         
  -2  -9   6          3.96          3.20         0.58 o                         
  -1  -9   6         94.83         98.65         3.15 o                         
   0  -9   6          2.25          2.72         0.46 o                         
   1  -9   6         61.70         64.90         1.61 o                         
   2  -9   6         29.70         30.03         1.03 o                         
   3  -9   6          0.32          0.28         0.32 o                         
   4  -9   6         28.62         30.20         3.20 o                         
  -5  -8   6         14.95         14.69         2.12 o                         
  -4  -8   6          7.26          9.18         2.39 o                         
  -3  -8   6         94.50         97.42         2.52 o                         
  -2  -8   6         14.35         14.19         0.87 o                         
  -1  -8   6          1.15          1.50         0.28 o                         
   0  -8   6        110.77        113.87         2.51 o                         
   1  -8   6          1.70          1.20         0.29 o                         
   2  -8   6        215.16        227.42         4.24 o                         
   3  -8   6          0.18          0.25         0.27 o                         
   4  -8   6          5.42          5.67         0.71 o                         
   5  -8   6         50.66         51.35         3.01 o                         
  -6  -7   6          0.64          0.43         0.82 o                         
  -5  -7   6         23.95         27.24         1.47 o                         
  -4  -7   6         22.63         22.96         1.03 o                         
  -3  -7   6          1.12          1.05         0.36 o                         
  -2  -7   6        307.86        328.97         5.21 o                         
  -1  -7   6          3.08          2.83         0.29 o                         
   0  -7   6         17.78         17.72         0.65 o                         
   1  -7   6        107.48        108.10         2.86 o                         
   2  -7   6          1.36          1.69         0.34 o                         
   3  -7   6        185.83        188.44         3.57 o                         
   4  -7   6          4.22          3.82         0.51 o                         
   5  -7   6         15.86         16.89         0.95 o                         
   6  -7   6         17.26         16.06         1.29 o                         
  -6  -6   6         74.75         78.63         2.75 o                         
  -5  -6   6          4.24          3.27         0.62 o                         
  -4  -6   6         27.14         26.75         0.88 o                         
  -3  -6   6        114.97        120.20         2.41 o                         
  -2  -6   6          6.40          6.38         0.43 o                         
  -1  -6   6        295.42        299.50         4.33 o                         
   0  -6   6          2.78          2.55         0.22 o                         
   1  -6   6        234.61        232.92         3.72 o                         
   2  -6   6         19.45         18.73         0.58 o                         
   3  -6   6         40.52         39.41         0.94 o                         
   4  -6   6         94.47         93.43         2.38 o                         
   5  -6   6          0.28          0.39         0.30 o                         
   6  -6   6         64.59         65.74         2.01 o                         
  -7  -5   6          0.09         -0.29         0.57 o                         
  -6  -5   6         24.92         26.60         1.37 o                         
  -5  -5   6        109.29        108.48         2.62 o                         
  -4  -5   6          1.21          1.30         0.31 o                         
  -3  -5   6         96.83         98.19         2.00 o                         
  -2  -5   6          5.01          5.31         0.33 o                         
  -1  -5   6        187.13        185.36         2.72 o                         
   0  -5   6        456.54        433.22         5.98 o                         
   1  -5   6         41.45         43.51         0.91 o                         
   2  -5   6        455.29        440.78         7.68 o                         
   3  -5   6          4.76          4.64         0.39 o                         
   4  -5   6         31.44         32.10         0.98 o                         
   5  -5   6         76.41         78.32         1.85 o                         
   6  -5   6          2.89          2.88         0.49 o                         
   7  -5   6         34.98         36.78         1.94 o                         
  -7  -4   6         62.92         63.70         3.06 o                         
  -6  -4   6          0.59          0.47         0.51 o                         
  -5  -4   6         67.61         65.25         1.76 o                         
  -4  -4   6        104.52        105.04         2.43 o                         
  -3  -4   6          0.26          0.16         0.14 o                         
  -2  -4   6        706.90        730.58         9.90 o                         
  -1  -4   6          6.71          6.79         0.30 o                         
   0  -4   6        146.53        144.56         2.12 o                         
   1  -4   6        257.13        253.43         3.93 o                         
   2  -4   6         83.68         79.82         1.43 o                         
   3  -4   6        228.44        229.68         4.15 o                         
   4  -4   6          0.20          0.10         0.22 o                         
   5  -4   6         57.34         59.17         1.74 o                         
   6  -4   6         15.26         14.97         0.90 o                         
   7  -4   6         15.42         14.12         1.41 o                         
  -7  -3   6          1.04          1.94         0.93 o                         
  -6  -3   6         65.67         61.64         1.74 o                         
  -5  -3   6          6.73          6.13         0.50 o                         
  -4  -3   6        177.27        173.82         3.69 o                         
  -3  -3   6         72.76         71.29         1.47 o                         
  -2  -3   6         25.06         28.44         0.59 o                         
  -1  -3   6        845.91        859.63        11.54 o                         
   0  -3   6          1.26          1.06         0.10 o                         
   1  -3   6        610.92        593.19         8.81 o                         
   2  -3   6          3.63          3.02         0.27 o                         
   3  -3   6        240.77        241.26         4.30 o                         
   4  -3   6        246.42        255.12         5.34 o                         
   5  -3   6         12.83         13.42         0.80 o                         
   6  -3   6         50.79         52.39         1.70 o                         
   7  -3   6         10.75         10.64         0.85 o                         
  -8  -2   6         38.90         42.21         1.91 o                         
  -7  -2   6          1.06          0.63         0.45 o                         
  -6  -2   6         86.73         85.58         2.17 o                         
  -5  -2   6         70.38         64.47         1.66 o                         
  -4  -2   6          4.89          4.74         0.38 o                         
  -3  -2   6        522.52        515.98         8.65 o                         
  -2  -2   6         24.48         20.73         0.75 o                         
  -1  -2   6        481.47        518.09         8.60 o                         
   0  -2   6        597.66        587.67        11.16 o                         
   1  -2   6         60.35         63.59         1.28 o                         
   2  -2   6        544.75        532.63        10.04 o                         
   3  -2   6         24.37         23.98         0.71 o                         
   4  -2   6        131.86        133.52         2.61 o                         
   5  -2   6         62.12         65.31         1.84 o                         
   6  -2   6          0.95          0.85         0.33 o                         
   7  -2   6         23.76         24.66         2.15 o                         
  -8  -1   6          3.38          3.66         0.69 o                         
  -7  -1   6         73.18         72.44         2.42 o                         
  -6  -1   6          5.69          5.57         0.68 o                         
  -5  -1   6        183.74        180.45         3.83 o                         
  -4  -1   6        317.66        280.25        11.33 o                         
  -3  -1   6         11.28          9.88         0.47 o                         
  -2  -1   6        335.78        327.21         5.10 o                         
  -1  -1   6          6.89          5.23         0.25 o                         
   0  -1   6       1703.92       1734.02        25.22 o                         
   1  -1   6         98.76        101.24         1.67 o                         
   2  -1   6         16.14         13.82         0.39 o                         
   3  -1   6        103.97        109.43         2.12 o                         
   4  -1   6         11.88         11.57         0.53 o                         
   5  -1   6        233.23        239.89         4.42 o                         
   6  -1   6          2.08          1.49         0.45 o                         
   7  -1   6          0.69          0.41         0.45 o                         
  -8   0   6          3.51          3.64         0.68 o                         
  -7   0   6         15.82         16.90         1.08 o                         
  -6   0   6         57.32         52.98         2.45 o                         
  -5   0   6          7.04          6.53         0.46 o                         
  -4   0   6        343.54        343.80         6.78 o                         
  -3   0   6         60.37         53.36         0.99 o                         
  -2   0   6        122.13        130.25         2.08 o                         
  -1   0   6        387.37        381.82         5.70 o                         
   0   0   6         25.75         25.51         0.61 o                         
   1   0   6       1697.73       1723.37        30.34 o                         
   2   0   6          2.11          2.64         0.22 o                         
   3   0   6         58.24         58.15         1.27 o                         
   4   0   6         93.82         96.30         1.97 o                         
   5   0   6          0.62          0.37         0.35 o                         
   6   0   6         92.07         93.94         2.52 o                         
   7   0   6          4.11          3.02         0.73 o                         
  -8   1   6         82.40         85.99         2.83 o                         
  -7   1   6          0.46          0.53         0.40 o                         
  -6   1   6         43.38         41.52         1.51 o                         
  -5   1   6         25.44         26.90         1.03 o                         
  -4   1   6         15.43         14.98         0.48 o                         
  -3   1   6       1227.95       1241.84        18.20 o                         
  -2   1   6         17.67         18.31         0.53 o                         
  -1   1   6         65.37         70.99         1.70 o                         
   0   1   6        249.77        246.55         3.74 o                         
   1   1   6        152.96        151.11         2.68 o                         
   2   1   6        432.20        429.20         6.98 o                         
   3   1   6          0.50          0.41         0.18 o                         
   4   1   6         83.56         84.86         2.13 o                         
   5   1   6         18.19         16.81         0.86 o                         
   6   1   6         13.81         13.65         1.20 o                         
   7   1   6         30.52         28.50         2.60 o                         
  -8   2   6          5.99          5.55         0.75 o                         
  -7   2   6        109.10        122.04         3.56 o                         
  -6   2   6          3.72          3.22         0.46 o                         
  -5   2   6         63.95         61.18         1.53 o                         
  -4   2   6         17.66         17.37         0.76 o                         
  -3   2   6         49.77         51.41         1.41 o                         
  -2   2   6        914.98        954.61        15.01 o                         
  -1   2   6          0.84          0.60         0.11 o                         
   0   2   6        389.76        393.01         5.88 o                         
   1   2   6         28.37         27.62         1.76 o                         
   2   2   6        289.21        285.79         7.13 o                         
   3   2   6        231.20        233.84         6.56 o                         
   4   2   6          7.91          7.60         0.74 o                         
   5   2   6         77.41         80.76         2.73 o                         
   6   2   6          2.76          2.08         0.63 o                         
  -8   3   6          0.17          0.24         1.56 o                         
  -7   3   6         62.29         66.55         2.24 o                         
  -6   3   6         73.01         72.77         2.41 o                         
  -5   3   6          0.20          0.09         0.21 o                         
  -4   3   6        180.90        188.01         3.93 o                         
  -3   3   6          0.28          0.29         0.16 o                         
  -2   3   6        288.41        281.71         5.52 o                         
  -1   3   6        266.38        266.57         4.57 o                         
   0   3   6         16.70         15.99         0.49 o                         
   1   3   6        521.09        533.39        14.51 o                         
   2   3   6          0.36          0.12         0.20 o                         
   3   3   6         63.04         64.89         3.28 o                         
   4   3   6         50.43         52.03         1.92 o                         
   5   3   6          4.92          4.38         0.75 o                         
   6   3   6         31.68         31.54         2.42 o                         
  -7   4   6          2.57          2.24         0.94 o                         
  -6   4   6        115.63        119.32         5.24 o                         
  -5   4   6         94.61         95.37         2.27 o                         
  -4   4   6          2.25          2.83         0.29 o                         
  -3   4   6        181.69        182.29         3.33 o                         
  -2   4   6          3.65          3.21         0.30 o                         
  -1   4   6        473.56        482.67         9.40 o                         
   0   4   6         25.75         28.25         1.25 o                         
   1   4   6         17.99         18.02         0.88 o                         
   2   4   6         89.09         87.75         2.60 o                         
   3   4   6          3.23          3.62         0.56 o                         
   4   4   6        101.16        103.92         4.50 o                         
   5   4   6          0.13          0.47         0.68 o                         
  -7   5   6         15.58         13.07         1.20 o                         
  -6   5   6          1.86          0.50         0.52 o                         
  -5   5   6        110.88        113.11         2.78 o                         
  -4   5   6         11.23         11.52         0.78 o                         
  -3   5   6         46.02         46.48         1.28 o                         
  -2   5   6        132.56        138.15         4.51 o                         
  -1   5   6         17.98         17.61         0.72 o                         
   0   5   6        352.98        349.99         7.01 o                         
   1   5   6          1.50          1.06         0.40 o                         
   2   5   6         86.06         88.34         2.85 o                         
   3   5   6         38.40         36.44         1.51 o                         
   4   5   6          2.44          1.74         0.80 o                         
   5   5   6         47.54         45.58         2.95 o                         
  -6   6   6          9.46          7.72         1.21 o                         
  -5   6   6          4.85          3.77         0.97 o                         
  -4   6   6        179.35        186.05         4.30 o                         
  -3   6   6         11.86         11.02         0.65 o                         
  -2   6   6         82.17         85.72         2.55 o                         
  -1   6   6         70.37         73.42         1.89 o                         
   0   6   6          5.24          3.91         0.44 o                         
   1   6   6         81.44         91.05         4.21 o                         
   2   6   6          1.64          1.84         0.51 o                         
   3   6   6         62.16         61.48         2.42 o                         
   4   6   6         12.42         12.91         1.65 o                         
  -5   7   6         10.66          9.70         1.39 o                         
  -4   7   6          6.23          6.78         0.81 o                         
  -3   7   6         93.47         97.35         3.51 o                         
  -2   7   6          2.28          2.06         0.41 o                         
  -1   7   6        129.99        132.88         3.10 o                         
   0   7   6          1.47          0.98         0.36 o                         
   1   7   6         44.18         38.51         1.65 o                         
   2   7   6         32.65         33.74         3.08 o                         
   3   7   6          0.85          1.15         0.71 o                         
  -4   8   6          1.66          0.69         0.58 o                         
  -3   8   6         29.00         27.64         1.11 o                         
  -2   8   6         14.18         13.30         1.04 o                         
  -1   8   6          0.57          0.05         0.37 o                         
   0   8   6        136.67        146.93         7.05 o                         
   1   8   6          1.27          1.43         0.94 o                         
  -2 -10   7          3.09          2.73         0.70 o                         
  -1 -10   7         26.47         23.82         2.01 o                         
   0 -10   7          0.13          0.31         0.49 o                         
   1 -10   7         35.11         36.38         1.36 o                         
   2 -10   7          0.44          0.45         0.37 o                         
   3 -10   7          3.34          2.53         0.68 o                         
  -4  -9   7          1.67          1.12         0.88 o                         
  -3  -9   7         26.30         29.72         1.23 o                         
  -2  -9   7          2.74          2.60         0.52 o                         
  -1  -9   7         16.80         18.44         1.15 o                         
   0  -9   7         75.17         77.06         2.21 o                         
   1  -9   7          1.51          1.23         0.35 o                         
   2  -9   7         74.53         75.09         1.81 o                         
   3  -9   7          3.28          2.90         0.65 o                         
   4  -9   7          7.57          6.64         1.56 o                         
  -5  -8   7         20.25         24.07         1.56 o                         
  -4  -8   7          5.83          4.42         0.57 o                         
  -3  -8   7          4.75          5.67         0.60 o                         
  -2  -8   7         97.36        112.98         2.37 o                         
  -1  -8   7          7.51          7.04         0.46 o                         
   0  -8   7         12.02         12.49         0.77 o                         
   1  -8   7         63.09         65.85         1.59 o                         
   2  -8   7         19.57         18.36         0.77 o                         
   3  -8   7         42.08         42.43         2.09 o                         
   4  -8   7          8.18          6.96         0.69 o                         
   5  -8   7         29.41         28.96         1.57 o                         
  -5  -7   7          1.02          0.27         0.50 o                         
  -4  -7   7         61.66         60.57         1.80 o                         
  -3  -7   7          8.87          9.39         0.59 o                         
  -2  -7   7         24.77         25.00         1.12 o                         
  -1  -7   7         67.08         67.26         1.46 o                         
   0  -7   7         19.17         18.45         0.69 o                         
   1  -7   7        152.01        151.60         2.93 o                         
   2  -7   7          1.99          2.35         0.33 o                         
   3  -7   7         57.81         57.23         1.70 o                         
   4  -7   7         38.87         39.10         1.41 o                         
   5  -7   7         10.34          8.61         0.76 o                         
   6  -7   7         34.86         29.02         3.85 o                         
  -6  -6   7         63.41         62.08         2.33 o                         
  -5  -6   7          7.26          6.35         0.78 o                         
  -4  -6   7         12.18         12.08         0.75 o                         
  -3  -6   7        112.46        120.23         2.42 o                         
  -2  -6   7         18.15         18.75         0.59 o                         
  -1  -6   7        123.78        126.99         2.00 o                         
   0  -6   7         58.87         58.14         1.30 o                         
   1  -6   7         73.76         70.70         1.37 o                         
   2  -6   7        229.14        234.96         3.80 o                         
   3  -6   7         12.45         10.99         0.61 o                         
   4  -6   7         56.28         55.98         1.46 o                         
   5  -6   7          4.01          3.34         0.45 o                         
   6  -6   7          1.42          0.96         0.42 o                         
  -7  -5   7         39.03         35.86         1.81 o                         
  -6  -5   7          4.55          5.00         0.96 o                         
  -5  -5   7        107.33        107.92         2.64 o                         
  -4  -5   7         21.05         20.45         0.89 o                         
  -3  -5   7          0.73          0.70         0.20 o                         
  -2  -5   7         91.11         94.15         1.87 o                         
  -1  -5   7         15.55         15.88         0.44 o                         
   0  -5   7        331.01        330.15         5.10 o                         
   1  -5   7          1.59          2.20         0.51 o                         
   2  -5   7          1.93          2.08         0.30 o                         
   3  -5   7         97.26         99.92         2.10 o                         
   4  -5   7          1.27          1.50         0.33 o                         
   5  -5   7        114.05        118.44         2.54 o                         
   6  -5   7          0.26          0.15         0.36 o                         
  -7  -4   7          4.65          4.09         0.70 o                         
  -6  -4   7         32.29         31.48         1.18 o                         
  -5  -4   7         17.55         15.80         1.03 o                         
  -4  -4   7        151.18        146.19         3.23 o                         
  -3  -4   7         13.48         12.68         0.52 o                         
  -2  -4   7         46.28         47.86         1.13 o                         
  -1  -4   7        282.85        284.39         4.00 o                         
   0  -4   7          5.40          5.83         0.71 o                         
   1  -4   7        534.93        524.96         7.89 o                         
   2  -4   7         28.23         27.90         0.79 o                         
   3  -4   7         56.06         54.77         1.31 o                         
   4  -4   7         77.05         77.20         1.77 o                         
   5  -4   7          0.28          0.23         0.29 o                         
   6  -4   7         42.73         46.40         1.39 o                         
   7  -4   7          2.55          1.78         0.54 o                         
  -7  -3   7          6.22          6.08         0.74 o                         
  -6  -3   7         41.00         40.10         1.32 o                         
  -5  -3   7          5.35          4.73         0.46 o                         
  -4  -3   7         48.11         48.56         1.97 o                         
  -3  -3   7        433.02        426.19         7.27 o                         
  -2  -3   7         30.39         29.52         1.08 o                         
  -1  -3   7         16.24         20.18         0.99 o                         
   0  -3   7        281.04        273.24         4.70 o                         
   1  -3   7         42.12         40.29         0.94 o                         
   2  -3   7        236.65        231.31         4.11 o                         
   3  -3   7         13.59         13.00         0.71 o                         
   4  -3   7        119.56        118.05         2.82 o                         
   5  -3   7          3.87          4.00         0.49 o                         
   6  -3   7         12.96         13.19         1.11 o                         
   7  -3   7         22.61         20.76         1.22 o                         
  -8  -2   7          8.90          6.63         1.52 o                         
  -7  -2   7         53.22         52.89         2.01 o                         
  -6  -2   7          3.77          2.60         0.42 o                         
  -5  -2   7        111.05        111.39         2.58 o                         
  -4  -2   7         12.26         11.17         0.72 o                         
  -3  -2   7         65.58         64.60         1.36 o                         
  -2  -2   7        245.73        232.00         4.04 o                         
  -1  -2   7          0.35          0.24         0.11 o                         
   0  -2   7        483.78        483.88         8.07 o                         
   1  -2   7         25.29         23.47         0.63 o                         
   2  -2   7        140.72        137.97         2.57 o                         
   3  -2   7        161.16        164.33         4.21 o                         
   4  -2   7          5.19          5.26         0.43 o                         
   5  -2   7        115.72        121.56         2.54 o                         
   6  -2   7          0.12          0.26         0.39 o                         
   7  -2   7          4.70          4.17         1.52 o                         
  -8  -1   7          0.08         -0.20         0.51 o                         
  -7  -1   7         91.25         88.95         2.81 o                         
  -6  -1   7         13.55         13.18         0.71 o                         
  -5  -1   7          1.51          1.98         0.41 o                         
  -4  -1   7        211.06        199.83         3.60 o                         
  -3  -1   7         13.27         10.94         0.40 o                         
  -2  -1   7        196.41        207.81         3.24 o                         
  -1  -1   7        172.35        167.82         3.07 o                         
   0  -1   7         56.10         55.17         1.45 o                         
   1  -1   7        867.25        884.86        14.59 o                         
   2  -1   7         11.28         10.52         0.36 o                         
   3  -1   7         60.22         57.93         1.30 o                         
   4  -1   7         28.60         29.68         0.89 o                         
   5  -1   7         19.45         18.77         0.93 o                         
   6  -1   7         35.89         37.28         2.38 o                         
   7  -1   7          0.25          0.47         0.88 o                         
  -8   0   7         40.50         40.30         1.73 o                         
  -7   0   7          5.10          5.53         0.63 o                         
  -6   0   7        140.15        143.80         3.92 o                         
  -5   0   7         20.77         19.41         0.73 o                         
  -4   0   7         13.99         14.83         0.49 o                         
  -3   0   7        194.69        191.43         3.29 o                         
  -2   0   7          0.36          0.44         0.14 o                         
  -1   0   7        312.73        319.42         4.84 o                         
   0   0   7         67.87         68.26         1.37 o                         
   1   0   7         68.15         65.39         1.33 o                         
   2   0   7        141.57        147.10         2.69 o                         
   3   0   7         11.86         12.46         0.58 o                         
   4   0   7        167.75        171.66         6.27 o                         
   5   0   7          0.21         -0.04         0.41 o                         
   6   0   7         18.42         18.86         1.37 o                         
  -8   1   7         11.72         10.14         1.65 o                         
  -7   1   7         36.87         35.76         1.70 o                         
  -6   1   7          4.01          3.60         0.50 o                         
  -5   1   7         94.23         95.22         2.65 o                         
  -4   1   7          0.54          0.58         0.15 o                         
  -3   1   7        221.01        224.03         3.99 o                         
  -2   1   7        288.67        285.52         7.24 o                         
  -1   1   7        103.99         96.42         1.61 o                         
   0   1   7        446.60        462.59        11.33 o                         
   1   1   7          6.22          5.88         0.29 o                         
   2   1   7        291.76        291.37         5.85 o                         
   3   1   7         54.33         52.74         1.82 o                         
   4   1   7         20.41         19.68         3.13 o                         
   5   1   7         66.91         68.23         2.48 o                         
   6   1   7          5.33          5.63         0.83 o                         
  -8   2   7          1.81          2.50         1.80 o                         
  -7   2   7         72.26         82.93         4.08 o                         
  -6   2   7          8.09          7.22         1.18 o                         
  -5   2   7          9.56          9.65         0.78 o                         
  -4   2   7        178.17        176.08         6.81 o                         
  -3   2   7          4.15          3.93         0.32 o                         
  -2   2   7        194.90        195.27         3.50 o                         
  -1   2   7        183.01        189.40         2.96 o                         
   0   2   7          7.05          6.02         0.30 o                         
   1   2   7        193.18        197.85         4.08 o                         
   2   2   7          4.88          4.34         0.39 o                         
   3   2   7        192.48        185.22         3.97 o                         
   4   2   7          1.89          1.16         0.69 o                         
   5   2   7          5.52          5.57         0.76 o                         
   6   2   7         15.02         12.50         1.17 o                         
  -7   3   7          0.18          0.06         0.71 o                         
  -6   3   7        134.84        142.48         5.99 o                         
  -5   3   7          5.76          4.58         0.61 o                         
  -4   3   7          3.56          3.27         0.49 o                         
  -3   3   7         87.79         87.68         2.61 o                         
  -2   3   7         13.61         13.92         0.45 o                         
  -1   3   7        431.31        418.00         9.25 o                         
   0   3   7         34.44         30.79         0.89 o                         
   1   3   7         45.52         42.75         1.19 o                         
   2   3   7         88.64         91.89         3.54 o                         
   3   3   7          0.44          0.40         0.29 o                         
   4   3   7        109.22        110.12         3.37 o                         
   5   3   7          2.34          2.27         0.59 o                         
  -7   4   7          1.83          1.19         0.59 o                         
  -6   4   7          7.43          7.75         1.27 o                         
  -5   4   7        158.28        159.97         3.63 o                         
  -4   4   7          0.17          0.07         0.32 o                         
  -3   4   7         33.36         34.42         1.35 o                         
  -2   4   7         33.13         32.93         0.96 o                         
  -1   4   7          0.44          0.29         0.20 o                         
   0   4   7        506.63        539.67        14.32 o                         
   1   4   7         33.72         34.89         1.34 o                         
   2   4   7         31.18         31.00         1.30 o                         
   3   4   7         10.79         11.35         0.88 o                         
   4   4   7         12.05         12.97         1.44 o                         
   5   4   7         30.74         26.99         2.18 o                         
  -6   5   7          1.27          1.05         0.57 o                         
  -5   5   7         27.30         29.10         1.16 o                         
  -4   5   7        111.68        117.88         3.45 o                         
  -3   5   7          6.31          6.23         0.66 o                         
  -2   5   7         75.18         70.58         2.17 o                         
  -1   5   7         12.91         13.75         0.67 o                         
   0   5   7         20.60         21.28         1.03 o                         
   1   5   7         69.00         71.36         2.30 o                         
   2   5   7          2.97          3.28         0.68 o                         
   3   5   7         81.33         86.69         2.78 o                         
   4   5   7          2.38          1.50         0.83 o                         
  -6   6   7         16.53         15.48         1.86 o                         
  -5   6   7          0.22         -0.32         0.65 o                         
  -4   6   7         75.68         77.52         2.58 o                         
  -3   6   7         59.71         61.22         2.16 o                         
  -2   6   7         17.14         17.05         0.78 o                         
  -1   6   7        111.01        111.92         2.64 o                         
   0   6   7          4.76          4.31         0.59 o                         
   1   6   7         96.46        106.09         3.21 o                         
   2   6   7         10.21         10.31         1.52 o                         
   3   6   7          4.40          5.87         0.80 o                         
  -5   7   7         27.18         28.17         2.27 o                         
  -4   7   7          0.33          0.16         0.48 o                         
  -3   7   7         57.64         61.07         2.25 o                         
  -2   7   7         23.61         24.47         1.01 o                         
  -1   7   7          0.23          0.11         0.66 o                         
   0   7   7         60.87         61.23         2.19 o                         
   1   7   7          7.35          6.21         0.77 o                         
   2   7   7         50.26         50.59         2.05 o                         
  -3   8   7          1.27          0.91         0.62 o                         
  -2   8   7         56.01         55.20         2.15 o                         
  -1   8   7          2.89          3.65         0.97 o                         
   0   8   7         19.87         17.76         1.35 o                         
  -2 -10   8          2.64          2.20         1.30 o                         
  -1 -10   8         32.31         32.93         1.61 o                         
   0 -10   8          8.13          5.49         1.13 o                         
   1 -10   8          0.33          0.18         0.40 o                         
   2 -10   8         53.60         55.99         2.72 o                         
  -3  -9   8         10.71         11.38         0.84 o                         
  -2  -9   8         27.09         28.01         1.76 o                         
  -1  -9   8          4.13          5.66         0.58 o                         
   0  -9   8         56.67         63.94         1.86 o                         
   1  -9   8          4.51          4.23         0.53 o                         
   2  -9   8         13.33         11.47         0.82 o                         
   3  -9   8         31.82         35.87         1.39 o                         
   4  -9   8          0.13          0.26         0.46 o                         
  -4  -8   8         53.45         56.77         2.21 o                         
  -3  -8   8          9.18          9.83         1.28 o                         
  -2  -8   8         60.44         62.34         1.55 o                         
  -1  -8   8         49.19         53.09         1.60 o                         
   0  -8   8          0.69          0.53         0.34 o                         
   1  -8   8        120.28        117.40         2.44 o                         
   2  -8   8          0.55          0.96         0.41 o                         
   3  -8   8         31.65         30.63         1.82 o                         
   4  -8   8         22.48         25.13         1.17 o                         
   5  -8   8          0.73          0.49         0.52 o                         
  -5  -7   8          0.92          1.09         0.56 o                         
  -4  -7   8         11.62         13.29         0.95 o                         
  -3  -7   8        124.47        133.60         3.39 o                         
  -2  -7   8          0.13          0.37         0.26 o                         
  -1  -7   8         46.13         44.38         1.35 o                         
   0  -7   8         32.91         33.75         1.13 o                         
   1  -7   8         17.21         17.73         0.68 o                         
   2  -7   8        123.31        118.58         2.87 o                         
   3  -7   8          2.19          2.49         0.44 o                         
   4  -7   8         58.27         58.87         1.81 o                         
   5  -7   8          0.12         -0.40         0.40 o                         
  -6  -6   8          0.95          1.04         0.57 o                         
  -5  -6   8        101.80        107.17         2.68 o                         
  -4  -6   8          0.14          0.02         0.29 o                         
  -3  -6   8         48.84         48.30         1.23 o                         
  -2  -6   8         54.85         56.86         1.22 o                         
  -1  -6   8         32.63         32.99         1.18 o                         
   0  -6   8        196.47        188.62         3.37 o                         
   1  -6   8          8.38          8.91         0.44 o                         
   2  -6   8         58.43         58.30         1.42 o                         
   3  -6   8        143.56        142.43         2.87 o                         
   4  -6   8          1.22          0.95         0.34 o                         
   5  -6   8         57.77         60.58         1.63 o                         
   6  -6   8          0.33          0.67         0.56 o                         
  -6  -5   8         10.92         10.18         0.86 o                         
  -5  -5   8          0.97          1.06         0.34 o                         
  -4  -5   8        129.86        131.53         3.04 o                         
  -3  -5   8          3.24          2.93         0.33 o                         
  -2  -5   8        180.81        187.47         3.08 o                         
  -1  -5   8        110.45        115.58         2.00 o                         
   0  -5   8          6.42          6.84         0.40 o                         
   1  -5   8        268.94        270.83         4.82 o                         
   2  -5   8          4.29          3.73         0.46 o                         
   3  -5   8         85.40         81.78         1.83 o                         
   4  -5   8         54.31         56.40         1.47 o                         
   5  -5   8         24.22         24.09         0.96 o                         
   6  -5   8         15.24         13.54         1.06 o                         
  -7  -4   8         10.03          9.78         0.97 o                         
  -6  -4   8         81.53         79.33         2.13 o                         
  -5  -4   8         14.34         14.58         0.97 o                         
  -4  -4   8         89.38         89.04         2.16 o                         
  -3  -4   8         57.39         60.12         2.75 o                         
  -2  -4   8          3.62          2.92         0.48 o                         
  -1  -4   8        235.15        241.65         4.18 o                         
   0  -4   8        174.98        173.32         3.15 o                         
   1  -4   8        115.82        112.25         2.21 o                         
   2  -4   8         61.50         59.01         1.36 o                         
   3  -4   8         12.04         11.84         0.59 o                         
   4  -4   8        230.01        235.81         4.41 o                         
   5  -4   8          5.03          4.67         0.50 o                         
   6  -4   8         21.99         23.92         1.18 o                         
  -7  -3   8         24.39         27.20         2.32 o                         
  -6  -3   8          0.12         -0.24         0.48 o                         
  -5  -3   8        125.01        130.26         2.98 o                         
  -4  -3   8          0.35          0.45         0.22 o                         
  -3  -3   8        381.24        384.66         8.53 o                         
  -2  -3   8         55.14         54.80         1.21 o                         
  -1  -3   8         11.91         10.04         0.39 o                         
   0  -3   8        460.62        451.98         8.88 o                         
   1  -3   8         33.28         31.93         0.99 o                         
   2  -3   8        230.31        223.39         4.03 o                         
   3  -3   8         45.08         44.68         1.22 o                         
   4  -3   8          4.65          4.84         0.45 o                         
   5  -3   8        108.36        113.52         2.87 o                         
   6  -3   8         10.03          9.79         0.83 o                         
  -7  -2   8         88.58         89.06         2.84 o                         
  -6  -2   8          0.46          0.24         0.29 o                         
  -5  -2   8          5.00          5.22         0.46 o                         
  -4  -2   8        274.38        270.92         5.63 o                         
  -3  -2   8         21.88         20.89         0.63 o                         
  -2  -2   8        218.73        228.82         4.02 o                         
  -1  -2   8         48.58         43.88         0.97 o                         
   0  -2   8          8.50          9.76         0.46 o                         
   1  -2   8        446.53        450.42         8.85 o                         
   2  -2   8         11.33         11.53         0.57 o                         
   3  -2   8        198.95        197.32         4.24 o                         
   4  -2   8          0.20          0.24         0.47 o                         
   5  -2   8         32.29         31.99         1.23 o                         
   6  -2   8         33.21         36.85         1.82 o                         
  -7  -1   8          1.25          0.93         0.52 o                         
  -6  -1   8        195.98        199.12         4.32 o                         
  -5  -1   8          8.97         10.03         0.84 o                         
  -4  -1   8         41.43         40.54         1.10 o                         
  -3  -1   8        110.48        104.64         2.77 o                         
  -2  -1   8        226.84        227.99         3.57 o                         
  -1  -1   8        406.86        410.71         6.19 o                         
   0  -1   8         37.16         38.40         0.90 o                         
   1  -1   8        118.95        120.92         2.28 o                         
   2  -1   8        281.11        281.10         4.90 o                         
   3  -1   8          1.42          1.18         0.29 o                         
   4  -1   8        179.64        181.26         4.05 o                         
   5  -1   8          2.56          3.11         0.62 o                         
   6  -1   8         23.02         22.20         1.46 o                         
  -7   0   8         12.95         13.41         1.68 o                         
  -6   0   8         20.65         18.21         1.00 o                         
  -5   0   8        184.13        179.42         3.84 o                         
  -4   0   8         18.67         19.20         0.69 o                         
  -3   0   8        237.82        246.00         4.39 o                         
  -2   0   8        102.88         97.28         1.65 o                         
  -1   0   8         25.55         27.38         0.80 o                         
   0   0   8        601.90        615.02        16.57 o                         
   1   0   8          6.31          5.78         0.33 o                         
   2   0   8        140.32        138.07         2.58 o                         
   3   0   8         41.82         41.90         1.63 o                         
   4   0   8         24.12         24.28         1.29 o                         
   5   0   8         52.86         52.59         2.11 o                         
   6   0   8          0.51         -0.49         0.49 o                         
  -7   1   8         67.56         70.12         3.63 o                         
  -6   1   8          9.20         11.00         1.41 o                         
  -5   1   8        106.00        106.35         3.20 o                         
  -4   1   8         71.27         68.19         1.79 o                         
  -3   1   8          3.16          3.25         0.31 o                         
  -2   1   8        252.97        257.20         4.53 o                         
  -1   1   8        138.49        134.94         2.18 o                         
   0   1   8         71.49         73.93         1.48 o                         
   1   1   8        118.09        121.98         2.29 o                         
   2   1   8          0.23          0.24         0.23 o                         
   3   1   8        291.36        295.00         7.52 o                         
   4   1   8          3.41          4.20         0.66 o                         
   5   1   8         29.43         31.14         1.61 o                         
   6   1   8         24.52         26.51         1.62 o                         
  -7   2   8          0.42          0.53         0.74 o                         
  -6   2   8         88.78         81.84         3.90 o                         
  -5   2   8          0.20          0.27         0.33 o                         
  -4   2   8        244.14        253.93         5.29 o                         
  -3   2   8         34.59         32.86         0.91 o                         
  -2   2   8          2.11          1.89         0.25 o                         
  -1   2   8        307.85        297.29         4.55 o                         
   0   2   8          0.28          0.27         0.18 o                         
   1   2   8        212.87        219.35         5.21 o                         
   2   2   8         64.54         67.91         2.23 o                         
   3   2   8          0.77          0.68         0.40 o                         
   4   2   8        111.75        108.77         3.97 o                         
   5   2   8          0.23          0.52         0.51 o                         
  -7   3   8          0.13          0.24         0.80 o                         
  -6   3   8         11.24         13.83         1.65 o                         
  -5   3   8        130.81        132.84         3.82 o                         
  -4   3   8          0.18          0.19         0.35 o                         
  -3   3   8        118.50        117.98         2.34 o                         
  -2   3   8         40.75         40.76         1.17 o                         
  -1   3   8         35.83         36.36         0.87 o                         
   0   3   8        237.33        233.57         4.79 o                         
   1   3   8         15.06         12.89         0.65 o                         
   2   3   8        135.07        138.44         3.10 o                         
   3   3   8          8.89          7.96         1.02 o                         
   4   3   8         39.66         40.72         1.76 o                         
   5   3   8         12.04         12.29         1.59 o                         
  -7   4   8         65.75         67.08         4.93 o                         
  -6   4   8          1.38          1.73         0.58 o                         
  -5   4   8         50.67         51.77         1.59 o                         
  -4   4   8         43.21         43.94         1.40 o                         
  -3   4   8         17.42         15.86         0.91 o                         
  -2   4   8        116.45        115.13         3.25 o                         
  -1   4   8          0.23          0.08         0.22 o                         
   0   4   8        106.54        109.07         3.07 o                         
   1   4   8         84.45         89.03         2.65 o                         
   2   4   8          3.36          2.91         0.51 o                         
   3   4   8        103.70         97.89         4.23 o                         
   4   4   8          1.32          0.71         0.68 o                         
  -6   5   8         42.21         43.22         2.91 o                         
  -5   5   8          0.47          1.00         0.46 o                         
  -4   5   8        132.54        137.90         3.97 o                         
  -3   5   8          8.51          8.17         0.78 o                         
  -2   5   8          0.22         -0.33         0.33 o                         
  -1   5   8        177.74        176.83         6.52 o                         
   0   5   8          0.12         -0.18         0.34 o                         
   1   5   8         86.01         88.19         2.91 o                         
   2   5   8          4.25          4.06         0.62 o                         
   3   5   8          4.35          4.75         0.97 o                         
  -5   6   8         16.31         16.34         1.16 o                         
  -4   6   8          2.31          2.32         0.78 o                         
  -3   6   8        103.28        108.60         3.33 o                         
  -2   6   8          8.36          9.23         1.33 o                         
  -1   6   8          3.07          2.26         0.49 o                         
   0   6   8         40.73         42.36         3.44 o                         
   1   6   8          1.84          2.37         1.05 o                         
   2   6   8        104.80        108.51         3.34 o                         
  -4   7   8          6.08          4.08         0.76 o                         
  -3   7   8         10.20          9.52         0.89 o                         
  -2   7   8         67.12         62.58         3.31 o                         
  -1   7   8          1.95          1.76         0.50 o                         
   0   7   8         43.56         42.53         2.14 o                         
   1   7   8         11.67         12.47         1.10 o                         
  -1 -10   9          2.29          1.23         0.61 o                         
   0 -10   9         20.61         19.49         1.68 o                         
   1 -10   9          2.68          2.98         0.71 o                         
  -3  -9   9          6.43          5.54         0.82 o                         
  -2  -9   9         75.79         76.79         2.64 o                         
  -1  -9   9         10.76         12.22         1.23 o                         
   0  -9   9          0.61          0.85         0.38 o                         
   1  -9   9         16.56         16.69         1.18 o                         
   2  -9   9          0.10          0.22         0.48 o                         
   3  -9   9         33.70         35.20         1.77 o                         
  -4  -8   9         15.62         18.08         1.56 o                         
  -3  -8   9          6.36          6.62         0.66 o                         
  -2  -8   9          3.38          2.61         0.44 o                         
  -1  -8   9         91.66         96.58         2.64 o                         
   0  -8   9         10.57         11.73         0.76 o                         
   1  -8   9         20.85         20.62         1.23 o                         
   2  -8   9          3.73          3.00         0.63 o                         
   3  -8   9          0.30          0.45         0.49 o                         
   4  -8   9         74.60         74.49         2.69 o                         
  -5  -7   9         64.24         71.64         3.57 o                         
  -4  -7   9          6.24          5.29         0.57 o                         
  -3  -7   9         79.53         84.53         2.32 o                         
  -2  -7   9          0.54          0.76         0.28 o                         
  -1  -7   9          1.73          1.55         0.30 o                         
   0  -7   9        121.91        122.48         2.49 o                         
   1  -7   9          0.22         -0.29         0.29 o                         
   2  -7   9         35.14         33.58         1.23 o                         
   3  -7   9         14.13         11.95         0.92 o                         
   4  -7   9          0.23          0.73         0.97 o                         
   5  -7   9         34.90         34.28         3.07 o                         
  -6  -6   9          1.42          0.68         0.66 o                         
  -5  -6   9          1.67          1.54         0.49 o                         
  -4  -6   9        140.27        144.10         3.35 o                         
  -3  -6   9          0.84          1.04         0.30 o                         
  -2  -6   9         67.43         69.35         1.60 o                         
  -1  -6   9          0.90          0.71         0.24 o                         
   0  -6   9         36.12         35.65         0.99 o                         
   1  -6   9         88.46         84.55         2.18 o                         
   2  -6   9          0.49          0.24         0.32 o                         
   3  -6   9         56.83         52.22         1.63 o                         
   4  -6   9          0.28          0.32         0.38 o                         
   5  -6   9         20.40         19.97         1.08 o                         
  -6  -5   9         67.60         68.77         2.48 o                         
  -5  -5   9          5.94          5.16         0.55 o                         
  -4  -5   9         45.20         48.33         1.45 o                         
  -3  -5   9         19.84         21.49         1.04 o                         
  -2  -5   9         27.08         29.25         0.89 o                         
  -1  -5   9        147.73        152.61         2.90 o                         
   0  -5   9         14.63         14.57         0.55 o                         
   1  -5   9         76.66         75.83         1.97 o                         
   2  -5   9         52.54         49.02         1.49 o                         
   3  -5   9          0.63          1.11         0.37 o                         
   4  -5   9        107.50        107.44         2.77 o                         
   5  -5   9          0.21         -0.20         0.38 o                         
   6  -5   9         11.29          9.92         0.95 o                         
  -7  -4   9         10.58          9.93         1.50 o                         
  -6  -4   9          0.91          0.47         0.36 o                         
  -5  -4   9         83.07         86.76         2.21 o                         
  -4  -4   9         23.13         22.86         0.80 o                         
  -3  -4   9        273.36        264.85         4.75 o                         
  -2  -4   9          0.69          0.66         0.20 o                         
  -1  -4   9          6.78          6.26         0.48 o                         
   0  -4   9        192.90        182.40         3.92 o                         
   1  -4   9          3.08          3.06         0.39 o                         
   2  -4   9         61.09         54.68         1.55 o                         
   3  -4   9          4.25          4.36         0.50 o                         
   4  -4   9         12.04         10.49         0.77 o                         
   5  -4   9         46.23         47.85         1.63 o                         
   6  -4   9          1.03          0.57         0.59 o                         
  -7  -3   9         50.40         48.38         1.89 o                         
  -6  -3   9          2.14          2.06         0.41 o                         
  -5  -3   9         40.98         41.21         1.27 o                         
  -4  -3   9         51.23         51.59         1.27 o                         
  -3  -3   9          2.45          2.41         0.28 o                         
  -2  -3   9        203.59        204.60         3.80 o                         
  -1  -3   9          2.12          1.43         0.26 o                         
   0  -3   9         89.77         89.05         3.63 o                         
   1  -3   9         62.36         59.09         1.57 o                         
   2  -3   9          1.64          1.29         0.30 o                         
   3  -3   9        147.20        146.97         3.38 o                         
   4  -3   9         13.19         12.67         0.85 o                         
   5  -3   9         35.60         36.57         1.41 o                         
   6  -3   9         27.82         29.44         1.75 o                         
  -7  -2   9          1.29          0.95         0.45 o                         
  -6  -2   9         93.53         95.68         2.39 o                         
  -5  -2   9         31.26         32.30         1.37 o                         
  -4  -2   9        210.16        205.79         5.85 o                         
  -3  -2   9         21.00         20.41         0.88 o                         
  -2  -2   9         45.22         46.12         1.05 o                         
  -1  -2   9        118.46        119.76         2.82 o                         
   0  -2   9         30.07         30.96         0.95 o                         
   1  -2   9        201.32        204.24         4.29 o                         
   2  -2   9        111.24        114.05         2.64 o                         
   3  -2   9          0.84          0.55         0.28 o                         
   4  -2   9         56.18         56.02         1.67 o                         
   5  -2   9          0.77          0.34         0.55 o                         
   6  -2   9         29.37         28.32         1.68 o                         
  -7  -1   9          0.56          0.41         0.74 o                         
  -6  -1   9         16.36         17.06         1.24 o                         
  -5  -1   9        139.85        125.37         3.64 o                         
  -4  -1   9         38.18         35.97         1.19 o                         
  -3  -1   9        204.41        195.41         3.53 o                         
  -2  -1   9         20.47         18.47         0.75 o                         
  -1  -1   9        129.33        135.48         2.24 o                         
   0  -1   9         63.44         63.19         1.35 o                         
   1  -1   9         15.10         14.09         0.52 o                         
   2  -1   9        158.96        153.93         2.88 o                         
   3  -1   9         15.28         15.10         1.56 o                         
   4  -1   9         40.72         38.50         2.39 o                         
   5  -1   9          5.56          4.15         0.74 o                         
   6  -1   9          0.80          0.45         0.70 o                         
  -7   0   9         77.61         82.20         4.11 o                         
  -6   0   9          0.27         -0.35         0.53 o                         
  -5   0   9         88.38         87.50         2.77 o                         
  -4   0   9          2.85          1.82         0.30 o                         
  -3   0   9          7.06          6.92         0.45 o                         
  -2   0   9        264.11        272.99         6.27 o                         
  -1   0   9          1.41          1.19         0.16 o                         
   0   0   9        131.48        137.68         2.56 o                         
   1   0   9         19.06         18.38         0.59 o                         
   2   0   9          3.30          3.72         0.39 o                         
   3   0   9        209.18        213.11         5.68 o                         
   4   0   9          2.92          2.50         0.60 o                         
   5   0   9         28.86         31.24         2.12 o                         
  -7   1   9          0.14          0.00         0.74 o                         
  -6   1   9         95.68         94.55         4.35 o                         
  -5   1   9          0.54          0.46         0.39 o                         
  -4   1   9        298.42        305.64         5.46 o                         
  -3   1   9         27.90         27.20         0.95 o                         
  -2   1   9          4.72          4.68         0.36 o                         
  -1   1   9        294.13        294.42         5.09 o                         
   0   1   9         15.32         15.74         0.52 o                         
   1   1   9         74.50         73.72         1.81 o                         
   2   1   9          0.20          0.08         0.25 o                         
   3   1   9          7.08          6.38         0.91 o                         
   4   1   9         70.96         70.26         2.49 o                         
   5   1   9          0.26          0.08         0.81 o                         
  -7   2   9          1.19          0.65         0.83 o                         
  -6   2   9         15.63         15.45         1.77 o                         
  -5   2   9         67.43         65.66         3.62 o                         
  -4   2   9          2.69          2.14         0.39 o                         
  -3   2   9        167.49        169.58         3.21 o                         
  -2   2   9          4.14          4.23         0.33 o                         
  -1   2   9         53.18         53.81         1.21 o                         
   0   2   9         57.43         56.92         1.47 o                         
   1   2   9          5.34          4.75         0.43 o                         
   2   2   9        145.83        148.08         3.30 o                         
   3   2   9         15.90         17.02         1.08 o                         
   4   2   9         32.93         35.13         1.61 o                         
   5   2   9         13.76         12.93         1.17 o                         
  -7   3   9         49.24         46.82         3.51 o                         
  -6   3   9         23.23         25.51         2.06 o                         
  -5   3   9        101.40        102.63         3.19 o                         
  -4   3   9         17.00         18.13         0.84 o                         
  -3   3   9         44.82         44.12         1.16 o                         
  -2   3   9         56.48         53.67         1.47 o                         
  -1   3   9         18.48         17.91         0.96 o                         
   0   3   9        147.04        150.07         4.08 o                         
   1   3   9         37.82         39.49         1.20 o                         
   2   3   9          1.85          1.48         0.56 o                         
   3   3   9         68.90         67.29         3.22 o                         
   4   3   9          0.93          0.83         0.71 o                         
  -6   4   9         42.58         43.71         4.21 o                         
  -5   4   9         20.06         20.83         1.01 o                         
  -4   4   9        116.10        117.93         3.46 o                         
  -3   4   9          3.19          2.78         0.53 o                         
  -2   4   9         58.92         58.67         2.95 o                         
  -1   4   9         39.51         39.32         2.27 o                         
   0   4   9          5.86          6.15         0.62 o                         
   1   4   9         73.12         75.81         4.32 o                         
   2   4   9          3.43          3.28         0.56 o                         
   3   4   9         22.12         25.87         1.83 o                         
   4   4   9          6.31          7.28         1.53 o                         
  -5   5   9          2.40          2.02         0.53 o                         
  -4   5   9          3.78          4.62         0.84 o                         
  -3   5   9         83.26         79.59         2.60 o                         
  -2   5   9          0.74          0.74         0.62 o                         
  -1   5   9         46.10         46.77         2.69 o                         
   0   5   9         16.05         14.94         0.94 o                         
   1   5   9          0.61          0.22         0.41 o                         
   2   5   9         64.81         67.25         2.82 o                         
   3   5   9          9.68         10.17         1.41 o                         
  -5   6   9         67.98         69.82         3.75 o                         
  -4   6   9          3.33          2.70         0.68 o                         
  -3   6   9         14.02         11.23         1.42 o                         
  -2   6   9         58.69         59.25         3.16 o                         
  -1   6   9          0.12          0.29         0.68 o                         
   0   6   9         30.27         30.09         1.37 o                         
   1   6   9          1.58          1.14         0.52 o                         
   2   6   9          5.07          3.89         1.50 o                         
  -2   7   9         22.72         24.13         2.04 o                         
  -1   7   9          7.55          5.69         1.33 o                         
  -2  -9  10          6.14          6.25         0.66 o                         
  -1  -9  10         79.52         85.35         2.79 o                         
   0  -9  10          2.18          1.60         0.55 o                         
   1  -9  10         25.81         27.69         1.45 o                         
   2  -9  10          7.93          6.22         0.85 o                         
  -4  -8  10          2.89          1.50         1.00 o                         
  -3  -8  10         73.70         78.45         2.67 o                         
  -2  -8  10          0.28          0.57         0.38 o                         
  -1  -8  10         18.36         19.53         0.93 o                         
   0  -8  10         76.40         75.59         2.60 o                         
   1  -8  10          1.52          1.68         0.88 o                         
   2  -8  10         18.20         17.70         1.99 o                         
   3  -8  10          4.01          2.79         0.63 o                         
   4  -8  10         25.71         24.51         2.68 o                         
  -5  -7  10         22.89         20.33         1.47 o                         
  -4  -7  10         44.53         44.79         1.85 o                         
  -3  -7  10          2.88          1.78         0.53 o                         
  -2  -7  10         67.01         66.92         1.61 o                         
  -1  -7  10          0.22          0.17         0.25 o                         
   0  -7  10        138.02        137.94         3.40 o                         
   1  -7  10         26.25         25.94         1.10 o                         
   2  -7  10          1.33          1.33         0.39 o                         
   3  -7  10         41.92         38.53         1.42 o                         
   4  -7  10          0.11         -0.47         0.47 o                         
  -5  -6  10          8.13          8.32         0.88 o                         
  -4  -6  10        112.33        114.66         2.79 o                         
  -3  -6  10         25.55         26.66         1.10 o                         
  -2  -6  10         10.08          9.74         0.69 o                         
  -1  -6  10         53.57         52.91         1.32 o                         
   0  -6  10          4.13          3.79         0.60 o                         
   1  -6  10        200.09        197.70         4.38 o                         
   2  -6  10         44.18         41.12         1.42 o                         
   3  -6  10          0.41          0.52         0.38 o                         
   4  -6  10         24.64         21.85         1.11 o                         
   5  -6  10          3.52          3.16         0.61 o                         
  -6  -5  10          3.48          2.89         0.52 o                         
  -5  -5  10         56.21         55.25         1.66 o                         
  -4  -5  10          5.80          5.32         0.82 o                         
  -3  -5  10        221.56        224.43         4.16 o                         
  -2  -5  10          1.70          1.72         0.35 o                         
  -1  -5  10         66.58         71.38         1.90 o                         
   0  -5  10         22.57         21.57         1.57 o                         
   1  -5  10         12.21         12.62         1.06 o                         
   2  -5  10        142.37        138.19         3.26 o                         
   3  -5  10          5.70          5.00         0.57 o                         
   4  -5  10         28.85         27.54         1.19 o                         
   5  -5  10          9.36          8.72         0.80 o                         
  -6  -4  10          3.75          4.64         0.55 o                         
  -5  -4  10         25.14         26.30         1.68 o                         
  -4  -4  10          1.82          1.15         0.29 o                         
  -3  -4  10         15.73         15.98         0.64 o                         
  -2  -4  10        367.75        375.99         7.63 o                         
  -1  -4  10          4.73          3.83         0.56 o                         
   0  -4  10        123.58        123.08         4.17 o                         
   1  -4  10          7.91          7.08         0.57 o                         
   2  -4  10         23.88         21.94         1.31 o                         
   3  -4  10        164.93        165.99         3.81 o                         
   4  -4  10          0.50          0.63         0.39 o                         
   5  -4  10         25.25         26.21         1.34 o                         
  -7  -3  10          3.81          5.10         1.18 o                         
  -6  -3  10         83.23         82.73         2.18 o                         
  -5  -3  10          1.71          1.32         0.37 o                         
  -4  -3  10        195.04        192.31         3.62 o                         
  -3  -3  10          8.69          7.05         0.45 o                         
  -2  -3  10         53.97         53.69         1.53 o                         
  -1  -3  10        250.12        245.56         5.11 o                         
   0  -3  10          8.51          8.19         0.60 o                         
   1  -3  10         98.95         94.50         2.29 o                         
   2  -3  10          7.68          6.57         0.56 o                         
   3  -3  10         37.44         37.15         1.29 o                         
   4  -3  10         51.35         54.46         1.70 o                         
   5  -3  10          2.12          1.73         0.99 o                         
  -7  -2  10          0.12         -0.18         0.74 o                         
  -6  -2  10         37.16         37.09         1.67 o                         
  -5  -2  10         97.56         94.06         2.96 o                         
  -4  -2  10          4.41          3.42         0.46 o                         
  -3  -2  10        193.41        193.27         3.55 o                         
  -2  -2  10          1.26          1.69         0.23 o                         
  -1  -2  10        281.20        287.43         5.85 o                         
   0  -2  10         18.80         17.13         0.97 o                         
   1  -2  10         19.32         17.73         1.11 o                         
   2  -2  10        175.85        170.53         4.95 o                         
   3  -2  10          0.22          0.44         0.31 o                         
   4  -2  10         57.01         59.78         2.88 o                         
   5  -2  10         13.24         13.75         2.24 o                         
  -7  -1  10         29.20         26.23         2.12 o                         
  -6  -1  10          8.27          7.83         0.86 o                         
  -5  -1  10        156.13        159.09         6.93 o                         
  -4  -1  10         22.08         21.71         1.41 o                         
  -3  -1  10         31.74         31.75         1.33 o                         
  -2  -1  10        135.74        140.17         2.71 o                         
  -1  -1  10          7.58          8.29         0.41 o                         
   0  -1  10        331.14        343.18         5.96 o                         
   1  -1  10         25.27         26.16         0.78 o                         
   2  -1  10          6.12          5.47         0.41 o                         
   3  -1  10        112.11        113.35         3.43 o                         
   4  -1  10          1.42          1.19         0.53 o                         
   5  -1  10         32.05         36.39         1.78 o                         
  -7   0  10          8.89          6.19         1.21 o                         
  -6   0  10         64.15         65.50         3.34 o                         
  -5   0  10          5.71          5.32         0.69 o                         
  -4   0  10        241.74        250.05         4.61 o                         
  -3   0  10          5.87          6.05         0.45 o                         
  -2   0  10        149.02        151.03         2.89 o                         
  -1   0  10         95.85         91.46         2.26 o                         
   0   0  10         12.27         12.69         0.50 o                         
   1   0  10         93.66         95.06         2.63 o                         
   2   0  10          2.38          2.28         0.36 o                         
   3   0  10         80.16         80.67         3.55 o                         
   4   0  10         26.39         24.21         2.21 o                         
   5   0  10          0.32          0.31         0.52 o                         
  -7   1  10          0.41          0.09         0.83 o                         
  -6   1  10         29.55         27.26         2.07 o                         
  -5   1  10         17.75         17.78         1.36 o                         
  -4   1  10         18.55         18.71         0.75 o                         
  -3   1  10        214.99        218.51         4.04 o                         
  -2   1  10         30.62         30.53         0.89 o                         
  -1   1  10        219.88        228.10         4.87 o                         
   0   1  10         30.97         30.25         0.96 o                         
   1   1  10         33.71         34.83         1.11 o                         
   2   1  10         95.09        100.02         2.41 o                         
   3   1  10          8.69          7.03         0.77 o                         
   4   1  10         67.23         66.16         2.43 o                         
   5   1  10         17.52         15.24         1.27 o                         
  -6   2  10          5.07          3.71         0.94 o                         
  -5   2  10        158.86        161.56         4.54 o                         
  -4   2  10          0.16          0.32         0.32 o                         
  -3   2  10         53.25         50.47         1.13 o                         
  -2   2  10         78.84         79.58         2.01 o                         
  -1   2  10          0.15         -0.22         0.31 o                         
   0   2  10        161.55        168.94         5.10 o                         
   1   2  10         12.82         12.06         0.68 o                         
   2   2  10         19.71         17.99         1.76 o                         
   3   2  10         35.73         38.69         1.65 o                         
   4   2  10          0.49          0.39         0.50 o                         
  -6   3  10         22.87         20.41         1.83 o                         
  -5   3  10          7.48          7.71         0.68 o                         
  -4   3  10        171.48        170.86         3.85 o                         
  -3   3  10          1.32          1.65         0.60 o                         
  -2   3  10        127.58        130.79         5.39 o                         
  -1   3  10          0.53          0.38         0.62 o                         
   0   3  10         12.07         10.92         0.73 o                         
   1   3  10        147.57        151.71         4.11 o                         
   2   3  10          0.38         -0.69         0.69 o                         
   3   3  10         32.48         32.96         2.07 o                         
   4   3  10          3.38          1.41         1.06 o                         
  -6   4  10         57.97         54.00         2.63 o                         
  -5   4  10          0.19          0.14         0.46 o                         
  -4   4  10         10.45          8.57         1.78 o                         
  -3   4  10         90.47         92.05         4.20 o                         
  -2   4  10          0.25         -0.56         0.56 o                         
  -1   4  10        136.93        139.88         5.75 o                         
   0   4  10          0.29          0.31         0.33 o                         
   1   4  10          4.80          4.35         0.59 o                         
   2   4  10         68.99         71.41         2.37 o                         
   3   4  10          0.29          1.30         0.83 o                         
  -5   5  10         69.35         72.09         3.58 o                         
  -4   5  10         11.56         11.44         0.97 o                         
  -3   5  10         58.76         60.43         3.22 o                         
  -2   5  10         42.60         42.27         2.57 o                         
  -1   5  10          3.21          1.74         0.77 o                         
   0   5  10         31.70         29.45         2.15 o                         
   1   5  10          0.85          1.24         0.68 o                         
   2   5  10         32.30         35.74         1.60 o                         
  -3   6  10         10.31          8.61         1.36 o                         
  -2   6  10         69.51         65.68         3.46 o                         
  -1   6  10          6.70          7.58         1.39 o                         
   0   6  10         13.99         10.85         1.53 o                         
  -2  -9  11          0.48         -0.35         0.83 o                         
  -1  -9  11         10.36          9.84         1.00 o                         
   0  -9  11          8.17          6.89         0.85 o                         
   1  -9  11          2.91          3.96         0.79 o                         
  -3  -8  11          2.88          2.33         0.80 o                         
  -2  -8  11         77.84         82.60         2.81 o                         
  -1  -8  11          7.86          8.02         0.84 o                         
   0  -8  11         49.46         49.50         2.02 o                         
   1  -8  11          0.50         -0.27         0.46 o                         
   2  -8  11          5.01          4.85         0.76 o                         
   3  -8  11         30.85         31.20         1.76 o                         
  -4  -7  11         53.97         57.13         2.17 o                         
  -3  -7  11          0.14          0.29         0.36 o                         
  -2  -7  11          5.20          5.59         0.60 o                         
  -1  -7  11         46.92         48.72         1.59 o                         
   0  -7  11          0.15          0.17         0.34 o                         
   1  -7  11         63.59         60.49         1.83 o                         
   2  -7  11          0.11          0.45         0.39 o                         
   3  -7  11          9.60          9.88         0.82 o                         
   4  -7  11          8.49          7.44         1.40 o                         
  -5  -6  11         19.20         11.80         1.86 o                         
  -4  -6  11          1.41          0.96         0.47 o                         
  -3  -6  11         75.76         77.45         2.14 o                         
  -2  -6  11          2.26          2.40         0.45 o                         
  -1  -6  11         79.07         83.06         2.53 o                         
   0  -6  11          0.31          0.63         0.35 o                         
   1  -6  11         14.05         11.07         0.77 o                         
   2  -6  11         81.42         82.56         2.27 o                         
   3  -6  11          3.44          2.72         0.52 o                         
   4  -6  11         17.36         17.27         1.08 o                         
  -6  -5  11          0.85          1.16         0.47 o                         
  -5  -5  11         34.81         36.33         1.35 o                         
  -4  -5  11          5.26          5.73         0.59 o                         
  -3  -5  11         16.74         17.21         1.02 o                         
  -2  -5  11        111.16        113.56         2.76 o                         
  -1  -5  11         36.14         34.50         2.02 o                         
   0  -5  11        114.93        117.39         3.72 o                         
   1  -5  11          1.51          0.81         0.36 o                         
   2  -5  11         28.90         28.42         1.45 o                         
   3  -5  11         41.28         42.45         1.50 o                         
   4  -5  11          0.26          0.64         0.42 o                         
   5  -5  11         10.65          7.75         1.95 o                         
  -6  -4  11         34.05         35.51         1.72 o                         
  -5  -4  11          0.55          0.53         0.34 o                         
  -4  -4  11         63.97         64.97         2.23 o                         
  -3  -4  11          6.12          5.83         0.53 o                         
  -2  -4  11        108.44        115.02         2.76 o                         
  -1  -4  11         65.86         64.97         1.77 o                         
   0  -4  11          0.73          0.54         0.29 o                         
   1  -4  11         33.91         33.15         1.18 o                         
   2  -4  11          0.13          0.68         1.04 o                         
   3  -4  11         98.17        100.38         2.59 o                         
   4  -4  11          7.52          6.42         0.67 o                         
   5  -4  11          0.25          0.23         0.68 o                         
  -6  -3  11         33.71         31.64         1.57 o                         
  -5  -3  11         13.16         13.95         1.02 o                         
  -4  -3  11          0.69          0.57         0.29 o                         
  -3  -3  11        111.88        109.08         2.60 o                         
  -2  -3  11         25.92         27.29         1.27 o                         
  -1  -3  11        283.03        272.73         6.93 o                         
   0  -3  11          0.55          0.59         0.37 o                         
   1  -3  11          8.46          7.11         0.83 o                         
   2  -3  11         48.49         48.92         1.50 o                         
   3  -3  11          0.94          0.90         0.38 o                         
   4  -3  11         60.24         59.07         1.84 o                         
   5  -3  11          6.45          6.65         0.99 o                         
  -6  -2  11          0.22          0.60         0.50 o                         
  -5  -2  11        160.58        168.49         4.74 o                         
  -4  -2  11          1.14          0.79         0.55 o                         
  -3  -2  11          2.13          1.51         0.35 o                         
  -2  -2  11         54.94         52.92         1.45 o                         
  -1  -2  11          0.23          0.20         0.21 o                         
   0  -2  11        261.18        268.34         5.56 o                         
   1  -2  11          1.56          1.32         0.31 o                         
   2  -2  11         12.72         13.09         0.75 o                         
   3  -2  11         14.89         13.31         0.90 o                         
   4  -2  11          7.11          7.91         0.94 o                         
   5  -2  11         32.31         33.17         1.79 o                         
  -6  -1  11          8.64          7.92         0.91 o                         
  -5  -1  11          0.35          0.03         0.43 o                         
  -4  -1  11        198.75        200.09         5.33 o                         
  -3  -1  11          2.06          2.32         0.38 o                         
  -2  -1  11         97.40        102.35         2.87 o                         
  -1  -1  11          3.94          4.16         0.33 o                         
   0  -1  11         35.19         34.68         0.96 o                         
   1  -1  11        155.42        161.36         3.07 o                         
   2  -1  11          5.16          5.62         0.65 o                         
   3  -1  11         40.87         38.64         3.25 o                         
   4  -1  11          2.55          2.84         0.64 o                         
   5  -1  11          2.53          2.40         0.95 o                         
  -6   0  11         25.29         25.13         1.95 o                         
  -5   0  11          1.22          1.48         0.51 o                         
  -4   0  11         31.15         30.36         1.15 o                         
  -3   0  11        157.76        163.88         3.47 o                         
  -2   0  11         46.98         47.69         2.46 o                         
  -1   0  11        201.24        203.12         4.38 o                         
   0   0  11          0.93          1.38         0.23 o                         
   1   0  11         36.86         37.39         1.18 o                         
   2   0  11         45.56         46.10         2.49 o                         
   3   0  11          0.23         -0.37         0.37 o                         
   4   0  11         31.30         29.41         2.09 o                         
  -6   1  11          0.21          0.09         0.68 o                         
  -5   1  11         53.28         51.30         2.05 o                         
  -4   1  11          7.28          5.94         0.71 o                         
  -3   1  11        114.41        110.39         2.32 o                         
  -2   1  11         58.80         60.87         1.70 o                         
  -1   1  11          0.89          1.10         0.31 o                         
   0   1  11         58.96         59.00         1.57 o                         
   1   1  11          0.20          0.17         0.27 o                         
   2   1  11         80.37         82.55         4.23 o                         
   3   1  11          2.97          2.11         0.72 o                         
   4   1  11          0.49          0.79         0.54 o                         
  -6   2  11         12.40          8.46         1.27 o                         
  -5   2  11          0.90          0.52         0.47 o                         
  -4   2  11         86.76         91.25         3.65 o                         
  -3   2  11         15.80         16.28         0.81 o                         
  -2   2  11        179.85        181.43         8.06 o                         
  -1   2  11          2.19          2.38         0.52 o                         
   0   2  11         32.98         31.96         1.46 o                         
   1   2  11         52.44         51.21         1.49 o                         
   2   2  11          5.35          4.09         0.54 o                         
   3   2  11         41.76         44.18         1.82 o                         
  -6   3  11         73.11         72.25         4.37 o                         
  -5   3  11          0.11          0.06         0.37 o                         
  -4   3  11          8.16          8.46         1.27 o                         
  -3   3  11         52.71         54.37         2.89 o                         
  -2   3  11          0.32          0.80         0.65 o                         
  -1   3  11        122.72        128.07         5.42 o                         
   0   3  11          8.92          7.78         1.21 o                         
   1   3  11         28.52         26.57         1.23 o                         
   2   3  11         22.98         23.95         1.65 o                         
   3   3  11          1.30          0.59         0.77 o                         
  -5   4  11         66.02         66.52         6.04 o                         
  -4   4  11          4.01          3.12         0.88 o                         
  -3   4  11         67.85         74.64         3.72 o                         
  -2   4  11          0.68          0.18         0.74 o                         
  -1   4  11         11.74         11.14         1.47 o                         
   0   4  11         42.96         43.27         2.66 o                         
   1   4  11          1.78          0.54         0.78 o                         
   2   4  11         37.24         39.10         2.21 o                         
  -4   5  11         28.97         26.05         2.36 o                         
  -3   5  11         13.69         15.24         1.74 o                         
  -2   5  11        118.01        126.09         5.51 o                         
  -1   5  11          0.18         -0.77         0.77 o                         
   0   5  11         12.63         11.88         1.65 o                         
  -3  -8  12          1.87          0.62         1.50 o                         
  -2  -8  12         33.54         39.11         1.77 o                         
  -1  -8  12         16.53         17.65         1.20 o                         
   0  -8  12          0.10          0.37         0.46 o                         
   1  -8  12         34.19         35.05         1.75 o                         
   2  -8  12          1.97          1.95         0.74 o                         
  -4  -7  12          1.88          0.97         0.60 o                         
  -3  -7  12         44.38         46.04         1.57 o                         
  -2  -7  12          0.62          0.41         0.38 o                         
  -1  -7  12         94.18         94.05         2.50 o                         
   0  -7  12          0.12         -0.12         0.37 o                         
   1  -7  12          7.89          6.43         0.78 o                         
   2  -7  12         45.90         46.01         1.60 o                         
   3  -7  12          1.05          1.45         0.56 o                         
  -4  -6  12          0.42          0.76         0.47 o                         
  -3  -6  12          2.73          2.34         0.45 o                         
  -2  -6  12         48.37         49.74         1.79 o                         
  -1  -6  12          3.22          3.91         0.50 o                         
   0  -6  12        119.77        118.33         2.94 o                         
   1  -6  12          0.81          0.42         0.35 o                         
   2  -6  12         29.90         30.76         1.28 o                         
   3  -6  12         12.12         10.79         0.87 o                         
  -5  -5  12          7.57          8.10         1.43 o                         
  -4  -5  12         46.86         49.61         1.67 o                         
  -3  -5  12          0.10          0.08         0.41 o                         
  -2  -5  12         72.27         74.49         2.05 o                         
  -1  -5  12          6.56          5.56         0.55 o                         
   0  -5  12         18.07         18.30         0.92 o                         
   1  -5  12         88.07         90.67         2.39 o                         
   2  -5  12          0.77          0.77         0.40 o                         
   3  -5  12         67.38         69.03         2.06 o                         
   4  -5  12          2.70          2.72         0.61 o                         
  -6  -4  12         22.94         22.53         1.92 o                         
  -5  -4  12          3.76          3.27         0.94 o                         
  -4  -4  12         37.07         36.55         1.28 o                         
  -3  -4  12         66.08         70.52         1.95 o                         
  -2  -4  12         14.99         15.68         0.81 o                         
  -1  -4  12        192.15        186.03         4.13 o                         
   0  -4  12          1.44          1.36         0.35 o                         
   1  -4  12         34.69         33.39         1.22 o                         
   2  -4  12         32.48         30.63         1.20 o                         
   3  -4  12          5.03          5.19         0.63 o                         
   4  -4  12         39.46         40.84         1.53 o                         
  -6  -3  12          2.96          1.89         0.64 o                         
  -5  -3  12         45.38         45.89         2.18 o                         
  -4  -3  12          0.25         -0.36         0.44 o                         
  -3  -3  12         49.63         50.48         2.05 o                         
  -2  -3  12         55.61         55.69         1.58 o                         
  -1  -3  12          4.28          4.80         0.46 o                         
   0  -3  12        122.39        126.04         3.42 o                         
   1  -3  12          2.25          2.77         0.52 o                         
   2  -3  12         89.57         88.11         3.17 o                         
   3  -3  12          4.44          3.07         0.71 o                         
   4  -3  12         14.09         11.99         2.30 o                         
  -6  -2  12          0.27         -0.49         0.49 o                         
  -5  -2  12         16.07         16.15         1.20 o                         
  -4  -2  12         94.09         98.56         3.28 o                         
  -3  -2  12          1.99          2.02         0.54 o                         
  -2  -2  12        115.72        127.37         3.83 o                         
  -1  -2  12          0.16          0.15         0.26 o                         
   0  -2  12         82.71         80.96         2.06 o                         
   1  -2  12        101.43        105.29         2.57 o                         
   2  -2  12          7.40          6.88         0.61 o                         
   3  -2  12         52.43         48.93         2.00 o                         
   4  -2  12          7.87          7.36         0.95 o                         
  -6  -1  12         47.41         51.10         2.86 o                         
  -5  -1  12          0.36          0.69         0.46 o                         
  -4  -1  12         30.89         30.55         1.19 o                         
  -3  -1  12         87.57         87.85         2.90 o                         
  -2  -1  12          2.99          2.99         0.46 o                         
  -1  -1  12        161.84        171.53         3.88 o                         
   0  -1  12          1.59          1.34         0.26 o                         
   1  -1  12        106.04        107.58         2.61 o                         
   2  -1  12         19.29         20.38         1.19 o                         
   3  -1  12          4.26          3.17         0.65 o                         
   4  -1  12         22.85         23.13         1.47 o                         
  -6   0  12          2.91          1.59         0.83 o                         
  -5   0  12         28.36         26.57         1.39 o                         
  -4   0  12          1.81          1.78         0.42 o                         
  -3   0  12        144.65        151.01         4.10 o                         
  -2   0  12          7.28          7.51         0.71 o                         
  -1   0  12          2.55          2.76         0.43 o                         
   0   0  12         88.91         94.46         2.33 o                         
   1   0  12          0.21          0.20         0.30 o                         
   2   0  12        128.82        133.91         3.88 o                         
   3   0  12          0.11         -0.01         0.47 o                         
   4   0  12          4.00          3.34         0.85 o                         
  -6   1  12          3.73          3.51         0.97 o                         
  -5   1  12         13.18         10.77         0.97 o                         
  -4   1  12         30.11         31.95         1.06 o                         
  -3   1  12          2.83          2.56         0.44 o                         
  -2   1  12        264.25        281.88        11.96 o                         
  -1   1  12          0.89          0.33         0.71 o                         
   0   1  12         24.84         24.83         1.80 o                         
   1   1  12         22.70         20.47         0.88 o                         
   2   1  12          5.47          5.54         0.67 o                         
   3   1  12         59.16         60.38         5.97 o                         
  -5   2  12          0.08         -0.35         0.45 o                         
  -4   2  12         18.48         16.52         1.14 o                         
  -3   2  12         31.32         31.61         2.71 o                         
  -2   2  12          5.07          5.08         0.70 o                         
  -1   2  12        115.99        119.45         3.60 o                         
   0   2  12          5.59          5.08         0.78 o                         
   1   2  12         76.51         77.74         2.03 o                         
   2   2  12          1.59          1.94         0.65 o                         
   3   2  12         11.16          9.43         1.39 o                         
  -5   3  12         55.21         51.09         2.92 o                         
  -4   3  12          2.08          1.80         0.88 o                         
  -3   3  12         49.76         46.39         2.75 o                         
  -2   3  12          0.11          0.09         0.62 o                         
  -1   3  12         60.04         61.29         3.25 o                         
   0   3  12         49.09         53.68         2.95 o                         
   1   3  12          6.09          3.63         0.88 o                         
   2   3  12         47.43         47.41         2.48 o                         
  -4   4  12         32.58         34.31         2.71 o                         
  -3   4  12          2.03          2.21         0.88 o                         
  -2   4  12         84.04         95.38         4.49 o                         
  -1   4  12          3.49          2.74         1.00 o                         
   0   4  12         49.61         50.25         3.01 o                         
   1   4  12          8.24          4.39         1.27 o                         
  -1  -8  13         29.98         19.33         2.07 o                         
   0  -8  13          0.29          0.58         0.72 o                         
  -3  -7  13         13.98         13.93         1.30 o                         
  -2  -7  13         19.40         18.93         1.07 o                         
  -1  -7  13          7.58          9.31         0.80 o                         
   0  -7  13         20.71         21.68         1.26 o                         
   1  -7  13          7.16          6.54         0.70 o                         
   2  -7  13         37.73         35.20         1.49 o                         
  -4  -6  13         11.80         11.68         1.02 o                         
  -3  -6  13          0.77          0.37         0.39 o                         
  -2  -6  13         36.32         36.80         1.59 o                         
  -1  -6  13          3.05          3.35         0.48 o                         
   0  -6  13         24.51         26.44         1.14 o                         
   1  -6  13         22.98         22.57         1.10 o                         
   2  -6  13          8.20          8.53         0.78 o                         
   3  -6  13         34.67         27.76         5.25 o                         
  -4  -5  13         29.84         28.54         1.61 o                         
  -3  -5  13          4.92          5.01         0.56 o                         
  -2  -5  13          1.51          0.31         0.50 o                         
  -1  -5  13         77.62         79.39         2.17 o                         
   0  -5  13          1.38          1.69         0.42 o                         
   1  -5  13         36.46         39.64         1.42 o                         
   2  -5  13          0.76          1.56         0.45 o                         
   3  -5  13          2.44          1.15         0.52 o                         
  -5  -4  13         11.82         11.14         1.62 o                         
  -4  -4  13          8.99         10.29         1.10 o                         
  -3  -4  13         65.26         68.43         2.56 o                         
  -2  -4  13          0.25         -0.06         0.40 o                         
  -1  -4  13          0.62          0.85         0.64 o                         
   0  -4  13         70.19         71.24         1.99 o                         
   1  -4  13          0.10          0.16         0.32 o                         
   2  -4  13         70.96         70.34         2.04 o                         
   3  -4  13          2.19          1.83         0.68 o                         
  -5  -3  13         26.33         23.36         2.04 o                         
  -4  -3  13         16.14         18.93         2.40 o                         
  -3  -3  13          1.24          0.83         0.99 o                         
  -2  -3  13         90.75         97.98         4.23 o                         
  -1  -3  13          2.25          1.87         0.39 o                         
   0  -3  13         20.42         18.80         0.87 o                         
   1  -3  13         28.48         27.28         1.09 o                         
   2  -3  13          0.79          0.98         0.43 o                         
   3  -3  13         33.48         32.09         1.61 o                         
  -5  -2  13          4.57          2.95         0.97 o                         
  -4  -2  13         26.71         28.78         1.55 o                         
  -3  -2  13         31.18         30.42         1.55 o                         
  -2  -2  13          8.53          8.75         0.90 o                         
  -1  -2  13         49.93         50.58         3.81 o                         
   0  -2  13         10.12         10.50         0.68 o                         
   1  -2  13         90.81         94.16         2.38 o                         
   2  -2  13          0.48          0.49         0.47 o                         
   3  -2  13          8.45          8.76         0.96 o                         
  -5  -1  13         13.02          9.43         1.33 o                         
  -4  -1  13          0.10          0.22         0.50 o                         
  -3  -1  13         53.12         58.25         4.18 o                         
  -2  -1  13          0.61          0.67         0.46 o                         
  -1  -1  13         30.54         29.61         1.36 o                         
   0  -1  13         46.53         46.56         1.83 o                         
   1  -1  13          7.48          8.83         0.77 o                         
   2  -1  13         69.89         71.82         3.25 o                         
   3  -1  13          0.10         -0.10         0.52 o                         
  -5   0  13         32.81         31.54         1.74 o                         
  -4   0  13          5.07          6.08         0.86 o                         
  -3   0  13          0.93          0.64         0.37 o                         
  -2   0  13        109.19        107.20         2.72 o                         
  -1   0  13          3.80          3.30         0.63 o                         
   0   0  13         32.40         31.42         3.45 o                         
   1   0  13          6.31          6.30         0.58 o                         
   2   0  13         10.70         10.20         1.33 o                         
   3   0  13         21.51         21.31         1.33 o                         
  -5   1  13          3.10          2.33         0.91 o                         
  -4   1  13         36.99         38.07         1.41 o                         
  -3   1  13          0.96          0.67         0.39 o                         
  -2   1  13          8.59          6.98         0.85 o                         
  -1   1  13         66.26         70.97         2.54 o                         
   0   1  13          5.62          5.48         0.76 o                         
   1   1  13         67.40         64.62         3.19 o                         
   2   1  13          1.88          1.42         0.49 o                         
  -4   2  13          0.10          0.41         0.74 o                         
  -3   2  13         47.96         44.37         2.66 o                         
  -2   2  13          0.12         -0.68         0.68 o                         
  -1   2  13         38.48         39.13         2.48 o                         
   0   2  13         12.64         11.38         1.39 o                         
   1   2  13          1.59          1.47         0.77 o                         
  -3   3  13          0.23         -0.15         0.83 o                         
  -2   3  13         29.22         31.21         2.30 o                         
  -1   3  13          1.00          2.00         0.91 o                         
   0   3  13         75.48         82.43         3.99 o                         
  -1  -7  14          1.57          2.38         0.63 o                         
   0  -7  14         18.12         13.61         1.35 o                         
  -3  -6  14          2.83          2.70         0.78 o                         
  -2  -6  14         16.14         16.87         1.09 o                         
  -1  -6  14         23.21         21.37         1.07 o                         
   0  -6  14          1.03          1.38         0.43 o                         
   1  -6  14         41.39         42.81         1.57 o                         
  -3  -5  14         37.48         41.24         1.94 o                         
  -2  -5  14          0.85          0.49         0.36 o                         
  -1  -5  14         28.16         27.61         1.34 o                         
   0  -5  14         46.59         48.58         1.59 o                         
   1  -5  14          0.50          0.63         0.41 o                         
   2  -5  14         35.52         36.82         1.46 o                         
  -4  -4  14          1.91          1.21         0.68 o                         
  -3  -4  14         18.97         20.02         2.18 o                         
  -2  -4  14         39.61         38.29         2.51 o                         
  -1  -4  14          0.25         -0.11         0.30 o                         
   0  -4  14         33.94         32.59         1.24 o                         
   1  -4  14         19.96         20.60         1.00 o                         
   2  -4  14         14.59         15.25         1.20 o                         
  -4  -3  14         59.25         56.10         3.49 o                         
  -3  -3  14          3.50          2.45         0.68 o                         
  -2  -3  14         31.03         30.73         1.57 o                         
  -1  -3  14         18.02         17.15         1.18 o                         
   0  -3  14          0.49          0.59         0.34 o                         
   1  -3  14         90.46         88.15         2.33 o                         
   2  -3  14          1.20          1.76         0.57 o                         
  -4  -2  14          0.45          0.76         0.84 o                         
  -3  -2  14         55.98         57.11         2.30 o                         
  -2  -2  14         10.15         10.56         1.03 o                         
  -1  -2  14         41.54         42.23         1.85 o                         
   0  -2  14          7.61          7.12         0.87 o                         
   1  -2  14          0.12          0.89         0.42 o                         
   2  -2  14         63.94         67.08         2.43 o                         
  -4  -1  14          0.12         -0.32         0.49 o                         
  -3  -1  14         15.41         16.79         1.23 o                         
  -2  -1  14         37.55         35.47         2.18 o                         
  -1  -1  14          3.69          3.86         0.65 o                         
   0  -1  14         63.17         63.40         3.60 o                         
   1  -1  14          0.09          0.74         0.74 o                         
   2  -1  14         14.22         13.37         1.06 o                         
  -4   0  14         35.48         35.29         1.74 o                         
  -3   0  14          3.65          2.21         0.61 o                         
  -2   0  14         36.23         33.88         1.67 o                         
  -1   0  14         48.76         53.56         2.15 o                         
   0   0  14          0.13          0.07         0.49 o                         
   1   0  14         52.15         49.40         3.04 o                         
   2   0  14          0.53          0.31         1.22 o                         
  -4   1  14         22.15         22.50         2.06 o                         
  -3   1  14         29.11         30.27         2.49 o                         
  -2   1  14          0.38          0.94         0.53 o                         
  -1   1  14         32.71         30.75         1.83 o                         
   0   1  14         14.13         13.75         1.13 o                         
   1   1  14          9.19          9.43         1.59 o                         
  -2   2  14         12.89          8.67         1.42 o                         
  -1   2  14          0.51         -0.88         0.88 o                         
   0   2  14         63.62         77.87         4.99 o                         
  -2  -5  15         10.22          9.09         1.11 o                         
  -1  -5  15          0.42          0.84         0.45 o                         
   0  -5  15         22.90         24.06         1.14 o                         
  -3  -4  15          6.07          4.30         1.25 o                         
  -2  -4  15         45.65         43.67         2.03 o                         
  -1  -4  15          7.61         10.16         1.09 o                         
   0  -4  15          0.45          0.53         0.39 o                         
   1  -4  15         26.53         24.36         1.29 o                         
  -3  -3  15         22.05         19.76         1.48 o                         
  -2  -3  15          0.48          0.90         0.56 o                         
  -1  -3  15         25.09         22.64         1.46 o                         
   0  -3  15          0.64          0.06         0.52 o                         
   1  -3  15          8.84         10.94         2.09 o                         
  -3  -2  15         28.40         26.65         1.63 o                         
  -2  -2  15          4.64          4.71         0.78 o                         
  -1  -2  15          6.11          4.80         0.76 o                         
   0  -2  15         34.24         35.91         2.69 o                         
   1  -2  15          2.56          1.27         1.27 o                         
  -3  -1  15          2.26          1.87         0.63 o                         
  -2  -1  15         42.97         43.07         2.98 o                         
  -1  -1  15          5.36          3.89         1.12 o                         
   0  -1  15          2.71          3.24         1.09 o                         
  -3   0  15          1.97          0.68         1.18 o                         
  -2   0  15          0.08          0.41         0.83 o                         
  -1   0  15         39.50         39.49         2.69 o                         
   0   0  15          2.84          3.06         1.27 o                         
                                                                                
