# Supplementary material for: Isotypism and phase transitions of (NH4)M(HSO4)(SO4)(H2O)2 (M = Fe, Co and Ni) compounds
Source: Acta Crystallogr E Crystallogr Commun. 2025 Jul 23;81(Pt 8):727–32. doi: 10.1107/S2056989025006395 (PMC12326492; doi:10.1107/S2056989025006395)
Supplement: Supplementary file 3 [file e-81-00727-Co_296Ksup9.hkl]

data_Co_296K                                                                    
_shelx_title ' sad_rt in P-1'                                                   
_shelx_refln_list_code          4                                               
_shelx_F_calc_maximum       63.41                                               
_exptl_crystal_F_000       155.00                                               
_reflns_d_resolution_high  0.6157                                               
                                                                                
loop_                                                                           
 _space_group_symop_operation_xyz                                               
 'x, y, z'                                                                      
 '-x, -y, -z'                                                                   
                                                                                
_cell_length_a     4.6182                                                       
_cell_length_b     5.8243                                                       
_cell_length_c     8.3576                                                       
_cell_angle_alpha 104.226                                                       
_cell_angle_beta   98.192                                                       
_cell_angle_gamma  94.707                                                       
                                                                                
_shelx_F_squared_multiplier     1.000                                           
                                                                                
loop_                                                                           
 _refln_index_h                                                                 
 _refln_index_k                                                                 
 _refln_index_l                                                                 
 _refln_F_squared_calc                                                          
 _refln_F_squared_meas                                                          
 _refln_F_squared_sigma                                                         
 _refln_observed_status                                                         
   1   0   0         20.16         22.15         0.36 o                         
   2   0   0         90.75         79.58         0.92 o                         
   3   0   0        164.92        170.53         2.50 o                         
   4   0   0        171.61        171.34         2.69 o                         
   5   0   0        398.20        402.85         7.29 o                         
   6   0   0          1.54          1.26         0.53 o                         
   7   0   0         30.45         32.92         1.61 o                         
  -7   1   0         75.43         82.11         3.58 o                         
  -6   1   0         21.94         20.48         1.25 o                         
  -5   1   0          9.10          8.74         0.75 o                         
  -4   1   0       1027.29       1041.96        13.82 o                         
  -3   1   0         42.83         43.55         1.06 o                         
  -2   1   0        380.34        358.74         4.84 o                         
  -1   1   0        652.85        708.54        11.24 o                         
   0   1   0        185.21        163.31         8.50 o                         
   1   1   0       4020.82       3864.23        49.47 o                         
   2   1   0        238.11        270.90         4.61 o                         
   3   1   0        572.81        582.19         9.69 o                         
   4   1   0          1.87          1.40         0.38 o                         
   5   1   0        124.13        119.35         2.77 o                         
   6   1   0        176.97        187.10         6.94 o                         
   7   1   0          0.92          0.86         0.59 o                         
  -7   2   0          3.42          2.92         1.07 o                         
  -6   2   0         52.40         45.07         2.42 o                         
  -5   2   0         11.63         13.49         1.38 o                         
  -4   2   0        251.56        262.41         4.71 o                         
  -3   2   0       1365.12       1403.72        24.66 o                         
  -2   2   0          0.67          1.01         0.34 o                         
  -1   2   0       1104.30       1081.29        17.25 o                         
   0   2   0         76.11         75.04         1.41 o                         
   1   2   0       3462.83       3651.87        40.76 o                         
   2   2   0        514.84        504.92         6.82 o                         
   3   2   0         14.39         13.49         0.62 o                         
   4   2   0        521.66        504.47         8.69 o                         
   5   2   0         14.77         14.12         0.96 o                         
   6   2   0         34.64         34.21         2.38 o                         
  -7   3   0         57.99         53.45         2.86 o                         
  -6   3   0         25.38         24.09         1.82 o                         
  -5   3   0        178.22        169.16         5.16 o                         
  -4   3   0         29.35         23.92         0.92 o                         
  -3   3   0        592.29        616.99        14.58 o                         
  -2   3   0       1576.01       1641.51        26.25 o                         
  -1   3   0          2.34          3.35         0.28 o                         
   0   3   0       1302.67       1274.37        16.57 o                         
   1   3   0         58.84         60.16         1.00 o                         
   2   3   0        977.55       1026.40        13.57 o                         
   3   3   0        215.00        207.06         3.19 o                         
   4   3   0         49.70         49.84         1.43 o                         
   5   3   0         78.89         77.19         2.09 o                         
   6   3   0          0.89         -0.07         0.51 o                         
  -7   4   0        117.02        105.10         4.21 o                         
  -6   4   0         66.49         71.61         3.17 o                         
  -5   4   0          3.72          2.83         0.50 o                         
  -4   4   0        259.66        280.19         4.29 o                         
  -3   4   0         11.28          9.65         0.67 o                         
  -2   4   0        662.38        675.08        13.64 o                         
  -1   4   0         61.30         63.06         1.35 o                         
   0   4   0        469.94        480.66         8.11 o                         
   1   4   0        440.55        428.63         7.37 o                         
   2   4   0          2.11          2.27         0.24 o                         
   3   4   0        356.68        353.80         5.14 o                         
   4   4   0          0.47          1.60         0.69 o                         
   5   4   0        111.46         99.14         3.80 o                         
   6   4   0         74.17         77.68         3.49 o                         
  -6   5   0        139.67        144.62         4.72 o                         
  -5   5   0         33.90         34.75         1.16 o                         
  -4   5   0         95.56         99.41         2.00 o                         
  -3   5   0         84.81         91.84         2.15 o                         
  -2   5   0          1.08          1.42         0.69 o                         
  -1   5   0       1396.23       1415.64        18.58 o                         
   0   5   0         46.98         47.04         1.33 o                         
   1   5   0        345.82        358.59         6.43 o                         
   2   5   0        138.70        129.55         2.91 o                         
   3   5   0         21.08         20.20         1.07 o                         
   4   5   0        132.72        133.55         4.56 o                         
   5   5   0          0.16         -0.25         0.69 o                         
  -6   6   0          7.17          7.51         0.95 o                         
  -5   6   0        183.06        188.84         3.38 o                         
  -4   6   0          0.55          0.72         0.41 o                         
  -3   6   0        245.93        248.61         4.73 o                         
  -2   6   0        119.14        127.18         3.25 o                         
  -1   6   0          1.21          0.85         0.35 o                         
   0   6   0        270.67        279.99         5.27 o                         
   1   6   0         13.25         12.17         0.87 o                         
   2   6   0        351.22        358.79         6.74 o                         
   3   6   0          0.27          0.69         0.47 o                         
   4   6   0         26.42         24.16         1.88 o                         
  -5   7   0         28.95         30.30         1.84 o                         
  -4   7   0         89.00         86.57         4.88 o                         
  -3   7   0          0.69          0.79         0.50 o                         
  -2   7   0        313.79        328.83         7.81 o                         
  -1   7   0          2.70          3.12         0.66 o                         
   0   7   0        186.18        185.05         3.91 o                         
   1   7   0          9.53          8.72         0.88 o                         
   2   7   0          0.24         -0.21         0.50 o                         
   3   7   0        273.49        282.33         5.85 o                         
   4   7   0          1.57          2.85         0.94 o                         
  -4   8   0         63.96         65.30         2.35 o                         
  -3   8   0         30.34         26.79         2.07 o                         
  -2   8   0          1.22          0.88         0.78 o                         
  -1   8   0        292.87        300.11         5.87 o                         
   0   8   0          9.51          9.08         0.88 o                         
   1   8   0        110.22        108.27         2.87 o                         
   2   8   0         11.42         10.13         1.04 o                         
  -2   9   0          0.21          0.63         0.97 o                         
  -1   9   0         54.38         50.03         2.82 o                         
   0   9   0         92.31         89.70         3.86 o                         
  -1  -9   1         31.14         30.34         2.07 o                         
   0  -9   1          2.97          4.03         0.70 o                         
   1  -9   1        186.11        191.36         6.17 o                         
  -3  -8   1         63.58         61.43         2.22 o                         
  -2  -8   1          6.80          6.12         0.88 o                         
  -1  -8   1         32.80         33.71         1.48 o                         
   0  -8   1         71.91         67.32         2.18 o                         
   1  -8   1         17.75         15.49         1.06 o                         
   2  -8   1        110.01        108.15         2.72 o                         
   3  -8   1         20.33         18.83         1.22 o                         
   4  -8   1         90.20         91.20         4.05 o                         
  -4  -7   1          0.20         -0.63         0.75 o                         
  -3  -7   1         86.11         83.54         2.50 o                         
  -2  -7   1        113.14        117.11         2.96 o                         
  -1  -7   1         28.07         27.87         1.26 o                         
   0  -7   1        130.41        131.10         4.56 o                         
   1  -7   1          2.35          2.59         0.51 o                         
   2  -7   1        200.95        210.22         4.26 o                         
   3  -7   1         98.03         94.16         3.52 o                         
   4  -7   1         36.78         36.99         1.60 o                         
   5  -7   1         91.52         94.63         3.06 o                         
  -5  -6   1          0.23          0.53         0.85 o                         
  -4  -6   1        152.32        152.19         5.19 o                         
  -3  -6   1          2.76          2.87         0.63 o                         
  -2  -6   1        123.17        121.85         2.88 o                         
  -1  -6   1        184.02        197.09         4.00 o                         
   0  -6   1         34.13         32.84         2.18 o                         
   1  -6   1        318.86        321.82         5.87 o                         
   2  -6   1          0.34          0.22         0.53 o                         
   3  -6   1        287.00        289.11         5.32 o                         
   4  -6   1          8.74          8.32         0.65 o                         
   5  -6   1          9.90          9.55         0.76 o                         
   6  -6   1         45.44         48.76         1.91 o                         
  -5  -5   1         12.36         12.11         1.57 o                         
  -4  -5   1          4.74          4.11         0.97 o                         
  -3  -5   1         83.42         84.95         2.26 o                         
  -2  -5   1         99.99         95.07         2.29 o                         
  -1  -5   1        489.16        491.61         8.50 o                         
   0  -5   1          1.77          1.42         0.37 o                         
   1  -5   1         12.35         12.28         0.46 o                         
   2  -5   1        354.05        351.81         6.09 o                         
   3  -5   1          0.63          0.26         0.40 o                         
   4  -5   1        401.07        413.72         6.09 o                         
   5  -5   1          6.82          6.30         0.83 o                         
   6  -5   1         32.73         30.20         1.54 o                         
  -6  -4   1          0.38          1.16         0.72 o                         
  -5  -4   1        201.15        196.99         6.11 o                         
  -4  -4   1          0.88          0.68         0.41 o                         
  -3  -4   1        106.22        100.07         1.79 o                         
  -2  -4   1         43.91         48.66         0.93 o                         
  -1  -4   1          0.47          0.73         0.28 o                         
   0  -4   1       2204.42       2195.19        35.00 o                         
   1  -4   1         45.47         51.12         1.13 o                         
   2  -4   1         89.73         94.78         1.98 o                         
   3  -4   1        136.68        136.31         1.89 o                         
   4  -4   1         31.95         31.72         1.15 o                         
   5  -4   1        170.83        168.64         3.53 o                         
   6  -4   1          0.94          0.60         0.82 o                         
  -6  -3   1         12.93         11.94         1.80 o                         
  -5  -3   1         27.22         26.11         1.13 o                         
  -4  -3   1        343.94        345.60         6.21 o                         
  -3  -3   1         17.58         17.01         0.68 o                         
  -2  -3   1        145.74        144.83         2.22 o                         
  -1  -3   1        770.36        826.28        13.44 o                         
   0  -3   1         12.69          7.91         1.43 o                         
   1  -3   1        652.38        635.99        10.30 o                         
   2  -3   1          1.63          1.29         0.52 o                         
   3  -3   1        906.94        909.55        14.90 o                         
   4  -3   1         11.58         11.05         0.68 o                         
   5  -3   1         67.89         67.78         1.85 o                         
   6  -3   1         84.47         89.29         3.58 o                         
   7  -3   1          1.07          1.07         0.97 o                         
  -7  -2   1          0.73          0.63         0.94 o                         
  -6  -2   1         50.59         48.08         1.71 o                         
  -5  -2   1          0.68          0.19         0.39 o                         
  -4  -2   1        307.59        314.75         5.69 o                         
  -3  -2   1        349.73        359.53        12.33 o                         
  -2  -2   1          4.51          5.88         0.31 o                         
  -1  -2   1        508.22        505.95         6.70 o                         
   0  -2   1         18.32         16.63         0.30 o                         
   1  -2   1       1475.05       1505.31        23.87 o                         
   2  -2   1        428.94        409.00         5.48 o                         
   3  -2   1         37.20         36.08         1.66 o                         
   4  -2   1        729.35        748.32        12.41 o                         
   5  -2   1          0.43         -0.03         0.63 o                         
   6  -2   1         33.34         31.16         2.04 o                         
   7  -2   1         29.94         31.87         2.32 o                         
  -7  -1   1         14.97         16.00         1.23 o                         
  -6  -1   1          6.10          4.40         0.70 o                         
  -5  -1   1        285.81        291.61         5.51 o                         
  -4  -1   1         18.08         17.27         0.82 o                         
  -3  -1   1        320.64        319.04         4.84 o                         
  -2  -1   1        863.12        887.12        11.58 o                         
  -1  -1   1         30.58         30.62         0.56 o                         
   0  -1   1       3328.98       3426.90        38.31 o                         
   1  -1   1        924.92        935.58        12.12 o                         
   2  -1   1        512.69        474.54         5.46 o                         
   3  -1   1        168.99        172.45         2.59 o                         
   4  -1   1        297.57        301.68         4.38 o                         
   5  -1   1         95.71         96.20         2.40 o                         
   6  -1   1          6.71          4.52         1.00 o                         
   7  -1   1         82.70         79.98         3.58 o                         
  -7   0   1        149.87        153.81         3.71 o                         
  -6   0   1         11.81          9.65         0.90 o                         
  -5   0   1          7.06          7.07         0.75 o                         
  -4   0   1        317.98        311.72         5.59 o                         
  -3   0   1        187.71        199.34         3.63 o                         
  -2   0   1        152.73        133.04         2.40 o                         
  -1   0   1          6.20          6.73         0.14 o                         
   1   0   1       1971.14       1978.92        24.04 o                         
   2   0   1        264.97        286.33         3.38 o                         
   3   0   1        618.62        615.68         8.28 o                         
   4   0   1         10.70          8.95         0.43 o                         
   5   0   1        325.92        337.89         6.30 o                         
   6   0   1         77.55         79.03         2.31 o                         
   7   0   1         11.43         11.82         1.60 o                         
  -7   1   1          0.92          0.25         0.82 o                         
  -6   1   1        144.68        144.16         4.15 o                         
  -5   1   1          3.81          3.97         1.13 o                         
  -4   1   1        452.06        445.57         6.11 o                         
  -3   1   1         87.36         86.81         1.49 o                         
  -2   1   1        109.96        115.09         1.65 o                         
  -1   1   1       2688.91       2600.60        43.66 o                         
   0   1   1         99.69         99.99         1.22 o                         
   1   1   1       1601.60       1601.02        16.05 o                         
   2   1   1        263.33        282.68         3.41 o                         
   3   1   1          3.72          4.00         0.30 o                         
   4   1   1        272.52        269.57         4.99 o                         
   5   1   1          6.81          7.43         0.73 o                         
   6   1   1        113.63        118.60         2.99 o                         
   7   1   1          4.94          6.39         2.37 o                         
  -7   2   1         12.68         10.85         1.54 o                         
  -6   2   1         10.97         11.42         1.47 o                         
  -5   2   1        159.98        160.46         4.94 o                         
  -4   2   1          1.58          0.99         0.27 o                         
  -3   2   1        911.51        902.07        20.89 o                         
  -2   2   1        854.61        858.93        19.65 o                         
  -1   2   1        762.17        853.89        11.18 o                         
   0   2   1        266.29        256.49         3.52 o                         
   1   2   1        210.42        230.56         3.22 o                         
   2   2   1       2117.21       2160.19        28.08 o                         
   3   2   1         78.39         76.57         1.45 o                         
   4   2   1         51.95         50.08         1.63 o                         
   5   2   1         71.64         68.21         4.71 o                         
   6   2   1          5.84          4.30         0.74 o                         
  -7   3   1        105.66        104.80         4.24 o                         
  -6   3   1          7.83          6.87         1.22 o                         
  -5   3   1         54.62         52.68         2.39 o                         
  -4   3   1         60.39         66.74         1.66 o                         
  -3   3   1         67.88         63.09         2.17 o                         
  -2   3   1       1037.70       1056.49        17.11 o                         
  -1   3   1          2.28          3.23         0.30 o                         
   0   3   1        293.73        304.79         7.66 o                         
   1   3   1         57.93         54.13         1.31 o                         
   2   3   1          0.67          0.71         0.24 o                         
   3   3   1        985.05        972.89        13.08 o                         
   4   3   1          8.47          7.27         0.62 o                         
   5   3   1         36.18         33.13         2.32 o                         
   6   3   1         15.82         17.82         1.85 o                         
  -7   4   1         17.41         17.04         2.13 o                         
  -6   4   1        214.83        216.50         6.61 o                         
  -5   4   1          6.82          5.98         0.82 o                         
  -4   4   1         81.94         76.65         2.03 o                         
  -3   4   1         63.74         67.63         1.72 o                         
  -2   4   1         94.49         86.52         1.91 o                         
  -1   4   1       1463.68       1512.73        19.77 o                         
   0   4   1        241.76        249.68         3.54 o                         
   1   4   1        239.05        243.38         4.48 o                         
   2   4   1         70.83         67.25         2.28 o                         
   3   4   1        135.44        137.54         2.36 o                         
   4   4   1         53.68         46.46         2.26 o                         
   5   4   1          0.45         -0.50         0.66 o                         
   6   4   1         81.17         87.01         3.80 o                         
  -6   5   1         35.25         35.60         1.65 o                         
  -5   5   1        218.52        224.19         3.78 o                         
  -4   5   1          1.37          1.28         0.49 o                         
  -3   5   1         49.59         51.64         1.50 o                         
  -2   5   1          5.22          5.52         0.49 o                         
  -1   5   1        286.53        288.13         4.15 o                         
   0   5   1        434.21        444.00         7.71 o                         
   1   5   1         25.94         27.09         1.05 o                         
   2   5   1        231.22        228.02         4.52 o                         
   3   5   1         28.99         31.22         2.73 o                         
   4   5   1        201.43        197.74         4.40 o                         
   5   5   1         32.39         36.58         2.32 o                         
  -6   6   1          0.26         -0.13         0.94 o                         
  -5   6   1        157.46        163.37         3.09 o                         
  -4   6   1         43.67         46.28         1.61 o                         
  -3   6   1          0.51          0.85         0.41 o                         
  -2   6   1        286.58        296.95         5.51 o                         
  -1   6   1         23.69         20.68         0.93 o                         
   0   6   1        293.00        291.36         5.48 o                         
   1   6   1         36.61         33.53         1.28 o                         
   2   6   1          5.31          5.02         0.67 o                         
   3   6   1        139.29        143.98         3.47 o                         
   4   6   1          6.12          4.22         0.83 o                         
  -5   7   1          0.91          0.47         0.69 o                         
  -4   7   1        195.57        196.37         6.33 o                         
  -3   7   1         38.66         41.23         2.35 o                         
  -2   7   1          2.74          3.76         0.97 o                         
  -1   7   1        125.47        128.57         4.23 o                         
   0   7   1          0.24          0.59         0.44 o                         
   1   7   1        251.08        248.04         5.04 o                         
   2   7   1         12.72         11.21         0.99 o                         
   3   7   1         48.12         48.15         1.92 o                         
  -4   8   1          4.51          5.17         1.22 o                         
  -3   8   1        105.22        107.09         4.27 o                         
  -2   8   1          0.27          0.09         0.82 o                         
  -1   8   1         94.30         92.98         3.83 o                         
   0   8   1          9.98          8.66         1.44 o                         
   1   8   1          3.94          4.66         0.78 o                         
   2   8   1        152.29        154.85         3.80 o                         
  -1  -9   2         99.36         99.61         2.79 o                         
   0  -9   2          0.27         -0.09         0.72 o                         
   1  -9   2         25.30         24.81         1.79 o                         
   2  -9   2         75.13         78.99         2.48 o                         
  -3  -8   2        101.64        101.28         2.91 o                         
  -2  -8   2         12.84         11.71         1.02 o                         
  -1  -8   2          0.34          0.62         0.78 o                         
   0  -8   2        238.76        250.95         5.81 o                         
   1  -8   2          6.42          4.46         0.65 o                         
   2  -8   2         68.84         65.76         1.68 o                         
   3  -8   2         29.52         31.46         1.58 o                         
   4  -8   2          1.73          1.00         1.00 o                         
  -4  -7   2         98.48         98.06         4.05 o                         
  -3  -7   2          6.03          5.37         0.81 o                         
  -2  -7   2        151.27        149.80         3.47 o                         
  -1  -7   2         59.83         64.76         1.93 o                         
   0  -7   2         22.91         22.14         1.13 o                         
   1  -7   2        145.07        143.33         3.15 o                         
   2  -7   2         14.97         12.80         1.32 o                         
   3  -7   2        285.67        285.24         8.23 o                         
   4  -7   2          7.60          6.30         1.32 o                         
   5  -7   2         30.05         36.08         2.35 o                         
  -5  -6   2          2.13          1.94         0.85 o                         
  -4  -6   2        101.13         89.35         3.64 o                         
  -3  -6   2         91.61         90.80         2.49 o                         
  -2  -6   2         37.49         35.67         3.08 o                         
  -1  -6   2        255.05        257.81         6.15 o                         
   0  -6   2          6.95          6.79         0.64 o                         
   1  -6   2        206.19        206.82         4.02 o                         
   2  -6   2        328.43        319.76         8.21 o                         
   3  -6   2          2.64          2.11         0.59 o                         
   4  -6   2        248.80        250.82         4.05 o                         
   5  -6   2          6.71          6.77         0.64 o                         
   6  -6   2         48.33         46.13         2.57 o                         
  -5  -5   2        233.27        244.40         7.37 o                         
  -4  -5   2         27.53         29.18         1.88 o                         
  -3  -5   2        173.49        168.49         3.64 o                         
  -2  -5   2        137.44        143.55         3.08 o                         
  -1  -5   2        214.92        207.41         3.98 o                         
   0  -5   2        578.23        576.44         9.73 o                         
   1  -5   2         44.72         43.02         1.02 o                         
   2  -5   2        221.03        214.35         3.90 o                         
   3  -5   2        209.74        209.24         2.79 o                         
   4  -5   2        189.40        195.76         3.25 o                         
   5  -5   2         46.48         46.44         1.32 o                         
   6  -5   2          6.99          6.80         0.88 o                         
  -6  -4   2         11.13         10.48         1.47 o                         
  -5  -4   2         32.77         30.75         1.98 o                         
  -4  -4   2        135.13        139.88         3.24 o                         
  -3  -4   2         19.73         17.99         0.82 o                         
  -2  -4   2        326.08        326.17         4.60 o                         
  -1  -4   2        145.40        159.92         3.08 o                         
   0  -4   2        688.25        700.59        11.52 o                         
   1  -4   2        418.19        406.24         6.74 o                         
   2  -4   2         50.18         46.80         1.01 o                         
   3  -4   2        781.28        774.54         9.00 o                         
   4  -4   2          4.73          5.11         0.57 o                         
   5  -4   2        216.61        218.14         5.05 o                         
   6  -4   2         35.25         39.10         2.32 o                         
  -6  -3   2        105.31        109.00         3.71 o                         
  -5  -3   2          4.87          4.15         0.60 o                         
  -4  -3   2        718.28        714.41        12.00 o                         
  -3  -3   2          3.12          3.94         0.41 o                         
  -2  -3   2         17.28         21.82         0.60 o                         
  -1  -3   2       1643.41       1683.31        29.47 o                         
   0  -3   2        665.67        704.60        11.27 o                         
   1  -3   2        781.08        825.08        13.24 o                         
   2  -3   2        133.42        127.21         3.44 o                         
   3  -3   2          1.82          1.85         0.52 o                         
   4  -3   2        540.08        516.01         8.87 o                         
   5  -3   2         22.54         22.77         0.99 o                         
   6  -3   2        120.08        125.93         4.53 o                         
   7  -3   2          0.80          1.41         0.94 o                         
  -7  -2   2          7.80          7.64         0.92 o                         
  -6  -2   2          5.15          3.97         0.67 o                         
  -5  -2   2        211.60        210.36         4.23 o                         
  -4  -2   2          4.55          5.10         0.53 o                         
  -3  -2   2       1139.30       1142.55        20.74 o                         
  -2  -2   2        334.41        366.55        15.90 o                         
  -1  -2   2         48.64         62.37         1.74 o                         
   0  -2   2        953.52        947.14        10.64 o                         
   1  -2   2       1167.64       1250.79        20.35 o                         
   2  -2   2       2056.39       2040.42        26.43 o                         
   3  -2   2         53.84         50.57         0.89 o                         
   4  -2   2        181.72        187.11         3.60 o                         
   5  -2   2        145.55        151.34         3.20 o                         
   6  -2   2          6.67          6.74         1.19 o                         
   7  -2   2        118.47        119.87         4.62 o                         
  -7  -1   2        136.25        130.35         3.30 o                         
  -6  -1   2          2.46          3.14         0.63 o                         
  -5  -1   2        106.15        103.96         2.48 o                         
  -4  -1   2        166.18        168.24         3.33 o                         
  -3  -1   2        620.90        641.71        10.61 o                         
  -2  -1   2        830.51        781.83        15.08 o                         
  -1  -1   2         21.91         20.26         0.71 o                         
   0  -1   2       1443.40       1461.57        36.58 o                         
   1  -1   2       1935.65       1928.62        21.55 o                         
   2  -1   2          2.70          4.39         0.23 o                         
   3  -1   2       1447.49       1487.03        21.29 o                         
   4  -1   2          2.14          1.25         0.27 o                         
   5  -1   2        201.55        207.95         6.11 o                         
   6  -1   2         25.92         29.46         1.98 o                         
   7  -1   2         12.63         16.53         1.91 o                         
  -7   0   2         41.46         40.08         1.65 o                         
  -6   0   2        327.11        327.42         6.26 o                         
  -5   0   2         62.72         61.90         1.74 o                         
  -4   0   2        325.92        323.94         4.57 o                         
  -3   0   2        240.19        244.49         4.59 o                         
  -2   0   2       1303.63       1320.60        14.81 o                         
  -1   0   2       3059.88       2723.56        27.24 o                         
   0   0   2        210.17        224.47         2.60 o                         
   1   0   2        595.71        575.84         5.87 o                         
   2   0   2        873.03        949.01        10.79 o                         
   3   0   2        329.70        321.90         4.57 o                         
   4   0   2        141.61        148.11         2.42 o                         
   5   0   2          3.00          3.49         0.72 o                         
   6   0   2        217.65        223.42         4.76 o                         
   7   0   2          0.61          0.06         0.88 o                         
  -7   1   2          6.07          6.71         1.29 o                         
  -6   1   2         86.67         86.12         2.34 o                         
  -5   1   2        227.66        222.87         4.35 o                         
  -4   1   2         18.13         16.10         0.39 o                         
  -3   1   2        371.99        365.55         5.24 o                         
  -2   1   2        233.84        253.18         3.45 o                         
  -1   1   2       1223.56       1201.42        15.57 o                         
   0   1   2       1815.72       1733.44        17.34 o                         
   1   1   2         79.11         84.70         1.03 o                         
   2   1   2       1427.19       1479.73        14.96 o                         
   3   1   2         96.68         96.55         1.65 o                         
   4   1   2        456.30        470.08         8.34 o                         
   5   1   2        114.16        113.14         2.74 o                         
   6   1   2          2.64          2.09         0.62 o                         
  -7   2   2         72.44         65.65         3.20 o                         
  -6   2   2          4.62          4.33         1.00 o                         
  -5   2   2        507.06        478.57        12.11 o                         
  -4   2   2          3.06          3.07         0.67 o                         
  -3   2   2         80.91         75.98         1.50 o                         
  -2   2   2       1463.99       1491.20        19.44 o                         
  -1   2   2         55.74         60.65         0.99 o                         
   0   2   2        572.57        565.93         7.52 o                         
   1   2   2        535.92        536.49         6.23 o                         
   2   2   2        113.64        110.45         1.82 o                         
   3   2   2        768.16        768.10        10.43 o                         
   4   2   2         14.96         13.72         0.75 o                         
   5   2   2        124.53        129.63         4.02 o                         
   6   2   2         15.92         14.79         1.10 o                         
  -7   3   2         12.59         13.67         1.69 o                         
  -6   3   2        128.64        124.60         4.46 o                         
  -5   3   2          1.87          0.16         0.56 o                         
  -4   3   2        563.67        565.75        13.79 o                         
  -3   3   2        141.57        146.28         4.06 o                         
  -2   3   2        119.30        103.01         1.69 o                         
  -1   3   2        500.78        538.75         7.25 o                         
   0   3   2         50.45         54.24         1.11 o                         
   1   3   2        957.57        945.07        15.41 o                         
   2   3   2          7.17          5.67         0.38 o                         
   3   3   2        349.02        342.29         5.02 o                         
   4   3   2         56.36         53.81         2.35 o                         
   5   3   2          0.43          0.21         0.43 o                         
   6   3   2        125.82        119.89         4.53 o                         
  -6   4   2         89.35         94.07         2.74 o                         
  -5   4   2         69.19         75.22         2.21 o                         
  -4   4   2         36.16         32.96         1.26 o                         
  -3   4   2        192.10        193.07         3.80 o                         
  -2   4   2         54.29         57.62         1.77 o                         
  -1   4   2       1043.81       1078.38        14.24 o                         
   0   4   2        146.00        145.42         3.86 o                         
   1   4   2         73.37         65.99         1.64 o                         
   2   4   2        782.73        783.02        13.90 o                         
   3   4   2          3.43          3.05         0.36 o                         
   4   4   2        241.09        231.09         4.83 o                         
   5   4   2          1.27          0.88         0.78 o                         
  -6   5   2          2.17          1.25         1.16 o                         
  -5   5   2        262.12        272.97         5.96 o                         
  -4   5   2         11.40         12.65         1.46 o                         
  -3   5   2         44.57         42.18         1.38 o                         
  -2   5   2        319.81        336.12         4.84 o                         
  -1   5   2          2.25          2.77         0.28 o                         
   0   5   2        537.27        540.54         9.26 o                         
   1   5   2         62.51         58.76         1.63 o                         
   2   5   2         24.57         27.11         1.15 o                         
   3   5   2         68.72         73.93         2.15 o                         
   4   5   2         10.48          9.36         0.95 o                         
   5   5   2        149.06        141.91         5.00 o                         
  -5   6   2         15.94         13.83         1.73 o                         
  -4   6   2        222.85        233.36         5.32 o                         
  -3   6   2          0.68          0.91         0.72 o                         
  -2   6   2         46.03         43.97         2.26 o                         
  -1   6   2        159.50        161.44         3.35 o                         
   0   6   2         54.96         60.82         3.34 o                         
   1   6   2        332.48        339.45         6.37 o                         
   2   6   2         60.53         59.44         1.88 o                         
   3   6   2        180.01        178.50         6.94 o                         
   4   6   2         26.19         29.82         1.55 o                         
  -5   7   2          1.19          1.07         1.07 o                         
  -4   7   2         71.62         84.36         3.67 o                         
  -3   7   2        215.04        218.05         6.77 o                         
  -2   7   2          8.76          8.72         1.35 o                         
  -1   7   2         83.29         83.76         3.49 o                         
   0   7   2         32.29         32.42         1.32 o                         
   1   7   2         45.57         45.19         1.64 o                         
   2   7   2        199.68        196.64         4.38 o                         
   3   7   2         18.46         18.36         1.38 o                         
  -3   8   2         56.63         53.55         3.01 o                         
  -2   8   2         76.86         79.00         3.58 o                         
  -1   8   2          0.48         -0.50         0.82 o                         
   0   8   2        115.05        116.79         4.65 o                         
   1   8   2          0.17          0.60         0.88 o                         
  -1  -9   3         25.29         21.60         1.49 o                         
   0  -9   3         37.63         38.50         2.24 o                         
   1  -9   3          3.70          2.98         0.76 o                         
   2  -9   3         57.23         58.83         2.15 o                         
  -3  -8   3          0.70          0.19         0.82 o                         
  -2  -8   3        158.06        156.26         4.07 o                         
  -1  -8   3          0.26          0.91         0.53 o                         
   0  -8   3         82.42         81.80         2.29 o                         
   1  -8   3         10.81          8.87         0.93 o                         
   2  -8   3          0.27          0.25         1.54 o                         
   3  -8   3        175.95        169.65         5.82 o                         
   4  -8   3          0.40          0.06         0.91 o                         
  -4  -7   3        163.52        168.15         5.72 o                         
  -3  -7   3          2.67          1.85         0.60 o                         
  -2  -7   3          2.26          2.99         0.77 o                         
  -1  -7   3        274.53        283.53         5.50 o                         
   0  -7   3         10.24         11.16         0.84 o                         
   1  -7   3        104.45        102.32         2.07 o                         
   2  -7   3         13.15         11.02         0.90 o                         
   3  -7   3          4.35          4.30         1.10 o                         
   4  -7   3        119.40        125.55         4.65 o                         
   5  -7   3          0.53          1.07         0.82 o                         
  -5  -6   3        104.01        106.74         4.30 o                         
  -4  -6   3         12.88         14.90         1.63 o                         
  -3  -6   3        225.44        231.77         6.80 o                         
  -2  -6   3          1.58          1.77         0.48 o                         
  -1  -6   3         84.78         76.68         1.97 o                         
   0  -6   3         52.22         53.90         1.53 o                         
   1  -6   3         27.07         27.44         1.07 o                         
   2  -6   3        293.25        276.27         5.22 o                         
   3  -6   3          0.51          0.23         0.59 o                         
   4  -6   3         77.24         70.69         3.03 o                         
   5  -6   3         29.71         29.01         1.37 o                         
  -6  -5   3          7.73          6.74         1.41 o                         
  -5  -5   3         54.27         48.62         2.64 o                         
  -4  -5   3         68.17         66.69         2.89 o                         
  -3  -5   3         38.89         39.01         2.01 o                         
  -2  -5   3        215.40        225.83         4.38 o                         
  -1  -5   3         46.95         41.77         1.25 o                         
   0  -5   3        579.99        580.56         9.77 o                         
   1  -5   3        120.07        118.25         1.93 o                         
   2  -5   3         10.56          9.05         0.49 o                         
   3  -5   3        423.18        416.67         5.11 o                         
   4  -5   3          1.94          1.55         0.40 o                         
   5  -5   3         87.97         83.82         2.28 o                         
   6  -5   3          1.90          1.19         0.88 o                         
  -6  -4   3        143.48        140.81         4.97 o                         
  -5  -4   3         38.05         40.35         2.26 o                         
  -4  -4   3        258.67        252.80         7.06 o                         
  -3  -4   3          0.53          0.54         0.23 o                         
  -2  -4   3        190.07        184.91         2.78 o                         
  -1  -4   3        515.37        543.00         6.27 o                         
   0  -4   3         13.18         12.74         0.72 o                         
   1  -4   3        133.94        131.34         2.04 o                         
   2  -4   3         50.36         53.46         1.27 o                         
   3  -4   3        119.68        121.74         1.92 o                         
   4  -4   3        171.18        169.01         4.72 o                         
   5  -4   3          2.26          1.91         0.53 o                         
   6  -4   3        108.95        111.00         4.21 o                         
  -6  -3   3         15.83         15.48         1.10 o                         
  -5  -3   3         90.21         88.92         2.26 o                         
  -4  -3   3         11.11         10.52         0.73 o                         
  -3  -3   3        515.10        523.31         9.54 o                         
  -2  -3   3         69.56         71.03         1.65 o                         
  -1  -3   3        460.61        423.10         6.30 o                         
   0  -3   3        341.18        355.28         5.94 o                         
   1  -3   3        322.08        344.92         4.72 o                         
   2  -3   3        459.73        457.73         6.25 o                         
   3  -3   3        200.60        204.86         3.04 o                         
   4  -3   3        295.08        296.09         5.48 o                         
   5  -3   3        162.62        166.97         3.53 o                         
   6  -3   3          2.82          3.17         1.07 o                         
  -7  -2   3         60.92         60.27         2.08 o                         
  -6  -2   3          2.43          2.01         0.55 o                         
  -5  -2   3        353.34        361.42         7.66 o                         
  -4  -2   3          0.79          1.16         0.35 o                         
  -3  -2   3        115.90        113.68         1.47 o                         
  -2  -2   3        728.82        726.06        11.75 o                         
  -1  -2   3         61.22         68.37         1.40 o                         
   0  -2   3        529.19        491.32         7.94 o                         
   1  -2   3        777.19        787.30        10.38 o                         
   2  -2   3         58.68         53.62         0.98 o                         
   3  -2   3        343.96        360.09         5.01 o                         
   4  -2   3         27.29         26.64         1.73 o                         
   5  -2   3        203.52        199.98         3.99 o                         
   6  -2   3         13.16         12.17         1.51 o                         
  -7  -1   3         28.63         27.97         1.55 o                         
  -6  -1   3        131.62        129.15         3.07 o                         
  -5  -1   3         92.62         90.10         2.23 o                         
  -4  -1   3        614.95        622.97         8.48 o                         
  -3  -1   3        201.84        204.03         8.51 o                         
  -2  -1   3        660.46        686.22         9.00 o                         
  -1  -1   3        169.52        201.38         2.78 o                         
   0  -1   3          4.38          5.44         0.93 o                         
   1  -1   3       1406.78       1270.09        50.79 o                         
   2  -1   3        263.59        273.73         3.84 o                         
   3  -1   3        290.90        294.22         4.17 o                         
   4  -1   3         10.18         13.02         0.71 o                         
   5  -1   3          1.21          1.25         0.50 o                         
   6  -1   3        246.49        257.74         7.62 o                         
  -7   0   3          1.17          0.96         0.82 o                         
  -6   0   3        144.68        137.19         7.11 o                         
  -5   0   3         36.62         35.57         2.23 o                         
  -4   0   3          3.39          3.34         0.29 o                         
  -3   0   3        360.81        360.37         4.95 o                         
  -2   0   3        103.94        114.67         2.35 o                         
  -1   0   3       3057.15       2879.32        42.04 o                         
   0   0   3        129.86        139.50         2.16 o                         
   1   0   3        403.07        457.82         4.75 o                         
   2   0   3       1697.89       1708.05        17.23 o                         
   3   0   3         38.39         35.63         0.97 o                         
   4   0   3        273.41        274.40         4.14 o                         
   5   0   3          0.34          0.48         0.91 o                         
   6   0   3          9.28          9.53         1.41 o                         
  -7   1   3        106.92        114.48         4.46 o                         
  -6   1   3          0.39          0.14         0.44 o                         
  -5   1   3        468.49        431.99         7.65 o                         
  -4   1   3         59.66         52.26         1.23 o                         
  -3   1   3        124.05        121.97         1.85 o                         
  -2   1   3       1047.45       1051.85        19.75 o                         
  -1   1   3        241.52        265.05         3.68 o                         
   0   1   3        198.51        175.20         2.15 o                         
   1   1   3         72.45         86.28         1.43 o                         
   2   1   3        102.50         96.45         1.25 o                         
   3   1   3        232.98        242.51         2.80 o                         
   4   1   3          4.15          3.45         0.37 o                         
   5   1   3        230.79        237.32         4.81 o                         
   6   1   3          9.32          9.79         0.98 o                         
  -7   2   3          6.01          5.52         1.25 o                         
  -6   2   3        112.24        109.23         4.12 o                         
  -5   2   3         52.78         52.90         2.42 o                         
  -4   2   3        459.29        431.63        10.82 o                         
  -3   2   3        161.75        154.17         2.84 o                         
  -2   2   3        276.03        266.03         3.68 o                         
  -1   2   3        369.36        405.72         6.83 o                         
   0   2   3        796.46        829.99        10.95 o                         
   1   2   3        352.57        344.61         4.17 o                         
   2   2   3        242.44        238.45         2.93 o                         
   3   2   3        470.39        471.22         6.67 o                         
   4   2   3         89.88         91.82         2.24 o                         
   5   2   3          0.58          0.44         0.45 o                         
   6   2   3         75.66         75.33         2.32 o                         
  -7   3   3          6.63          4.14         1.16 o                         
  -6   3   3        124.12        127.48         4.56 o                         
  -5   3   3          8.37          7.97         1.16 o                         
  -4   3   3        195.20        196.78         4.04 o                         
  -3   3   3        344.86        340.45         4.87 o                         
  -2   3   3         57.25         57.64         1.04 o                         
  -1   3   3        408.12        402.13         5.51 o                         
   0   3   3        116.70        127.09         2.02 o                         
   1   3   3         62.34         65.97         2.08 o                         
   2   3   3        513.76        503.59         9.49 o                         
   3   3   3         20.63         22.12         0.76 o                         
   4   3   3        127.89        131.38         6.57 o                         
   5   3   3          0.37          0.41         0.49 o                         
   6   3   3         57.49         56.31         2.95 o                         
  -6   4   3         39.20         36.91         3.00 o                         
  -5   4   3        267.16        276.03         5.57 o                         
  -4   4   3         22.16         22.64         1.13 o                         
  -3   4   3        224.86        216.89         4.26 o                         
  -2   4   3         20.68         23.72         0.64 o                         
  -1   4   3         29.96         30.57         0.75 o                         
   0   4   3        395.13        400.45         6.93 o                         
   1   4   3          3.44          3.56         0.45 o                         
   2   4   3        123.98        118.10         2.66 o                         
   3   4   3         33.11         33.03         2.49 o                         
   4   4   3          8.64          9.14         0.91 o                         
   5   4   3        123.02        124.10         4.49 o                         
  -6   5   3         12.24         11.33         1.14 o                         
  -5   5   3          2.28          2.83         0.66 o                         
  -4   5   3        127.58        133.82         4.54 o                         
  -3   5   3          0.80          1.16         0.42 o                         
  -2   5   3        471.08        469.99         8.23 o                         
  -1   5   3          2.32          2.86         0.29 o                         
   0   5   3          3.28          3.30         0.43 o                         
   1   5   3        311.31        306.00         5.71 o                         
   2   5   3         13.12         15.00         0.99 o                         
   3   5   3        186.44        190.80         4.15 o                         
   4   5   3          1.53          1.16         0.61 o                         
  -5   6   3          4.70          5.28         0.82 o                         
  -4   6   3         72.24         73.30         2.20 o                         
  -3   6   3        108.43        104.30         3.99 o                         
  -2   6   3          5.19          5.49         1.07 o                         
  -1   6   3        149.77        148.09         4.97 o                         
   0   6   3         44.42         41.92         1.37 o                         
   1   6   3         54.32         55.29         1.72 o                         
   2   6   3         22.17         19.57         1.13 o                         
   3   6   3          4.15          4.30         0.75 o                         
   4   6   3        121.87        125.24         3.36 o                         
  -4   7   3          2.15          1.47         1.00 o                         
  -3   7   3        109.42        101.23         4.12 o                         
  -2   7   3         12.47         13.39         1.73 o                         
  -1   7   3         15.89         16.87         1.82 o                         
   0   7   3         82.54         86.71         3.74 o                         
   1   7   3          5.72          3.76         1.10 o                         
   2   7   3        152.66        156.33         5.69 o                         
  -3   8   3          0.66          1.63         1.00 o                         
  -2   8   3        110.23        116.65         4.62 o                         
  -1   8   3          1.49          1.76         1.07 o                         
   0   8   3          6.59          5.52         1.35 o                         
   1   8   3        109.75        110.55         4.65 o                         
  -1  -9   4         11.37          8.27         1.43 o                         
   0  -9   4        121.15        125.60         3.37 o                         
   1  -9   4          5.11          6.00         1.54 o                         
   2  -9   4         12.20         10.47         1.16 o                         
  -3  -8   4          0.96          1.88         0.94 o                         
  -2  -8   4         46.20         45.76         2.29 o                         
  -1  -8   4        196.50        207.30         4.57 o                         
   0  -8   4          2.36          1.63         0.65 o                         
   1  -8   4         47.32         45.32         1.78 o                         
   2  -8   4          0.82         -0.54         0.54 o                         
   3  -8   4        115.86        121.63         4.71 o                         
   4  -8   4         68.01         68.09         3.42 o                         
  -4  -7   4          3.48          3.64         1.07 o                         
  -3  -7   4        165.61        175.45         5.72 o                         
  -2  -7   4         26.96         25.05         1.16 o                         
  -1  -7   4        273.87        280.29         6.26 o                         
   0  -7   4         67.94         70.33         3.19 o                         
   1  -7   4         58.47         58.47         1.92 o                         
   2  -7   4        107.19        101.69         3.93 o                         
   3  -7   4          9.84          9.35         1.44 o                         
   4  -7   4        161.39        161.90         5.47 o                         
   5  -7   4         62.77         59.71         2.98 o                         
  -5  -6   4        173.61        175.00         5.91 o                         
  -4  -6   4         21.50         22.74         1.98 o                         
  -3  -6   4          7.78          7.65         0.83 o                         
  -2  -6   4        193.20        196.79         4.56 o                         
  -1  -6   4         10.41          9.61         0.62 o                         
   0  -6   4        616.14        622.32         8.70 o                         
   1  -6   4         76.44         73.38         1.86 o                         
   2  -6   4         37.71         33.44         1.15 o                         
   3  -6   4         77.45         72.81         1.98 o                         
   4  -6   4          9.12          9.08         0.84 o                         
   5  -6   4        138.67        141.31         3.40 o                         
  -6  -5   4         45.26         44.03         2.64 o                         
  -5  -5   4         30.72         28.14         1.98 o                         
  -4  -5   4        347.01        326.32         8.90 o                         
  -3  -5   4         71.45         74.34         2.03 o                         
  -2  -5   4        235.26        237.00         6.62 o                         
  -1  -5   4          1.88          1.49         0.34 o                         
   0  -5   4         71.02         68.85         1.38 o                         
   1  -5   4        770.89        759.06        10.19 o                         
   2  -5   4         38.89         34.70         0.91 o                         
   3  -5   4        159.92        157.22         2.21 o                         
   4  -5   4         20.17         17.96         1.02 o                         
   5  -5   4          8.02          7.99         0.85 o                         
   6  -5   4        156.00        160.64         5.47 o                         
  -6  -4   4         53.99         50.09         2.67 o                         
  -5  -4   4         18.78         18.95         1.73 o                         
  -4  -4   4         21.06         18.65         0.84 o                         
  -3  -4   4        539.61        544.50         7.99 o                         
  -2  -4   4          7.90          6.95         0.38 o                         
  -1  -4   4       1205.40       1242.00        16.40 o                         
   0  -4   4          0.55          0.65         0.22 o                         
   1  -4   4        102.58         99.85         1.62 o                         
   2  -4   4        658.90        657.92         8.27 o                         
   3  -4   4         18.55         18.95         0.53 o                         
   4  -4   4        195.78        198.44         4.05 o                         
   5  -4   4         21.24         20.50         1.16 o                         
   6  -4   4         22.72         22.87         2.10 o                         
  -6  -3   4          1.20          1.54         0.52 o                         
  -5  -3   4        223.83        224.68         4.50 o                         
  -4  -3   4         22.34         19.28         1.87 o                         
  -3  -3   4        238.26        231.02         3.37 o                         
  -2  -3   4       1149.96       1123.35        19.01 o                         
  -1  -3   4         36.02         36.46         1.60 o                         
   0  -3   4        245.92        238.43         4.07 o                         
   1  -3   4        129.28        134.78         1.75 o                         
   2  -3   4        565.40        559.47         7.62 o                         
   3  -3   4        130.25        136.26         2.21 o                         
   4  -3   4         12.93         13.38         1.55 o                         
   5  -3   4        265.26        273.25         5.32 o                         
   6  -3   4          0.27          0.28         0.82 o                         
  -7  -2   4         20.56         18.79         1.29 o                         
  -6  -2   4        109.65        110.17         2.79 o                         
  -5  -2   4         22.33         22.55         1.02 o                         
  -4  -2   4        481.53        479.73        10.58 o                         
  -3  -2   4         54.32         51.16         0.94 o                         
  -2  -2   4       1060.34       1097.26        17.60 o                         
  -1  -2   4         98.12         87.93         1.44 o                         
   0  -2   4       1270.60       1263.59        20.26 o                         
   1  -2   4        657.57        643.23         7.39 o                         
   2  -2   4         10.32         10.47         0.41 o                         
   3  -2   4        489.40        505.90         6.98 o                         
   4  -2   4         88.38         91.40         2.22 o                         
   5  -2   4         12.81         12.52         0.90 o                         
   6  -2   4        148.67        158.12         5.44 o                         
  -7  -1   4          0.83          0.47         0.56 o                         
  -6  -1   4        241.16        235.06         4.77 o                         
  -5  -1   4         19.04         19.39         0.97 o                         
  -4  -1   4         71.69         71.16         1.37 o                         
  -3  -1   4        747.57        751.33        10.05 o                         
  -2  -1   4          0.46          0.60         0.15 o                         
  -1  -1   4       2045.49       2009.94        26.01 o                         
   0  -1   4          2.57          1.50         0.28 o                         
   1  -1   4        379.24        365.16         4.31 o                         
   2  -1   4       1061.56       1117.02        14.73 o                         
   3  -1   4         65.47         64.99         1.25 o                         
   4  -1   4        127.37        130.48         4.10 o                         
   5  -1   4          0.28         -0.02         0.34 o                         
   6  -1   4        127.03        130.46         4.75 o                         
  -7   0   4         52.53         49.31         2.76 o                         
  -6   0   4         14.61         12.46         1.14 o                         
  -5   0   4        484.54        469.31         8.26 o                         
  -4   0   4         24.21         23.91         0.65 o                         
  -3   0   4        471.24        472.60         6.43 o                         
  -2   0   4        121.37        112.74         1.73 o                         
  -1   0   4        629.96        670.71         7.65 o                         
   0   0   4        712.66        689.41         9.12 o                         
   1   0   4         24.94         25.67         0.53 o                         
   2   0   4        660.11        636.84         6.65 o                         
   3   0   4        171.34        183.86         2.48 o                         
   4   0   4         40.36         38.40         1.06 o                         
   5   0   4        199.40        204.98         6.11 o                         
   6   0   4         14.81         14.99         1.73 o                         
  -7   1   4         62.52         60.27         3.08 o                         
  -6   1   4         49.62         50.22         1.87 o                         
  -5   1   4         53.28         52.51         1.54 o                         
  -4   1   4        317.18        305.73         4.34 o                         
  -3   1   4         77.75         76.62         1.30 o                         
  -2   1   4       2587.11       2465.39        39.18 o                         
  -1   1   4        140.48        134.53         2.07 o                         
   0   1   4        334.57        337.20         4.68 o                         
   1   1   4        251.29        262.11         2.89 o                         
   2   1   4          2.02          1.97         0.20 o                         
   3   1   4        665.44        665.79         7.07 o                         
   4   1   4         69.45         69.57         1.52 o                         
   5   1   4         14.72         16.63         3.00 o                         
   6   1   4         32.17         31.76         1.55 o                         
  -7   2   4          0.63          0.19         0.78 o                         
  -6   2   4        212.22        220.29         6.77 o                         
  -5   2   4          2.67          2.41         0.78 o                         
  -4   2   4        287.64        278.46         7.45 o                         
  -3   2   4        307.58        307.79         4.96 o                         
  -2   2   4         42.90         41.94         2.67 o                         
  -1   2   4        944.99        942.14        15.34 o                         
   0   2   4        618.99        627.50         7.31 o                         
   1   2   4        443.00        429.20         5.16 o                         
   2   2   4          8.70          9.48         0.40 o                         
   3   2   4          8.42          7.21         0.40 o                         
   4   2   4        394.93        409.71         7.40 o                         
   5   2   4          1.07          0.78         0.49 o                         
   6   2   4         70.65         72.99         2.35 o                         
  -7   3   4         27.34         27.77         1.68 o                         
  -6   3   4          0.34          0.12         0.52 o                         
  -5   3   4        351.98        346.14         6.71 o                         
  -4   3   4          5.00          5.16         0.89 o                         
  -3   3   4        463.11        457.33         6.46 o                         
  -2   3   4          8.98          6.66         0.53 o                         
  -1   3   4        387.40        389.45         5.37 o                         
   0   3   4        573.78        564.93         7.70 o                         
   1   3   4          6.10          6.23         0.42 o                         
   2   3   4        401.94        398.03         5.76 o                         
   3   3   4         18.04         18.35         0.74 o                         
   4   3   4         10.49         10.32         0.70 o                         
   5   3   4        140.51        145.12         3.38 o                         
  -6   4   4          2.17          2.48         0.75 o                         
  -5   4   4         25.95         26.24         1.41 o                         
  -4   4   4        358.47        377.71         7.08 o                         
  -3   4   4         15.18         14.02         1.19 o                         
  -2   4   4        554.42        555.89         9.55 o                         
  -1   4   4         75.52         74.28         1.36 o                         
   0   4   4        189.60        192.33         3.01 o                         
   1   4   4        543.28        546.66        10.83 o                         
   2   4   4         15.28         13.15         0.81 o                         
   3   4   4         80.24         77.36         2.17 o                         
   4   4   4          0.19          0.55         0.50 o                         
   5   4   4         85.17         86.89         3.61 o                         
  -6   5   4        136.75        141.94         3.72 o                         
  -5   5   4         12.55         14.22         1.43 o                         
  -4   5   4        122.41        124.33         3.06 o                         
  -3   5   4        102.85        105.38         2.61 o                         
  -2   5   4        100.91         96.96         3.10 o                         
  -1   5   4        193.59        198.12         6.01 o                         
   0   5   4          1.20          0.06         0.29 o                         
   1   5   4        177.89        185.42         3.81 o                         
   2   5   4         37.55         37.64         4.72 o                         
   3   5   4         39.20         38.00         2.24 o                         
   4   5   4        114.06        109.61         3.00 o                         
  -5   6   4         52.24         50.94         1.99 o                         
  -4   6   4         24.40         20.42         2.07 o                         
  -3   6   4        378.70        369.64        10.27 o                         
  -2   6   4          5.80          5.93         1.19 o                         
  -1   6   4         92.40         89.03         3.68 o                         
   0   6   4         69.91         73.07         3.30 o                         
   1   6   4          0.21         -0.66         0.66 o                         
   2   6   4        193.63        181.94        14.15 o                         
   3   6   4          2.23          1.74         0.59 o                         
  -4   7   4         28.91         28.45         2.32 o                         
  -3   7   4          5.87          6.30         1.29 o                         
  -2   7   4        179.11        180.14         6.13 o                         
  -1   7   4         13.25         10.66         1.54 o                         
   0   7   4         89.74         93.88         4.05 o                         
   1   7   4         11.02         10.85         1.60 o                         
   2   7   4          2.09          1.79         1.13 o                         
  -2   8   4         45.88         38.60         2.64 o                         
  -1   8   4         42.60         39.26         2.79 o                         
  -1  -9   5          3.14          1.85         1.00 o                         
   0  -9   5          1.84          1.88         0.74 o                         
   1  -9   5        104.73        108.39         3.09 o                         
   2  -9   5          0.99          0.93         0.72 o                         
  -3  -8   5         84.12         91.60         3.89 o                         
  -2  -8   5         28.89         26.99         1.42 o                         
  -1  -8   5        207.93        224.61         4.87 o                         
   0  -8   5          0.94          0.17         1.61 o                         
   1  -8   5         13.53         13.04         1.14 o                         
   2  -8   5         56.80         58.97         2.12 o                         
   3  -8   5          1.53          3.17         1.10 o                         
   4  -8   5         79.61         78.59         3.67 o                         
  -4  -7   5          2.75          1.72         0.94 o                         
  -3  -7   5         23.44         21.86         1.94 o                         
  -2  -7   5        159.07        165.97         6.61 o                         
  -1  -7   5          2.05          1.70         0.72 o                         
   0  -7   5        183.53        180.78         8.42 o                         
   1  -7   5          1.09          1.14         0.58 o                         
   2  -7   5        106.99        104.61         2.63 o                         
   3  -7   5          3.80          3.86         1.13 o                         
   4  -7   5         20.66         20.33         2.01 o                         
  -5  -6   5          4.64          4.01         1.13 o                         
  -4  -6   5        159.72        157.00         5.25 o                         
  -3  -6   5          6.81          6.05         1.07 o                         
  -2  -6   5        132.31        127.45         2.96 o                         
  -1  -6   5          0.88          0.55         0.31 o                         
   0  -6   5        148.83        156.00         5.57 o                         
   1  -6   5        362.08        355.12         9.51 o                         
   2  -6   5         37.89         40.21         1.05 o                         
   3  -6   5         88.22         85.18         2.24 o                         
   4  -6   5         12.77         11.43         1.65 o                         
   5  -6   5         32.18         32.58         1.53 o                         
  -5  -5   5          0.38          0.75         0.82 o                         
  -4  -5   5         14.90         12.39         1.41 o                         
  -3  -5   5        307.06        309.70         5.78 o                         
  -2  -5   5         24.06         22.48         1.32 o                         
  -1  -5   5        428.70        428.57         7.61 o                         
   0  -5   5         32.16         28.52         0.89 o                         
   1  -5   5        259.84        250.98         6.33 o                         
   2  -5   5        231.09        225.83         3.50 o                         
   3  -5   5          6.00          5.46         0.43 o                         
   4  -5   5         27.95         27.96         1.30 o                         
   5  -5   5          0.65          1.06         0.58 o                         
  -6  -4   5          3.77          3.76         1.03 o                         
  -5  -4   5         96.97         92.86         3.55 o                         
  -4  -4   5          2.68          3.33         0.58 o                         
  -3  -4   5        279.42        278.32         4.08 o                         
  -2  -4   5        128.33        130.47         2.96 o                         
  -1  -4   5          1.72          1.88         0.38 o                         
   0  -4   5        215.42        204.82         3.89 o                         
   1  -4   5          2.16          1.54         0.48 o                         
   2  -4   5        760.44        746.94        10.48 o                         
   3  -4   5         12.76         12.08         0.75 o                         
   4  -4   5          3.35          3.03         0.58 o                         
   5  -4   5         95.38         89.29         2.73 o                         
   6  -4   5          0.67          0.34         0.94 o                         
  -6  -3   5         33.41         35.16         2.29 o                         
  -5  -3   5         31.82         30.31         0.98 o                         
  -4  -3   5         72.03         72.73         2.16 o                         
  -3  -3   5        110.92        109.22         2.36 o                         
  -2  -3   5       1883.78       1849.39        29.57 o                         
  -1  -3   5         34.21         31.27         0.79 o                         
   0  -3   5         28.42         28.84         1.48 o                         
   1  -3   5         44.33         43.47         0.95 o                         
   2  -3   5         13.96         14.16         1.05 o                         
   3  -3   5        565.92        580.67         8.02 o                         
   4  -3   5         20.23         23.17         1.10 o                         
   5  -3   5          6.40          6.61         0.82 o                         
   6  -3   5         20.02         21.52         2.10 o                         
  -7  -2   5          0.18          1.16         0.55 o                         
  -6  -2   5        203.21        200.89         4.26 o                         
  -5  -2   5          1.65          1.63         0.36 o                         
  -4  -2   5         56.45         55.67         1.22 o                         
  -3  -2   5        245.83        248.03         3.56 o                         
  -2  -2   5         31.85         29.49         0.70 o                         
  -1  -2   5       1394.20       1361.00        22.02 o                         
   0  -2   5         20.83         18.56         0.67 o                         
   1  -2   5        384.60        368.30         5.15 o                         
   2  -2   5          6.75          5.75         0.40 o                         
   3  -2   5         92.69         89.62         1.64 o                         
   4  -2   5        268.69        281.31         5.36 o                         
   5  -2   5          1.93          1.94         0.50 o                         
   6  -2   5         77.79         81.29         3.61 o                         
  -7  -1   5          1.91          0.00         0.85 o                         
  -6  -1   5          8.92          7.99         0.79 o                         
  -5  -1   5        423.75        424.70         7.59 o                         
  -4  -1   5          1.51          1.29         0.28 o                         
  -3  -1   5        154.23        160.38         2.36 o                         
  -2  -1   5         51.99         58.28         1.04 o                         
  -1  -1   5        962.91        980.29        11.14 o                         
   0  -1   5       1162.00       1124.07        14.71 o                         
   1  -1   5        130.12        133.86         1.78 o                         
   2  -1   5        428.98        446.55         6.23 o                         
   3  -1   5         19.55         20.58         0.68 o                         
   4  -1   5         44.90         41.72         1.78 o                         
   5  -1   5        113.66        112.30         2.73 o                         
   6  -1   5          0.52          1.32         0.88 o                         
  -7   0   5         73.48         72.31         3.39 o                         
  -6   0   5          7.26          6.23         0.74 o                         
  -5   0   5         65.46         65.16         1.85 o                         
  -4   0   5        556.49        539.62         7.42 o                         
  -3   0   5         15.91         13.86         0.52 o                         
  -2   0   5        922.43        938.77        15.06 o                         
  -1   0   5        305.39        323.71         3.86 o                         
   0   0   5        609.22        620.51         8.32 o                         
   1   0   5        531.90        536.70         6.32 o                         
   2   0   5         57.46         53.50         0.97 o                         
   3   0   5         96.15        100.67         1.84 o                         
   4   0   5          0.69          0.73         0.28 o                         
   5   0   5        110.27        113.30         4.07 o                         
   6   0   5          8.52          7.24         1.29 o                         
  -7   1   5          0.55          1.16         0.97 o                         
  -6   1   5         95.19         98.04         3.90 o                         
  -5   1   5          0.80          1.16         0.72 o                         
  -4   1   5        291.35        293.61         4.94 o                         
  -3   1   5        167.43        163.43         2.87 o                         
  -2   1   5         10.97         12.20         0.58 o                         
  -1   1   5        538.10        532.18         7.26 o                         
   0   1   5          0.97          0.49         0.25 o                         
   1   1   5        631.32        632.30         7.42 o                         
   2   1   5          8.83          7.36         0.36 o                         
   3   1   5        112.44        107.03         1.53 o                         
   4   1   5        235.17        243.01         3.90 o                         
   5   1   5         17.91         18.59         1.29 o                         
   6   1   5         55.33         60.92         3.04 o                         
  -7   2   5         28.93         29.11         2.26 o                         
  -6   2   5         29.25         25.91         2.01 o                         
  -5   2   5         60.60         61.03         2.76 o                         
  -4   2   5         26.78         27.03         1.21 o                         
  -3   2   5       1072.95       1061.93        17.37 o                         
  -2   2   5          5.43          4.24         0.56 o                         
  -1   2   5        217.09        229.28         4.23 o                         
   0   2   5        175.81        173.06         2.75 o                         
   1   2   5          1.97          2.68         0.26 o                         
   2   2   5        373.34        372.42         4.68 o                         
   3   2   5          0.61          0.32         0.23 o                         
   4   2   5         33.28         33.04         1.31 o                         
   5   2   5         58.22         58.51         5.30 o                         
  -6   3   5          0.25          0.80         0.62 o                         
  -5   3   5         80.84         82.21         2.43 o                         
  -4   3   5        163.22        159.42         3.56 o                         
  -3   3   5         14.32         17.61         0.94 o                         
  -2   3   5        451.55        459.19         7.97 o                         
  -1   3   5          8.17          7.96         0.64 o                         
   0   3   5        572.84        577.13         7.90 o                         
   1   3   5         15.77         15.23         0.60 o                         
   2   3   5         21.50         19.79         0.79 o                         
   3   3   5         75.94         71.42         2.00 o                         
   4   3   5          0.25          0.00         0.35 o                         
   5   3   5        121.26        127.08         4.56 o                         
  -6   4   5        112.76        115.32         3.24 o                         
  -5   4   5          2.84          3.94         0.78 o                         
  -4   4   5        164.57        164.78         3.92 o                         
  -3   4   5         10.94         11.06         0.64 o                         
  -2   4   5        180.81        181.06         3.69 o                         
  -1   4   5         81.56         78.82         3.80 o                         
   0   4   5         50.85         49.03         1.55 o                         
   1   4   5        503.02        492.41         9.46 o                         
   2   4   5         10.97          9.06         1.08 o                         
   3   4   5         15.18         14.42         1.03 o                         
   4   4   5         29.24         26.84         1.38 o                         
  -5   5   5         52.82         60.32         2.18 o                         
  -4   5   5          7.90          8.15         0.89 o                         
  -3   5   5        437.24        439.07        11.72 o                         
  -2   5   5         22.55         19.40         1.41 o                         
  -1   5   5        137.84        136.86         4.72 o                         
   0   5   5         31.59         32.54         2.07 o                         
   1   5   5          9.20          9.85         1.32 o                         
   2   5   5        100.56        100.99         4.62 o                         
   3   5   5          0.70          0.93         1.33 o                         
   4   5   5         42.32         42.17         2.79 o                         
  -5   6   5         55.77         52.35         3.14 o                         
  -4   6   5          2.44          1.82         0.97 o                         
  -3   6   5          3.78          2.76         1.00 o                         
  -2   6   5        248.95        256.86         7.78 o                         
  -1   6   5          0.24          0.22         0.78 o                         
   0   6   5         94.09         89.31         3.83 o                         
   1   6   5         16.74         15.31         1.79 o                         
   2   6   5         67.17         67.69         3.39 o                         
   3   6   5         82.69         84.34         3.99 o                         
  -3   7   5         19.00         20.33         2.20 o                         
  -2   7   5         69.54         65.71         3.36 o                         
  -1   7   5         53.26         53.80         3.14 o                         
   0   7   5          0.82          0.25         0.88 o                         
   1   7   5         84.03         83.12         3.93 o                         
  -1  -9   6         92.54         96.70         2.91 o                         
   0  -9   6          1.97          0.82         0.69 o                         
   1  -9   6         73.19         72.62         1.96 o                         
  -3  -8   6        104.91        105.90         4.27 o                         
  -2  -8   6         23.38         25.25         1.48 o                         
  -1  -8   6          0.62          1.51         0.86 o                         
   0  -8   6        113.11        116.96         3.15 o                         
   1  -8   6          0.96          0.85         0.50 o                         
   2  -8   6        238.14        234.43         5.01 o                         
   3  -8   6          0.31          0.88         0.91 o                         
  -4  -7   6         25.18         25.54         2.26 o                         
  -3  -7   6          1.54          2.70         0.94 o                         
  -2  -7   6        344.50        370.98         7.07 o                         
  -1  -7   6          7.42          7.33         0.86 o                         
   0  -7   6         22.41         21.69         1.80 o                         
   1  -7   6        102.17        101.84         2.17 o                         
   2  -7   6          3.70          2.76         0.59 o                         
   3  -7   6        179.68        187.89         6.17 o                         
   4  -7   6          5.11          1.72         0.91 o                         
  -5  -6   6          2.01          1.22         0.85 o                         
  -4  -6   6         26.65         24.19         1.88 o                         
  -3  -6   6        126.52        130.70         4.50 o                         
  -2  -6   6          8.31          7.45         0.74 o                         
  -1  -6   6        313.18        326.18         6.21 o                         
   0  -6   6          1.39          1.61         0.53 o                         
   1  -6   6        297.83        291.76         5.59 o                         
   2  -6   6         12.21         11.63         0.66 o                         
   3  -6   6         48.16         46.10         1.62 o                         
   4  -6   6         96.16         94.64         6.22 o                         
   5  -6   6          0.72          0.08         0.57 o                         
  -5  -5   6        134.35        135.00         3.50 o                         
  -4  -5   6          3.18          3.45         0.91 o                         
  -3  -5   6        106.98        107.29         3.74 o                         
  -2  -5   6          6.57          7.42         0.67 o                         
  -1  -5   6        208.02        205.30         4.77 o                         
   0  -5   6        469.87        466.48         9.72 o                         
   1  -5   6         32.89         32.76         1.20 o                         
   2  -5   6        492.95        479.55         6.83 o                         
   3  -5   6          6.18          5.74         0.47 o                         
   4  -5   6         39.47         39.08         1.53 o                         
   5  -5   6         60.31         61.56         2.06 o                         
  -6  -4   6          0.35         -0.72         0.78 o                         
  -5  -4   6         74.83         75.56         2.15 o                         
  -4  -4   6        128.98        131.07         2.37 o                         
  -3  -4   6          0.85          0.92         0.25 o                         
  -2  -4   6        745.87        750.08        10.24 o                         
  -1  -4   6          4.23          4.95         0.42 o                         
   0  -4   6        176.19        172.96         3.48 o                         
   1  -4   6        220.02        213.58         3.30 o                         
   2  -4   6        144.27        132.64         3.66 o                         
   3  -4   6        223.13        226.28         4.24 o                         
   4  -4   6          0.85          0.56         0.58 o                         
   5  -4   6         82.41         77.56         2.32 o                         
  -6  -3   6         76.68         80.07         3.23 o                         
  -5  -3   6         10.33         10.24         0.69 o                         
  -4  -3   6        192.75        191.14         3.10 o                         
  -3  -3   6         80.40         79.32         1.48 o                         
  -2  -3   6         42.73         43.72         0.99 o                         
  -1  -3   6        901.25        906.63        12.16 o                         
   0  -3   6          1.83          1.60         0.33 o                         
   1  -3   6        669.95        658.22         8.98 o                         
   2  -3   6          5.59          4.89         0.42 o                         
   3  -3   6        307.99        320.69         5.44 o                         
   4  -3   6        236.42        244.26         4.91 o                         
   5  -3   6         10.12          9.34         1.19 o                         
   6  -3   6         51.39         50.78         2.89 o                         
  -6  -2   6         88.58         89.27         2.43 o                         
  -5  -2   6         79.87         76.66         1.62 o                         
  -4  -2   6          2.16          2.16         0.36 o                         
  -3  -2   6        574.26        578.94         7.85 o                         
  -2  -2   6         27.44         23.85         0.65 o                         
  -1  -2   6        545.33        573.37         6.70 o                         
   0  -2   6        578.19        565.38         9.49 o                         
   1  -2   6         31.35         31.55         0.81 o                         
   2  -2   6        514.74        505.91         7.06 o                         
   3  -2   6         30.77         29.81         0.87 o                         
   4  -2   6        182.29        185.32         6.89 o                         
   5  -2   6         36.21         37.61         1.50 o                         
   6  -2   6          5.45          5.96         1.29 o                         
  -7  -1   6         86.91         82.78         3.64 o                         
  -6  -1   6          4.75          5.80         1.10 o                         
  -5  -1   6        200.39        204.02         4.25 o                         
  -4  -1   6        345.91        341.48         4.95 o                         
  -3  -1   6          7.34          6.41         0.36 o                         
  -2  -1   6        346.21        349.39         4.85 o                         
  -1  -1   6         18.67         15.97         0.51 o                         
   0  -1   6       1948.81       1914.15        24.92 o                         
   1  -1   6         42.11         43.43         0.90 o                         
   2  -1   6         39.78         35.26         0.93 o                         
   3  -1   6        112.43        116.29         2.09 o                         
   4  -1   6         16.71         16.21         0.79 o                         
   5  -1   6        260.24        263.44         5.30 o                         
   6  -1   6          0.48          1.63         1.00 o                         
  -7   0   6         16.90         15.53         1.79 o                         
  -6   0   6         69.66         69.55         3.20 o                         
  -5   0   6          9.97         11.60         1.35 o                         
  -4   0   6        369.08        364.78         5.21 o                         
  -3   0   6         66.09         58.25         1.98 o                         
  -2   0   6        155.00        170.76         2.21 o                         
  -1   0   6        380.80        364.35         4.43 o                         
   0   0   6         11.14         11.16         0.65 o                         
   1   0   6       1781.35       1795.34        23.51 o                         
   2   0   6          0.88          1.30         0.24 o                         
   3   0   6         81.97         79.10         1.62 o                         
   4   0   6         76.54         79.47         2.89 o                         
   5   0   6          7.25          7.19         1.25 o                         
  -7   1   6          1.13         -0.56         0.85 o                         
  -6   1   6         47.92         45.01         2.57 o                         
  -5   1   6         30.37         26.23         1.82 o                         
  -4   1   6         26.94         26.71         0.99 o                         
  -3   1   6       1248.24       1241.21        20.21 o                         
  -2   1   6         22.24         23.59         1.03 o                         
  -1   1   6        101.27        103.17         3.02 o                         
   0   1   6        239.24        224.52         4.31 o                         
   1   1   6        253.46        247.55         3.73 o                         
   2   1   6        350.62        352.01         4.47 o                         
   3   1   6          0.78          0.60         0.27 o                         
   4   1   6        136.66        138.14         2.53 o                         
   5   1   6          9.44         11.23         1.51 o                         
  -6   2   6          4.86          4.03         1.18 o                         
  -5   2   6         67.67         68.42         2.18 o                         
  -4   2   6         20.10         18.09         0.72 o                         
  -3   2   6         84.61         82.18         3.09 o                         
  -2   2   6        897.09        894.58        23.48 o                         
  -1   2   6          2.05          2.60         0.67 o                         
   0   2   6        450.09        453.03         6.46 o                         
   1   2   6         32.40         32.10         0.94 o                         
   2   2   6        393.33        398.96         5.04 o                         
   3   2   6        191.72        198.04         2.56 o                         
   4   2   6          5.66          3.99         1.10 o                         
   5   2   6         86.55         88.62         3.55 o                         
  -6   3   6         76.92         72.45         2.68 o                         
  -5   3   6          0.32          0.10         0.57 o                         
  -4   3   6        193.26        193.17         4.18 o                         
  -3   3   6          0.63          0.68         0.42 o                         
  -2   3   6        345.84        340.95         6.22 o                         
  -1   3   6        226.82        234.36         4.53 o                         
   0   3   6          4.46          4.46         0.55 o                         
   1   3   6        510.74        516.55         7.28 o                         
   2   3   6          0.34          0.36         0.29 o                         
   3   3   6         88.35         91.53         2.40 o                         
   4   3   6         31.68         35.99         2.13 o                         
  -6   4   6        134.67        136.47         3.65 o                         
  -5   4   6         93.37         98.32         2.87 o                         
  -4   4   6          1.79          1.28         0.58 o                         
  -3   4   6        184.37        190.24         3.22 o                         
  -2   4   6          0.80          0.88         1.14 o                         
  -1   4   6        534.50        540.37        18.19 o                         
   0   4   6          6.71          8.60         0.96 o                         
   1   4   6         50.08         49.01         1.69 o                         
   2   4   6         81.30         77.88         2.08 o                         
   3   4   6          4.60          4.91         1.00 o                         
   4   4   6        114.07        111.45         3.00 o                         
  -5   5   6        119.63        121.90         3.31 o                         
  -4   5   6         10.55         10.48         1.36 o                         
  -3   5   6         62.76         58.62         1.93 o                         
  -2   5   6        115.15        119.92         2.97 o                         
  -1   5   6         11.73         12.63         1.00 o                         
   0   5   6        379.41        383.86        10.55 o                         
   1   5   6          2.83          2.60         0.97 o                         
   2   5   6        116.68        118.88         4.59 o                         
   3   5   6         24.86         23.56         2.23 o                         
  -4   6   6        177.65        177.50         6.26 o                         
  -3   6   6         13.42         11.26         1.66 o                         
  -2   6   6        113.90        115.41         4.59 o                         
  -1   6   6         56.15         59.04         3.11 o                         
   0   6   6         11.74         10.29         1.51 o                         
   1   6   6         60.07         59.99         3.17 o                         
   2   6   6          0.21          0.16         0.88 o                         
  -2   7   6          1.12          0.94         0.94 o                         
  -1   7   6        151.12        144.56         5.56 o                         
   0   7   6          5.11          6.24         1.38 o                         
   0  -9   7         80.18         82.51         2.65 o                         
  -3  -8   7          5.96          5.61         1.32 o                         
  -2  -8   7        116.31        126.34         3.28 o                         
  -1  -8   7          5.70          4.82         0.81 o                         
   0  -8   7         11.78         11.91         1.01 o                         
   1  -8   7         54.85         54.67         2.93 o                         
   2  -8   7         34.23         35.83         2.48 o                         
   3  -8   7         45.50         38.94         2.70 o                         
  -4  -7   7         61.48         66.31         2.31 o                         
  -3  -7   7          9.58          8.53         1.41 o                         
  -2  -7   7         35.27         31.88         1.46 o                         
  -1  -7   7         84.83         88.44         2.04 o                         
   0  -7   7         19.38         18.95         1.03 o                         
   1  -7   7        165.07        167.42         3.79 o                         
   2  -7   7          0.92          0.37         0.50 o                         
   3  -7   7         71.53         69.14         3.39 o                         
   4  -7   7         40.13         41.73         2.70 o                         
  -5  -6   7         13.60         14.20         1.19 o                         
  -4  -6   7         12.51         11.84         1.66 o                         
  -3  -6   7        116.96        118.97         4.71 o                         
  -2  -6   7         20.39         20.93         0.94 o                         
  -1  -6   7        145.75        149.06         2.75 o                         
   0  -6   7         67.57         63.14         2.14 o                         
   1  -6   7         54.47         54.70         2.21 o                         
   2  -6   7        218.50        212.53         4.36 o                         
   3  -6   7         11.80         11.36         0.97 o                         
   4  -6   7         74.62         73.74         2.31 o                         
  -5  -5   7        123.96        124.02         3.12 o                         
  -4  -5   7         32.22         35.64         1.51 o                         
  -3  -5   7          0.58          0.22         0.48 o                         
  -2  -5   7         85.81         86.36         2.83 o                         
  -1  -5   7         20.52         20.54         0.83 o                         
   0  -5   7        404.10        401.74         7.27 o                         
   1  -5   7          0.45          1.08         0.75 o                         
   2  -5   7         10.27          9.29         0.61 o                         
   3  -5   7         94.01         93.47         2.95 o                         
   4  -5   7          1.01          0.68         0.55 o                         
   5  -5   7        123.74        127.98         4.29 o                         
  -6  -4   7         37.91         35.58         2.23 o                         
  -5  -4   7         19.84         20.17         1.21 o                         
  -4  -4   7        178.82        180.25         3.70 o                         
  -3  -4   7          9.86          9.31         0.75 o                         
  -2  -4   7         60.45         60.15         1.35 o                         
  -1  -4   7        286.80        284.40         4.87 o                         
   0  -4   7          4.78          4.51         0.63 o                         
   1  -4   7        566.48        530.41         9.19 o                         
   2  -4   7         20.98         19.90         0.76 o                         
   3  -4   7         84.60         78.15         1.66 o                         
   4  -4   7         52.90         53.31         1.86 o                         
   5  -4   7          2.72          2.60         1.13 o                         
  -6  -3   7         40.83         41.43         1.63 o                         
  -5  -3   7          7.01          6.75         0.59 o                         
  -4  -3   7         58.58         58.57         1.37 o                         
  -3  -3   7        466.91        461.70         6.49 o                         
  -2  -3   7         24.59         22.29         0.72 o                         
  -1  -3   7         29.80         33.04         1.49 o                         
   0  -3   7        258.02        248.73         4.65 o                         
   1  -3   7         76.46         77.73         4.01 o                         
   2  -3   7        201.78        197.37         3.19 o                         
   3  -3   7          9.67          9.79         0.63 o                         
   4  -3   7        171.98        165.80         5.41 o                         
   5  -3   7          0.43          0.89         0.55 o                         
  -6  -2   7          3.36          3.20         0.94 o                         
  -5  -2   7        116.01        117.78         2.20 o                         
  -4  -2   7         13.32         12.54         0.66 o                         
  -3  -2   7         89.82         92.87         2.21 o                         
  -2  -2   7        257.28        250.42         3.70 o                         
  -1  -2   7          0.52          0.87         0.17 o                         
   0  -2   7        569.70        551.75         9.38 o                         
   1  -2   7         42.79         38.60         1.22 o                         
   2  -2   7        187.66        180.59         2.96 o                         
   3  -2   7        152.18        159.71         2.76 o                         
   4  -2   7          0.78          0.60         0.64 o                         
   5  -2   7        106.99        109.31         2.89 o                         
  -6  -1   7         18.50         15.71         1.69 o                         
  -5  -1   7          1.10          1.22         0.78 o                         
  -4  -1   7        232.51        233.15         5.12 o                         
  -3  -1   7         15.06         12.50         0.52 o                         
  -2  -1   7        214.14        228.74         2.92 o                         
  -1  -1   7        170.29        159.63         2.49 o                         
   0  -1   7         20.20         18.59         0.81 o                         
   1  -1   7        841.56        826.30        11.09 o                         
   2  -1   7         14.49         13.11         0.66 o                         
   3  -1   7         87.67         88.91         1.82 o                         
   4  -1   7         16.01         15.50         1.35 o                         
   5  -1   7         47.83         49.72         1.83 o                         
  -6   0   7        161.82        162.75         5.54 o                         
  -5   0   7         24.63         25.91         1.82 o                         
  -4   0   7         18.91         19.53         1.18 o                         
  -3   0   7        190.80        189.61         2.96 o                         
  -2   0   7          0.61          0.61         0.18 o                         
  -1   0   7        372.26        387.81         6.15 o                         
   0   0   7         43.87         40.52         2.24 o                         
   1   0   7        138.03        138.02         3.98 o                         
   2   0   7        112.24        118.84         2.11 o                         
   3   0   7         10.64         10.53         0.67 o                         
   4   0   7        198.89        200.19         4.43 o                         
   5   0   7          0.52          0.15         0.52 o                         
  -6   1   7          4.99          4.64         1.13 o                         
  -5   1   7        104.12        100.86         3.83 o                         
  -4   1   7          0.34          0.19         0.31 o                         
  -3   1   7        275.53        281.80         8.93 o                         
  -2   1   7        248.79        252.81         3.83 o                         
  -1   1   7        104.38        100.88         1.85 o                         
   0   1   7        512.31        504.71         7.10 o                         
   1   1   7          2.49          2.45         0.45 o                         
   2   1   7        352.15        347.46         5.18 o                         
   3   1   7         23.12         23.63         0.79 o                         
   4   1   7          6.73          5.74         0.97 o                         
   5   1   7         63.12         67.52         3.11 o                         
  -6   2   7          8.35          7.79         1.00 o                         
  -5   2   7         13.90         12.11         1.09 o                         
  -4   2   7        184.40        181.48         3.11 o                         
  -3   2   7          1.99          1.93         0.45 o                         
  -2   2   7        240.73        243.17         4.64 o                         
  -1   2   7        139.56        134.51         2.38 o                         
   0   2   7          1.02          0.59         0.28 o                         
   1   2   7        164.44        161.02         4.55 o                         
   2   2   7          0.65          0.81         0.41 o                         
   3   2   7        242.25        241.89         4.89 o                         
  -6   3   7        144.48        143.97         3.79 o                         
  -5   3   7          3.70          3.23         1.13 o                         
  -4   3   7          7.05          5.66         0.80 o                         
  -3   3   7         93.69         89.06         4.62 o                         
  -2   3   7         26.19         28.00         1.33 o                         
  -1   3   7        447.50        442.57         7.95 o                         
   0   3   7         66.55         65.21         4.63 o                         
   1   3   7         91.71         86.69         5.78 o                         
   2   3   7         77.12         77.44         2.70 o                         
   3   3   7          0.57          0.56         0.37 o                         
  -5   4   7        163.83        170.59         6.42 o                         
  -4   4   7          0.55          1.11         0.61 o                         
  -3   4   7         40.66         38.89         2.57 o                         
  -2   4   7         33.87         33.47         1.37 o                         
  -1   4   7          4.02          4.04         0.63 o                         
   0   4   7        464.12        460.76         8.43 o                         
   1   4   7         45.18         44.73         1.67 o                         
   2   4   7         50.71         43.34         2.45 o                         
   3   4   7          5.92          4.89         1.19 o                         
  -5   5   7         37.27         37.04         1.75 o                         
  -4   5   7         99.69        102.31         2.90 o                         
  -3   5   7          6.56          6.39         1.74 o                         
  -2   5   7         92.13         93.15         3.22 o                         
  -1   5   7          7.99          7.07         0.83 o                         
   0   5   7         46.23         45.88         2.45 o                         
   1   5   7         45.99         47.07         2.76 o                         
   2   5   7          1.16          0.91         0.85 o                         
  -3   6   7         41.80         43.46         2.76 o                         
  -2   6   7         15.62         14.58         1.85 o                         
  -1   6   7        129.61        120.56         4.78 o                         
   0   6   7          4.93          6.30         1.35 o                         
   1   6   7        118.89        114.22         4.68 o                         
  -2  -8   8         68.15         68.66         2.35 o                         
  -1  -8   8         53.49         59.01         2.52 o                         
   0  -8   8          0.64          0.87         0.51 o                         
   1  -8   8        127.61        124.94         2.66 o                         
   2  -8   8          1.87          1.94         1.16 o                         
  -3  -7   8        138.85        147.62         3.67 o                         
  -2  -7   8          0.63          0.03         0.53 o                         
  -1  -7   8         54.38         52.01         1.53 o                         
   0  -7   8         29.23         32.59         1.30 o                         
   1  -7   8         26.22         27.91         1.77 o                         
   2  -7   8        119.11        115.97         2.96 o                         
   3  -7   8          3.03          2.60         1.07 o                         
  -4  -6   8          0.21          0.47         0.80 o                         
  -3  -6   8         56.15         56.07         1.95 o                         
  -2  -6   8         58.92         60.83         1.98 o                         
  -1  -6   8         42.56         44.06         1.32 o                         
   0  -6   8        228.16        232.08         3.90 o                         
   1  -6   8         13.27         11.53         0.94 o                         
   2  -6   8         70.31         67.88         2.03 o                         
   3  -6   8        145.22        141.56         3.74 o                         
   4  -6   8          4.08          4.90         0.85 o                         
  -5  -5   8          1.24          1.99         0.62 o                         
  -4  -5   8        155.77        166.17         3.75 o                         
  -3  -5   8          2.74          1.53         0.53 o                         
  -2  -5   8        186.70        196.77         3.32 o                         
  -1  -5   8        115.62        117.93         3.16 o                         
   0  -5   8         17.08         18.19         1.01 o                         
   1  -5   8        263.36        254.97         5.83 o                         
   2  -5   8          3.50          3.06         0.56 o                         
   3  -5   8        110.21        109.59         2.85 o                         
   4  -5   8         36.35         39.35         1.69 o                         
  -5  -4   8         19.23         20.80         1.18 o                         
  -4  -4   8        103.55        107.71         2.13 o                         
  -3  -4   8         62.24         61.80         1.79 o                         
  -2  -4   8          1.65          1.12         0.35 o                         
  -1  -4   8        267.95        271.83         5.18 o                         
   0  -4   8        155.39        154.28         5.55 o                         
   1  -4   8        158.67        157.15         6.39 o                         
   2  -4   8         53.43         53.16         1.33 o                         
   3  -4   8          8.57          8.89         0.71 o                         
   4  -4   8        260.21        260.20         9.66 o                         
   5  -4   8          3.29          2.49         0.74 o                         
  -6  -3   8          0.18          0.09         0.78 o                         
  -5  -3   8        133.73        135.94         2.54 o                         
  -4  -3   8          0.26          0.17         0.33 o                         
  -3  -3   8        448.49        467.01         8.60 o                         
  -2  -3   8         54.28         53.30         2.00 o                         
  -1  -3   8         10.07          7.61         0.95 o                         
   0  -3   8        498.97        484.09         8.46 o                         
   1  -3   8         39.59         40.93         2.61 o                         
   2  -3   8        260.50        246.60         3.92 o                         
   3  -3   8         28.08         26.30         1.16 o                         
   4  -3   8          0.34          0.97         0.61 o                         
   5  -3   8         93.62         92.94         2.74 o                         
  -6  -2   8          0.26          0.09         0.85 o                         
  -5  -2   8          6.38          5.87         0.68 o                         
  -4  -2   8        290.77        295.38         5.41 o                         
  -3  -2   8         28.84         28.24         0.79 o                         
  -2  -2   8        244.92        255.05         3.28 o                         
  -1  -2   8         45.12         43.36         0.83 o                         
   0  -2   8         30.31         32.43         1.16 o                         
   1  -2   8        399.64        399.32         7.15 o                         
   2  -2   8         12.36         12.58         0.72 o                         
   3  -2   8        247.26        262.47         4.21 o                         
   4  -2   8          1.57          0.73         0.57 o                         
   5  -2   8         55.54         57.63         2.08 o                         
  -6  -1   8        218.64        228.54         7.08 o                         
  -5  -1   8          9.13          7.53         1.19 o                         
  -4  -1   8         54.04         57.16         2.23 o                         
  -3  -1   8        117.51        115.69         2.04 o                         
  -2  -1   8        263.86        267.45         3.40 o                         
  -1  -1   8        417.66        436.58         5.28 o                         
   0  -1   8         49.51         49.82         1.07 o                         
   1  -1   8        191.26        183.16         3.06 o                         
   2  -1   8        257.59        260.32         5.01 o                         
   3  -1   8          3.45          3.65         0.48 o                         
   4  -1   8        165.44        164.77         4.55 o                         
   5  -1   8          0.92          0.13         0.60 o                         
  -6   0   8         25.37         20.17         2.01 o                         
  -5   0   8        203.62        200.30         6.23 o                         
  -4   0   8         18.26         19.34         0.96 o                         
  -3   0   8        268.29        270.97         4.10 o                         
  -2   0   8        100.90         97.36         2.20 o                         
  -1   0   8         46.18         47.08         1.11 o                         
   0   0   8        570.86        575.14         8.01 o                         
   1   0   8          3.28          3.48         0.38 o                         
   2   0   8        180.54        178.92         2.98 o                         
   3   0   8         18.85         18.60         1.14 o                         
   4   0   8         55.84         57.42         1.54 o                         
   5   0   8         40.61         42.46         2.54 o                         
  -6   1   8         12.35         11.79         1.21 o                         
  -5   1   8        121.08        124.36         4.27 o                         
  -4   1   8         65.08         61.61         1.79 o                         
  -3   1   8          0.57         -0.01         0.35 o                         
  -2   1   8        295.50        292.53         4.43 o                         
  -1   1   8        107.07        105.80         2.11 o                         
   0   1   8        108.13        109.27         2.24 o                         
   1   1   8         99.15         97.66         1.93 o                         
   2   1   8          2.16          1.78         0.39 o                         
   3   1   8        315.12        326.94         5.09 o                         
   4   1   8         10.59         10.64         0.97 o                         
  -6   2   8         94.42         98.58         3.01 o                         
  -5   2   8          0.24          0.52         0.58 o                         
  -4   2   8        283.81        282.42         4.53 o                         
  -3   2   8         25.91         23.08         1.07 o                         
  -2   2   8          6.72          7.21         0.68 o                         
  -1   2   8        327.13        332.73         5.06 o                         
   0   2   8          0.58          0.35         0.36 o                         
   1   2   8        255.08        253.72         4.10 o                         
   2   2   8         44.86         45.75         1.71 o                         
   3   2   8          2.83          2.03         0.49 o                         
  -5   3   8        132.57        144.77         3.71 o                         
  -4   3   8          0.23          0.03         0.91 o                         
  -3   3   8        134.70        130.84         3.05 o                         
  -2   3   8         42.12         42.15         1.51 o                         
  -1   3   8         64.15         64.03         3.58 o                         
   0   3   8        177.77        178.59         3.88 o                         
   1   3   8         11.74         10.60         1.05 o                         
   2   3   8        181.80        178.41         3.97 o                         
   3   3   8          3.41          2.35         0.63 o                         
  -5   4   8         62.47         60.98         2.24 o                         
  -4   4   8         36.94         37.50         1.73 o                         
  -3   4   8         23.23         24.02         1.21 o                         
  -2   4   8        120.78        119.86         2.98 o                         
  -1   4   8          0.33          0.10         0.49 o                         
   0   4   8        157.19        157.50         3.68 o                         
   1   4   8         53.19         47.65         1.79 o                         
   2   4   8          1.43          1.28         0.57 o                         
  -4   5   8        144.87        144.71         3.69 o                         
  -3   5   8          3.17          1.68         0.71 o                         
  -2   5   8          2.05          2.17         1.08 o                         
  -1   5   8        183.61        186.54         4.26 o                         
   0   5   8          0.27          0.19         0.53 o                         
   1   5   8         95.37         85.43         3.83 o                         
  -1   6   8          9.05          8.59         1.69 o                         
  -1  -8   9         99.33        100.98         2.39 o                         
   0  -8   9         10.38          8.93         0.81 o                         
   1  -8   9         31.82         29.35         1.26 o                         
  -3  -7   9         98.60         98.85         2.85 o                         
  -2  -7   9          0.81          1.50         0.51 o                         
  -1  -7   9          1.94          1.04         0.51 o                         
   0  -7   9        122.18        126.01         3.11 o                         
   1  -7   9          0.79          1.37         0.72 o                         
   2  -7   9         44.59         42.45         1.87 o                         
   3  -7   9         12.58         12.20         1.72 o                         
  -4  -6   9        156.53        176.02         5.72 o                         
  -3  -6   9          0.29         -0.13         0.67 o                         
  -2  -6   9         77.27         78.79         1.88 o                         
  -1  -6   9          0.82          0.24         0.42 o                         
   0  -6   9         54.83         56.27         1.56 o                         
   1  -6   9         71.75         66.84         3.11 o                         
   2  -6   9          0.74         -0.08         0.77 o                         
   3  -6   9         79.19         83.68         3.80 o                         
  -5  -5   9          5.80          5.54         1.19 o                         
  -4  -5   9         50.46         55.21         4.79 o                         
  -3  -5   9         21.31         22.09         2.40 o                         
  -2  -5   9         36.94         37.62         1.57 o                         
  -1  -5   9        165.92        171.41         3.05 o                         
   0  -5   9         14.90         13.30         0.97 o                         
   1  -5   9         94.14         90.98         2.41 o                         
   2  -5   9         46.16         42.35         1.56 o                         
   3  -5   9          0.27         -0.58         0.69 o                         
   4  -5   9        105.77        108.47         3.06 o                         
  -5  -4   9         96.51         97.94         2.58 o                         
  -4  -4   9         22.27         22.44         0.94 o                         
  -3  -4   9        294.37        297.93         5.68 o                         
  -2  -4   9          0.53          0.50         0.33 o                         
  -1  -4   9         15.09         15.81         0.82 o                         
   0  -4   9        194.24        185.86         4.16 o                         
   1  -4   9          8.68          7.81         1.00 o                         
   2  -4   9         67.49         63.63         1.92 o                         
   3  -4   9          0.37          0.46         0.48 o                         
   4  -4   9         33.19         31.36         1.59 o                         
  -5  -3   9         45.66         44.32         2.59 o                         
  -4  -3   9         52.04         50.00         2.42 o                         
  -3  -3   9          0.49         -0.30         0.52 o                         
  -2  -3   9        222.29        223.18         5.81 o                         
  -1  -3   9          0.63          0.79         0.34 o                         
   0  -3   9        128.55        126.96         2.89 o                         
   1  -3   9         58.74         56.48         3.36 o                         
   2  -3   9          4.19          3.72         0.64 o                         
   3  -3   9        155.62        157.39         3.62 o                         
   4  -3   9         17.54         18.09         1.33 o                         
  -6  -2   9        101.08        105.76         4.24 o                         
  -5  -2   9         29.40         31.82         3.81 o                         
  -4  -2   9        245.95        240.73         6.62 o                         
  -3  -2   9         19.99         17.87         1.02 o                         
  -2  -2   9         57.39         59.12         1.30 o                         
  -1  -2   9        111.63        112.19         2.05 o                         
   0  -2   9         22.03         20.95         1.02 o                         
   1  -2   9        244.54        239.89         5.96 o                         
   2  -2   9         94.28         94.07         4.08 o                         
   3  -2   9          0.89          0.89         0.42 o                         
   4  -2   9         37.30         39.60         1.71 o                         
  -6  -1   9         19.41         15.40         1.85 o                         
  -5  -1   9        148.14        148.69         5.13 o                         
  -4  -1   9         36.81         37.18         1.37 o                         
  -3  -1   9        228.19        230.59         3.62 o                         
  -2  -1   9         24.43         21.84         0.75 o                         
  -1  -1   9        171.15        185.01         2.96 o                         
   0  -1   9         32.90         29.86         1.20 o                         
   1  -1   9          6.56          4.71         0.93 o                         
   2  -1   9        212.62        217.34         4.46 o                         
   3  -1   9          6.22          6.33         0.78 o                         
   4  -1   9         60.08         61.92         2.13 o                         
  -6   0   9          0.54          0.43         0.66 o                         
  -5   0   9         98.72         97.19         2.75 o                         
  -4   0   9          1.72          1.41         0.83 o                         
  -3   0   9         16.17         15.88         0.73 o                         
  -2   0   9        280.01        284.43         4.35 o                         
  -1   0   9          0.84          0.71         0.30 o                         
   0   0   9        161.85        162.70         2.76 o                         
   1   0   9         12.11         11.44         1.03 o                         
   2   0   9          0.34          0.74         0.44 o                         
   3   0   9        202.01        215.32         4.54 o                         
   4   0   9          2.50          1.43         1.22 o                         
  -6   1   9        106.97        111.63         3.23 o                         
  -5   1   9          0.26          0.51         0.60 o                         
  -4   1   9        307.28        314.95         6.02 o                         
  -3   1   9         39.90         42.15         1.48 o                         
  -2   1   9         19.19         19.49         1.07 o                         
  -1   1   9        296.42        301.95         4.67 o                         
   0   1   9         19.60         20.31         0.83 o                         
   1   1   9         70.50         69.69         1.61 o                         
   2   1   9          1.43          1.84         0.41 o                         
   3   1   9         34.12         32.16         1.47 o                         
   4   1   9         48.23         50.21         1.88 o                         
  -5   2   9         69.59         67.42         3.52 o                         
  -4   2   9          6.33          5.65         0.87 o                         
  -3   2   9        162.00        160.21         3.55 o                         
  -2   2   9          7.43          8.79         0.79 o                         
  -1   2   9         89.26         88.60         2.33 o                         
   0   2   9         43.99         42.60         1.28 o                         
   1   2   9         11.36          9.69         0.73 o                         
   2   2   9        149.67        155.81         2.96 o                         
   3   2   9         23.07         19.78         1.96 o                         
  -5   3   9        125.54        130.16         3.53 o                         
  -4   3   9         14.37         12.85         1.16 o                         
  -3   3   9         54.28         51.77         1.77 o                         
  -2   3   9         45.52         42.79         1.87 o                         
  -1   3   9         11.82         12.23         0.96 o                         
   0   3   9        178.40        175.71         3.93 o                         
   1   3   9         21.94         22.14         1.23 o                         
   2   3   9          0.27         -0.22         0.51 o                         
  -4   4   9        132.18        130.73         3.49 o                         
  -3   4   9          2.85          2.13         0.64 o                         
  -2   4   9         75.57         78.98         2.37 o                         
  -1   4   9         21.93         20.71         1.32 o                         
   0   4   9          1.26          1.11         0.80 o                         
   1   4   9         86.77         87.70         2.61 o                         
  -2   5   9          1.55          0.88         0.89 o                         
  -1   5   9         64.69         63.70         4.24 o                         
   0   5   9         11.19         10.25         1.07 o                         
  -2  -7  10         73.08         75.45         2.41 o                         
  -1  -7  10          0.90          1.30         0.53 o                         
   0  -7  10        162.79        171.01         3.29 o                         
   1  -7  10         24.50         24.58         1.45 o                         
   2  -7  10          2.87          2.24         0.79 o                         
  -3  -6  10         30.86         30.54         1.50 o                         
  -2  -6  10         14.96         15.24         0.93 o                         
  -1  -6  10         51.30         52.32         1.52 o                         
   0  -6  10          2.48          2.02         0.50 o                         
   1  -6  10        210.68        220.46         4.75 o                         
   2  -6  10         39.68         38.59         1.61 o                         
   3  -6  10          3.29          4.39         1.22 o                         
  -4  -5  10          6.22          6.06         0.77 o                         
  -3  -5  10        236.63        232.78         4.82 o                         
  -2  -5  10          2.81          2.15         0.60 o                         
  -1  -5  10         96.16        101.11         2.14 o                         
   0  -5  10         13.61          9.85         0.90 o                         
   1  -5  10         19.40         19.44         1.62 o                         
   2  -5  10        152.90        150.77         4.67 o                         
   3  -5  10          2.61          1.25         0.94 o                         
  -5  -4  10         29.99         25.76         1.95 o                         
  -4  -4  10          1.54          0.22         0.61 o                         
  -3  -4  10         23.70         22.71         1.15 o                         
  -2  -4  10        381.26        392.73         5.88 o                         
  -1  -4  10          5.69          5.00         0.95 o                         
   0  -4  10        151.43        149.56         3.41 o                         
   1  -4  10          8.46          6.88         0.79 o                         
   2  -4  10         33.98         33.85         1.42 o                         
   3  -4  10        141.20        141.24         5.16 o                         
   4  -4  10          0.17          0.47         0.97 o                         
  -5  -3  10          0.67          1.41         0.59 o                         
  -4  -3  10        211.56        218.44         6.36 o                         
  -3  -3  10         11.14          7.43         1.10 o                         
  -2  -3  10         77.11         77.95         1.66 o                         
  -1  -3  10        229.71        223.26         6.10 o                         
   0  -3  10         17.99         18.17         1.09 o                         
   1  -3  10        103.58         99.06         3.38 o                         
   2  -3  10          4.70          3.37         0.71 o                         
   3  -3  10         64.73         70.75         2.50 o                         
   4  -3  10         33.48         38.43         2.48 o                         
  -5  -2  10        103.33        108.73         4.21 o                         
  -4  -2  10          1.71          2.20         0.78 o                         
  -3  -2  10        208.23        205.61         5.98 o                         
  -2  -2  10          1.54          2.17         0.50 o                         
  -1  -2  10        332.19        351.89         6.56 o                         
   0  -2  10          7.62          6.90         0.74 o                         
   1  -2  10         36.14         34.66         2.46 o                         
   2  -2  10        196.92        196.97         4.24 o                         
   3  -2  10          0.64          0.56         0.61 o                         
   4  -2  10         62.03         66.30         3.33 o                         
  -5  -1  10        180.76        187.69         4.29 o                         
  -4  -1  10         20.29         20.76         1.57 o                         
  -3  -1  10         43.90         44.85         1.48 o                         
  -2  -1  10        133.09        136.29         3.06 o                         
  -1  -1  10          2.56          2.04         0.64 o                         
   0  -1  10        336.30        341.45         9.13 o                         
   1  -1  10         15.97         16.88         1.13 o                         
   2  -1  10         20.33         18.40         1.20 o                         
   3  -1  10         94.11         94.75         2.61 o                         
   4  -1  10          4.20          3.95         1.13 o                         
  -5   0  10          4.73          3.97         0.77 o                         
  -4   0  10        250.59        250.46         6.90 o                         
  -3   0  10          6.09          6.76         0.57 o                         
  -2   0  10        207.22        212.17         3.49 o                         
  -1   0  10         69.23         67.69         2.00 o                         
   0   0  10         23.35         22.85         1.18 o                         
   1   0  10         89.16         86.97         2.41 o                         
   2   0  10          1.06          1.35         0.57 o                         
   3   0  10        124.93        136.29         3.38 o                         
  -5   1  10         17.68         16.97         1.37 o                         
  -4   1  10         29.32         30.42         1.33 o                         
  -3   1  10        193.72        199.65         5.62 o                         
  -2   1  10         31.38         32.47         1.21 o                         
  -1   1  10        288.55        292.01         4.63 o                         
   0   1  10         25.62         24.12         1.24 o                         
   1   1  10         41.42         38.82         2.60 o                         
   2   1  10         72.40         78.71         3.63 o                         
   3   1  10          4.06          4.85         0.80 o                         
  -5   2  10        177.89        177.97         4.35 o                         
  -4   2  10          0.39         -0.34         0.82 o                         
  -3   2  10         70.34         69.18         2.11 o                         
  -2   2  10         58.78         57.41         2.73 o                         
  -1   2  10          2.81          2.85         0.59 o                         
   0   2  10        167.83        175.65         3.23 o                         
   1   2  10          8.41          8.90         0.94 o                         
   2   2  10         36.54         35.66         1.64 o                         
  -4   3  10        190.23        197.50         4.64 o                         
  -3   3  10          0.92          0.39         0.60 o                         
  -2   3  10        137.67        140.50         3.41 o                         
  -1   3  10          4.98          5.06         0.76 o                         
   0   3  10         36.18         35.57         1.56 o                         
   1   3  10        150.70        155.94         5.25 o                         
  -3   4  10         88.07         96.71         2.76 o                         
  -2   4  10          0.18          0.20         0.59 o                         
  -1   4  10        132.47        129.11         3.36 o                         
   0   4  10          0.37          0.38         0.60 o                         
  -1  -7  11         42.11         45.24         2.04 o                         
   0  -7  11          1.82          1.77         0.55 o                         
  -3  -6  11         85.70         88.67         2.57 o                         
  -2  -6  11          2.33          3.05         0.93 o                         
  -1  -6  11         95.45        101.39         2.28 o                         
   0  -6  11          0.63          0.64         0.54 o                         
   1  -6  11         24.23         22.71         1.38 o                         
   2  -6  11         87.68         85.57         2.56 o                         
  -4  -5  11          5.17          4.55         1.13 o                         
  -3  -5  11         22.46         20.87         1.26 o                         
  -2  -5  11        115.23        112.37         4.26 o                         
  -1  -5  11         29.69         28.55         2.03 o                         
   0  -5  11        118.26        120.70         3.78 o                         
   1  -5  11          1.11          0.47         0.56 o                         
   2  -5  11         46.81         45.72         1.76 o                         
  -4  -4  11         64.50         69.72         3.08 o                         
  -3  -4  11          5.88          4.70         1.03 o                         
  -2  -4  11        147.90        151.77         2.80 o                         
  -1  -4  11         49.05         48.14         1.38 o                         
   0  -4  11          0.40          0.23         0.67 o                         
   1  -4  11         33.18         30.84         1.42 o                         
   2  -4  11          0.18         -0.48         0.48 o                         
   3  -4  11        125.12        125.48         4.97 o                         
  -4  -3  11          2.64          4.17         0.91 o                         
  -3  -3  11        108.17        103.59         3.83 o                         
  -2  -3  11         26.10         24.69         1.21 o                         
  -1  -3  11        333.43        328.80         6.34 o                         
   0  -3  11          0.28          0.11         0.46 o                         
   1  -3  11         16.26         16.75         1.18 o                         
   2  -3  11         38.76         38.69         2.18 o                         
   3  -3  11          0.21          0.60         1.07 o                         
  -5  -2  11        178.36        190.33         6.29 o                         
  -4  -2  11          0.73          0.78         0.78 o                         
  -3  -2  11          5.04          4.20         1.00 o                         
  -2  -2  11         47.84         42.06         1.90 o                         
  -1  -2  11          4.84          5.70         0.74 o                         
   0  -2  11        243.91        243.59         5.01 o                         
   1  -2  11          4.31          2.72         0.66 o                         
   2  -2  11         31.78         33.50         1.50 o                         
   3  -2  11          7.87          6.30         0.85 o                         
  -5  -1  11          0.32         -0.94         0.94 o                         
  -4  -1  11        211.60        199.69         5.95 o                         
  -3  -1  11          2.81          2.32         0.82 o                         
  -2  -1  11        119.21        119.77         2.90 o                         
  -1  -1  11         10.63         11.26         0.98 o                         
   0  -1  11         68.37         65.94         2.08 o                         
   1  -1  11        139.92        140.88         3.41 o                         
   2  -1  11          6.22          5.83         0.83 o                         
   3  -1  11         50.49         53.23         1.95 o                         
  -5   0  11          0.97          1.32         1.10 o                         
  -4   0  11         44.37         39.07         2.20 o                         
  -3   0  11        143.03        152.08         4.90 o                         
  -2   0  11         38.78         38.11         1.53 o                         
  -1   0  11        219.30        226.05         4.74 o                         
   0   0  11          1.88          2.12         0.61 o                         
   1   0  11         55.29         59.07         4.03 o                         
   2   0  11         25.57         24.56         1.49 o                         
  -4   1  11          6.18          4.39         0.73 o                         
  -3   1  11        149.88        155.06         3.57 o                         
  -2   1  11         33.30         35.05         2.16 o                         
  -1   1  11          0.90          1.13         0.58 o                         
   0   1  11         56.05         55.91         2.00 o                         
   1   1  11          0.19         -0.35         0.50 o                         
   2   1  11        100.14        103.05         2.92 o                         
  -4   2  11         80.89         82.99         3.74 o                         
  -3   2  11         15.21         15.71         1.18 o                         
  -2   2  11        204.95        210.24         6.48 o                         
  -1   2  11          6.41          6.21         1.13 o                         
   0   2  11         57.52         57.03         2.79 o                         
   1   2  11         37.76         39.10         2.35 o                         
  -3   3  11         46.43         46.59         1.83 o                         
  -2   3  11          0.47         -0.13         0.58 o                         
  -1   3  11        100.66         98.52         2.80 o                         
   0   3  11          9.71          7.93         1.32 o                         
  -1  -6  12          7.24          8.52         0.78 o                         
   0  -6  12        116.16        113.29         2.83 o                         
  -3  -5  12          0.28          0.34         0.75 o                         
  -2  -5  12         90.07         93.62         3.83 o                         
  -1  -5  12          2.57          2.28         0.56 o                         
   0  -5  12         27.62         27.69         1.25 o                         
   1  -5  12         85.39         83.90         2.55 o                         
  -3  -4  12         64.00         69.60         3.14 o                         
  -2  -4  12         10.03          7.67         0.87 o                         
  -1  -4  12        211.08        209.32         4.58 o                         
   0  -4  12          0.56         -0.24         0.50 o                         
   1  -4  12         46.64         43.08         2.46 o                         
   2  -4  12         20.20         21.13         3.00 o                         
  -4  -3  12          0.52         -0.66         0.75 o                         
  -3  -3  12         64.68         63.76         3.01 o                         
  -2  -3  12         43.79         42.28         1.65 o                         
  -1  -3  12         14.12         15.80         1.18 o                         
   0  -3  12        113.64        113.35         6.50 o                         
   1  -3  12          3.59          2.94         0.71 o                         
   2  -3  12        113.08        120.27         7.54 o                         
  -4  -2  12         92.66         95.89         3.71 o                         
  -3  -2  12          2.66          1.63         0.82 o                         
  -2  -2  12        133.08        132.20         3.21 o                         
  -1  -2  12          0.27         -0.52         0.52 o                         
   0  -2  12        120.83        120.30         5.36 o                         
   1  -2  12         72.88         75.80         2.38 o                         
   2  -2  12          4.15          3.96         0.79 o                         
  -4  -1  12         43.01         43.05         2.38 o                         
  -3  -1  12         79.21         75.11         3.23 o                         
  -2  -1  12          0.92          0.41         0.55 o                         
  -1  -1  12        149.72        152.78         5.16 o                         
   0  -1  12          1.15          1.41         0.62 o                         
   1  -1  12        149.41        159.12         3.83 o                         
   2  -1  12          5.67          4.24         0.97 o                         
  -4   0  12          4.23          3.04         0.97 o                         
  -3   0  12        169.20        180.62         5.72 o                         
  -2   0  12          0.97          0.92         0.58 o                         
  -1   0  12         10.57         10.62         1.04 o                         
   0   0  12         82.83         82.58         2.53 o                         
   1   0  12          1.30          0.98         0.60 o                         
  -3   1  12          0.34          0.22         0.88 o                         
  -2   1  12        278.51        282.62         8.13 o                         
  -1   1  12          4.68          3.92         0.76 o                         
   0   1  12         38.77         35.87         1.67 o                         
   1   1  12         13.60         16.12         1.32 o                         
  -2   2  12         14.98         15.81         1.76 o                         
  -1   2  12         95.22         94.10         3.86 o                         
  -2  -4  13          1.69          0.00         0.75 o                         
  -1  -4  13          3.84          4.97         0.80 o                         
   0  -4  13         68.28         73.84         2.42 o                         
  -2  -3  13         95.40         94.73         3.86 o                         
  -1  -3  13          2.62          2.75         0.71 o                         
   0  -3  13         32.21         29.41         1.60 o                         
   1  -3  13         15.59         14.49         1.30 o                         
  -3  -2  13         26.02         24.88         2.20 o                         
  -2  -2  13         15.06         16.98         2.15 o                         
  -1  -2  13         41.29         41.53         1.72 o                         
   0  -2  13          7.17          7.55         0.96 o                         
   1  -2  13        117.20        114.13         3.88 o                         
  -2  -1  13          0.21          0.64         0.91 o                         
  -1  -1  13         44.54         42.60         1.82 o                         
   0  -1  13         34.59         34.00         1.66 o                         
  -2   0  13         96.14         95.52         2.80 o                         
  -1   0  13          6.06          5.01         0.86 o                         
                                                                                
