# Supplementary material for: Isotypism and phase transitions of (NH4)M(HSO4)(SO4)(H2O)2 (M = Fe, Co and Ni) compounds
Source: Acta Crystallogr E Crystallogr Commun. 2025 Jul 23;81(Pt 8):727–32. doi: 10.1107/S2056989025006395 (PMC12326492; doi:10.1107/S2056989025006395)
Supplement: Supplementary file 4 [file e-81-00727-Ni_296Ksup10.hkl]

data_Ni_296K                                                                    
_shelx_title ' sad_rt in P-1'                                                   
_shelx_refln_list_code          4                                               
_shelx_F_calc_maximum       63.73                                               
_exptl_crystal_F_000       156.00                                               
_reflns_d_resolution_high  0.6499                                               
                                                                                
loop_                                                                           
 _space_group_symop_operation_xyz                                               
 'x, y, z'                                                                      
 '-x, -y, -z'                                                                   
                                                                                
_cell_length_a     4.5746                                                       
_cell_length_b     5.7944                                                       
_cell_length_c     8.3468                                                       
_cell_angle_alpha 104.049                                                       
_cell_angle_beta   98.133                                                       
_cell_angle_gamma  94.420                                                       
                                                                                
_shelx_F_squared_multiplier     1.000                                           
                                                                                
loop_                                                                           
 _refln_index_h                                                                 
 _refln_index_k                                                                 
 _refln_index_l                                                                 
 _refln_F_squared_calc                                                          
 _refln_F_squared_meas                                                          
 _refln_F_squared_sigma                                                         
 _refln_observed_status                                                         
   1   0   0         12.01         16.27         1.13 o                         
   2   0   0        118.73         92.57         4.54 o                         
   3   0   0        164.58        163.45         7.49 o                         
   4   0   0        222.16        215.88        10.31 o                         
   5   0   0        394.36        389.23        11.10 o                         
   6   0   0          1.44         -0.30         1.70 o                         
  -6   1   0         26.67         22.91         4.75 o                         
  -5   1   0         13.57         18.99         2.66 o                         
  -4   1   0       1073.28       1112.93        24.29 o                         
  -3   1   0         45.28         38.88         2.95 o                         
  -2   1   0        380.22        361.33        12.65 o                         
  -1   1   0        807.10        816.34        10.38 o                         
   0   1   0        231.46        219.89         2.57 o                         
   1   1   0       4060.98       3933.08        48.10 o                         
   2   1   0        269.66        275.82         7.41 o                         
   3   1   0        612.42        595.65        14.02 o                         
   4   1   0          3.54          0.79         1.83 o                         
   5   1   0        156.07        158.11         7.12 o                         
   6   1   0        188.71        187.89         8.26 o                         
  -6   2   0         47.80         42.41         5.18 o                         
  -5   2   0         19.37         16.50         5.95 o                         
  -4   2   0        255.19        262.15         7.49 o                         
  -3   2   0       1462.57       1502.79        36.57 o                         
  -2   2   0          0.80          0.49         0.57 o                         
  -1   2   0       1080.75        993.99        20.70 o                         
   0   2   0         51.53         56.19         1.27 o                         
   1   2   0       3715.95       4029.63        49.51 o                         
   2   2   0        531.74        515.50         9.56 o                         
   3   2   0          8.34          7.25         2.05 o                         
   4   2   0        521.96        519.51        14.04 o                         
   5   2   0         18.17         15.20         3.68 o                         
   6   2   0         44.74         48.96         5.41 o                         
  -6   3   0         22.86         26.21         4.73 o                         
  -5   3   0        174.19        180.22         8.76 o                         
  -4   3   0         17.80         13.22         3.50 o                         
  -3   3   0        633.76        624.63        15.96 o                         
  -2   3   0       1633.20       1680.95        35.38 o                         
  -1   3   0          1.88          4.70         0.44 o                         
   0   3   0       1309.59       1329.77        19.35 o                         
   1   3   0         41.01         43.90         2.04 o                         
   2   3   0       1104.92       1137.68        19.49 o                         
   3   3   0        210.24        189.97         6.63 o                         
   4   3   0         67.73         68.27         8.92 o                         
   5   3   0         75.74         88.34         8.17 o                         
   6   3   0          1.27          4.12         3.30 o                         
  -6   4   0         74.98         72.03         7.26 o                         
  -5   4   0          1.12          2.90         3.54 o                         
  -4   4   0        275.80        263.30        10.14 o                         
  -3   4   0         20.31         16.72         3.15 o                         
  -2   4   0        737.86        682.55        12.82 o                         
  -1   4   0         78.64         79.88         3.20 o                         
   0   4   0        487.70        504.92         8.62 o                         
   1   4   0        428.89        443.21         7.91 o                         
   2   4   0          4.79          8.10         2.27 o                         
   3   4   0        414.21        413.65        11.69 o                         
   4   4   0          1.02          1.03         2.19 o                         
   5   4   0        127.12        118.15        12.71 o                         
  -6   5   0        143.67        140.59         9.80 o                         
  -5   5   0         44.90         42.76         7.47 o                         
  -4   5   0         83.10         74.11         6.36 o                         
  -3   5   0         88.19         92.56         5.97 o                         
  -2   5   0          3.01          3.19         2.28 o                         
  -1   5   0       1549.97       1549.36        20.52 o                         
   0   5   0         35.83         41.16         2.64 o                         
   1   5   0        363.38        382.77         7.46 o                         
   2   5   0        136.11        122.07         5.64 o                         
   3   5   0         34.08         31.23         3.71 o                         
   4   5   0        136.42        126.68         5.97 o                         
   5   5   0          0.34         10.00         3.23 o                         
  -5   6   0        197.20        194.32        11.36 o                         
  -4   6   0          0.54         -0.82         3.46 o                         
  -3   6   0        243.05        246.70        10.23 o                         
  -2   6   0        134.08        141.36         7.11 o                         
  -1   6   0          2.14          0.32         1.74 o                         
   0   6   0        306.39        314.48         5.94 o                         
   1   6   0         23.15         28.41         2.40 o                         
   2   6   0        385.08        403.04        15.18 o                         
   3   6   0          0.85          3.03         1.96 o                         
   4   6   0         37.05         33.75         3.48 o                         
  -4   7   0        108.63        113.24        15.49 o                         
  -3   7   0          0.39         -1.86         3.16 o                         
  -2   7   0        310.28        326.29        18.70 o                         
  -1   7   0          2.67          4.36         2.27 o                         
   0   7   0        214.65        209.46         9.24 o                         
   1   7   0         13.00         14.89         4.21 o                         
   2   7   0          1.20          2.79         1.99 o                         
   3   7   0        299.29        293.20         8.71 o                         
  -3   8   0         40.31         46.02         6.35 o                         
  -2   8   0          2.82          5.95         4.06 o                         
  -1   8   0        311.67        333.08        20.89 o                         
   0   8   0         12.36          4.26         3.66 o                         
   1   8   0        120.97        138.92        12.13 o                         
  -2  -8   1          6.55         11.10         3.11 o                         
  -1  -8   1         29.41         37.48         6.20 o                         
   0  -8   1         73.73         72.65         6.79 o                         
   1  -8   1         22.40         12.52         6.71 o                         
   2  -8   1        126.59        111.91        19.42 o                         
   3  -8   1         16.36         17.20         5.18 o                         
  -3  -7   1         93.88         89.46         5.96 o                         
  -2  -7   1        141.40        148.58         5.57 o                         
  -1  -7   1         26.37         23.47         2.48 o                         
   0  -7   1        128.79        125.59         5.51 o                         
   1  -7   1          1.60          0.75         2.07 o                         
   2  -7   1        231.16        215.34         9.61 o                         
   3  -7   1        109.13        123.76         9.82 o                         
   4  -7   1         30.08         29.48         5.30 o                         
  -4  -6   1        156.89        146.06        11.27 o                         
  -3  -6   1          3.13          2.61         1.91 o                         
  -2  -6   1        138.71        129.36         4.84 o                         
  -1  -6   1        234.08        249.08         5.20 o                         
   0  -6   1         28.36         28.41         2.83 o                         
   1  -6   1        307.35        299.59         9.47 o                         
   2  -6   1          0.54          0.79         2.42 o                         
   3  -6   1        327.24        329.24        11.72 o                         
   4  -6   1          9.54          5.39         4.03 o                         
   5  -6   1         17.01         16.82         4.80 o                         
  -5  -5   1         21.26         24.86         4.26 o                         
  -4  -5   1          7.96          7.09         2.18 o                         
  -3  -5   1         93.10         85.95         6.82 o                         
  -2  -5   1        106.66         96.30         3.87 o                         
  -1  -5   1        520.94        539.47         8.57 o                         
   0  -5   1          0.68          0.22         0.83 o                         
   1  -5   1         25.19         26.42         1.34 o                         
   2  -5   1        351.31        323.39        10.29 o                         
   3  -5   1          0.60         -0.27         2.37 o                         
   4  -5   1        413.84        431.80        14.07 o                         
   5  -5   1          4.89          5.76         3.94 o                         
   6  -5   1         40.80         34.12         5.92 o                         
  -5  -4   1        210.22        208.21         8.97 o                         
  -4  -4   1          3.97          4.01         1.88 o                         
  -3  -4   1        114.61        104.62         4.01 o                         
  -2  -4   1         49.09         48.46         3.44 o                         
  -1  -4   1          0.67          2.23         0.98 o                         
   0  -4   1       2316.30       2435.17        30.89 o                         
   1  -4   1         29.54         30.78         1.14 o                         
   2  -4   1        109.89        105.22         5.16 o                         
   3  -4   1        128.77        124.81         6.19 o                         
   4  -4   1         49.24         52.55         5.12 o                         
   5  -4   1        156.28        165.82         8.71 o                         
   6  -4   1          1.22          5.20         3.94 o                         
  -6  -3   1         16.09         19.01         3.99 o                         
  -5  -3   1         27.85         24.49         5.40 o                         
  -4  -3   1        387.26        389.20         9.02 o                         
  -3  -3   1         12.84         12.35         2.01 o                         
  -2  -3   1        177.26        169.89        14.90 o                         
  -1  -3   1        821.66        854.59        13.08 o                         
   0  -3   1         11.44          8.43         0.83 o                         
   1  -3   1        644.44        652.15         8.78 o                         
   2  -3   1          1.28          1.42         1.13 o                         
   3  -3   1        991.48       1010.80        15.00 o                         
   4  -3   1         15.58          9.35         2.70 o                         
   5  -3   1         79.01         80.30         6.18 o                         
   6  -3   1         81.53         86.46         7.03 o                         
  -6  -2   1         52.64         55.49         7.08 o                         
  -5  -2   1          2.43          0.89         1.65 o                         
  -4  -2   1        290.46        284.74         8.60 o                         
  -3  -2   1        393.14        374.09        17.72 o                         
  -2  -2   1          0.69          2.06         1.13 o                         
  -1  -2   1        592.37        560.53         7.73 o                         
   0  -2   1         14.02         14.14         0.88 o                         
   1  -2   1       1511.46       1076.57        29.42 o                         
   2  -2   1        391.06        375.02         6.11 o                         
   3  -2   1         17.04         17.09         2.66 o                         
   4  -2   1        743.16        768.98        19.01 o                         
   5  -2   1          0.62          0.39         2.74 o                         
   6  -2   1         35.69         28.84         5.65 o                         
  -6  -1   1          5.40          7.16         3.68 o                         
  -5  -1   1        305.59        306.81         7.87 o                         
  -4  -1   1         12.39          9.80         1.67 o                         
  -3  -1   1        332.73        328.49         9.37 o                         
  -2  -1   1        883.47        897.20        18.74 o                         
  -1  -1   1         16.97         18.76         0.73 o                         
   0  -1   1       3453.66       3471.75        31.53 o                         
   1  -1   1        863.69        891.47        10.32 o                         
   2  -1   1        586.75        544.25         9.89 o                         
   3  -1   1        139.83        142.04         4.10 o                         
   4  -1   1        369.06        378.51         8.67 o                         
   5  -1   1         92.52         93.83         4.94 o                         
   6  -1   1          5.70         -1.72         2.60 o                         
  -6   0   1         16.46         17.33         6.73 o                         
  -5   0   1          5.30          4.54         2.41 o                         
  -4   0   1        359.91        350.64        12.85 o                         
  -3   0   1        202.00        211.86         6.08 o                         
  -2   0   1        159.54        137.47         4.05 o                         
  -1   0   1         13.68         12.16         0.76 o                         
   1   0   1       2003.32       2098.78        33.47 o                         
   2   0   1        245.74        271.99         9.78 o                         
   3   0   1        642.42        649.85        21.24 o                         
   4   0   1          7.10          5.91         1.88 o                         
   5   0   1        368.21        355.30        10.96 o                         
   6   0   1         71.81         68.46         8.10 o                         
  -7   1   1          0.56          0.16         5.59 o                         
  -6   1   1        141.26        134.03        11.38 o                         
  -5   1   1          8.09         10.74         2.33 o                         
  -4   1   1        468.48        483.70        12.27 o                         
  -3   1   1         92.37         94.58         4.38 o                         
  -2   1   1         87.81         95.53         3.16 o                         
  -1   1   1       2783.12       2840.44        34.82 o                         
   0   1   1         76.17         80.96         1.57 o                         
   1   1   1       1706.55       1623.17        22.65 o                         
   2   1   1        266.39        259.90         7.05 o                         
   3   1   1          1.32          0.20         1.50 o                         
   4   1   1        242.04        243.10         6.44 o                         
   5   1   1         10.48         13.78         2.31 o                         
   6   1   1        140.79        148.24         6.13 o                         
  -6   2   1         10.46         13.23         3.90 o                         
  -5   2   1        177.59        184.04        12.07 o                         
  -4   2   1          1.44          2.02         3.09 o                         
  -3   2   1        950.62        920.48        19.79 o                         
  -2   2   1        861.62        933.86        19.45 o                         
  -1   2   1        690.06        824.93        14.65 o                         
   0   2   1        309.70        292.00         4.91 o                         
   1   2   1        274.27        294.13         6.33 o                         
   2   2   1       2281.57       2249.72        36.71 o                         
   3   2   1         97.62         92.25         6.61 o                         
   4   2   1         73.15         72.70         5.24 o                         
   5   2   1         72.70         66.51         5.51 o                         
   6   2   1          9.15          6.77         2.82 o                         
  -6   3   1         10.13         11.32         4.34 o                         
  -5   3   1         45.47         44.30         5.22 o                         
  -4   3   1         86.82         77.59         8.06 o                         
  -3   3   1         87.88         75.10         7.20 o                         
  -2   3   1       1025.58       1074.00        23.57 o                         
  -1   3   1          1.33          1.43         0.61 o                         
   0   3   1        354.09        346.71         6.06 o                         
   1   3   1         79.58         65.24         3.67 o                         
   2   3   1          3.03          2.56         1.62 o                         
   3   3   1       1021.38        985.05        22.70 o                         
   4   3   1          7.48          8.29         2.49 o                         
   5   3   1         38.33         38.01         5.36 o                         
   6   3   1         12.34         14.28         3.95 o                         
  -6   4   1        218.24        217.03        11.36 o                         
  -5   4   1          6.78          0.42         3.27 o                         
  -4   4   1         81.98         73.82         6.02 o                         
  -3   4   1         84.67         95.11         5.81 o                         
  -2   4   1        118.86        109.79         3.31 o                         
  -1   4   1       1486.64       1507.44        25.93 o                         
   0   4   1        250.43        262.09         5.32 o                         
   1   4   1        273.67        281.79         6.31 o                         
   2   4   1         75.88         78.81         4.63 o                         
   3   4   1        192.14        206.59         7.84 o                         
   4   4   1         47.08         45.23         4.81 o                         
   5   4   1          0.44          4.29         3.34 o                         
  -6   5   1         34.11         40.45         6.11 o                         
  -5   5   1        228.13        226.00        10.94 o                         
  -4   5   1          0.94         -0.89         2.96 o                         
  -3   5   1         53.33         51.97         5.06 o                         
  -2   5   1         13.12         13.50         1.64 o                         
  -1   5   1        330.37        319.97         9.88 o                         
   0   5   1        435.51        439.61         8.29 o                         
   1   5   1         26.70         20.14         2.44 o                         
   2   5   1        250.40        270.21         9.19 o                         
   3   5   1         26.06         25.87         3.70 o                         
   4   5   1        241.12        229.33        12.22 o                         
  -5   6   1        165.09        162.22        10.10 o                         
  -4   6   1         41.09         49.38         5.79 o                         
  -3   6   1          1.12         -1.59         2.66 o                         
  -2   6   1        303.23        323.57         9.08 o                         
  -1   6   1         15.45         12.73         1.77 o                         
   0   6   1        337.55        331.91         8.68 o                         
   1   6   1         35.49         39.11         4.95 o                         
   2   6   1          8.29         10.22         2.99 o                         
   3   6   1        128.84        127.80        16.57 o                         
   4   6   1          3.82          3.50         2.76 o                         
  -4   7   1        213.11        234.28        11.29 o                         
  -3   7   1         41.25         38.43         5.42 o                         
  -2   7   1          5.01          3.57         2.54 o                         
  -1   7   1        126.58        119.10         7.41 o                         
   0   7   1          1.30          4.28         2.84 o                         
   1   7   1        290.17        288.33         7.28 o                         
   2   7   1         18.04         19.73         2.84 o                         
   3   7   1         59.67         60.50         4.53 o                         
  -3   8   1        109.31        105.94        19.46 o                         
  -2   8   1          0.36          7.00         6.59 o                         
  -1   8   1         99.41         89.82         9.72 o                         
   0   8   1          8.61         15.38         4.47 o                         
   1   8   1          2.53          5.96         3.86 o                         
  -2  -8   2         13.23         10.75         4.36 o                         
  -1  -8   2          0.33         -1.18         2.88 o                         
   0  -8   2        269.82        280.77        19.52 o                         
   1  -8   2         11.94         16.36         4.28 o                         
   2  -8   2         84.14        104.69         8.23 o                         
   3  -8   2         26.36         28.73         9.86 o                         
  -3  -7   2          4.20          5.44         3.27 o                         
  -2  -7   2        179.54        177.89         5.90 o                         
  -1  -7   2         68.15         77.41         6.36 o                         
   0  -7   2         19.70         21.89         3.78 o                         
   1  -7   2        148.28        142.13         8.82 o                         
   2  -7   2         26.38         26.80         4.53 o                         
   3  -7   2        344.35        334.88        12.56 o                         
   4  -7   2         12.20          7.40         3.85 o                         
  -4  -6   2         92.73         99.32         6.38 o                         
  -3  -6   2        109.42        110.79         4.89 o                         
  -2  -6   2         53.64         50.51         3.29 o                         
  -1  -6   2        299.03        308.38         6.01 o                         
   0  -6   2          6.05          5.32         1.11 o                         
   1  -6   2        211.86        224.96         8.77 o                         
   2  -6   2        325.77        310.27        10.77 o                         
   3  -6   2          7.88          1.34         4.95 o                         
   4  -6   2        271.04        260.48        10.89 o                         
   5  -6   2          5.62          7.20         4.25 o                         
  -5  -5   2        264.72        249.81        10.13 o                         
  -4  -5   2         28.88         35.22         4.26 o                         
  -3  -5   2        174.58        163.18         5.18 o                         
  -2  -5   2        159.62        157.52         4.09 o                         
  -1  -5   2        268.51        255.26         5.44 o                         
   0  -5   2        650.95        624.20        18.58 o                         
   1  -5   2         40.85         40.02         3.64 o                         
   2  -5   2        232.74        227.46         8.46 o                         
   3  -5   2        193.37        172.60         7.65 o                         
   4  -5   2        244.34        241.64         9.89 o                         
   5  -5   2         44.65         46.68         5.72 o                         
  -5  -4   2         33.58         28.21         4.15 o                         
  -4  -4   2        170.87        176.05         6.94 o                         
  -3  -4   2         19.91         16.16         3.27 o                         
  -2  -4   2        319.29        324.93         6.82 o                         
  -1  -4   2        157.35        159.61         3.43 o                         
   0  -4   2        835.80        800.91        16.36 o                         
   1  -4   2        501.90        472.02         9.25 o                         
   2  -4   2         43.96         43.58         5.01 o                         
   3  -4   2        762.72        736.20        18.49 o                         
   4  -4   2          5.28          8.46         2.98 o                         
   5  -4   2        253.41        274.48        14.79 o                         
   6  -4   2         32.17         41.77         5.61 o                         
  -6  -3   2        102.19        103.46         9.94 o                         
  -5  -3   2          9.64         15.44         3.18 o                         
  -4  -3   2        768.25        723.54        14.13 o                         
  -3  -3   2          7.19          8.79         1.45 o                         
  -2  -3   2         13.89         15.32         1.49 o                         
  -1  -3   2       1664.68       1684.91        29.82 o                         
   0  -3   2        670.88        712.07         8.75 o                         
   1  -3   2        889.49        899.22        13.30 o                         
   2  -3   2        153.19        134.81         5.13 o                         
   3  -3   2          2.60          3.74         1.96 o                         
   4  -3   2        483.97        493.90        14.00 o                         
   5  -3   2         26.29         16.58         4.40 o                         
   6  -3   2        139.76        128.80        11.09 o                         
  -6  -2   2          3.46          9.17         3.89 o                         
  -5  -2   2        238.80        238.80        11.54 o                         
  -4  -2   2          5.34          5.75         1.40 o                         
  -3  -2   2       1222.89       1182.56        20.47 o                         
  -2  -2   2        388.38        404.58         7.74 o                         
  -1  -2   2         37.10         50.80         1.32 o                         
   0  -2   2        953.30        891.37        11.53 o                         
   1  -2   2       1226.70       1314.51        18.73 o                         
   2  -2   2       2302.49       2306.78        33.56 o                         
   3  -2   2         65.85         61.41         2.67 o                         
   4  -2   2        224.61        223.55         6.09 o                         
   5  -2   2        140.58        154.84         7.08 o                         
   6  -2   2         10.70          9.33         5.07 o                         
  -6  -1   2          1.33          2.41         3.40 o                         
  -5  -1   2         91.48        102.43         4.88 o                         
  -4  -1   2        202.87        198.58         6.24 o                         
  -3  -1   2        659.95        665.43        14.59 o                         
  -2  -1   2        860.43        858.46        17.59 o                         
  -1  -1   2          8.84         10.30         0.79 o                         
   0  -1   2       1579.97       1608.30        18.35 o                         
   1  -1   2       1923.62       1988.72        22.51 o                         
   2  -1   2          0.84          0.84         0.74 o                         
   3  -1   2       1489.79       1566.81        26.55 o                         
   4  -1   2          0.56         -0.52         1.26 o                         
   5  -1   2        219.86        218.42         6.57 o                         
   6  -1   2         17.67         19.27         3.63 o                         
  -7   0   2         40.20         37.32         8.43 o                         
  -6   0   2        340.36        371.93        15.67 o                         
  -5   0   2         58.22         59.55         4.99 o                         
  -4   0   2        352.24        356.99        13.14 o                         
  -3   0   2        261.26        268.30         9.90 o                         
  -2   0   2       1353.88       1410.92        27.99 o                         
  -1   0   2       3067.74       2986.33        40.76 o                         
   0   0   2        164.56        187.88         3.32 o                         
   1   0   2        728.30        682.85        11.58 o                         
   2   0   2        812.11        880.18        18.66 o                         
   3   0   2        423.74        424.26        10.70 o                         
   4   0   2        121.40        121.77         5.41 o                         
   5   0   2          6.66          6.35         1.90 o                         
   6   0   2        244.06        242.77        10.97 o                         
  -7   1   2         10.38         13.46         6.43 o                         
  -6   1   2         77.39         76.37         9.70 o                         
  -5   1   2        252.83        257.94         8.67 o                         
  -4   1   2         16.69         19.07         2.91 o                         
  -3   1   2        423.82        422.67        13.59 o                         
  -2   1   2        264.72        273.89         6.95 o                         
  -1   1   2       1323.43       1302.84        16.51 o                         
   0   1   2       1837.08       1841.91        22.96 o                         
   1   1   2         82.11         81.26         1.85 o                         
   2   1   2       1529.78       1540.80        25.68 o                         
   3   1   2         91.47         92.62         3.35 o                         
   4   1   2        519.87        520.31        11.09 o                         
   5   1   2        104.45        113.96        15.02 o                         
   6   1   2          7.32          6.91         3.24 o                         
  -6   2   2          9.46          4.75         5.77 o                         
  -5   2   2        496.40        482.83        21.16 o                         
  -4   2   2          5.25          6.31         1.62 o                         
  -3   2   2         83.69         75.61         3.38 o                         
  -2   2   2       1535.48       1620.67        23.10 o                         
  -1   2   2         68.26         65.90         2.38 o                         
   0   2   2        626.27        609.79        11.05 o                         
   1   2   2        543.09        541.91        10.24 o                         
   2   2   2        161.86        149.44         8.90 o                         
   3   2   2        720.03        703.70        14.08 o                         
   4   2   2         10.20          6.52         2.51 o                         
   5   2   2        149.82        149.05        10.80 o                         
   6   2   2         12.78         13.15         4.71 o                         
  -6   3   2        143.32        163.38         9.71 o                         
  -5   3   2          2.06          6.14         4.67 o                         
  -4   3   2        580.01        619.52        24.55 o                         
  -3   3   2        160.64        169.75         6.73 o                         
  -2   3   2        124.06        114.54         7.32 o                         
  -1   3   2        509.61        540.36        12.80 o                         
   0   3   2         71.75         70.48         3.43 o                         
   1   3   2       1063.97       1068.75        19.09 o                         
   2   3   2          3.69          4.40         1.85 o                         
   3   3   2        427.57        400.69        14.14 o                         
   4   3   2         52.68         52.58         4.93 o                         
   5   3   2          1.37          2.15         2.99 o                         
  -6   4   2         77.54         66.83         7.35 o                         
  -5   4   2         83.90         83.85         7.05 o                         
  -4   4   2         40.61         34.95         6.67 o                         
  -3   4   2        204.10        185.96        11.75 o                         
  -2   4   2         64.35         58.17         2.76 o                         
  -1   4   2       1084.69       1083.30        16.84 o                         
   0   4   2        142.62        141.83         3.65 o                         
   1   4   2         57.33         54.61         4.37 o                         
   2   4   2        844.88        857.41        20.50 o                         
   3   4   2          8.09          5.86         3.83 o                         
   4   4   2        260.97        250.11         9.81 o                         
   5   4   2          0.36          0.93         5.89 o                         
  -5   5   2        256.21        264.83        11.86 o                         
  -4   5   2         11.05         13.66         3.85 o                         
  -3   5   2         53.80         50.31         5.01 o                         
  -2   5   2        365.50        371.57         7.67 o                         
  -1   5   2          5.26          6.24         1.46 o                         
   0   5   2        550.95        556.96        10.03 o                         
   1   5   2         55.81         51.35         6.24 o                         
   2   5   2         44.42         37.66         4.09 o                         
   3   5   2         64.67         59.90         5.43 o                         
   4   5   2         20.19         20.38         4.33 o                         
  -5   6   2         15.92         18.47         5.08 o                         
  -4   6   2        220.19        242.42        11.19 o                         
  -3   6   2          0.71          5.65         3.27 o                         
  -2   6   2         56.46         52.63         4.14 o                         
  -1   6   2        183.84        180.12         5.17 o                         
   0   6   2         72.42         76.32         4.61 o                         
   1   6   2        346.53        347.55         9.49 o                         
   2   6   2         71.25         68.54         5.57 o                         
   3   6   2        216.81        226.26        11.70 o                         
  -4   7   2         75.81         62.90        10.31 o                         
  -3   7   2        211.47        211.46        16.49 o                         
  -2   7   2          9.88         11.23         2.90 o                         
  -1   7   2         98.12        102.16         7.57 o                         
   0   7   2         41.43         38.84         8.61 o                         
   1   7   2         63.00         67.24         5.03 o                         
   2   7   2        192.89        199.63        12.26 o                         
  -2   8   2         70.46         91.62         8.17 o                         
  -1   8   2          0.46          0.82         3.97 o                         
   0   8   2        130.27        142.53        21.08 o                         
  -1  -8   3          0.33          3.37         3.06 o                         
   0  -8   3        104.73        109.83        20.07 o                         
   1  -8   3         17.14         12.63         4.21 o                         
   2  -8   3          0.37         -3.43         3.43 o                         
   3  -8   3        172.18        156.69         9.78 o                         
  -3  -7   3          1.76         -1.27         3.64 o                         
  -2  -7   3          2.65          3.33         2.23 o                         
  -1  -7   3        286.33        295.17         8.67 o                         
   0  -7   3         11.82         17.73         3.67 o                         
   1  -7   3        119.32        130.44         7.72 o                         
   2  -7   3         17.89         11.81         4.26 o                         
   3  -7   3         10.42          7.06         3.74 o                         
   4  -7   3        106.05        104.05         8.26 o                         
  -4  -6   3         15.49         12.60         4.58 o                         
  -3  -6   3        256.15        271.70         9.57 o                         
  -2  -6   3          5.53          6.64         1.48 o                         
  -1  -6   3         92.92         85.48         4.90 o                         
   0  -6   3         42.46         47.40         5.12 o                         
   1  -6   3         32.46         34.09         5.32 o                         
   2  -6   3        345.59        335.01        11.56 o                         
   3  -6   3          0.54         -2.31         2.31 o                         
   4  -6   3         96.52         90.44         9.23 o                         
   5  -6   3         24.74         44.00         5.80 o                         
  -5  -5   3         49.23         49.15         7.16 o                         
  -4  -5   3         77.62         87.31         5.83 o                         
  -3  -5   3         39.14         34.76         3.26 o                         
  -2  -5   3        244.98        254.24         5.61 o                         
  -1  -5   3         29.03         23.78         1.66 o                         
   0  -5   3        646.16        634.71        16.49 o                         
   1  -5   3        104.69        114.97         3.78 o                         
   2  -5   3         10.94          8.07         2.48 o                         
   3  -5   3        442.64        431.20        13.08 o                         
   4  -5   3          8.01          9.33         3.17 o                         
   5  -5   3        102.97        102.20         7.68 o                         
  -5  -4   3         33.50         36.46         6.02 o                         
  -4  -4   3        277.79        265.89         9.24 o                         
  -3  -4   3          0.70          1.26         1.20 o                         
  -2  -4   3        195.64        184.24         4.27 o                         
  -1  -4   3        572.20        584.59        13.31 o                         
   0  -4   3         31.57         30.24         2.10 o                         
   1  -4   3        170.64        161.62         4.36 o                         
   2  -4   3         38.07         35.11         3.42 o                         
   3  -4   3        149.67        147.86        12.73 o                         
   4  -4   3        156.33        140.11         8.06 o                         
   5  -4   3          6.71          8.78         3.30 o                         
   6  -4   3        124.06        128.46        12.93 o                         
  -6  -3   3         11.24          7.37         4.71 o                         
  -5  -3   3        115.04        122.90         8.55 o                         
  -4  -3   3         14.59          9.25         3.44 o                         
  -3  -3   3        550.29        557.47        10.86 o                         
  -2  -3   3         74.00         74.18         2.59 o                         
  -1  -3   3        485.89        449.52         7.62 o                         
   0  -3   3        405.63        409.59         6.86 o                         
   1  -3   3        376.46        397.38        16.60 o                         
   2  -3   3        506.50        496.15        12.49 o                         
   3  -3   3        211.79        202.27        14.14 o                         
   4  -3   3        327.87        322.87        20.83 o                         
   5  -3   3        156.87        154.64         7.45 o                         
   6  -3   3          9.47         13.51         5.61 o                         
  -6  -2   3          1.79          7.57         4.30 o                         
  -5  -2   3        344.50        342.58        14.98 o                         
  -4  -2   3          3.46          2.91         1.25 o                         
  -3  -2   3        143.03        130.20         3.99 o                         
  -2  -2   3        790.88        790.89        16.44 o                         
  -1  -2   3         60.64         67.17         2.01 o                         
   0  -2   3        498.36        461.12         8.66 o                         
   1  -2   3        830.51        908.47        13.40 o                         
   2  -2   3        119.02        109.87         3.10 o                         
   3  -2   3        322.66        323.82         7.56 o                         
   4  -2   3         25.33         28.02         2.37 o                         
   5  -2   3        226.02        203.37        14.67 o                         
   6  -2   3         10.29         16.33         4.99 o                         
  -6  -1   3        147.66        158.13        10.15 o                         
  -5  -1   3        105.01         91.34         7.16 o                         
  -4  -1   3        643.52        695.32        15.75 o                         
  -3  -1   3        234.40        240.24        10.68 o                         
  -2  -1   3        723.76        744.34        22.67 o                         
  -1  -1   3        157.36        211.37         4.15 o                         
   0  -1   3         13.13         12.23         1.18 o                         
   1  -1   3       1504.85       1499.47        18.94 o                         
   2  -1   3        227.79        223.41         4.85 o                         
   3  -1   3        377.53        375.67         7.84 o                         
   4  -1   3          9.61         13.22         2.47 o                         
   5  -1   3          0.52          3.54         2.17 o                         
   6  -1   3        240.36        226.76        13.79 o                         
  -6   0   3        131.68        134.32         8.64 o                         
  -5   0   3         48.05         46.33         5.12 o                         
  -4   0   3          3.22          4.58         2.21 o                         
  -3   0   3        402.51        410.44        13.96 o                         
  -2   0   3        119.02        126.06         3.41 o                         
  -1   0   3       3191.03       3315.78        52.42 o                         
   0   0   3        124.24        139.85         3.39 o                         
   1   0   3        380.82        441.12         7.37 o                         
   2   0   3       1779.56       1841.42        30.09 o                         
   3   0   3         60.56         54.84         2.23 o                         
   4   0   3        301.39        309.22         6.55 o                         
   5   0   3          2.09          1.21         2.45 o                         
   6   0   3         22.24         17.03         3.91 o                         
  -6   1   3          0.41         -3.56         4.99 o                         
  -5   1   3        462.42        465.30        13.05 o                         
  -4   1   3         55.67         53.78         4.13 o                         
  -3   1   3        138.43        138.00         6.02 o                         
  -2   1   3       1153.99       1159.77        19.65 o                         
  -1   1   3        273.55        294.71         5.94 o                         
   0   1   3        221.92        187.70         3.28 o                         
   1   1   3         74.80         79.88         1.52 o                         
   2   1   3        157.06        143.71         3.12 o                         
   3   1   3        213.59        204.27         5.34 o                         
   4   1   3         10.84          7.30         2.65 o                         
   5   1   3        259.10        284.36        14.41 o                         
   6   1   3         14.04          5.27         9.09 o                         
  -6   2   3        133.60        127.85        12.40 o                         
  -5   2   3         51.17         46.04         7.65 o                         
  -4   2   3        458.39        461.62        12.08 o                         
  -3   2   3        143.91        132.97         4.87 o                         
  -2   2   3        327.95        311.43         6.62 o                         
  -1   2   3        418.48        442.68         8.61 o                         
   0   2   3        846.69        884.98        13.40 o                         
   1   2   3        385.27        341.25        12.01 o                         
   2   2   3        237.17        233.48         7.42 o                         
   3   2   3        545.53        511.51        13.76 o                         
   4   2   3         86.28         83.73         6.18 o                         
   5   2   3          3.17         11.01         3.30 o                         
  -6   3   3        123.46        110.78        12.48 o                         
  -5   3   3         14.71         21.49         6.38 o                         
  -4   3   3        195.00        198.57        12.44 o                         
  -3   3   3        342.20        362.65         9.69 o                         
  -2   3   3         48.28         56.20         6.49 o                         
  -1   3   3        459.59        454.28         9.44 o                         
   0   3   3        148.50        155.85         8.76 o                         
   1   3   3         95.22         88.87         3.62 o                         
   2   3   3        481.67        454.75        12.41 o                         
   3   3   3         15.17         14.82         2.86 o                         
   4   3   3        147.37        155.25         7.70 o                         
   5   3   3          0.31          0.29         4.85 o                         
  -6   4   3         44.33         36.59         6.01 o                         
  -5   4   3        288.39        305.55        17.88 o                         
  -4   4   3         31.44         27.87         7.00 o                         
  -3   4   3        230.23        201.76        12.52 o                         
  -2   4   3         18.20         22.14         2.35 o                         
  -1   4   3         41.42         37.64         2.31 o                         
   0   4   3        435.17        434.12        12.58 o                         
   1   4   3          3.80          3.45         1.75 o                         
   2   4   3        170.62        162.67        14.84 o                         
   3   4   3         28.05         24.21         5.07 o                         
   4   4   3         13.17         10.49         3.44 o                         
   5   4   3        121.83        122.44        18.87 o                         
  -5   5   3          2.23          1.65         3.84 o                         
  -4   5   3        137.74        128.47         8.72 o                         
  -3   5   3          1.97          0.58         2.41 o                         
  -2   5   3        506.37        517.02        10.02 o                         
  -1   5   3          1.71          2.01         1.36 o                         
   0   5   3          4.83          3.97         1.90 o                         
   1   5   3        333.27        323.60         8.70 o                         
   2   5   3          8.48          5.25         3.38 o                         
   3   5   3        205.27        198.94         8.86 o                         
   4   5   3          0.55         -0.09         3.06 o                         
  -5   6   3          5.69          0.74         9.58 o                         
  -4   6   3         73.93         80.97         9.80 o                         
  -3   6   3        120.70        123.49         7.97 o                         
  -2   6   3          3.30          2.26         2.17 o                         
  -1   6   3        159.62        169.78         6.32 o                         
   0   6   3         45.79         49.54         4.10 o                         
   1   6   3         67.22         70.85         4.89 o                         
   2   6   3         15.30         15.01         3.51 o                         
   3   6   3          1.47         -4.31         5.05 o                         
  -3   7   3        108.19        106.32        13.14 o                         
  -2   7   3         11.93         16.51         4.24 o                         
  -1   7   3         24.96         36.00         7.92 o                         
   0   7   3         90.94         97.70        11.25 o                         
   1   7   3          7.11          5.29         2.98 o                         
   2   7   3        173.16        164.13        16.53 o                         
  -2  -8   4         49.75         50.54         6.88 o                         
  -1  -8   4        228.36        219.07        16.00 o                         
   0  -8   4          7.32          8.24         4.15 o                         
   1  -8   4         51.99         49.05         5.86 o                         
   2  -8   4          0.43          2.77         3.34 o                         
   3  -8   4        129.70        127.23         9.19 o                         
  -3  -7   4        180.40        165.46        11.09 o                         
  -2  -7   4         33.91         35.15         5.57 o                         
  -1  -7   4        293.87        279.08         8.25 o                         
   0  -7   4         82.82         89.07         6.86 o                         
   1  -7   4         87.38         85.47         8.55 o                         
   2  -7   4        115.09        118.76        16.55 o                         
   3  -7   4         13.03         14.42         7.18 o                         
   4  -7   4        167.55        173.72        10.46 o                         
  -4  -6   4         30.04         21.40         5.40 o                         
  -3  -6   4         13.02         11.99         4.05 o                         
  -2  -6   4        221.51        239.90         8.53 o                         
  -1  -6   4         10.94          8.16         1.96 o                         
   0  -6   4        614.12        660.16        18.67 o                         
   1  -6   4         86.70         77.95         4.40 o                         
   2  -6   4         70.07         63.28         5.54 o                         
   3  -6   4         76.94         72.78         6.24 o                         
   4  -6   4         10.34         13.35         8.47 o                         
   5  -6   4        142.52        166.65        15.55 o                         
  -5  -5   4         38.14         39.78         6.75 o                         
  -4  -5   4        371.22        367.87        16.82 o                         
  -3  -5   4         91.92        105.59         7.86 o                         
  -2  -5   4        275.20        283.19         9.12 o                         
  -1  -5   4          1.75          1.77         1.58 o                         
   0  -5   4         85.93         84.68         3.66 o                         
   1  -5   4        794.53        800.54        15.36 o                         
   2  -5   4         38.10         38.35         4.16 o                         
   3  -5   4        202.45        194.32         8.32 o                         
   4  -5   4         21.91         20.18         3.79 o                         
   5  -5   4         11.79          9.41         5.98 o                         
  -5  -4   4         25.11         27.83         5.61 o                         
  -4  -4   4         21.21         17.27         4.50 o                         
  -3  -4   4        558.24        583.67        21.32 o                         
  -2  -4   4          4.44          3.32         1.22 o                         
  -1  -4   4       1368.67       1401.25        24.82 o                         
   0  -4   4          1.68          1.94         1.22 o                         
   1  -4   4        104.05        108.25         3.66 o                         
   2  -4   4        643.00        666.74        16.78 o                         
   3  -4   4         32.20         34.27         3.68 o                         
   4  -4   4        222.89        218.05         8.63 o                         
   5  -4   4         16.09         27.13         6.47 o                         
  -6  -3   4          2.16         -4.01         4.13 o                         
  -5  -3   4        237.17        241.21        12.65 o                         
  -4  -3   4         17.04          7.16         3.60 o                         
  -3  -3   4        251.14        258.10        10.52 o                         
  -2  -3   4       1136.29       1151.86        19.97 o                         
  -1  -3   4         48.04         42.12         2.88 o                         
   0  -3   4        301.66        296.11         6.63 o                         
   1  -3   4        172.91        171.88         4.54 o                         
   2  -3   4        643.41        639.06        13.60 o                         
   3  -3   4        102.38         97.98         4.50 o                         
   4  -3   4         18.09         18.10         3.00 o                         
   5  -3   4        304.84        304.28        16.25 o                         
   6  -3   4          0.34          6.06         4.75 o                         
  -6  -2   4        125.37        141.85        10.11 o                         
  -5  -2   4         21.31         21.57         4.79 o                         
  -4  -2   4        517.05        618.91        22.14 o                         
  -3  -2   4         39.93         38.18         4.54 o                         
  -2  -2   4       1120.72       1098.91        32.94 o                         
  -1  -2   4         82.67         72.90         2.51 o                         
   0  -2   4       1349.58       1430.87        29.72 o                         
   1  -2   4        731.82        754.22        11.61 o                         
   2  -2   4          3.55          5.15         1.44 o                         
   3  -2   4        535.64        542.19        10.62 o                         
   4  -2   4         80.21         83.56         3.60 o                         
   5  -2   4         21.94         22.28         3.52 o                         
   6  -2   4        135.39        133.33        11.70 o                         
  -6  -1   4        237.72        231.35        12.11 o                         
  -5  -1   4         23.64         28.73         4.75 o                         
  -4  -1   4         74.78         87.33         6.22 o                         
  -3  -1   4        821.32        803.56        25.41 o                         
  -2  -1   4          2.53          1.72         1.76 o                         
  -1  -1   4       2025.55       2121.75        34.56 o                         
   0  -1   4          3.56          0.88         0.89 o                         
   1  -1   4        488.90        469.43         7.56 o                         
   2  -1   4       1075.49       1148.73        19.47 o                         
   3  -1   4         89.08         79.92         2.92 o                         
   4  -1   4        140.44        147.37         6.15 o                         
   5  -1   4          1.33          2.80         2.50 o                         
   6  -1   4        167.00        145.35         9.84 o                         
  -6   0   4         14.05         20.67         4.75 o                         
  -5   0   4        491.72        514.59        18.91 o                         
  -4   0   4         29.13         31.51         4.13 o                         
  -3   0   4        483.26        474.30        10.58 o                         
  -2   0   4        140.08        122.07         3.46 o                         
  -1   0   4        753.62        793.06        13.46 o                         
   0   0   4        731.95        749.60        13.36 o                         
   1   0   4         19.70         15.91         1.50 o                         
   2   0   4        756.85        735.46        13.65 o                         
   3   0   4        191.60        205.87         4.45 o                         
   4   0   4         56.48         53.88         5.27 o                         
   5   0   4        190.20        210.13         8.96 o                         
   6   0   4         14.13         15.39         3.79 o                         
  -6   1   4         61.70         70.92         9.90 o                         
  -5   1   4         57.93         55.65         5.01 o                         
  -4   1   4        313.53        320.70         9.61 o                         
  -3   1   4         67.02         63.15         4.42 o                         
  -2   1   4       2693.93       2716.37        44.19 o                         
  -1   1   4        152.02        138.61         3.68 o                         
   0   1   4        359.21        371.55         6.52 o                         
   1   1   4        260.57        274.31         5.04 o                         
   2   1   4          9.80          7.70         0.83 o                         
   3   1   4        696.51        700.88        13.60 o                         
   4   1   4         63.72         63.96         5.16 o                         
   5   1   4         32.81         29.21         7.20 o                         
  -6   2   4        211.09        230.57        16.66 o                         
  -5   2   4          4.27          3.60         5.28 o                         
  -4   2   4        286.57        289.49         8.96 o                         
  -3   2   4        309.26        308.64         8.89 o                         
  -2   2   4         27.24         25.33         1.93 o                         
  -1   2   4        988.65       1007.34        17.80 o                         
   0   2   4        662.60        668.44        17.36 o                         
   1   2   4        501.66        484.46         7.96 o                         
   2   2   4          3.08          2.89         1.88 o                         
   3   2   4         19.46         10.29         2.71 o                         
   4   2   4        455.54        479.30        14.42 o                         
   5   2   4          0.77          2.66         2.97 o                         
  -6   3   4          0.38          8.51         6.63 o                         
  -5   3   4        368.89        396.64        20.14 o                         
  -4   3   4          7.18          7.57         4.38 o                         
  -3   3   4        452.67        462.17         9.84 o                         
  -2   3   4         10.41          7.48         2.80 o                         
  -1   3   4        469.09        462.08        11.10 o                         
   0   3   4        613.47        590.32        11.93 o                         
   1   3   4          8.49          8.20         1.93 o                         
   2   3   4        441.49        412.55        17.35 o                         
   3   3   4         15.85         11.82         2.90 o                         
   4   3   4         19.75         14.90         3.73 o                         
   5   3   4        136.48        136.69        16.74 o                         
  -6   4   4          1.85          3.15         6.34 o                         
  -5   4   4         28.71         38.96         7.94 o                         
  -4   4   4        379.00        430.61        21.32 o                         
  -3   4   4         15.52         16.10         2.97 o                         
  -2   4   4        547.71        577.15        15.41 o                         
  -1   4   4         69.49         70.29         4.13 o                         
   0   4   4        245.83        256.28         5.98 o                         
   1   4   4        556.04        579.54        12.55 o                         
   2   4   4         24.81         21.06         3.59 o                         
   3   4   4         82.58         92.58         8.66 o                         
   4   4   4          0.57          4.80         3.43 o                         
  -5   5   4         10.62          8.62         4.22 o                         
  -4   5   4        134.05        154.04        13.14 o                         
  -3   5   4        112.12        115.57         4.62 o                         
  -2   5   4        111.36        111.32         5.02 o                         
  -1   5   4        183.56        189.44         5.88 o                         
   0   5   4          0.98         -1.79         1.79 o                         
   1   5   4        227.97        240.41         7.55 o                         
   2   5   4         39.78         38.29         4.83 o                         
   3   5   4         52.13         47.50         5.53 o                         
  -4   6   4         22.11         11.70        12.85 o                         
  -3   6   4        420.57        441.48        14.75 o                         
  -2   6   4          6.94          7.48         2.32 o                         
  -1   6   4        101.98        106.04         5.61 o                         
   0   6   4         66.40         72.64         6.12 o                         
   1   6   4          0.78          4.03         2.48 o                         
   2   6   4        214.17        205.26        12.09 o                         
  -3   7   4          5.26          5.65         7.41 o                         
  -2   7   4        194.93        219.99        16.17 o                         
  -1   7   4         18.16          9.82         4.01 o                         
   0   7   4        103.45        117.04        12.48 o                         
   1   7   4          6.44          9.85         3.87 o                         
  -2  -8   5         30.19         22.75         5.32 o                         
  -1  -8   5        263.58        260.24        16.37 o                         
   0  -8   5          1.96          3.03         3.86 o                         
   1  -8   5         13.68         16.11         4.53 o                         
   2  -8   5         43.99         49.41         8.61 o                         
   3  -8   5          4.16          3.44         7.59 o                         
  -3  -7   5         23.32         29.55         5.89 o                         
  -2  -7   5        156.75        164.10         7.63 o                         
  -1  -7   5          1.33          3.15         3.09 o                         
   0  -7   5        215.89        208.14        11.23 o                         
   1  -7   5          0.39          3.48         3.20 o                         
   2  -7   5        127.07        132.18         8.40 o                         
   3  -7   5          0.68          0.49         4.40 o                         
   4  -7   5         24.62         38.53         5.85 o                         
  -4  -6   5        186.80        182.36        11.66 o                         
  -3  -6   5          4.68          1.64         3.81 o                         
  -2  -6   5        137.04        134.21         6.48 o                         
  -1  -6   5          2.64          3.32         2.30 o                         
   0  -6   5        186.06        178.75         5.99 o                         
   1  -6   5        404.00        401.89         9.63 o                         
   2  -6   5         28.07         33.94         6.49 o                         
   3  -6   5         91.18         97.26        11.09 o                         
   4  -6   5          9.76          6.95         3.69 o                         
  -5  -5   5          0.35         -1.27         3.89 o                         
  -4  -5   5         17.64         20.95         5.32 o                         
  -3  -5   5        364.06        403.97        17.15 o                         
  -2  -5   5         16.05         19.24         3.09 o                         
  -1  -5   5        423.43        436.44        12.15 o                         
   0  -5   5         41.78         41.64         3.11 o                         
   1  -5   5        322.35        318.05         9.14 o                         
   2  -5   5        246.46        224.98         6.26 o                         
   3  -5   5         16.30         14.26         3.23 o                         
   4  -5   5         26.41         22.98         4.13 o                         
   5  -5   5          0.37          0.78         5.24 o                         
  -5  -4   5         96.48         90.57         9.04 o                         
  -4  -4   5          3.17          1.35         3.85 o                         
  -3  -4   5        302.31        297.97        13.42 o                         
  -2  -4   5        148.81        145.69         8.16 o                         
  -1  -4   5         12.54         13.81         2.34 o                         
   0  -4   5        220.85        215.26         9.01 o                         
   1  -4   5          4.50          3.19         0.77 o                         
   2  -4   5        808.30        820.35        19.89 o                         
   3  -4   5         18.28         22.52         5.61 o                         
   4  -4   5          9.44          2.25         3.97 o                         
   5  -4   5         88.91         81.81        10.23 o                         
  -6  -3   5         45.14         37.04         6.75 o                         
  -5  -3   5         34.63         39.62         6.30 o                         
  -4  -3   5         68.86         69.94         7.16 o                         
  -3  -3   5        107.13         96.42         6.83 o                         
  -2  -3   5       2034.11       1904.44        62.51 o                         
  -1  -3   5         45.22         41.30         3.27 o                         
   0  -3   5         50.06         48.52         3.80 o                         
   1  -3   5         37.91         38.96         3.36 o                         
   2  -3   5         29.96         29.03         2.45 o                         
   3  -3   5        566.33        560.59        11.17 o                         
   4  -3   5         19.07         13.91         4.71 o                         
   5  -3   5         17.31         22.02         6.02 o                         
  -6  -2   5        216.47        220.46        12.73 o                         
  -5  -2   5          3.47          1.06         3.40 o                         
  -4  -2   5         59.70         58.15         6.22 o                         
  -3  -2   5        257.53        242.28        10.68 o                         
  -2  -2   5         24.72         23.86         3.01 o                         
  -1  -2   5       1418.93       1443.11        24.35 o                         
   0  -2   5         37.64         31.10         2.84 o                         
   1  -2   5        490.70        477.95        13.17 o                         
   2  -2   5         16.86         15.98         1.47 o                         
   3  -2   5        113.08        110.37         3.71 o                         
   4  -2   5        299.19        317.27         9.85 o                         
   5  -2   5          1.92          4.01         3.93 o                         
  -6  -1   5          8.75          9.99         4.62 o                         
  -5  -1   5        439.17        477.92        18.74 o                         
  -4  -1   5          3.54          0.65         2.82 o                         
  -3  -1   5        169.87        156.82         7.94 o                         
  -2  -1   5         42.89         50.17         4.71 o                         
  -1  -1   5       1067.83       1132.96        19.51 o                         
   0  -1   5       1111.51       1074.48        21.11 o                         
   1  -1   5        103.99        104.32         3.53 o                         
   2  -1   5        475.57        486.66        12.17 o                         
   3  -1   5         25.05         28.65         3.04 o                         
   4  -1   5         58.58         51.82         5.04 o                         
   5  -1   5         94.33         85.98         6.92 o                         
  -6   0   5          5.78          4.05         3.89 o                         
  -5   0   5         72.37         72.93         7.00 o                         
  -4   0   5        563.43        591.90        20.42 o                         
  -3   0   5         12.11          7.24         2.82 o                         
  -2   0   5        956.21        964.27        16.21 o                         
  -1   0   5        265.67        282.23        15.43 o                         
   0   0   5        715.15        756.41        10.56 o                         
   1   0   5        479.23        484.07        10.98 o                         
   2   0   5         95.40         91.21         3.50 o                         
   3   0   5         98.93        100.92         4.09 o                         
   4   0   5          0.60          1.44         2.27 o                         
   5   0   5        148.32        156.05         7.99 o                         
  -6   1   5         94.51         84.22        10.80 o                         
  -5   1   5          0.41          1.96         2.66 o                         
  -4   1   5        302.24        303.13        12.28 o                         
  -3   1   5        166.03        163.95         6.26 o                         
  -2   1   5         25.27         26.97         1.97 o                         
  -1   1   5        552.64        559.69        10.65 o                         
   0   1   5          0.70          0.96         0.86 o                         
   1   1   5        697.37        677.52        12.79 o                         
   2   1   5          8.92          9.22         1.53 o                         
   3   1   5        148.08        142.22         7.82 o                         
   4   1   5        235.68        256.68         9.99 o                         
   5   1   5         15.86         11.55         3.66 o                         
  -6   2   5         26.58         23.65         7.49 o                         
  -5   2   5         61.06         50.62         7.90 o                         
  -4   2   5         19.82         15.10         2.92 o                         
  -3   2   5       1118.97       1124.62        20.27 o                         
  -2   2   5          5.83          1.83         1.31 o                         
  -1   2   5        258.77        268.84         5.74 o                         
   0   2   5        178.28        166.75         4.75 o                         
   1   2   5         10.65         10.43         1.47 o                         
   2   2   5        360.42        367.91        13.77 o                         
   3   2   5          0.60          2.28         2.34 o                         
   4   2   5         58.24         62.48         5.74 o                         
   5   2   5         47.11         43.90         8.84 o                         
  -6   3   5          0.35          5.03         6.51 o                         
  -5   3   5         79.31         86.35        10.64 o                         
  -4   3   5        175.69        190.87        13.30 o                         
  -3   3   5         10.42          9.67         1.86 o                         
  -2   3   5        455.71        470.93        13.46 o                         
  -1   3   5          3.80          3.15         1.69 o                         
   0   3   5        651.48        647.03        13.12 o                         
   1   3   5          7.56         10.67         1.84 o                         
   2   3   5         36.90         41.68         4.36 o                         
   3   3   5         82.33         87.72         6.68 o                         
   4   3   5          0.43          3.37         3.23 o                         
  -5   4   5          1.87         -0.37         5.12 o                         
  -4   4   5        166.27        163.99        13.10 o                         
  -3   4   5         10.83         10.27         2.36 o                         
  -2   4   5        205.38        203.18         6.50 o                         
  -1   4   5         76.99         81.58         4.48 o                         
   0   4   5         38.91         40.66         3.38 o                         
   1   4   5        554.53        569.65        12.58 o                         
   2   4   5         10.93         13.70         5.30 o                         
   3   4   5         18.10         18.45         4.00 o                         
   4   4   5         22.14         22.50         4.48 o                         
  -5   5   5         51.44         57.38        10.48 o                         
  -4   5   5          5.54         -0.41         5.44 o                         
  -3   5   5        457.46        478.78        11.93 o                         
  -2   5   5         24.85         24.17         3.10 o                         
  -1   5   5        148.73        146.27         5.94 o                         
   0   5   5         27.37         32.22         3.42 o                         
   1   5   5         21.59         27.94         3.97 o                         
   2   5   5         99.84        100.60        10.50 o                         
   3   5   5          0.65          1.30         3.54 o                         
  -4   6   5          2.95          1.13         4.24 o                         
  -3   6   5          7.61          6.79         2.96 o                         
  -2   6   5        250.76        274.71         8.90 o                         
  -1   6   5          0.36          3.71         2.62 o                         
   0   6   5        100.47        103.29         9.90 o                         
   1   6   5         21.11         25.96         9.00 o                         
   2   6   5         92.03         98.01         7.81 o                         
  -2   7   5         86.09         78.79         7.20 o                         
  -1   7   5         52.64         50.58         6.31 o                         
   0   7   5          1.30         -4.17         4.17 o                         
  -2  -8   6         28.26         26.27         5.85 o                         
  -1  -8   6          0.55          0.33         5.32 o                         
   0  -8   6        121.64        121.38        23.45 o                         
   1  -8   6          0.48         -1.34         3.52 o                         
   2  -8   6        259.72        257.44        12.11 o                         
  -3  -7   6          2.30          1.19         4.50 o                         
  -2  -7   6        389.89        368.92        18.35 o                         
  -1  -7   6         11.67          8.59         3.22 o                         
   0  -7   6         35.51         35.41         9.88 o                         
   1  -7   6         95.08         79.84         8.57 o                         
   2  -7   6          7.00         14.09         4.00 o                         
   3  -7   6        177.20        168.22         9.62 o                         
  -4  -6   6         33.52         41.83         7.16 o                         
  -3  -6   6        139.87        133.21         9.99 o                         
  -2  -6   6          7.79          8.16         3.54 o                         
  -1  -6   6        313.81        327.04        11.27 o                         
   0  -6   6          0.42         -1.70         1.70 o                         
   1  -6   6        393.79        381.31         9.60 o                         
   2  -6   6          6.64          5.59         5.01 o                         
   3  -6   6         54.07         54.59         5.67 o                         
   4  -6   6         94.97        123.14        13.55 o                         
  -5  -5   6        140.72        162.43        11.38 o                         
  -4  -5   6          5.86         11.62         4.58 o                         
  -3  -5   6        130.34        143.69         9.41 o                         
  -2  -5   6          7.58          9.09         2.64 o                         
  -1  -5   6        228.85        232.54         8.32 o                         
   0  -5   6        449.62        475.33        16.69 o                         
   1  -5   6         21.18         20.94         2.53 o                         
   2  -5   6        561.66        520.31        14.62 o                         
   3  -5   6          9.35          7.93         6.24 o                         
   4  -5   6         45.19         33.48         7.28 o                         
   5  -5   6         43.43         31.31         7.69 o                         
  -5  -4   6         74.79         71.09         8.68 o                         
  -4  -4   6        133.68        143.73         9.86 o                         
  -3  -4   6          3.37          2.46         3.23 o                         
  -2  -4   6        826.36        810.56        19.93 o                         
  -1  -4   6          4.93          1.38         2.05 o                         
   0  -4   6        200.67        199.80         7.18 o                         
   1  -4   6        188.51        186.76         6.26 o                         
   2  -4   6        219.27        202.19        11.87 o                         
   3  -4   6        232.95        236.55        13.63 o                         
   4  -4   6          1.05          3.72         4.71 o                         
   5  -4   6         98.91        103.01        11.46 o                         
  -6  -3   6         87.54         76.61         9.41 o                         
  -5  -3   6         13.09         19.77         5.40 o                         
  -4  -3   6        184.01        184.28        10.60 o                         
  -3  -3   6         77.38         73.30         6.18 o                         
  -2  -3   6         74.21         73.71         5.44 o                         
  -1  -3   6        999.39        986.06        22.65 o                         
   0  -3   6          1.92          3.35         1.96 o                         
   1  -3   6        694.71        721.51        11.87 o                         
   2  -3   6          7.88          7.27         1.36 o                         
   3  -3   6        389.94        384.57        13.32 o                         
   4  -3   6        244.72        268.59        14.65 o                         
   5  -3   6          7.10         10.03         4.99 o                         
  -6  -2   6         95.84         97.48         9.66 o                         
  -5  -2   6         87.87        110.17         9.78 o                         
  -4  -2   6          1.41         -2.25         2.70 o                         
  -3  -2   6        583.31        584.37        20.59 o                         
  -2  -2   6         25.68         16.05         2.61 o                         
  -1  -2   6        628.45        659.12        12.38 o                         
   0  -2   6        601.82        571.54        15.10 o                         
   1  -2   6          8.33          9.08         2.09 o                         
   2  -2   6        477.33        505.92        21.73 o                         
   3  -2   6         31.63         26.37         3.03 o                         
   4  -2   6        240.65        246.46         8.73 o                         
   5  -2   6         28.94         35.51         5.32 o                         
  -6  -1   6          5.27          3.93         4.58 o                         
  -5  -1   6        220.74        255.58        12.89 o                         
  -4  -1   6        368.03        355.92        14.73 o                         
  -3  -1   6          6.01          8.02         3.03 o                         
  -2  -1   6        332.85        304.44        12.24 o                         
  -1  -1   6         29.41         27.02         1.90 o                         
   0  -1   6       2215.18       2245.37        37.49 o                         
   1  -1   6         24.77         24.02         3.10 o                         
   2  -1   6         70.50         64.90         3.60 o                         
   3  -1   6        112.83        114.90         5.43 o                         
   4  -1   6         21.83         20.73         2.76 o                         
   5  -1   6        287.34        301.50        11.24 o                         
  -6   0   6         67.58         62.78         7.73 o                         
  -5   0   6         14.01         12.93         4.26 o                         
  -4   0   6        395.37        386.82        15.47 o                         
  -3   0   6         64.94         60.90         5.85 o                         
  -2   0   6        186.66        197.20         9.86 o                         
  -1   0   6        365.70        347.48         9.04 o                         
   0   0   6          4.81          5.26         0.90 o                         
   1   0   6       1912.19       1876.21        31.96 o                         
   2   0   6          2.68          4.64         1.57 o                         
   3   0   6         99.68         96.42         4.28 o                         
   4   0   6         57.16         68.75         5.96 o                         
   5   0   6         19.94         26.17         4.95 o                         
  -6   1   6         44.72         38.06         8.51 o                         
  -5   1   6         30.64         29.21         4.05 o                         
  -4   1   6         35.55         36.31         3.96 o                         
  -3   1   6       1274.25       1297.20        39.74 o                         
  -2   1   6         24.60         21.26         1.94 o                         
  -1   1   6        133.98        136.48         4.16 o                         
   0   1   6        223.36        217.56         4.77 o                         
   1   1   6        352.05        323.18         7.45 o                         
   2   1   6        329.76        325.07        10.34 o                         
   3   1   6          0.49          4.77         2.63 o                         
   4   1   6        177.91        183.77         8.81 o                         
   5   1   6          5.25          3.80         3.75 o                         
  -6   2   6          4.24          7.86         6.83 o                         
  -5   2   6         63.44         49.03         8.06 o                         
  -4   2   6         24.08         19.75         3.33 o                         
  -3   2   6        109.98        105.28         4.47 o                         
  -2   2   6        880.88        921.23        17.17 o                         
  -1   2   6          2.07          3.48         1.34 o                         
   0   2   6        505.75        497.13        14.13 o                         
   1   2   6         34.89         35.21         3.85 o                         
   2   2   6        486.07        468.92        13.72 o                         
   3   2   6        188.18        199.44         8.59 o                         
   4   2   6          3.53          2.38         3.25 o                         
  -6   3   6         72.55         67.32        10.60 o                         
  -5   3   6          0.37         -5.36         5.36 o                         
  -4   3   6        196.25        192.92        13.91 o                         
  -3   3   6          1.20          2.14         1.72 o                         
  -2   3   6        390.51        390.10         9.44 o                         
  -1   3   6        218.43        228.44         6.64 o                         
   0   3   6          0.77         -1.38         1.38 o                         
   1   3   6        498.43        496.84        15.33 o                         
   2   3   6          0.38          2.14         2.66 o                         
   3   3   6        119.34        137.91         8.20 o                         
   4   3   6         25.01         21.20         7.73 o                         
  -5   4   6         90.23         70.43        10.48 o                         
  -4   4   6          2.13          1.27         5.24 o                         
  -3   4   6        182.69        190.02         6.73 o                         
  -2   4   6          0.41          2.67         2.11 o                         
  -1   4   6        594.95        613.49        13.44 o                         
   0   4   6          2.67          4.37         1.98 o                         
   1   4   6         80.50         80.42        14.73 o                         
   2   4   6         78.27         87.16         6.99 o                         
   3   4   6          6.67          7.67         5.32 o                         
  -4   5   6          9.08         -0.29         6.06 o                         
  -3   5   6         72.52         62.08         4.57 o                         
  -2   5   6        108.68        116.36         7.34 o                         
  -1   5   6          8.11          6.34         2.45 o                         
   0   5   6        417.78        392.31        10.50 o                         
   1   5   6          2.41          0.37         4.97 o                         
   2   5   6        135.87        135.84         8.39 o                         
  -3   6   6         13.81          6.45         3.82 o                         
  -2   6   6        124.21        131.07         6.57 o                         
  -1   6   6         51.70         56.30         4.65 o                         
   0   6   6         20.82         25.05         4.38 o                         
   1   6   6         54.05         58.20         6.36 o                         
  -1  -8   7          7.46          1.31         5.77 o                         
   0  -8   7         11.06          8.55         5.85 o                         
   1  -8   7         48.35         41.26        10.07 o                         
   2  -8   7         58.12         64.79        14.53 o                         
  -3  -7   7          8.27          0.25         4.50 o                         
  -2  -7   7         51.92         60.38         5.87 o                         
  -1  -7   7        106.01         95.31         6.91 o                         
   0  -7   7         19.24         18.38         6.38 o                         
   1  -7   7        170.92        161.43         9.18 o                         
   2  -7   7          0.36          1.25         3.37 o                         
   3  -7   7         98.46         86.43        11.62 o                         
  -4  -6   7         13.57         12.15         5.28 o                         
  -3  -6   7        121.70        140.21        10.52 o                         
  -2  -6   7         21.34         18.45         3.56 o                         
  -1  -6   7        174.61        178.30         8.08 o                         
   0  -6   7         74.54         80.12        13.03 o                         
   1  -6   7         36.56         44.14         4.00 o                         
   2  -6   7        207.11        216.95        15.88 o                         
   3  -6   7         10.31          7.82         5.16 o                         
   4  -6   7         97.71         97.11        12.56 o                         
  -5  -5   7        142.33        147.29        11.79 o                         
  -4  -5   7         40.19         51.93         7.49 o                         
  -3  -5   7          0.56         -1.51         3.40 o                         
  -2  -5   7         78.17         78.56         5.40 o                         
  -1  -5   7         24.46         21.33         3.47 o                         
   0  -5   7        500.48        503.20        14.22 o                         
   1  -5   7          0.66          1.24         1.68 o                         
   2  -5   7         22.94         30.42         2.99 o                         
   3  -5   7         86.04         89.75        10.35 o                         
   4  -5   7          1.68         -5.12         5.12 o                         
  -5  -4   7         23.45         23.61         6.34 o                         
  -4  -4   7        191.68        189.11        11.62 o                         
  -3  -4   7          7.39         10.93         3.97 o                         
  -2  -4   7         85.65         99.97        11.13 o                         
  -1  -4   7        278.76        284.18         9.61 o                         
   0  -4   7          6.11          6.00         2.43 o                         
   1  -4   7        619.25        629.22        12.72 o                         
   2  -4   7         13.04         14.60         3.15 o                         
   3  -4   7        113.87        101.17        10.23 o                         
   4  -4   7         34.08         28.89         7.12 o                         
   5  -4   7          7.81          0.74         5.69 o                         
  -5  -3   7          7.39          7.98         5.12 o                         
  -4  -3   7         65.56         66.01         7.69 o                         
  -3  -3   7        481.87        475.38        18.46 o                         
  -2  -3   7         17.43         10.96         2.79 o                         
  -1  -3   7         52.94         56.02         6.26 o                         
   0  -3   7        233.89        221.45         8.01 o                         
   1  -3   7        109.10        125.39         4.50 o                         
   2  -3   7        178.14        187.08        12.28 o                         
   3  -3   7          6.05          6.30         4.26 o                         
   4  -3   7        222.29        219.28        13.83 o                         
   5  -3   7          0.47         -4.58         4.58 o                         
  -6  -2   7          3.11          0.65         4.54 o                         
  -5  -2   7        122.52        122.98         9.49 o                         
  -4  -2   7         13.32         17.02         4.71 o                         
  -3  -2   7        103.96        103.62         7.28 o                         
  -2  -2   7        266.38        256.44        11.54 o                         
  -1  -2   7          3.19          2.71         1.08 o                         
   0  -2   7        658.46        634.05        12.67 o                         
   1  -2   7         61.89         59.79         4.98 o                         
   2  -2   7        235.55        254.44         8.61 o                         
   3  -2   7        143.09        152.73         6.56 o                         
   4  -2   7          0.92          5.60         2.11 o                         
   5  -2   7        102.08         76.08         9.21 o                         
  -6  -1   7         17.39          4.99         5.32 o                         
  -5  -1   7          0.54          0.82         4.13 o                         
  -4  -1   7        256.10        245.06        12.15 o                         
  -3  -1   7         13.97          4.34         3.11 o                         
  -2  -1   7        222.45        230.09         5.94 o                         
  -1  -1   7        172.62        160.40         4.66 o                         
   0  -1   7          3.34          3.20         1.20 o                         
   1  -1   7        841.63        857.64        14.27 o                         
   2  -1   7         16.89         14.18         2.26 o                         
   3  -1   7        112.52        104.99         6.51 o                         
   4  -1   7          9.19          6.83         3.03 o                         
   5  -1   7         79.65         75.21         7.86 o                         
  -6   0   7        157.84        139.82        10.56 o                         
  -5   0   7         25.96         28.07         5.65 o                         
  -4   0   7         26.11         25.37         5.03 o                         
  -3   0   7        195.62        192.59        10.03 o                         
  -2   0   7          1.69          1.87         1.66 o                         
  -1   0   7        423.40        428.49         8.95 o                         
   0   0   7         28.30         26.82         2.02 o                         
   1   0   7        212.47        217.35         7.46 o                         
   2   0   7        106.66        107.06         4.40 o                         
   3   0   7          8.40          5.93         2.80 o                         
   4   0   7        207.99        224.35         9.72 o                         
   5   0   7          0.64         -0.93         3.77 o                         
  -6   1   7          5.46          7.33         6.71 o                         
  -5   1   7         97.22         92.58         8.82 o                         
  -4   1   7          0.47          0.36         2.68 o                         
  -3   1   7        325.20        337.37         7.95 o                         
  -2   1   7        236.60        230.87         6.12 o                         
  -1   1   7        101.90         99.59         4.29 o                         
   0   1   7        561.50        578.88        11.40 o                         
   1   1   7          1.03          0.03         3.74 o                         
   2   1   7        410.54        401.64        12.40 o                         
   3   1   7         11.32         12.24         4.38 o                         
   4   1   7          1.43          4.46         3.55 o                         
  -6   2   7          7.89          1.02         6.63 o                         
  -5   2   7         13.83         11.58         6.63 o                         
  -4   2   7        186.13        197.84         8.43 o                         
  -3   2   7          0.75          0.18         1.55 o                         
  -2   2   7        272.13        285.99         7.34 o                         
  -1   2   7        122.95        121.03         4.99 o                         
   0   2   7          1.37          3.13         1.34 o                         
   1   2   7        140.12        132.94         6.49 o                         
   2   2   7          0.57         -0.53         2.44 o                         
   3   2   7        297.85        286.68        11.19 o                         
   4   2   7          5.25          2.62         6.45 o                         
  -5   3   7          3.12          2.99         5.85 o                         
  -4   3   7          8.49         -1.23         5.32 o                         
  -3   3   7         94.50         84.71         7.01 o                         
  -2   3   7         38.13         34.81         3.20 o                         
  -1   3   7        475.62        463.40        10.75 o                         
   0   3   7         89.07         90.79         6.23 o                         
   1   3   7        127.78        144.09         7.52 o                         
   2   3   7         69.33         69.52         6.10 o                         
   3   3   7          3.03          8.14         9.94 o                         
  -5   4   7        159.94        153.47        15.06 o                         
  -4   4   7          1.30         -0.33         3.89 o                         
  -3   4   7         46.50         39.55         3.86 o                         
  -2   4   7         36.16         36.87         3.65 o                         
  -1   4   7         10.88          8.99         2.39 o                         
   0   4   7        450.54        470.32        14.71 o                         
   1   4   7         48.93         45.34         5.23 o                         
   2   4   7         62.66         56.54         6.01 o                         
   3   4   7          3.22         -0.62         3.86 o                         
  -4   5   7         90.21         64.13        10.68 o                         
  -3   5   7          6.57          7.40         3.08 o                         
  -2   5   7        100.08         88.48         5.78 o                         
  -1   5   7          6.26          6.85         3.08 o                         
   0   5   7         71.66         70.99         6.36 o                         
   1   5   7         36.38         34.52         5.12 o                         
  -1   6   7        138.93        135.50        15.90 o                         
   0  -8   8          0.33          4.34         5.65 o                         
  -3  -7   8        154.16        155.76        12.07 o                         
  -2  -7   8          2.88          1.41         3.64 o                         
  -1  -7   8         67.05         64.00         6.94 o                         
   0  -7   8         23.69         24.23         7.57 o                         
   1  -7   8         34.87         34.87         8.10 o                         
   2  -7   8        117.49        130.02        13.87 o                         
  -4  -6   8          0.43          9.33         5.65 o                         
  -3  -6   8         59.46         55.49         7.82 o                         
  -2  -6   8         66.12         55.99         7.22 o                         
  -1  -6   8         66.79         67.18         5.84 o                         
   0  -6   8        262.88        253.64        10.10 o                         
   1  -6   8         23.74         26.96         3.89 o                         
   2  -6   8         83.42         77.39        10.44 o                         
   3  -6   8        150.00        138.16        13.91 o                         
  -4  -5   8        173.93        202.46        12.97 o                         
  -3  -5   8          3.94          1.02         4.01 o                         
  -2  -5   8        186.87        175.35         8.13 o                         
  -1  -5   8        123.23        134.72         7.21 o                         
   0  -5   8         39.91         42.07         4.71 o                         
   1  -5   8        280.06        292.95        13.91 o                         
   2  -5   8          4.77          4.79         4.91 o                         
   3  -5   8        127.34        145.69        12.81 o                         
   4  -5   8         27.95         27.09         7.69 o                         
  -5  -4   8         24.07         23.53         6.22 o                         
  -4  -4   8        125.89        134.77        10.80 o                         
  -3  -4   8         58.43         58.48         7.28 o                         
  -2  -4   8          0.97          0.95         2.47 o                         
  -1  -4   8        294.83        306.78        10.49 o                         
   0  -4   8        146.77        137.88         7.03 o                         
   1  -4   8        220.46        224.11         6.47 o                         
   2  -4   8         54.15         47.72         7.82 o                         
   3  -4   8          6.43          4.46         4.79 o                         
   4  -4   8        271.69        270.64        16.74 o                         
  -5  -3   8        131.28        150.28        11.83 o                         
  -4  -3   8          0.50         -2.54         4.05 o                         
  -3  -3   8        522.37        481.73        19.36 o                         
  -2  -3   8         51.49         44.86        13.08 o                         
  -1  -3   8         10.35          4.43         1.41 o                         
   0  -3   8        524.74        525.60        14.86 o                         
   1  -3   8         52.58         55.84         3.66 o                         
   2  -3   8        323.92        306.59        10.01 o                         
   3  -3   8         16.96         28.07         6.26 o                         
   4  -3   8          4.07          6.34         4.71 o                         
  -5  -2   8          6.46          9.94         5.03 o                         
  -4  -2   8        297.27        310.95        15.06 o                         
  -3  -2   8         36.13         43.26         6.10 o                         
  -2  -2   8        270.45        264.74        12.60 o                         
  -1  -2   8         48.66         44.35         2.68 o                         
   0  -2   8         55.34         57.60         3.42 o                         
   1  -2   8        362.60        368.94         7.80 o                         
   2  -2   8         17.13         19.47         2.69 o                         
   3  -2   8        316.07        342.97        11.82 o                         
   4  -2   8          4.10          9.33         4.87 o                         
  -6  -1   8        218.09        231.14        14.65 o                         
  -5  -1   8          9.89          9.74         5.32 o                         
  -4  -1   8         63.64         66.46         7.61 o                         
  -3  -1   8        117.00         98.26         7.82 o                         
  -2  -1   8        293.29        281.97        13.34 o                         
  -1  -1   8        445.41        468.66        10.16 o                         
   0  -1   8         54.73         48.12         2.74 o                         
   1  -1   8        256.22        253.19         6.15 o                         
   2  -1   8        247.74        254.92         7.54 o                         
   3  -1   8          9.16         10.09         3.17 o                         
   4  -1   8        156.72        159.53        14.88 o                         
  -6   0   8         27.93         10.60         5.38 o                         
  -5   0   8        200.54        208.88        12.48 o                         
  -4   0   8         17.35         14.04         4.67 o                         
  -3   0   8        289.10        320.11        14.86 o                         
  -2   0   8        100.32         89.23         4.10 o                         
  -1   0   8         65.21         68.81         3.15 o                         
   0   0   8        576.38        584.50        10.65 o                         
   1   0   8          1.50          1.26         1.71 o                         
   2   0   8        217.87        221.69         8.76 o                         
   3   0   8          9.81          7.97         3.44 o                         
   4   0   8         94.33        116.75        15.04 o                         
  -5   1   8        121.48        107.34         7.65 o                         
  -4   1   8         58.13         55.08         5.26 o                         
  -3   1   8          0.74          0.55         2.72 o                         
  -2   1   8        318.38        321.42        10.53 o                         
  -1   1   8         91.00         89.28         3.43 o                         
   0   1   8        148.83        156.50         6.61 o                         
   1   1   8         95.83         96.18         5.68 o                         
   2   1   8          7.20          5.22         2.68 o                         
   3   1   8        336.74        331.60        19.15 o                         
   4   1   8         14.07          9.88         4.10 o                         
  -5   2   8          0.32         -5.57         5.57 o                         
  -4   2   8        297.30        300.69        15.45 o                         
  -3   2   8         21.65         17.00         2.43 o                         
  -2   2   8         11.35          9.75         2.04 o                         
  -1   2   8        347.93        347.34         8.64 o                         
   0   2   8          0.49          3.72         2.45 o                         
   1   2   8        296.76        306.01        18.11 o                         
   2   2   8         34.81         31.44         7.35 o                         
   3   2   8         13.80         19.91         4.20 o                         
  -5   3   8        134.00        123.59        12.85 o                         
  -4   3   8          0.31         11.46         6.26 o                         
  -3   3   8        138.03        151.05         5.23 o                         
  -2   3   8         45.20         46.97         4.41 o                         
  -1   3   8         87.67         93.05         6.88 o                         
   0   3   8        152.62        158.71         7.61 o                         
   1   3   8          7.69          2.11         2.78 o                         
   2   3   8        225.98        227.52        10.00 o                         
   3   3   8          1.52          3.60         3.52 o                         
  -4   4   8         31.39         15.74         5.12 o                         
  -3   4   8         28.84         21.08         3.31 o                         
  -2   4   8        126.98        131.14         6.02 o                         
  -1   4   8          0.48          0.56         4.24 o                         
   0   4   8        197.78        191.10        14.45 o                         
   1   4   8         43.27         43.57         5.49 o                         
   2   4   8          0.51          4.47         3.80 o                         
  -3   5   8          1.61         -2.82         5.20 o                         
  -2   5   8          4.16          2.18         4.22 o                         
  -1   5   8        191.49        193.67         9.39 o                         
   0   5   8          0.96          5.21         3.89 o                         
  -2  -7   9          1.05         -1.39         3.73 o                         
  -1  -7   9          2.39         -1.02         3.46 o                         
   0  -7   9        114.25        109.06        13.26 o                         
   1  -7   9          1.74          3.68         5.98 o                         
   2  -7   9         61.98         60.73        11.62 o                         
  -3  -6   9          0.32         -4.79         4.79 o                         
  -2  -6   9         88.79         88.30         7.03 o                         
  -1  -6   9          0.40         -1.45         6.71 o                         
   0  -6   9         77.18         67.82         6.34 o                         
   1  -6   9         53.55         59.24         5.66 o                         
   2  -6   9          0.83          3.72         6.43 o                         
   3  -6   9        107.58        136.69        14.81 o                         
  -4  -5   9         58.57         57.62         9.09 o                         
  -3  -5   9         15.49         12.65         5.69 o                         
  -2  -5   9         48.97         44.99         5.20 o                         
  -1  -5   9        187.61        186.98         8.81 o                         
   0  -5   9         12.50          9.99         6.94 o                         
   1  -5   9        113.68        113.65         7.11 o                         
   2  -5   9         38.77         37.65         8.39 o                         
   3  -5   9          0.95          8.72         5.32 o                         
  -4  -4   9         17.68         14.81         5.98 o                         
  -3  -4   9        312.04        324.74        15.88 o                         
  -2  -4   9          0.81         -0.64         2.56 o                         
  -1  -4   9         25.13         26.44         4.14 o                         
   0  -4   9        212.80        209.94         9.15 o                         
   1  -4   9         18.46         18.25         3.47 o                         
   2  -4   9         75.37         82.79        10.48 o                         
   3  -4   9          2.04          9.86         5.20 o                         
   4  -4   9         55.90         55.41         9.00 o                         
  -5  -3   9         46.48         46.37         8.72 o                         
  -4  -3   9         53.75         46.37         7.45 o                         
  -3  -3   9          1.44          0.29         3.81 o                         
  -2  -3   9        230.36        235.68         9.37 o                         
  -1  -3   9          0.63          2.51         2.66 o                         
   0  -3   9        157.68        157.50         4.69 o                         
   1  -3   9         63.97         62.19         3.49 o                         
   2  -3   9         10.95         13.22         2.47 o                         
   3  -3   9        163.92        183.18         9.11 o                         
   4  -3   9         24.11         19.82         4.67 o                         
  -5  -2   9         33.93         30.53         7.00 o                         
  -4  -2   9        273.84        300.47        15.76 o                         
  -3  -2   9         21.42         16.49         5.03 o                         
  -2  -2   9         75.92         78.41         8.27 o                         
  -1  -2   9        105.55         99.02         5.47 o                         
   0  -2   9         18.06         14.30         1.90 o                         
   1  -2   9        274.77        284.00         6.88 o                         
   2  -2   9         86.85        100.58         5.50 o                         
   3  -2   9          7.40          6.39         2.60 o                         
   4  -2   9         26.39         15.18         6.02 o                         
  -5  -1   9        141.33        154.00        12.24 o                         
  -4  -1   9         38.44         25.58         5.98 o                         
  -3  -1   9        240.38        246.24        13.46 o                         
  -2  -1   9         33.41         27.87         5.69 o                         
  -1  -1   9        219.93        231.02         7.62 o                         
   0  -1   9         17.96         16.90         2.05 o                         
   1  -1   9          4.40          2.83         1.98 o                         
   2  -1   9        260.83        270.66         8.11 o                         
   3  -1   9          4.26          3.77         3.12 o                         
   4  -1   9         80.48         80.11         6.90 o                         
  -5   0   9        104.54        101.80         7.66 o                         
  -4   0   9          0.62          2.94         3.21 o                         
  -3   0   9         25.46         21.97         3.90 o                         
  -2   0   9        288.33        284.22         9.76 o                         
  -1   0   9          1.33          1.60         1.28 o                         
   0   0   9        198.11        195.68         6.29 o                         
   1   0   9          9.18         12.33         2.20 o                         
   2   0   9          0.85         -1.58         2.58 o                         
   3   0   9        194.09        184.13         9.25 o                         
  -5   1   9          0.27          4.99         4.84 o                         
  -4   1   9        309.06        318.36        11.78 o                         
  -3   1   9         47.71         45.48         4.72 o                         
  -2   1   9         32.62         33.21         2.88 o                         
  -1   1   9        298.58        296.53         8.10 o                         
   0   1   9         28.20         39.35         7.02 o                         
   1   1   9         74.65         68.60         5.45 o                         
   2   1   9          5.09          3.39         2.79 o                         
   3   1   9         64.12         70.82         6.47 o                         
  -5   2   9         70.49         43.99         8.59 o                         
  -4   2   9          9.91         18.21         4.01 o                         
  -3   2   9        151.90        150.02         7.64 o                         
  -2   2   9          8.88          7.49         2.01 o                         
  -1   2   9        116.42        115.89        13.42 o                         
   0   2   9         38.74         37.20         4.38 o                         
   1   2   9         19.00         16.18         5.46 o                         
   2   2   9        157.46        161.05         8.48 o                         
   3   2   9         30.28         23.65         6.51 o                         
  -4   3   9         12.35         14.53         6.83 o                         
  -3   3   9         61.93         39.76         5.19 o                         
  -2   3   9         40.53         33.54         4.39 o                         
  -1   3   9          8.99          7.54         3.11 o                         
   0   3   9        195.74        193.93         8.82 o                         
   1   3   9         16.76         15.18         6.83 o                         
   2   3   9          2.33          5.41         4.44 o                         
  -3   4   9          3.13          3.09         7.31 o                         
  -2   4   9         87.18         82.24        18.74 o                         
  -1   4   9         13.75          8.34         5.20 o                         
   0   4   9          0.37          1.24         3.43 o                         
  -1  -7  10          2.53          1.59         3.98 o                         
   0  -7  10        191.16        187.85        15.84 o                         
  -2  -6  10         23.57         23.16         4.79 o                         
  -1  -6  10         44.99         37.05         5.40 o                         
   0  -6  10          1.50          6.27         7.26 o                         
   1  -6  10        229.44        227.76        12.33 o                         
   2  -6  10         40.83         45.51         9.74 o                         
  -3  -5  10        248.35        262.78        15.55 o                         
  -2  -5  10          4.27         -0.51         3.21 o                         
  -1  -5  10        140.18        147.81        12.42 o                         
   0  -5  10          7.16          5.84         8.41 o                         
   1  -5  10         24.57         22.78         6.10 o                         
   2  -5  10        169.24        177.65        15.10 o                         
  -4  -4  10          0.84         13.10         6.06 o                         
  -3  -4  10         34.54         35.24         7.24 o                         
  -2  -4  10        380.64        399.52        20.85 o                         
  -1  -4  10          5.49          2.05         3.02 o                         
   0  -4  10        189.26        195.35         6.86 o                         
   1  -4  10         10.10         11.65         2.68 o                         
   2  -4  10         44.00         40.92         8.23 o                         
   3  -4  10        126.18        115.47        11.05 o                         
  -4  -3  10        228.48        212.40        13.91 o                         
  -3  -3  10         13.82          0.61         4.79 o                         
  -2  -3  10         99.40         86.72         8.96 o                         
  -1  -3  10        209.43        232.40         9.82 o                         
   0  -3  10         33.75         35.85         2.81 o                         
   1  -3  10        113.58        123.83         4.72 o                         
   2  -3  10          3.43          6.09         3.38 o                         
   3  -3  10         95.28         83.35         7.10 o                         
  -5  -2  10         96.30         88.48        11.01 o                         
  -4  -2  10          0.66         -4.13         4.13 o                         
  -3  -2  10        221.98        219.81        13.59 o                         
  -2  -2  10          1.29         -4.01         4.01 o                         
  -1  -2  10        369.60        385.60        22.41 o                         
   0  -2  10          2.87          3.66         1.68 o                         
   1  -2  10         58.43         61.15         6.48 o                         
   2  -2  10        222.65        234.46         7.85 o                         
   3  -2  10          0.65          0.98         4.62 o                         
  -5  -1  10        192.34        212.73        14.16 o                         
  -4  -1  10         13.89         19.56         6.59 o                         
  -3  -1  10         57.00         46.37         7.69 o                         
  -2  -1  10        134.26        133.82        10.89 o                         
  -1  -1  10          0.42          2.37         4.30 o                         
   0  -1  10        339.25        351.14         7.91 o                         
   1  -1  10         11.50         11.38         2.98 o                         
   2  -1  10         39.38         37.80         4.69 o                         
   3  -1  10         88.47         92.83         7.40 o                         
  -5   0  10          3.61          4.04         4.53 o                         
  -4   0  10        242.85        262.32        13.87 o                         
  -3   0  10          7.20         10.15         3.57 o                         
  -2   0  10        256.98        281.97        11.36 o                         
  -1   0  10         54.77         58.74         3.93 o                         
   0   0  10         38.25         37.60         3.47 o                         
   1   0  10         92.45         77.91         7.71 o                         
   2   0  10          0.64         -1.64         2.60 o                         
   3   0  10        163.50        175.00         9.44 o                         
  -4   1  10         39.54         37.60         5.18 o                         
  -3   1  10        170.96        166.03         8.46 o                         
  -2   1  10         31.55         28.71         4.51 o                         
  -1   1  10        339.88        343.31        14.80 o                         
   0   1  10         27.06         21.07         3.41 o                         
   1   1  10         52.03         45.36         6.77 o                         
   2   1  10         59.92         56.84         7.76 o                         
  -4   2  10          0.61          6.18         6.43 o                         
  -3   2  10         81.15         77.10         5.37 o                         
  -2   2  10         45.95         38.88         7.45 o                         
  -1   2  10          8.62          6.77         3.01 o                         
   0   2  10        172.09        163.42         7.91 o                         
   1   2  10          8.48          8.83         3.48 o                         
   2   2  10         57.68         46.94         5.73 o                         
  -3   3  10          1.06          0.16         5.44 o                         
  -2   3  10        147.58        146.31        13.63 o                         
  -1   3  10         10.53         11.18         3.43 o                         
   0   3  10         57.86         61.07        10.35 o                         
  -1  -6  11        105.38        108.02         8.50 o                         
   0  -6  11          4.34         14.45         4.53 o                         
  -3  -5  11         32.46         26.07         7.33 o                         
  -2  -5  11        123.02        140.00         9.53 o                         
  -1  -5  11         23.59         22.39         9.35 o                         
   0  -5  11        117.01        141.68        12.97 o                         
   1  -5  11          0.45         -2.45         6.36 o                         
  -3  -4  11          6.98         18.54         6.83 o                         
  -2  -4  11        199.46        191.90        13.10 o                         
  -1  -4  11         39.47         51.21         6.03 o                         
   0  -4  11          2.57          1.12         7.18 o                         
   1  -4  11         28.53         30.07         3.62 o                         
   2  -4  11          0.27          5.19         3.50 o                         
  -4  -3  11          5.07          6.96         6.59 o                         
  -3  -3  11         97.37         88.23        10.31 o                         
  -2  -3  11         28.46          9.54         5.93 o                         
  -1  -3  11        388.85        397.50        19.68 o                         
   0  -3  11          0.37         -0.11         2.90 o                         
   1  -3  11         26.71         24.70         2.75 o                         
   2  -3  11         25.88         17.38         4.23 o                         
  -4  -2  11          0.46         -2.09         5.44 o                         
  -3  -2  11          8.36         12.40         5.93 o                         
  -2  -2  11         39.00         36.01         7.45 o                         
  -1  -2  11         13.83          8.94         3.67 o                         
   0  -2  11        235.77        242.81        10.96 o                         
   1  -2  11          5.05          4.23         2.32 o                         
   2  -2  11         53.19         49.09         5.16 o                         
  -4  -1  11        214.64        218.17        14.57 o                         
  -3  -1  11          3.14          2.87         3.58 o                         
  -2  -1  11        141.31        163.82        12.07 o                         
  -1  -1  11         20.13         14.38         3.74 o                         
   0  -1  11        101.87        107.26         5.30 o                         
   1  -1  11        136.59        131.99        12.03 o                         
   2  -1  11          5.21          1.74         6.43 o                         
  -4   0  11         54.72         50.93        12.28 o                         
  -3   0  11        130.94        146.63        12.15 o                         
  -2   0  11         30.51         23.04         6.38 o                         
  -1   0  11        231.13        248.38        17.13 o                         
   0   0  11          2.89          1.89         2.60 o                         
   1   0  11         72.79         69.50         8.82 o                         
   2   0  11         16.77         16.01         3.80 o                         
  -3   1  11        172.58        183.14        12.48 o                         
  -2   1  11         19.72         11.50         4.67 o                         
  -1   1  11          5.68          7.57         5.12 o                         
   0   1  11         52.44         43.89         5.95 o                         
   1   1  11          0.24         -0.66         2.76 o                         
  -2   2  11        222.81        223.53        15.39 o                         
  -1   2  11          9.66          7.65         5.07 o                         
   0   2  11         77.43         59.91         5.79 o                         
  -1  -5  12          0.44          8.13         8.16 o                         
  -2  -4  12          5.19          6.26         5.81 o                         
  -1  -4  12        242.93        233.08         9.78 o                         
   0  -4  12          0.27          5.42         3.71 o                         
   1  -4  12         57.47         64.80         6.66 o                         
  -3  -3  12         71.86         57.46         9.33 o                         
  -2  -3  12         34.00         44.57         8.31 o                         
  -1  -3  12         30.74         32.17         5.01 o                         
   0  -3  12        114.58        120.64         6.54 o                         
   1  -3  12          3.92          3.19         5.28 o                         
  -3  -2  12          4.24          0.12         5.69 o                         
  -2  -2  12        143.29        137.71        13.30 o                         
  -1  -2  12          0.48          0.87         3.50 o                         
   0  -2  12        168.20        175.74         7.28 o                         
   1  -2  12         58.28         63.23         6.02 o                         
  -3  -1  12         75.01         77.23        10.07 o                         
  -2  -1  12          0.39          5.40         5.77 o                         
  -1  -1  12        134.70        130.11         8.49 o                         
   0  -1  12          0.87          1.06         4.26 o                         
   1  -1  12        202.93        193.45         8.67 o                         
  -2   0  12          0.42         -1.75         3.59 o                         
  -1   0  12         20.91         19.58         9.92 o                         
   0   0  12         75.09         71.45         8.92 o                         
                                                                                
