# Supplementary material for: Isotypism and phase transitions of (NH4)M(HSO4)(SO4)(H2O)2 (M = Fe, Co and Ni) compounds
Source: Acta Crystallogr E Crystallogr Commun. 2025 Jul 23;81(Pt 8):727–32. doi: 10.1107/S2056989025006395 (PMC12326492; doi:10.1107/S2056989025006395)
Supplement: Supplementary file 5 [file e-81-00727-Fe_100Ksup11.hkl]

data_Fe_100K                                                                    
_shelx_title ' sad_TT in P-1'                                                   
_shelx_refln_list_code          4                                               
_shelx_F_calc_maximum      129.26                                               
_exptl_crystal_F_000       308.00                                               
_reflns_d_resolution_high  0.5333                                               
                                                                                
loop_                                                                           
 _space_group_symop_operation_xyz                                               
 'x, y, z'                                                                      
 '-x, -y, -z'                                                                   
                                                                                
_cell_length_a     7.0847                                                       
_cell_length_b     7.7956                                                       
_cell_length_c     8.3868                                                       
_cell_angle_alpha  84.595                                                       
_cell_angle_beta   73.299                                                       
_cell_angle_gamma  76.228                                                       
                                                                                
_shelx_F_squared_multiplier     1.000                                           
                                                                                
loop_                                                                           
 _refln_index_h                                                                 
 _refln_index_k                                                                 
 _refln_index_l                                                                 
 _refln_F_squared_calc                                                          
 _refln_F_squared_meas                                                          
 _refln_F_squared_sigma                                                         
 _refln_observed_status                                                         
   2   0   0      16708.95      16292.49       734.03 o                         
   3   0   0         15.69         17.23         0.70 o                         
   4   0   0       2775.12       2774.95        48.96 o                         
   5   0   0          1.85          1.82         0.48 o                         
   6   0   0       1672.39       1649.15        29.81 o                         
   7   0   0          1.49          1.51         0.67 o                         
   8   0   0         13.27         10.44         1.15 o                         
   9   0   0          9.82         10.03         1.30 o                         
  10   0   0         14.02         12.56         2.28 o                         
  11   0   0          1.56          2.46         1.45 o                         
  12   0   0         22.04         17.95         2.37 o                         
 -12   1   0          4.23          6.57         2.31 o                         
 -11   1   0        127.56        127.44         4.95 o                         
 -10   1   0          1.47          1.15         1.29 o                         
  -9   1   0        467.11        489.55        11.88 o                         
  -8   1   0          3.29          4.15         1.12 o                         
  -7   1   0        127.65        127.33         3.89 o                         
  -6   1   0          6.75          5.79         0.77 o                         
  -5   1   0        155.52        148.10         3.38 o                         
  -4   1   0          5.58          5.34         0.52 o                         
  -3   1   0        965.55       1043.20        18.70 o                         
  -2   1   0         12.63         12.51         0.61 o                         
  -1   1   0         60.29         65.66         2.69 o                         
   2   1   0          3.04          3.89         0.30 o                         
   3   1   0      14223.17      16481.56       497.32 o                         
   4   1   0          0.48          0.46         0.23 o                         
   5   1   0       4025.39       4310.34        87.68 o                         
   6   1   0          0.76          0.48         0.59 o                         
   7   1   0       1758.27       1739.03        50.79 o                         
   8   1   0          4.14          3.44         0.92 o                         
   9   1   0       1123.35       1165.72        23.35 o                         
  10   1   0          8.21          7.83         1.30 o                         
  11   1   0        372.69        384.02        11.98 o                         
  12   1   0          7.63          8.54         1.86 o                         
 -11   2   0         32.14         30.27         3.22 o                         
 -10   2   0        830.85        873.32        20.04 o                         
  -9   2   0          6.61          6.20         1.42 o                         
  -8   2   0        401.65        393.21         9.67 o                         
  -7   2   0         10.57         11.22         1.28 o                         
  -6   2   0       2014.17       1973.67        55.72 o                         
  -5   2   0         99.42         98.15         2.88 o                         
  -4   2   0       1912.12       1817.12        37.46 o                         
  -3   2   0         99.32        102.66         3.29 o                         
  -2   2   0        271.26        205.43         4.60 o                         
  -1   2   0         37.98         32.30         1.01 o                         
   0   2   0       2091.18       2046.94        41.49 o                         
   1   2   0          3.91          3.32         0.27 o                         
   2   2   0        417.88        450.54         9.52 o                         
   3   2   0          0.74          1.54         0.28 o                         
   4   2   0        422.91        435.65        17.07 o                         
   5   2   0          4.19          4.11         0.44 o                         
   6   2   0         30.60         36.68         1.67 o                         
   7   2   0         16.18         15.69         1.37 o                         
   8   2   0         76.27         79.96         3.02 o                         
   9   2   0          4.27          4.75         1.05 o                         
  10   2   0         81.89         78.34         3.13 o                         
  11   2   0          0.92          0.44         1.14 o                         
  12   2   0         35.28         32.20         2.89 o                         
 -11   3   0         57.30         49.43         5.08 o                         
 -10   3   0         38.79         40.12         3.04 o                         
  -9   3   0         25.83         24.68         2.50 o                         
  -8   3   0          0.12         -0.89         0.89 o                         
  -7   3   0        156.71        143.73         4.36 o                         
  -6   3   0          0.01         -0.08         0.70 o                         
  -5   3   0          7.03          9.03         2.98 o                         
  -4   3   0         17.84         16.30         1.12 o                         
  -3   3   0        615.76        629.77        13.41 o                         
  -2   3   0         20.46         20.89         1.17 o                         
  -1   3   0       1611.82       1500.52        37.61 o                         
   0   3   0        209.04        215.63         5.26 o                         
   1   3   0       4836.71       4370.87        76.65 o                         
   2   3   0         19.39         20.83         0.86 o                         
   3   3   0       5405.96       4963.38       137.09 o                         
   4   3   0         14.89         14.62         0.83 o                         
   5   3   0       1958.94       1941.90        46.94 o                         
   6   3   0          6.46          4.07         0.83 o                         
   7   3   0        718.15        656.18        21.52 o                         
   8   3   0          7.26          6.10         1.17 o                         
   9   3   0         52.15         46.08         2.59 o                         
  10   3   0         27.56         26.15         1.96 o                         
  11   3   0         86.73         85.04         3.31 o                         
  12   3   0          6.24          5.45         1.76 o                         
 -11   4   0         25.12         30.66         3.70 o                         
 -10   4   0        474.97        486.57        15.03 o                         
  -9   4   0          2.23          0.44         1.33 o                         
  -8   4   0        204.24        200.81         6.10 o                         
  -7   4   0         12.71         11.86         1.42 o                         
  -6   4   0        486.22        474.36        10.99 o                         
  -5   4   0          0.01          0.30         0.61 o                         
  -4   4   0        529.70        505.14        17.50 o                         
  -3   4   0         17.93         15.91         1.11 o                         
  -2   4   0        266.81        253.67         7.27 o                         
  -1   4   0         60.76         66.53         1.54 o                         
   0   4   0          9.45         15.06         1.07 o                         
   1   4   0         34.21         39.17         1.10 o                         
   2   4   0          5.38         10.61         0.51 o                         
   3   4   0         12.21         13.23         0.85 o                         
   4   4   0       1872.74       1906.83        52.80 o                         
   5   4   0          2.79          2.70         0.43 o                         
   6   4   0       1486.63       1470.30        36.64 o                         
   7   4   0         27.32         25.85         1.92 o                         
   8   4   0       1881.41       1868.83        48.44 o                         
   9   4   0          7.53          8.04         1.36 o                         
  10   4   0       1836.77       1930.79        41.22 o                         
  11   4   0          7.07          6.58         1.39 o                         
  12   4   0        399.20        421.83        12.03 o                         
 -10   5   0         18.63         17.12         2.57 o                         
  -9   5   0        583.31        590.06        21.19 o                         
  -8   5   0         36.34         29.98         2.82 o                         
  -7   5   0       1268.58       1288.83        44.09 o                         
  -6   5   0         77.98         83.40         3.04 o                         
  -5   5   0       2719.86       2546.14        91.31 o                         
  -4   5   0         30.25         30.96         3.46 o                         
  -3   5   0       4542.84       4361.16       108.19 o                         
  -2   5   0         95.95         98.79         3.20 o                         
  -1   5   0       4908.63       4900.80        86.10 o                         
   0   5   0        462.60        470.40        11.42 o                         
   1   5   0       6726.50       7002.89       109.85 o                         
   2   5   0         26.82         26.44         1.71 o                         
   3   5   0        202.67        208.07         6.38 o                         
   4   5   0          6.32          7.84         1.57 o                         
   5   5   0        226.91        218.22         4.61 o                         
   6   5   0          0.76          1.60         0.70 o                         
   7   5   0         54.30         54.40         2.34 o                         
   8   5   0          0.35          0.18         0.88 o                         
   9   5   0          6.49          7.00         1.34 o                         
  10   5   0         16.22         16.93         2.79 o                         
  11   5   0         68.04         69.23         4.26 o                         
  12   5   0          3.71          4.96         1.68 o                         
 -10   6   0          3.33          4.07         5.96 o                         
  -9   6   0         14.89         13.99         2.50 o                         
  -8   6   0          1.24         -0.58         1.34 o                         
  -7   6   0          1.98          2.30         1.60 o                         
  -6   6   0         51.16         55.41         2.54 o                         
  -5   6   0          4.33          4.96         1.12 o                         
  -4   6   0         63.89         66.97         3.11 o                         
  -3   6   0         12.91         12.35         1.09 o                         
  -2   6   0       1780.07       1828.62        64.89 o                         
  -1   6   0         20.54         21.96         0.82 o                         
   0   6   0       2800.88       2622.89       101.51 o                         
   1   6   0         93.63         94.65         2.03 o                         
   2   6   0       2707.62       2640.44        54.15 o                         
   3   6   0        340.99        336.51         7.70 o                         
   4   6   0       6785.15       6416.31       248.70 o                         
   5   6   0        129.84        123.33         3.02 o                         
   6   6   0       1439.90       1356.66        28.75 o                         
   7   6   0         14.73         12.31         1.30 o                         
   8   6   0         78.20         69.91         2.96 o                         
   9   6   0          1.41          0.51         1.23 o                         
  10   6   0        147.80        151.01        12.57 o                         
  11   6   0          0.09          1.60         1.67 o                         
  12   6   0          4.09          5.12         1.53 o                         
  -9   7   0        338.89        318.29        15.42 o                         
  -8   7   0          4.02          4.94         1.85 o                         
  -7   7   0         12.00         12.15         2.11 o                         
  -6   7   0          0.55         -0.07         1.13 o                         
  -5   7   0         36.20         31.78         2.47 o                         
  -4   7   0          6.00          3.71         0.91 o                         
  -3   7   0         15.69         16.45         1.34 o                         
  -2   7   0          0.83          1.02         0.64 o                         
  -1   7   0        299.48        283.70         6.75 o                         
   0   7   0          2.97          2.98         0.49 o                         
   1   7   0         62.56         59.78         1.56 o                         
   2   7   0          7.98          8.43         0.75 o                         
   3   7   0          5.51          4.44         1.29 o                         
   4   7   0          0.32          0.90         0.60 o                         
   5   7   0          2.41          5.61         1.75 o                         
   6   7   0         15.31         13.13         1.30 o                         
   7   7   0       1129.73       1077.38        32.49 o                         
   8   7   0         49.92         42.42         3.23 o                         
   9   7   0        686.37        679.62        19.53 o                         
  10   7   0         16.99         19.31         2.62 o                         
  11   7   0        251.29        245.74        15.12 o                         
  12   7   0          1.36         -0.78         1.84 o                         
  -8   8   0        208.61        209.21        11.49 o                         
  -7   8   0        129.20        136.78         5.95 o                         
  -6   8   0        668.76        662.35        21.06 o                         
  -5   8   0         86.98         92.29         4.36 o                         
  -4   8   0        224.06        203.85        10.62 o                         
  -3   8   0         45.06         42.58         2.62 o                         
  -2   8   0        932.10        956.99        25.36 o                         
  -1   8   0        135.06        138.12         4.15 o                         
   0   8   0       1228.96       1261.08        23.08 o                         
   1   8   0        182.39        189.80         3.76 o                         
   2   8   0        322.50        349.46         7.03 o                         
   3   8   0         39.38         39.08         1.64 o                         
   4   8   0        618.21        636.38        14.19 o                         
   5   8   0         10.85         10.36         1.46 o                         
   6   8   0         34.52         34.40         2.77 o                         
   7   8   0          3.57          1.83         1.32 o                         
   8   8   0         39.55         36.79         3.13 o                         
   9   8   0          0.28          0.45         1.50 o                         
  10   8   0         16.40         17.04         2.61 o                         
  11   8   0         19.87         20.97         2.31 o                         
  -7   9   0          1.51          1.16         2.18 o                         
  -6   9   0         34.54         34.72         5.96 o                         
  -5   9   0         60.95         60.08         8.64 o                         
  -4   9   0          2.03          2.72         1.38 o                         
  -3   9   0        251.40        262.04         8.53 o                         
  -2   9   0         21.39         18.56         1.94 o                         
  -1   9   0         70.53         68.37         3.28 o                         
   0   9   0          0.45          0.77         0.80 o                         
   1   9   0        717.00        692.74        28.36 o                         
   2   9   0         33.11         29.58         1.77 o                         
   3   9   0       1501.58       1468.44        45.21 o                         
   4   9   0        256.11        260.97         6.80 o                         
   5   9   0       1820.45       1733.97        42.77 o                         
   6   9   0        141.30        142.43         4.60 o                         
   7   9   0       1929.70       1821.00        47.67 o                         
   8   9   0        125.41        127.38         5.65 o                         
   9   9   0        871.71        838.66        29.03 o                         
  10   9   0         67.12         72.20         4.28 o                         
  11   9   0        279.47        265.88        13.03 o                         
  -6  10   0        737.66        754.08        30.90 o                         
  -5  10   0         19.08         18.59         3.63 o                         
  -4  10   0        286.06        286.78         9.46 o                         
  -3  10   0          1.36          0.56         1.38 o                         
  -2  10   0        278.35        271.80         8.84 o                         
  -1  10   0          0.08          0.57         0.97 o                         
   0  10   0         91.84         99.16         3.55 o                         
   1  10   0         16.62         17.31         1.66 o                         
   2  10   0          2.60          3.53         2.76 o                         
   3  10   0         45.05         40.91         2.31 o                         
   4  10   0          3.29          5.59         1.20 o                         
   5  10   0         35.80         34.86         2.37 o                         
   6  10   0          5.70          6.87         1.36 o                         
   7  10   0         21.87         20.02         1.96 o                         
   8  10   0        355.45        331.07        17.30 o                         
   9  10   0         29.56         23.04         2.34 o                         
  10  10   0        507.61        500.24        15.03 o                         
  -5  11   0        439.02        416.10        18.77 o                         
  -4  11   0         81.51         76.72         6.10 o                         
  -3  11   0        815.38        838.83        23.77 o                         
  -2  11   0        185.46        192.26         9.95 o                         
  -1  11   0        885.83        928.58        20.75 o                         
   0  11   0         91.28         95.24         5.91 o                         
   1  11   0        936.41        947.98        35.32 o                         
   2  11   0         69.29         73.66         3.95 o                         
   3  11   0        317.14        313.54        10.23 o                         
   4  11   0        140.12        143.55         5.30 o                         
   5  11   0        161.62        149.51         4.93 o                         
   6  11   0          0.40         -0.43         1.20 o                         
   7  11   0          3.82          2.34         1.36 o                         
   8  11   0         26.96         23.37         2.30 o                         
   9  11   0        136.64        136.78         8.50 o                         
  10  11   0          3.72          3.29         2.14 o                         
  -4  12   0         12.66          5.81         3.05 o                         
  -3  12   0          0.03          0.29         1.60 o                         
  -2  12   0         38.03         47.57         6.32 o                         
  -1  12   0          0.48          0.38         2.69 o                         
   0  12   0         49.06         54.17         3.00 o                         
   1  12   0         44.16         46.97         3.59 o                         
   2  12   0        315.89        318.74        10.59 o                         
   3  12   0         35.47         30.47         2.97 o                         
   4  12   0        545.37        547.89        16.42 o                         
   5  12   0         48.68         53.22         4.09 o                         
   6  12   0        286.28        287.28         8.05 o                         
   7  12   0        138.08        134.69         4.96 o                         
   8  12   0        637.24        633.52        15.36 o                         
   9  12   0         59.91         59.29         3.84 o                         
  -2  13   0          1.25         -1.80         1.80 o                         
  -1  13   0         33.82         38.77         3.44 o                         
   0  13   0          3.76          2.49         1.82 o                         
   1  13   0         97.86        107.63         5.39 o                         
   2  13   0          1.11          0.36         1.49 o                         
   3  13   0          0.94          3.86         1.74 o                         
   4  13   0          1.99          3.85         2.69 o                         
   5  13   0         54.54         58.08        11.33 o                         
   6  13   0          0.12         -1.16         1.64 o                         
   7  13   0         70.01         63.05         4.62 o                         
   8  13   0          1.34          0.73         2.90 o                         
   0  14   0        254.25        248.89        23.63 o                         
   1  14   0         61.81         62.57         4.55 o                         
   2  14   0        498.81        528.46        16.31 o                         
   3  14   0         93.07         93.21         5.13 o                         
   4  14   0        673.20        698.64        20.65 o                         
   5  14   0        142.56        141.71         9.30 o                         
  -5 -14   1         15.44          8.72         6.25 o                         
  -4 -14   1        308.60        313.02        11.93 o                         
  -3 -14   1         39.82         49.61         4.94 o                         
  -2 -14   1        126.93        133.76         9.16 o                         
  -1 -14   1         71.26         72.81         7.19 o                         
   0 -14   1         33.97         37.84         4.99 o                         
  -7 -13   1          9.04         11.01         2.81 o                         
  -6 -13   1          7.16          3.81         2.00 o                         
  -5 -13   1         33.93         30.37         9.81 o                         
  -4 -13   1         36.14         36.61         3.59 o                         
  -3 -13   1         37.18         39.16         3.47 o                         
  -2 -13   1          0.91          2.21         3.63 o                         
  -1 -13   1        116.22        123.91         8.50 o                         
   0 -13   1         17.58         16.85         2.76 o                         
   1 -13   1         84.91         75.40         4.55 o                         
   2 -13   1        148.37        155.55        14.53 o                         
   3 -13   1        169.72        197.25        14.39 o                         
  -8 -12   1         86.10         74.50         3.98 o                         
  -7 -12   1         25.68         22.95         2.60 o                         
  -6 -12   1         29.89         26.28         2.81 o                         
  -5 -12   1          0.18          0.91         1.34 o                         
  -4 -12   1         15.76         16.94         2.40 o                         
  -3 -12   1          0.79          0.90         1.50 o                         
  -2 -12   1         18.42         18.09         2.44 o                         
  -1 -12   1          0.79          3.14         1.60 o                         
   0 -12   1          5.15          3.11         1.37 o                         
   1 -12   1         60.80         63.65         4.83 o                         
   2 -12   1         10.66         12.04         1.67 o                         
   3 -12   1         47.48         56.43        13.07 o                         
   4 -12   1          7.55          8.29         2.19 o                         
  -9 -11   1        203.28        200.43         6.51 o                         
  -8 -11   1         69.74         65.59         3.60 o                         
  -7 -11   1        605.56        588.96        14.26 o                         
  -6 -11   1         61.73         65.02         3.29 o                         
  -5 -11   1        592.31        567.35        13.56 o                         
  -4 -11   1        158.11        153.12         4.89 o                         
  -3 -11   1       1173.47       1160.24        31.30 o                         
  -2 -11   1         95.32        100.19         4.76 o                         
  -1 -11   1       1015.40       1054.95        23.32 o                         
   0 -11   1         69.76         72.30         3.41 o                         
   1 -11   1        245.70        256.04         7.08 o                         
   2 -11   1         54.35         54.18         4.62 o                         
   3 -11   1        232.56        249.11         8.53 o                         
   4 -11   1          0.94          0.52         1.43 o                         
   5 -11   1          7.02         10.31         3.05 o                         
 -10 -10   1          1.13          3.48         1.72 o                         
  -9 -10   1         24.27         25.30         2.44 o                         
  -8 -10   1        153.29        141.21         5.06 o                         
  -7 -10   1          0.61         -0.32         1.14 o                         
  -6 -10   1          1.51          0.80         1.08 o                         
  -5 -10   1          7.59          8.68         1.40 o                         
  -4 -10   1        217.53        216.55         7.27 o                         
  -3 -10   1         14.57         12.22         1.43 o                         
  -2 -10   1        137.68        141.35         5.54 o                         
  -1 -10   1         30.44         31.59         2.17 o                         
   0 -10   1       1151.53       1185.67        25.71 o                         
   1 -10   1         58.23         62.24         2.90 o                         
   2 -10   1       1327.77       1369.94        36.09 o                         
   3 -10   1        103.71        100.17         4.57 o                         
   4 -10   1        644.90        627.45        18.03 o                         
   5 -10   1        126.32        129.78         5.65 o                         
   6 -10   1        758.31        749.35        21.38 o                         
   7 -10   1        101.24         98.23        11.48 o                         
 -11  -9   1        453.96        424.91        51.31 o                         
 -10  -9   1         95.39         96.77         5.45 o                         
  -9  -9   1        684.86        676.54        16.07 o                         
  -8  -9   1         46.47         43.94         2.88 o                         
  -7  -9   1        581.22        570.98        13.57 o                         
  -6  -9   1          0.21          0.53         1.00 o                         
  -5  -9   1         28.50         30.23         4.45 o                         
  -4  -9   1         10.88         14.26         1.46 o                         
  -3  -9   1          1.71          1.30         0.86 o                         
  -2  -9   1          1.43          1.77         1.14 o                         
  -1  -9   1         28.82         23.46         1.36 o                         
   0  -9   1          0.13          1.26         0.88 o                         
   1  -9   1         97.68         96.22         5.09 o                         
   2  -9   1         51.82         50.64         2.88 o                         
   3  -9   1         33.10         31.17         2.67 o                         
   4  -9   1         32.63         32.32         2.72 o                         
   5  -9   1         65.59         61.28         3.53 o                         
   6  -9   1          2.89          2.28         1.49 o                         
   7  -9   1         62.37         65.06         4.28 o                         
 -11  -8   1          5.63          5.90         1.83 o                         
 -10  -8   1         92.72         92.48         4.05 o                         
  -9  -8   1         13.12         11.91         1.71 o                         
  -8  -8   1         65.59         61.86         3.04 o                         
  -7  -8   1         57.25         52.94         4.64 o                         
  -6  -8   1        588.02        567.17        13.18 o                         
  -5  -8   1         71.30         72.07         2.87 o                         
  -4  -8   1       1430.06       1447.01        30.65 o                         
  -3  -8   1         73.18         78.70         2.78 o                         
  -2  -8   1        139.01        147.16         7.19 o                         
  -1  -8   1          1.27          1.74         0.59 o                         
   0  -8   1        369.20        336.76         7.82 o                         
   1  -8   1         27.46         31.40         2.26 o                         
   2  -8   1        395.04        395.68        11.48 o                         
   3  -8   1         95.05         93.83         3.96 o                         
   4  -8   1         32.75         30.58         2.47 o                         
   5  -8   1          2.43          1.68         1.28 o                         
   6  -8   1         25.50         26.48         2.65 o                         
   7  -8   1         36.31         38.50         3.33 o                         
   8  -8   1          3.09         -0.51         1.75 o                         
 -11  -7   1         18.62         14.94         2.07 o                         
 -10  -7   1         22.41         21.42         2.18 o                         
  -9  -7   1         64.14         62.50         3.80 o                         
  -8  -7   1          0.18         -1.12         1.12 o                         
  -7  -7   1          4.75          6.35         1.53 o                         
  -6  -7   1          1.36          1.83         2.69 o                         
  -5  -7   1        199.70        198.66         8.65 o                         
  -4  -7   1          0.14          0.20         0.56 o                         
  -3  -7   1          2.15          3.35         0.90 o                         
  -2  -7   1          0.33          0.41         0.41 o                         
  -1  -7   1        205.05        239.21         4.44 o                         
   0  -7   1         48.08         51.34         1.54 o                         
   1  -7   1         56.59         76.60         2.90 o                         
   2  -7   1          0.72          1.38         0.82 o                         
   3  -7   1        422.50        430.95        12.20 o                         
   4  -7   1         15.38         15.60         1.74 o                         
   5  -7   1        647.84        645.33        20.63 o                         
   6  -7   1        179.04        188.16         7.34 o                         
   7  -7   1        803.54        735.79        26.25 o                         
   8  -7   1         70.08         65.24         4.01 o                         
   9  -7   1        462.48        476.53        14.72 o                         
 -12  -6   1         78.45         72.56        13.00 o                         
 -11  -6   1          2.26          3.92         1.51 o                         
 -10  -6   1       1116.91       1132.36        31.03 o                         
  -9  -6   1         47.37         38.00         3.18 o                         
  -8  -6   1       1582.83       1547.63        40.71 o                         
  -7  -6   1        119.89        124.42         4.42 o                         
  -6  -6   1       1432.53       1403.24        49.12 o                         
  -5  -6   1         27.55         27.35         3.67 o                         
  -4  -6   1       1227.32       1175.14        43.44 o                         
  -3  -6   1         46.65         44.40         1.45 o                         
  -2  -6   1        342.68        303.52         5.39 o                         
  -1  -6   1          1.40          2.51         0.43 o                         
   0  -6   1        253.07        246.64         5.19 o                         
   1  -6   1         25.69         27.85         1.04 o                         
   2  -6   1          1.37          1.99         0.59 o                         
   3  -6   1          0.01          0.18         0.51 o                         
   4  -6   1          1.44          1.17         0.86 o                         
   5  -6   1         54.50         52.29         2.82 o                         
   6  -6   1          4.11          2.69         1.23 o                         
   7  -6   1         72.14         72.71         7.19 o                         
   8  -6   1         16.68         15.26         2.31 o                         
   9  -6   1          0.67          1.84         1.59 o                         
  10  -6   1        421.84        428.62        16.01 o                         
 -12  -5   1          9.88         14.21         1.89 o                         
 -11  -5   1         10.08          9.93         1.76 o                         
 -10  -5   1         16.61         14.67         2.25 o                         
  -9  -5   1         26.80         30.44         2.88 o                         
  -8  -5   1          0.69          0.82         0.92 o                         
  -7  -5   1        265.16        256.23         6.57 o                         
  -6  -5   1         78.55         76.23         3.89 o                         
  -5  -5   1       2449.94       2443.87        50.41 o                         
  -4  -5   1        253.64        236.09         5.65 o                         
  -3  -5   1       6738.12       6635.04       134.67 o                         
  -2  -5   1        102.66        102.60         2.36 o                         
  -1  -5   1       4684.82       4652.11        73.17 o                         
   0  -5   1        118.47        121.59         2.59 o                         
   1  -5   1       4280.86       4275.72        75.22 o                         
   2  -5   1         41.04         41.08         1.51 o                         
   3  -5   1       2567.50       2462.51        67.58 o                         
   4  -5   1          8.49          7.33         0.89 o                         
   5  -5   1        177.70        169.06         5.87 o                         
   6  -5   1         12.66         11.30         1.25 o                         
   7  -5   1        128.61        124.05        13.37 o                         
   8  -5   1          1.40          2.20         1.38 o                         
   9  -5   1          1.02          2.18         1.54 o                         
  10  -5   1         75.70         72.83         5.09 o                         
 -12  -4   1        270.88        262.83         7.89 o                         
 -11  -4   1          2.05          2.85         1.25 o                         
 -10  -4   1        139.36        139.02         5.96 o                         
  -9  -4   1          9.14          7.74         1.52 o                         
  -8  -4   1          2.42          3.13         0.95 o                         
  -7  -4   1          5.26          4.72         1.22 o                         
  -6  -4   1        146.35        133.00         3.97 o                         
  -5  -4   1         12.97         12.38         1.02 o                         
  -4  -4   1       1162.51       1160.80        22.56 o                         
  -3  -4   1          2.48          3.62         0.51 o                         
  -2  -4   1          7.96         11.13         0.72 o                         
  -1  -4   1         38.76         44.22         1.07 o                         
   0  -4   1       3211.55       3331.00        58.54 o                         
   1  -4   1          4.95          5.13         0.50 o                         
   2  -4   1        224.00        232.27         5.32 o                         
   3  -4   1          1.11          0.41         0.44 o                         
   4  -4   1       1243.10       1247.33        26.10 o                         
   5  -4   1         20.83         17.86         1.31 o                         
   6  -4   1       1449.15       1393.96        29.53 o                         
   7  -4   1         32.46         29.57         2.04 o                         
   8  -4   1        262.31        252.26         7.66 o                         
   9  -4   1         53.09         46.44         3.59 o                         
  10  -4   1        437.23        436.43        15.43 o                         
  11  -4   1         68.92         64.58         4.67 o                         
 -12  -3   1         16.40         18.76         3.27 o                         
 -11  -3   1        151.28        154.59         4.60 o                         
 -10  -3   1          4.03          2.69         1.49 o                         
  -9  -3   1       1018.19       1041.21        27.84 o                         
  -8  -3   1          1.50          2.99         0.95 o                         
  -7  -3   1        952.13        904.08        19.77 o                         
  -6  -3   1          7.19          8.54         0.78 o                         
  -5  -3   1        738.95        765.63        14.08 o                         
  -4  -3   1          4.14          4.50         0.30 o                         
  -3  -3   1       1166.15       1081.00        27.23 o                         
  -2  -3   1         18.86         22.23         0.92 o                         
  -1  -3   1       3309.44       3587.08        56.34 o                         
   0  -3   1         58.81         64.48         1.41 o                         
   1  -3   1        543.88        579.55        24.56 o                         
   2  -3   1          0.49          1.09         0.36 o                         
   3  -3   1        819.23        806.86        27.68 o                         
   4  -3   1          0.55          0.73         0.47 o                         
   5  -3   1        192.04        186.70         4.76 o                         
   6  -3   1         70.57         68.15         2.84 o                         
   7  -3   1          5.01          7.36         2.18 o                         
   8  -3   1         32.69         32.87         2.20 o                         
   9  -3   1         37.35         32.86         3.04 o                         
  10  -3   1          6.73          3.20         2.61 o                         
  11  -3   1          6.10          3.86         1.88 o                         
 -12  -2   1         23.93         19.48         4.36 o                         
 -11  -2   1         13.27         12.62         2.10 o                         
 -10  -2   1         23.92         21.51         1.80 o                         
  -9  -2   1         74.25         72.62         2.70 o                         
  -8  -2   1        204.78        215.83         5.90 o                         
  -7  -2   1         28.58         25.01         1.67 o                         
  -6  -2   1        387.96        378.53         8.74 o                         
  -5  -2   1          2.04          2.11         0.72 o                         
  -4  -2   1        227.27        210.83         6.15 o                         
  -3  -2   1         27.99         26.74         0.84 o                         
  -2  -2   1        796.42        795.25        14.17 o                         
  -1  -2   1          7.68          9.75         0.44 o                         
   0  -2   1      10288.51      10253.88       272.05 o                         
   1  -2   1         28.23         32.03         0.72 o                         
   2  -2   1        322.39        244.21         4.63 o                         
   3  -2   1          1.23          1.51         0.34 o                         
   4  -2   1       1149.56       1109.64        20.04 o                         
   5  -2   1          3.47          4.67         0.70 o                         
   6  -2   1       2087.88       2045.99        42.51 o                         
   7  -2   1          6.69          7.82         1.62 o                         
   8  -2   1        233.02        219.04        12.20 o                         
   9  -2   1         21.93         22.26         1.96 o                         
  10  -2   1         44.04         43.17         2.87 o                         
  11  -2   1         44.96         51.57         4.21 o                         
  12  -2   1          1.67          2.90         3.78 o                         
 -12  -1   1          9.62          5.32         4.65 o                         
 -11  -1   1        159.36        155.78         5.45 o                         
 -10  -1   1          6.17          5.65         1.20 o                         
  -9  -1   1       1170.06       1216.58        22.98 o                         
  -8  -1   1          3.85          2.66         1.12 o                         
  -7  -1   1        600.71        620.81        13.89 o                         
  -6  -1   1        122.27        118.62         3.44 o                         
  -5  -1   1         34.72         29.68         1.37 o                         
  -4  -1   1        103.15         99.48         2.66 o                         
  -3  -1   1        497.60        532.59        13.85 o                         
  -2  -1   1         33.01         33.98         1.24 o                         
  -1  -1   1        536.50        506.83        10.43 o                         
   0  -1   1          4.10          4.52         0.24 o                         
   1  -1   1          3.02          6.01         0.83 o                         
   2  -1   1          0.48          1.67         0.29 o                         
   3  -1   1       3319.88       3263.45        51.36 o                         
   4  -1   1         23.19         22.73         0.80 o                         
   5  -1   1        830.28        851.74        21.18 o                         
   6  -1   1          1.00          1.12         0.56 o                         
   7  -1   1       1178.43       1155.08        26.38 o                         
   8  -1   1          0.04          0.26         0.88 o                         
   9  -1   1       1465.82       1499.86        32.28 o                         
  10  -1   1         13.31         11.11         1.76 o                         
  11  -1   1       1051.95       1092.75        24.64 o                         
  12  -1   1          5.39          3.65         2.13 o                         
 -12   0   1        172.77        168.66         7.54 o                         
 -11   0   1          0.15          0.31         1.45 o                         
 -10   0   1        428.12        435.89        11.06 o                         
  -9   0   1         17.57         18.41         1.93 o                         
  -8   0   1        526.53        524.77        10.61 o                         
  -7   0   1          5.72          5.82         0.87 o                         
  -6   0   1       5039.44       5201.40        91.88 o                         
  -5   0   1          2.74          3.39         0.64 o                         
  -4   0   1       9225.95       9218.29       200.45 o                         
  -3   0   1         32.72         34.65         1.20 o                         
  -2   0   1       5987.33       5873.79       134.60 o                         
  -1   0   1         26.52         30.08         0.81 o                         
   1   0   1          0.31          0.15         0.10 o                         
   2   0   1        112.16        101.46         2.72 o                         
   3   0   1          4.55          4.82         0.38 o                         
   4   0   1         37.54         42.57         1.10 o                         
   5   0   1          6.74          7.69         0.94 o                         
   6   0   1         34.53         33.83         2.72 o                         
   7   0   1          5.35          3.18         0.75 o                         
   8   0   1         17.32         18.35         1.39 o                         
   9   0   1         16.14         15.08         1.48 o                         
  10   0   1          2.42          3.45         1.33 o                         
  11   0   1         31.62         27.54         2.45 o                         
  12   0   1         11.79         14.69         2.56 o                         
 -11   1   1         69.31         73.85         3.80 o                         
 -10   1   1         24.42         23.11         2.24 o                         
  -9   1   1         16.88         17.76         1.86 o                         
  -8   1   1         12.69         12.72         1.50 o                         
  -7   1   1         42.33         44.62         2.15 o                         
  -6   1   1         64.97         64.26         2.05 o                         
  -5   1   1        112.29        112.36         3.86 o                         
  -4   1   1         80.79         83.50         2.07 o                         
  -3   1   1       1212.17       1253.36        22.40 o                         
  -2   1   1          0.00          0.12         0.23 o                         
  -1   1   1       7978.94       7848.24       137.37 o                         
   0   1   1         37.91         41.94         1.38 o                         
   1   1   1      12894.11      11621.52       653.22 o                         
   2   1   1          1.14          3.51         0.29 o                         
   3   1   1       2339.76       2261.04        39.90 o                         
   4   1   1          0.01          0.31         0.25 o                         
   5   1   1        727.61        725.97        14.26 o                         
   6   1   1          3.01          2.78         0.50 o                         
   7   1   1        529.79        502.42         9.95 o                         
   8   1   1          1.46          0.90         1.24 o                         
   9   1   1          2.29          4.03         1.01 o                         
  10   1   1          0.06         -0.91         0.91 o                         
  11   1   1          3.58          1.63         1.35 o                         
  12   1   1          0.22         -0.18         2.39 o                         
 -11   2   1          3.81          4.01         1.62 o                         
 -10   2   1        270.14        268.10         7.72 o                         
  -9   2   1         10.67          9.88         1.61 o                         
  -8   2   1        101.92        101.86         3.69 o                         
  -7   2   1          5.79          5.97         1.09 o                         
  -6   2   1         53.17         48.88         2.25 o                         
  -5   2   1          0.26          0.45         0.55 o                         
  -4   2   1        143.45        149.98         3.83 o                         
  -3   2   1         18.14         18.33         0.98 o                         
  -2   2   1        853.86        869.96        18.04 o                         
  -1   2   1        230.25        237.30         5.13 o                         
   0   2   1       4044.17       3958.71       178.83 o                         
   1   2   1         41.39         43.16         1.00 o                         
   2   2   1        108.38         95.32         1.98 o                         
   3   2   1         28.77         30.78         0.80 o                         
   4   2   1       2899.81       3036.54        53.60 o                         
   5   2   1          4.87          3.79         0.48 o                         
   6   2   1        148.73        174.67         3.79 o                         
   7   2   1          5.47          3.77         0.83 o                         
   8   2   1        309.35        327.29         7.11 o                         
   9   2   1          2.05          2.04         0.97 o                         
  10   2   1        778.12        771.32        15.40 o                         
  11   2   1          3.80          2.53         1.19 o                         
  12   2   1        142.28        152.76         9.87 o                         
 -11   3   1         63.12         63.97         4.72 o                         
 -10   3   1          1.56          2.45         1.48 o                         
  -9   3   1        217.82        217.87         6.49 o                         
  -8   3   1          3.37          4.17         1.13 o                         
  -7   3   1        310.78        322.27         8.12 o                         
  -6   3   1         20.11         20.73         1.56 o                         
  -5   3   1       1646.27       1582.07        33.11 o                         
  -4   3   1         88.21         88.07         2.66 o                         
  -3   3   1       2502.33       2483.07        50.84 o                         
  -2   3   1         68.77         68.44         2.16 o                         
  -1   3   1       1625.81       1459.85        61.74 o                         
   0   3   1         75.13         73.45         1.87 o                         
   1   3   1       6142.28       6134.41        96.11 o                         
   2   3   1          3.86          5.32         0.39 o                         
   3   3   1         37.61         21.91         1.70 o                         
   4   3   1          3.52          2.86         0.43 o                         
   5   3   1          4.16          2.02         0.50 o                         
   6   3   1         31.86         31.49         1.39 o                         
   7   3   1        652.25        605.42        13.59 o                         
   8   3   1         28.65         28.54         1.94 o                         
   9   3   1         16.50         19.60         2.77 o                         
  10   3   1         38.97         38.21         2.30 o                         
  11   3   1          5.64          5.48         1.34 o                         
  12   3   1          8.35          8.86         1.72 o                         
 -10   4   1          9.51          5.94         2.00 o                         
  -9   4   1         32.40         29.43         2.42 o                         
  -8   4   1         85.68         80.59         3.41 o                         
  -7   4   1         25.78         23.45         2.48 o                         
  -6   4   1         59.67         58.74         2.48 o                         
  -5   4   1        152.45        145.68         4.11 o                         
  -4   4   1        101.74         96.90         2.91 o                         
  -3   4   1         73.75         68.16         2.15 o                         
  -2   4   1       1032.59       1047.35        21.88 o                         
  -1   4   1          0.08          0.70         0.38 o                         
   0   4   1       1986.35       1908.08        46.54 o                         
   1   4   1         21.56         23.05         0.83 o                         
   2   4   1       2450.17       2377.41        41.99 o                         
   3   4   1         92.05         92.38         2.12 o                         
   4   4   1       9423.73       9388.56       164.73 o                         
   5   4   1         37.68         37.17         1.30 o                         
   6   4   1       2214.17       2216.13        46.37 o                         
   7   4   1         26.56         23.03         2.17 o                         
   8   4   1        778.69        788.09        17.55 o                         
   9   4   1         15.61         15.07         2.09 o                         
  10   4   1       1022.53       1052.34        23.43 o                         
  11   4   1         18.86         17.69         1.78 o                         
  12   4   1        104.50        115.01         4.68 o                         
 -10   5   1         14.92         13.94         3.63 o                         
  -9   5   1        852.64        847.58        23.82 o                         
  -8   5   1          2.82          1.99         1.48 o                         
  -7   5   1        417.06        432.56        10.56 o                         
  -6   5   1          0.17         -0.41         0.83 o                         
  -5   5   1       1384.30       1293.86        51.75 o                         
  -4   5   1         27.43         25.20         1.54 o                         
  -3   5   1        902.80        840.64        17.93 o                         
  -2   5   1         39.33         43.72         1.62 o                         
  -1   5   1        504.56        497.13        14.99 o                         
   0   5   1        233.16        230.60         6.66 o                         
   1   5   1         39.91         40.48         1.22 o                         
   2   5   1         70.25         71.88         1.85 o                         
   3   5   1        267.85        301.81         5.85 o                         
   4   5   1          0.71          0.87         0.41 o                         
   5   5   1         55.61         54.90         1.91 o                         
   6   5   1          2.55          3.85         0.63 o                         
   7   5   1        783.58        824.71        18.09 o                         
   8   5   1         16.42         15.70         2.05 o                         
   9   5   1        447.32        469.05        12.71 o                         
  10   5   1         14.07         15.27         1.89 o                         
  11   5   1        319.14        325.64        12.01 o                         
  12   5   1          3.02          2.93         1.99 o                         
  -9   6   1          2.47          4.65         2.76 o                         
  -8   6   1        136.89        133.87         7.27 o                         
  -7   6   1         10.80          6.99         1.36 o                         
  -6   6   1        744.92        748.43        19.12 o                         
  -5   6   1          1.96          1.95         0.89 o                         
  -4   6   1        552.88        528.16        14.02 o                         
  -3   6   1         16.86         14.88         1.76 o                         
  -2   6   1       3195.42       3093.68        63.38 o                         
  -1   6   1        267.54        278.39         6.52 o                         
   0   6   1       3370.88       3457.86        61.00 o                         
   1   6   1        164.00        165.32         3.58 o                         
   2   6   1        217.29        228.97         4.67 o                         
   3   6   1         12.86         12.21         0.71 o                         
   4   6   1         26.29         25.09         1.41 o                         
   5   6   1         16.46         14.80         1.00 o                         
   6   6   1        213.70        216.37         4.77 o                         
   7   6   1          1.87          3.15         0.89 o                         
   8   6   1        262.26        261.19         6.94 o                         
   9   6   1          2.74          1.44         1.08 o                         
  10   6   1         50.47         49.61         4.36 o                         
  11   6   1          7.51          9.51         2.10 o                         
  12   6   1          5.52          2.87         1.59 o                         
  -9   7   1          2.96         -1.02         2.61 o                         
  -8   7   1         10.21          8.42         3.05 o                         
  -7   7   1        167.45        149.11         6.05 o                         
  -6   7   1         43.83         35.59         2.91 o                         
  -5   7   1         30.24         25.26         1.87 o                         
  -4   7   1         25.67         24.35         1.73 o                         
  -3   7   1          4.32          8.17         2.40 o                         
  -2   7   1         31.84         31.25         1.71 o                         
  -1   7   1          4.93          5.43         0.83 o                         
   0   7   1         59.66         61.71         1.87 o                         
   1   7   1        758.57        747.53        14.46 o                         
   2   7   1         52.74         46.69         1.51 o                         
   3   7   1       1766.15       1674.32        34.91 o                         
   4   7   1        258.14        245.28         6.13 o                         
   5   7   1       1647.91       1621.22        29.44 o                         
   6   7   1         18.94         17.29         1.74 o                         
   7   7   1        737.65        711.68        16.03 o                         
   8   7   1          3.32          3.10         1.11 o                         
   9   7   1        222.66        211.43         7.92 o                         
  10   7   1          3.20          3.99         1.84 o                         
  11   7   1        180.60        186.77         7.60 o                         
  12   7   1          0.13          0.07         1.53 o                         
  -8   8   1        257.39        253.61        13.09 o                         
  -7   8   1         13.16          9.30         2.91 o                         
  -6   8   1        346.45        330.41        15.42 o                         
  -5   8   1         36.34         37.87         2.97 o                         
  -4   8   1        128.75        127.63        17.95 o                         
  -3   8   1          4.89          5.07         1.01 o                         
  -2   8   1        257.88        262.79         6.63 o                         
  -1   8   1          0.75          1.72         0.76 o                         
   0   8   1         76.95         82.34         2.37 o                         
   1   8   1          2.68          3.64         0.55 o                         
   2   8   1         12.96         14.44         1.47 o                         
   3   8   1         99.44        100.09         4.24 o                         
   4   8   1          2.39          1.83         0.77 o                         
   5   8   1          7.87          6.87         0.86 o                         
   6   8   1         18.24         16.58         2.21 o                         
   7   8   1         53.43         52.97         2.50 o                         
   8   8   1        461.62        444.07        10.87 o                         
   9   8   1         13.27         10.74         2.05 o                         
  10   8   1        187.81        179.53         7.25 o                         
  11   8   1          9.12          7.02         2.05 o                         
  -7   9   1         87.72         87.76         7.12 o                         
  -6   9   1          3.82          2.47         2.32 o                         
  -5   9   1        352.17        390.22        17.46 o                         
  -4   9   1          0.48          0.32         1.26 o                         
  -3   9   1        486.76        495.18        14.31 o                         
  -2   9   1         73.97         70.07         3.37 o                         
  -1   9   1       1170.03       1200.71        25.75 o                         
   0   9   1        135.82        138.44         4.07 o                         
   1   9   1       2049.71       2147.11        34.57 o                         
   2   9   1        139.17        142.25         3.50 o                         
   3   9   1       1171.18       1188.30        21.94 o                         
   4   9   1        154.07        146.41         4.38 o                         
   5   9   1       1135.38       1114.36        24.19 o                         
   6   9   1          5.12          3.17         1.08 o                         
   7   9   1        119.66        104.23         5.38 o                         
   8   9   1          0.08          0.09         1.32 o                         
   9   9   1         12.48          9.73         5.37 o                         
  10   9   1         10.51         10.95         2.25 o                         
  11   9   1         64.93         59.13         6.03 o                         
  -6  10   1         14.24         14.09         3.78 o                         
  -5  10   1         13.12          8.28         2.76 o                         
  -4  10   1          1.04          2.03         2.32 o                         
  -3  10   1          9.35          5.96         2.47 o                         
  -2  10   1          3.33          4.81         1.17 o                         
  -1  10   1         85.19         80.13         3.12 o                         
   0  10   1         86.93         85.23         3.21 o                         
   1  10   1         22.89         22.94         1.79 o                         
   2  10   1         90.00         78.98         4.58 o                         
   3  10   1          7.04          7.08         1.53 o                         
   4  10   1        551.03        542.73        12.67 o                         
   5  10   1         78.20         74.07         3.11 o                         
   6  10   1        489.75        442.97        16.71 o                         
   7  10   1        142.09        134.50         5.80 o                         
   8  10   1       1269.02       1228.72        33.38 o                         
   9  10   1         63.18         69.96         4.37 o                         
  10  10   1        436.39        428.60        11.25 o                         
  11  10   1         17.20         14.29         2.62 o                         
  -5  11   1        500.14        486.97        21.55 o                         
  -4  11   1          5.36          4.79         3.05 o                         
  -3  11   1        107.72        105.29         7.27 o                         
  -2  11   1         11.55         15.47         2.76 o                         
  -1  11   1         65.61         67.23         3.13 o                         
   0  11   1         14.92         14.01         1.77 o                         
   1  11   1          7.37         10.37         4.65 o                         
   2  11   1         21.75         19.02         2.31 o                         
   3  11   1        439.05        449.51        28.10 o                         
   4  11   1        114.94        123.46         5.39 o                         
   5  11   1        149.47        151.71         5.11 o                         
   6  11   1         53.83         44.28         3.40 o                         
   7  11   1         36.40         34.89         2.59 o                         
   8  11   1          0.09          0.37         1.22 o                         
   9  11   1         13.82         12.93         2.19 o                         
  10  11   1          9.32         11.66         2.14 o                         
  -4  12   1        110.73        109.57         8.43 o                         
  -3  12   1         30.37         29.34         4.50 o                         
  -2  12   1        561.98        589.32        14.18 o                         
  -1  12   1         36.43         38.64         3.44 o                         
   0  12   1        288.95        293.78         9.92 o                         
   1  12   1         54.12         49.69         3.75 o                         
   2  12   1        589.18        612.14        30.15 o                         
   3  12   1        137.93        144.16         8.21 o                         
   4  12   1        542.41        547.76        16.42 o                         
   5  12   1         97.32         93.98         5.03 o                         
   6  12   1         31.77         28.47         2.43 o                         
   7  12   1          1.46          3.33         1.37 o                         
   8  12   1         16.31         17.41         2.15 o                         
   9  12   1          8.93          4.66         2.50 o                         
  -2  13   1         13.00         15.25         3.78 o                         
  -1  13   1         37.49         40.24         4.29 o                         
   0  13   1          6.32          6.88         2.10 o                         
   1  13   1        174.69        174.40         7.14 o                         
   2  13   1          0.19         -0.56         2.54 o                         
   3  13   1         75.78         76.95         4.57 o                         
   4  13   1          0.31         -0.65         2.18 o                         
   5  13   1        302.85        300.20        10.54 o                         
   6  13   1         32.87         34.70         6.83 o                         
   7  13   1        442.33        424.79        13.84 o                         
   8  13   1        154.91        156.05         7.70 o                         
   0  14   1        150.00        138.51        10.90 o                         
   1  14   1         16.84         19.56         6.10 o                         
   2  14   1        188.13        191.97         7.81 o                         
   3  14   1          1.08          0.29         1.85 o                         
   4  14   1         82.41         76.96         5.13 o                         
   5  14   1          2.95          3.90         2.31 o                         
   6  14   1          6.20          1.60         3.92 o                         
  -3 -14   2          0.19          4.66         2.30 o                         
  -2 -14   2         10.71          9.14         2.58 o                         
  -1 -14   2          0.72         -1.44         2.54 o                         
  -7 -13   2        204.59        194.81        11.63 o                         
  -6 -13   2         10.17         10.98         2.58 o                         
  -5 -13   2        101.09         94.59         5.11 o                         
  -4 -13   2         81.46         87.80         4.84 o                         
  -3 -13   2        350.49        375.54        12.27 o                         
  -2 -13   2        128.29        132.85         6.02 o                         
  -1 -13   2        260.68        271.60         9.55 o                         
   0 -13   2        122.53        132.48         5.96 o                         
   1 -13   2         49.17         46.17         3.10 o                         
   2 -13   2         46.16         48.55         3.10 o                         
  -8 -12   2          3.30          3.72         1.86 o                         
  -7 -12   2         33.46         31.39         2.71 o                         
  -6 -12   2         32.45         33.73         2.67 o                         
  -5 -12   2         10.46          8.99         2.22 o                         
  -4 -12   2         40.17         40.93         6.54 o                         
  -3 -12   2          1.26          2.19         1.63 o                         
  -2 -12   2          5.46          3.51         1.67 o                         
  -1 -12   2          0.43          2.98         1.60 o                         
   0 -12   2        197.54        208.47         6.33 o                         
   1 -12   2         57.25         54.27         3.92 o                         
   2 -12   2        314.06        320.58         8.67 o                         
   3 -12   2        182.59        197.56         6.15 o                         
   4 -12   2        252.14        263.92        11.78 o                         
  -9 -11   2        629.53        597.31        14.71 o                         
  -8 -11   2         87.70         82.33         3.87 o                         
  -7 -11   2        999.04        982.83        27.34 o                         
  -6 -11   2        109.12        111.83         4.31 o                         
  -5 -11   2        353.05        337.41         8.94 o                         
  -4 -11   2        106.60        111.21         4.36 o                         
  -3 -11   2        517.51        524.40        12.51 o                         
  -2 -11   2         64.30         62.36         3.56 o                         
  -1 -11   2        202.10        209.52         6.14 o                         
   0 -11   2          2.72          2.93         1.15 o                         
   1 -11   2         15.01         12.97         1.65 o                         
   2 -11   2         80.15         77.04         3.43 o                         
   3 -11   2          9.37          9.88         1.80 o                         
   4 -11   2         18.22         17.91         2.41 o                         
   5 -11   2         17.26         14.01         2.21 o                         
   6 -11   2          8.06          9.01         5.08 o                         
 -10 -10   2        131.60        128.24        12.28 o                         
  -9 -10   2         33.98         29.35         2.58 o                         
  -8 -10   2        118.21        108.10         5.00 o                         
  -7 -10   2         79.04         73.42         3.46 o                         
  -6 -10   2        607.95        608.36        14.40 o                         
  -5 -10   2         87.55         78.49         3.30 o                         
  -4 -10   2       1571.86       1596.38        34.10 o                         
  -3 -10   2        243.51        260.67        11.67 o                         
  -2 -10   2       1227.55       1250.10        26.89 o                         
  -1 -10   2        204.86        224.41         6.23 o                         
   0 -10   2       1688.55       1759.08        37.34 o                         
   1 -10   2        282.41        292.23         9.30 o                         
   2 -10   2        876.43        884.15        24.09 o                         
   3 -10   2        219.90        216.09        15.41 o                         
   4 -10   2        152.04        139.93         5.75 o                         
   5 -10   2          0.16          0.22         1.43 o                         
   6 -10   2         25.33         27.76         3.03 o                         
   7 -10   2         10.71         10.15         2.44 o                         
 -10  -9   2          1.68          0.74         1.41 o                         
  -9  -9   2         29.22         27.31         2.42 o                         
  -8  -9   2         16.67         13.93         1.92 o                         
  -7  -9   2          1.54          1.08         1.10 o                         
  -6  -9   2          6.38          5.35         1.29 o                         
  -5  -9   2         41.62         44.16         2.46 o                         
  -4  -9   2          2.86          3.38         1.02 o                         
  -3  -9   2          2.00          1.18         0.88 o                         
  -2  -9   2          1.40          0.85         0.76 o                         
  -1  -9   2         63.98         69.39         2.29 o                         
   0  -9   2         27.32         28.58         1.90 o                         
   1  -9   2        209.74        226.47         7.39 o                         
   2  -9   2         11.88         13.93         1.84 o                         
   3  -9   2        593.56        627.10        17.62 o                         
   4  -9   2        107.37        106.63         6.39 o                         
   5  -9   2        431.44        400.68        12.30 o                         
   6  -9   2        293.57        297.79         9.92 o                         
   7  -9   2        398.87        377.19        19.43 o                         
   8  -9   2         94.30         91.60         5.72 o                         
 -11  -8   2         11.33          8.66         2.05 o                         
 -10  -8   2        815.24        804.19        18.74 o                         
  -9  -8   2         63.12         59.23         3.29 o                         
  -8  -8   2        698.16        683.87        15.93 o                         
  -7  -8   2         33.82         29.80         2.25 o                         
  -6  -8   2        377.22        359.53         9.02 o                         
  -5  -8   2          0.95          1.12         1.50 o                         
  -4  -8   2        212.46        203.25         5.51 o                         
  -3  -8   2         74.23         73.73         3.14 o                         
  -2  -8   2        196.17        175.58         4.14 o                         
  -1  -8   2         53.02         48.48         1.87 o                         
   0  -8   2        151.58        147.46         4.04 o                         
   1  -8   2          0.08         -0.35         0.80 o                         
   2  -8   2          9.38         14.71         5.45 o                         
   3  -8   2          2.81          2.65         1.12 o                         
   4  -8   2         11.39         12.40         2.47 o                         
   5  -8   2         48.74         43.64         3.12 o                         
   6  -8   2         20.51         16.71         2.26 o                         
   7  -8   2         18.73         19.63         2.47 o                         
   8  -8   2          5.51          3.39         3.49 o                         
   9  -8   2         16.59         18.59         4.65 o                         
 -11  -7   2          3.01          2.49         1.68 o                         
 -10  -7   2         26.25         22.90         2.82 o                         
  -9  -7   2          9.67         10.09         1.76 o                         
  -8  -7   2          4.52          4.33         1.22 o                         
  -7  -7   2        181.40        164.74         5.01 o                         
  -6  -7   2         94.33         86.08         3.21 o                         
  -5  -7   2        798.25        771.83        17.08 o                         
  -4  -7   2         85.53         88.36         4.15 o                         
  -3  -7   2       1427.26       1457.36        31.23 o                         
  -2  -7   2         13.15         14.57         1.06 o                         
  -1  -7   2        744.49        788.99        14.75 o                         
   0  -7   2        192.80        194.21         9.14 o                         
   1  -7   2       2474.11       2517.77       109.55 o                         
   2  -7   2        334.99        354.53        10.24 o                         
   3  -7   2       2675.81       2666.92        91.47 o                         
   4  -7   2        177.60        165.99         5.75 o                         
   5  -7   2        595.56        591.85        16.59 o                         
   6  -7   2         37.88         35.91         2.82 o                         
   7  -7   2        535.95        533.72        26.00 o                         
   8  -7   2          0.64          2.45         1.74 o                         
   9  -7   2        120.25        124.91         5.81 o                         
 -11  -6   2         19.38         17.83         2.17 o                         
 -10  -6   2        426.55        428.39        10.95 o                         
  -9  -6   2         76.18         68.90         3.24 o                         
  -8  -6   2        214.74        217.00        10.71 o                         
  -7  -6   2         52.47         50.81         2.48 o                         
  -6  -6   2        304.43        277.91         7.06 o                         
  -5  -6   2          5.20          4.72         0.96 o                         
  -4  -6   2          2.20          1.89         1.37 o                         
  -3  -6   2         60.45         56.94         2.39 o                         
  -2  -6   2        229.69        230.78         4.34 o                         
  -1  -6   2         43.50         45.15         1.52 o                         
   0  -6   2        679.74        695.62        27.28 o                         
   1  -6   2          0.47          0.02         0.44 o                         
   2  -6   2          5.71          5.59         1.25 o                         
   3  -6   2          0.10         -0.64         0.66 o                         
   4  -6   2        852.96        822.43        21.89 o                         
   5  -6   2         93.50         88.78         4.51 o                         
   6  -6   2       1758.58       1720.19        62.40 o                         
   7  -6   2        177.27        184.83         6.84 o                         
   8  -6   2        788.88        815.03        75.46 o                         
   9  -6   2         89.57         92.03         4.88 o                         
  10  -6   2        885.83        908.42        25.73 o                         
 -11  -5   2        220.92        228.06         6.97 o                         
 -10  -5   2         19.84         22.36         2.21 o                         
  -9  -5   2       2006.65       2025.99        52.76 o                         
  -8  -5   2         35.96         30.05         2.83 o                         
  -7  -5   2       2171.15       2100.61        53.93 o                         
  -6  -5   2        168.69        163.83         5.71 o                         
  -5  -5   2       2588.01       2680.93        55.17 o                         
  -4  -5   2        113.71        108.14         2.66 o                         
  -3  -5   2       4888.00       4783.39        84.29 o                         
  -2  -5   2         73.61         72.28         1.64 o                         
  -1  -5   2        490.12        473.79        11.15 o                         
   0  -5   2         82.50         77.62         2.48 o                         
   1  -5   2        454.76        427.13        12.57 o                         
   2  -5   2         44.71         44.77         1.64 o                         
   3  -5   2        257.36        254.47         5.99 o                         
   4  -5   2          0.02          0.48         0.55 o                         
   5  -5   2        453.13        452.86        12.77 o                         
   6  -5   2         90.06         92.69         4.06 o                         
   7  -5   2         47.08         47.14         3.20 o                         
   8  -5   2         19.00         17.26         2.25 o                         
   9  -5   2         29.93         29.41         3.41 o                         
  10  -5   2          4.14          1.75         1.80 o                         
 -12  -4   2         18.13         20.48         5.08 o                         
 -11  -4   2          0.16          1.79         1.49 o                         
 -10  -4   2        160.62        170.29         5.48 o                         
  -9  -4   2         16.17         14.03         1.67 o                         
  -8  -4   2        344.70        345.00         8.82 o                         
  -7  -4   2          2.97          2.63         0.85 o                         
  -6  -4   2        541.79        516.32        11.64 o                         
  -5  -4   2         21.55         20.97         3.20 o                         
  -4  -4   2        936.64        936.44        19.74 o                         
  -3  -4   2        169.40        172.19         3.65 o                         
  -2  -4   2       2101.84       2091.00        37.05 o                         
  -1  -4   2        101.52        103.05         2.65 o                         
   0  -4   2       6434.33       6484.19       131.40 o                         
   1  -4   2        198.28        187.43         8.72 o                         
   2  -4   2       1340.34       1305.97        35.40 o                         
   3  -4   2        107.31        112.25         2.96 o                         
   4  -4   2       1582.11       1546.69        32.14 o                         
   5  -4   2        155.17        157.25         4.68 o                         
   6  -4   2        971.33        935.76        20.22 o                         
   7  -4   2        134.69        130.85         7.20 o                         
   8  -4   2         26.56         20.85         2.31 o                         
   9  -4   2          0.10          0.36         1.34 o                         
  10  -4   2          1.92          3.77         1.84 o                         
  11  -4   2         15.85         16.32         2.81 o                         
 -12  -3   2          0.66          1.58         4.07 o                         
 -11  -3   2        229.54        227.62         7.01 o                         
 -10  -3   2          2.29          0.71         1.09 o                         
  -9  -3   2        816.96        828.51        18.61 o                         
  -8  -3   2          4.22          3.79         1.02 o                         
  -7  -3   2         36.92         45.92         4.56 o                         
  -6  -3   2         11.41          9.83         1.31 o                         
  -5  -3   2        531.17        504.56         9.53 o                         
  -4  -3   2          5.15          5.89         0.88 o                         
  -3  -3   2        148.11        172.31         3.44 o                         
  -2  -3   2         23.32         26.62         0.77 o                         
  -1  -3   2        163.42        200.57         3.85 o                         
   0  -3   2        107.75        120.00         2.18 o                         
   1  -3   2        581.38        661.86        11.98 o                         
   2  -3   2          0.03          0.30         0.23 o                         
   3  -3   2       1042.63       1032.64        22.06 o                         
   4  -3   2          8.80          8.69         0.80 o                         
   5  -3   2        401.39        378.15         9.40 o                         
   6  -3   2          4.77          5.36         1.33 o                         
   7  -3   2        793.11        757.70        16.77 o                         
   8  -3   2         46.31         47.96         2.40 o                         
   9  -3   2        731.06        752.64        21.50 o                         
  10  -3   2        144.80        147.25         6.27 o                         
  11  -3   2        595.97        611.19        18.38 o                         
 -12  -2   2        108.72        111.15         6.96 o                         
 -11  -2   2          4.33          4.94         1.95 o                         
 -10  -2   2        343.69        323.38        14.86 o                         
  -9  -2   2         12.66         11.26         1.18 o                         
  -8  -2   2        635.84        649.76        14.75 o                         
  -7  -2   2          0.64          1.01         0.56 o                         
  -6  -2   2       3742.20       3783.64        67.02 o                         
  -5  -2   2          0.43          1.06         0.41 o                         
  -4  -2   2       4100.89       4119.90        72.56 o                         
  -3  -2   2         39.10         40.51         1.41 o                         
  -2  -2   2       2318.93       2233.34        35.22 o                         
  -1  -2   2          5.62          4.78         0.28 o                         
   0  -2   2       4921.10       4805.74        75.27 o                         
   1  -2   2        162.96        162.96         2.81 o                         
   2  -2   2       5170.66       5133.12        80.45 o                         
   3  -2   2         67.06         71.61         1.70 o                         
   4  -2   2       2698.02       2712.92        48.02 o                         
   5  -2   2          6.26          5.02         0.61 o                         
   6  -2   2        125.63        120.13         3.02 o                         
   7  -2   2         20.18         20.19         3.25 o                         
   8  -2   2         25.80         29.13         2.04 o                         
   9  -2   2         30.12         26.66         2.10 o                         
  10  -2   2         40.04         35.67         3.22 o                         
  11  -2   2         17.09         18.59         2.72 o                         
  12  -2   2         15.31         10.46         2.77 o                         
 -11  -1   2         38.41         36.23         3.49 o                         
 -10  -1   2         63.29         63.53         6.34 o                         
  -9  -1   2         37.37         36.01         3.03 o                         
  -8  -1   2         72.69         76.54         2.32 o                         
  -7  -1   2          6.65          5.70         1.41 o                         
  -6  -1   2         79.73         76.76         2.60 o                         
  -5  -1   2        100.99         89.10         2.63 o                         
  -4  -1   2          2.94          2.87         0.56 o                         
  -3  -1   2       2114.72       2124.98        54.06 o                         
  -2  -1   2         11.55         12.11         0.50 o                         
  -1  -1   2       7531.90       7032.93       240.12 o                         
   0  -1   2         92.65         94.69         1.91 o                         
   1  -1   2      11738.16      10902.02       170.69 o                         
   2  -1   2         13.69         13.22         0.61 o                         
   3  -1   2       3404.86       3244.41        57.07 o                         
   4  -1   2         38.21         38.30         1.20 o                         
   5  -1   2       5166.78       5015.93        93.66 o                         
   6  -1   2         73.21         68.58         1.80 o                         
   7  -1   2       4289.93       4217.23        74.80 o                         
   8  -1   2         22.01         17.85         1.64 o                         
   9  -1   2        536.45        535.10        12.70 o                         
  10  -1   2          0.07          1.12         1.45 o                         
  11  -1   2        202.14        216.15         8.27 o                         
  12  -1   2          1.45          3.07         1.88 o                         
 -11   0   2          0.56          0.28         1.69 o                         
 -10   0   2       1074.80       1102.12        24.64 o                         
  -9   0   2          1.17          2.33         0.97 o                         
  -8   0   2       1710.12       1755.24        33.48 o                         
  -7   0   2          1.15          0.67         0.67 o                         
  -6   0   2       1216.74       1232.37        26.04 o                         
  -5   0   2         54.87         57.25         2.01 o                         
  -4   0   2        105.89        113.22         3.02 o                         
  -3   0   2         50.72         50.70         1.53 o                         
  -2   0   2        232.63        239.73         3.67 o                         
  -1   0   2          2.57          1.80         0.18 o                         
   0   0   2       1010.78       1128.64        17.79 o                         
   1   0   2         19.38         22.24         0.50 o                         
   2   0   2        113.63        123.26         2.19 o                         
   3   0   2          4.33          4.88         0.34 o                         
   4   0   2       1078.05       1093.91        24.66 o                         
   5   0   2          0.02          0.14         0.32 o                         
   6   0   2         15.81          9.37         0.77 o                         
   7   0   2          0.47          0.20         0.46 o                         
   8   0   2        470.93        481.25         9.79 o                         
   9   0   2         17.51         17.46         1.53 o                         
  10   0   2       1524.31       1575.24        34.06 o                         
  11   0   2         29.28         34.43         2.74 o                         
  12   0   2        414.37        426.06        13.79 o                         
 -11   1   2          6.30          7.24         1.81 o                         
 -10   1   2          4.79          4.26         1.27 o                         
  -9   1   2         73.46         68.48         3.23 o                         
  -8   1   2         13.56         11.08         1.45 o                         
  -7   1   2        443.21        458.16        16.23 o                         
  -6   1   2          7.81          8.22         0.86 o                         
  -5   1   2       4831.36       4869.06        85.90 o                         
  -4   1   2         64.89         68.60         1.83 o                         
  -3   1   2       6005.36       6289.32       110.35 o                         
  -2   1   2          6.47          8.73         0.45 o                         
  -1   1   2       1651.34       1558.33        27.54 o                         
   0   1   2          6.50          8.01         0.34 o                         
   1   1   2       5466.08       5574.82        79.66 o                         
   2   1   2          7.40          6.58         0.37 o                         
   3   1   2        166.94        239.58         4.11 o                         
   4   1   2          8.03          8.16         0.57 o                         
   5   1   2         64.00         80.74         2.30 o                         
   6   1   2          4.84          4.36         0.52 o                         
   7   1   2        131.04        121.02         2.74 o                         
   8   1   2          0.01          0.41         0.70 o                         
   9   1   2        295.29        309.27        10.16 o                         
  10   1   2         22.96         23.86         2.10 o                         
  11   1   2         55.60         57.29         4.19 o                         
  12   1   2          8.23          9.31         2.34 o                         
 -11   2   2          0.30          0.91         1.62 o                         
 -10   2   2         14.16         11.76         1.53 o                         
  -9   2   2          1.81          0.69         1.23 o                         
  -8   2   2          1.58          0.80         1.39 o                         
  -7   2   2         11.68         12.17         1.43 o                         
  -6   2   2         56.02         51.68         3.00 o                         
  -5   2   2        193.77        191.94         4.17 o                         
  -4   2   2        380.51        369.30         7.40 o                         
  -3   2   2         55.12         51.32         1.36 o                         
  -2   2   2       4680.98       4831.85       100.89 o                         
  -1   2   2         47.78         53.52         1.22 o                         
   0   2   2       8805.50       8896.19       139.17 o                         
   1   2   2          0.91          1.88         0.29 o                         
   2   2   2       3829.73       3489.45        57.29 o                         
   3   2   2          0.79          0.63         0.26 o                         
   4   2   2       7226.84       7335.42       140.20 o                         
   5   2   2          5.34          5.07         0.56 o                         
   6   2   2       1415.44       1390.31        25.17 o                         
   7   2   2          7.92          7.91         0.77 o                         
   8   2   2        979.13        943.21        17.90 o                         
   9   2   2         15.35         16.54         1.68 o                         
  10   2   2       1081.33       1100.73        21.16 o                         
  11   2   2          6.28          4.78         1.32 o                         
  12   2   2        129.59        129.57         6.90 o                         
  13   2   2          3.98          4.50         4.50 o                         
 -11   3   2        463.00        370.87        18.19 o                         
 -10   3   2         40.35         38.53         2.47 o                         
  -9   3   2        961.86        950.89        21.48 o                         
  -8   3   2         23.88         24.12         2.01 o                         
  -7   3   2        518.44        527.05        12.33 o                         
  -6   3   2         32.52         36.64         2.12 o                         
  -5   3   2       1992.90       1974.99        41.08 o                         
  -4   3   2         34.00         28.37         2.77 o                         
  -3   3   2       1288.71       1189.62        26.65 o                         
  -2   3   2        162.23        167.79         4.00 o                         
  -1   3   2         15.21         27.04         1.00 o                         
   0   3   2        228.45        247.24         4.68 o                         
   1   3   2       4651.37       5007.12        87.88 o                         
   2   3   2          4.14          6.24         0.44 o                         
   3   3   2       2824.01       2947.75        46.51 o                         
   4   3   2         14.02         15.16         0.71 o                         
   5   3   2        585.14        632.61        11.81 o                         
   6   3   2          1.49          1.86         0.49 o                         
   7   3   2        772.73        879.24        16.45 o                         
   8   3   2          0.68          0.03         0.76 o                         
   9   3   2        359.27        369.14        12.23 o                         
  10   3   2          0.04          0.33         0.88 o                         
  11   3   2        502.89        514.83        11.08 o                         
  12   3   2          4.25          4.57         1.40 o                         
  13   3   2        627.55        602.46        25.93 o                         
 -10   4   2          7.49          5.71         1.64 o                         
  -9   4   2         48.19         51.14         3.15 o                         
  -8   4   2        220.54        227.03         6.54 o                         
  -7   4   2          0.01         -0.89         0.89 o                         
  -6   4   2        855.11        894.79        19.63 o                         
  -5   4   2          7.84          7.86         1.60 o                         
  -4   4   2        960.51        981.19        20.89 o                         
  -3   4   2         67.63         67.52         2.15 o                         
  -2   4   2       6572.58       6200.42       209.90 o                         
  -1   4   2        300.47        302.94        10.33 o                         
   0   4   2       8629.47       9058.47       183.30 o                         
   1   4   2         39.11         40.29         1.02 o                         
   2   4   2       3165.36       3037.57        61.44 o                         
   3   4   2         17.29         19.33         0.71 o                         
   4   4   2       3007.92       2984.96        55.73 o                         
   5   4   2         10.59          9.71         0.75 o                         
   6   4   2       1233.26       1258.90        30.99 o                         
   7   4   2         22.86         23.84         1.89 o                         
   8   4   2        294.90        272.82         8.92 o                         
   9   4   2          2.87          3.36         1.10 o                         
  10   4   2          2.08          1.92         1.24 o                         
  11   4   2          5.31          4.55         1.45 o                         
  12   4   2         14.16         13.15         1.75 o                         
  13   4   2          1.52          1.01         2.02 o                         
 -10   5   2          0.08         -1.39         1.90 o                         
  -9   5   2        275.37        301.59        10.38 o                         
  -8   5   2          0.92          1.52         1.17 o                         
  -7   5   2          1.38          1.52         1.07 o                         
  -6   5   2         67.91         70.82         2.88 o                         
  -5   5   2          4.37          4.60         0.96 o                         
  -4   5   2         89.82         85.44         2.79 o                         
  -3   5   2         70.23         57.05         2.06 o                         
  -2   5   2         41.87         41.86         3.08 o                         
  -1   5   2        127.66        119.55         3.15 o                         
   0   5   2          6.00          5.03         0.53 o                         
   1   5   2        563.49        528.99         8.78 o                         
   2   5   2         66.69         62.53         1.65 o                         
   3   5   2       1698.99       1591.94        28.44 o                         
   4   5   2         76.86         71.14         1.63 o                         
   5   5   2       2467.90       2488.99        44.41 o                         
   6   5   2          0.03          0.27         0.63 o                         
   7   5   2       1320.81       1328.19        24.37 o                         
   8   5   2          4.15          3.48         1.00 o                         
   9   5   2       1089.21       1136.26        26.11 o                         
  10   5   2          5.70          5.98         1.36 o                         
  11   5   2        987.82       1044.92        21.73 o                         
  12   5   2          0.03          1.56         1.21 o                         
  13   5   2         63.08         82.52        12.64 o                         
  -9   6   2          5.40          1.74         2.47 o                         
  -8   6   2        608.53        633.69        18.59 o                         
  -7   6   2         34.82         32.58         2.97 o                         
  -6   6   2       1057.71       1049.52        22.96 o                         
  -5   6   2        146.04        137.27         4.72 o                         
  -4   6   2        892.00        840.31        23.32 o                         
  -3   6   2         48.19         45.17         3.04 o                         
  -2   6   2        420.93        421.09         9.53 o                         
  -1   6   2         12.15         13.23         1.02 o                         
   0   6   2        158.46        153.00         2.90 o                         
   1   6   2         26.50         27.08         0.95 o                         
   2   6   2        217.52        205.04         4.31 o                         
   3   6   2         66.15         67.49         1.82 o                         
   4   6   2        266.89        264.63         5.51 o                         
   5   6   2          4.48          3.68         0.65 o                         
   6   6   2         65.34         61.16         2.00 o                         
   7   6   2         11.29         11.42         1.30 o                         
   8   6   2        275.02        258.85         6.91 o                         
   9   6   2          0.41          0.27         0.98 o                         
  10   6   2         50.77         54.23         3.14 o                         
  11   6   2          3.77          3.28         1.39 o                         
  12   6   2        171.62        166.50         5.87 o                         
  -8   7   2          0.79         -1.74         2.18 o                         
  -7   7   2         47.77         48.81         5.38 o                         
  -6   7   2          4.92          6.17         1.75 o                         
  -5   7   2        483.33        478.73        18.69 o                         
  -4   7   2          2.78          2.23         1.18 o                         
  -3   7   2        939.31        948.16        20.46 o                         
  -2   7   2        155.05        162.12         4.41 o                         
  -1   7   2       3372.51       3298.50        73.66 o                         
   0   7   2        339.96        353.91         7.04 o                         
   1   7   2       3747.92       3756.28        54.19 o                         
   2   7   2         73.70         76.97         2.13 o                         
   3   7   2        862.52        867.37        16.04 o                         
   4   7   2         12.86         12.42         2.24 o                         
   5   7   2       1134.96       1129.82        24.31 o                         
   6   7   2          0.67          0.47         0.58 o                         
   7   7   2        145.96        138.74         4.30 o                         
   8   7   2          0.21          1.49         0.99 o                         
   9   7   2          6.20          5.04         1.25 o                         
  10   7   2          7.78          8.42         1.56 o                         
  11   7   2        206.40        226.32        10.83 o                         
  12   7   2          7.94          7.59         1.81 o                         
  -8   8   2        154.87        148.64         6.95 o                         
  -7   8   2          2.65          5.81         2.76 o                         
  -6   8   2         24.94         32.83         4.50 o                         
  -5   8   2          6.53          5.03         1.57 o                         
  -4   8   2         89.14         94.81         4.31 o                         
  -3   8   2         31.84         32.29         1.92 o                         
  -2   8   2        252.54        262.42         6.62 o                         
  -1   8   2        156.71        154.63         3.74 o                         
   0   8   2         36.44         34.52         1.50 o                         
   1   8   2          5.25          4.92         0.78 o                         
   2   8   2       1443.87       1386.19        25.24 o                         
   3   8   2         99.91         96.55         3.10 o                         
   4   8   2       1918.39       1799.60        37.72 o                         
   5   8   2         73.68         72.23         2.33 o                         
   6   8   2        771.22        731.68        14.11 o                         
   7   8   2         19.82         19.56         1.76 o                         
   8   8   2       1596.63       1533.61        32.95 o                         
   9   8   2          8.16          9.23         1.54 o                         
  10   8   2        748.16        736.40        40.53 o                         
  11   8   2          8.21          9.36         2.31 o                         
  12   8   2        330.12        322.20        16.44 o                         
  -7   9   2        349.97        364.26        12.44 o                         
  -6   9   2         80.61         86.31         6.97 o                         
  -5   9   2        935.52        961.67        37.79 o                         
  -4   9   2         75.55         68.44         5.52 o                         
  -3   9   2        501.42        531.46        15.44 o                         
  -2   9   2         80.66         79.42         3.01 o                         
  -1   9   2       1061.96       1123.37        20.91 o                         
   0   9   2         55.21         56.86         1.83 o                         
   1   9   2        856.01        879.61        16.60 o                         
   2   9   2         11.70          8.86         1.19 o                         
   3   9   2          1.40          1.08         0.83 o                         
   4   9   2         50.55         48.38         2.29 o                         
   5   9   2         88.51         84.08         2.66 o                         
   6   9   2          0.51          1.49         0.76 o                         
   7   9   2         48.82         42.32         2.90 o                         
   8   9   2         12.08         11.36         1.58 o                         
   9   9   2          2.01         13.03        11.55 o                         
  10   9   2          0.72          0.30         1.59 o                         
  11   9   2         73.66         68.62         4.88 o                         
  -6  10   2          3.45          1.92         2.02 o                         
  -5  10   2          9.48          8.12         2.13 o                         
  -4  10   2         22.75         24.69         3.92 o                         
  -3  10   2          3.78          4.69         1.57 o                         
  -2  10   2        360.51        364.82        11.20 o                         
  -1  10   2         61.59         64.01         2.86 o                         
   0  10   2        310.90        331.23         8.37 o                         
   1  10   2        141.26        144.57         4.67 o                         
   2  10   2       1437.09       1450.35        32.38 o                         
   3  10   2        251.53        257.61         6.88 o                         
   4  10   2       1589.79       1609.28        29.52 o                         
   5  10   2        123.74        123.58         4.36 o                         
   6  10   2        400.24        394.80         9.91 o                         
   7  10   2          0.14         -0.31         1.32 o                         
   8  10   2        219.13        214.22         8.43 o                         
   9  10   2          1.99          3.47         1.82 o                         
  10  10   2         41.15         41.92         7.41 o                         
  11  10   2         13.38         11.16         2.72 o                         
  -5  11   2         68.92         71.55         5.08 o                         
  -4  11   2          2.44          1.41         1.90 o                         
  -3  11   2         50.12         48.46         3.78 o                         
  -2  11   2         33.41         27.94         2.22 o                         
  -1  11   2         60.62         57.15         2.81 o                         
   0  11   2         84.10         88.11         3.74 o                         
   1  11   2         24.46         20.92         2.41 o                         
   2  11   2         13.85         11.76         1.90 o                         
   3  11   2         11.13         13.20         2.05 o                         
   4  11   2          0.08         -1.27         2.76 o                         
   5  11   2        254.77        252.03         6.38 o                         
   6  11   2         56.50         54.37         2.48 o                         
   7  11   2        583.19        551.05        19.96 o                         
   8  11   2        142.72        144.35         6.42 o                         
   9  11   2        645.62        632.91        19.01 o                         
  10  11   2         15.81         14.21         2.77 o                         
  -4  12   2        500.20        538.87        17.35 o                         
  -3  12   2         50.31         52.81         6.46 o                         
  -2  12   2        610.64        615.37        18.23 o                         
  -1  12   2        159.34        159.73         6.47 o                         
   0  12   2        244.12        247.81         9.23 o                         
   1  12   2         43.60         42.92         3.49 o                         
   2  12   2        161.87        165.02         6.58 o                         
   3  12   2         10.23          7.26         1.85 o                         
   4  12   2          4.84          2.94         1.59 o                         
   5  12   2          8.50          6.93         1.60 o                         
   6  12   2          1.24          0.49         1.53 o                         
   7  12   2         14.82         12.42         1.85 o                         
   8  12   2         22.35         22.34         2.30 o                         
   9  12   2          0.88          0.58         1.45 o                         
  -2  13   2          3.81         -0.44         2.90 o                         
  -1  13   2        522.59        541.62        23.44 o                         
   0  13   2          5.78          4.43         4.14 o                         
   1  13   2        563.95        598.64        17.76 o                         
   2  13   2        153.62        161.51         6.78 o                         
   3  13   2        710.35        738.36        21.33 o                         
   4  13   2        197.20        216.25         8.27 o                         
   5  13   2        833.82        862.39        19.95 o                         
   6  13   2         54.21         51.92         6.90 o                         
   7  13   2        267.24        258.39         9.56 o                         
   8  13   2         23.61         20.46         3.28 o                         
   1  14   2          2.41          2.49         1.88 o                         
   2  14   2         99.86         88.89         5.23 o                         
   3  14   2         32.27         33.16         3.49 o                         
   4  14   2          5.03          2.73         1.56 o                         
   5  14   2          0.08         -0.89         1.55 o                         
   6  14   2         75.40         65.34        10.61 o                         
  -6 -13   3         67.75         62.83         5.03 o                         
  -5 -13   3         45.50         41.24         3.84 o                         
  -4 -13   3         36.60         32.50         3.34 o                         
  -3 -13   3         81.26         86.62         4.84 o                         
  -2 -13   3          4.46          3.45         1.88 o                         
  -1 -13   3         25.03         23.64         2.83 o                         
   0 -13   3          1.23          3.15         1.74 o                         
   1 -13   3          0.82         -1.41         1.41 o                         
   2 -13   3         46.46         44.49         3.07 o                         
  -7 -12   3          3.44          2.18         1.68 o                         
  -6 -12   3         64.91         60.51         3.95 o                         
  -5 -12   3          0.92         -0.09         1.36 o                         
  -4 -12   3        299.10        298.14        10.14 o                         
  -3 -12   3        130.89        129.11         5.77 o                         
  -2 -12   3        384.37        401.56        12.62 o                         
  -1 -12   3        150.74        148.39        11.63 o                         
   0 -12   3        702.95        735.41        21.33 o                         
   1 -12   3        173.45        187.51         5.92 o                         
   2 -12   3        498.63        519.14        12.74 o                         
   3 -12   3        124.23        130.59         4.77 o                         
   4 -12   3        357.16        346.44        11.36 o                         
  -8 -11   3         19.85         21.77         2.77 o                         
  -7 -11   3        115.32        113.01         4.46 o                         
  -6 -11   3         71.65         70.35         3.41 o                         
  -5 -11   3          2.31          2.16         1.28 o                         
  -4 -11   3          4.48          4.08         1.29 o                         
  -3 -11   3         12.89         13.50         2.60 o                         
  -2 -11   3         91.48         91.94         5.01 o                         
  -1 -11   3         21.91         18.15         2.46 o                         
   0 -11   3          0.85          2.54         1.19 o                         
   1 -11   3         33.50         33.07         2.40 o                         
   2 -11   3          5.15          6.90         1.74 o                         
   3 -11   3        218.98        214.92         9.52 o                         
   4 -11   3         64.00         62.53         5.96 o                         
   5 -11   3        234.40        243.30         8.68 o                         
   6 -11   3        127.58        122.80        13.37 o                         
  -9 -10   3         97.70         92.92         4.32 o                         
  -8 -10   3        494.53        483.12        16.22 o                         
  -7 -10   3         89.39         87.01         4.15 o                         
  -6 -10   3        707.53        712.14        16.54 o                         
  -5 -10   3         65.39         65.67         3.15 o                         
  -4 -10   3        594.86        607.94        14.21 o                         
  -3 -10   3        251.78        254.90         6.90 o                         
  -2 -10   3        416.83        430.97        10.38 o                         
  -1 -10   3         36.09         34.40         2.31 o                         
   0 -10   3         32.67         33.08         3.52 o                         
   1 -10   3         45.60         41.90         2.86 o                         
   2 -10   3        199.89        213.50         9.01 o                         
   3 -10   3         58.27         54.45         3.41 o                         
   4 -10   3         43.27         36.17         3.02 o                         
   5 -10   3         46.17         43.85         3.39 o                         
   6 -10   3         15.48         15.33         4.14 o                         
   7 -10   3          9.33          7.54         2.50 o                         
 -10  -9   3          1.38          3.47         1.83 o                         
  -9  -9   3         11.25          9.23         2.72 o                         
  -8  -9   3          0.89         -0.03         1.31 o                         
  -7  -9   3         12.52         14.55         1.78 o                         
  -6  -9   3         31.77         30.03         2.31 o                         
  -5  -9   3         69.08         68.26         3.03 o                         
  -4  -9   3         20.36         23.03         1.88 o                         
  -3  -9   3        502.30        516.83        12.02 o                         
  -2  -9   3         27.87         28.06         1.85 o                         
  -1  -9   3        415.59        426.24         8.74 o                         
   0  -9   3        259.13        269.67         5.91 o                         
   1  -9   3       1228.33       1301.30        34.07 o                         
   2  -9   3        281.57        296.59         9.30 o                         
   3  -9   3        727.98        760.12        20.87 o                         
   4  -9   3         77.08         78.05         3.95 o                         
   5  -9   3         17.19         15.83         2.15 o                         
   6  -9   3          2.18          5.23         1.64 o                         
   7  -9   3         53.85         49.56         3.80 o                         
   8  -9   3          0.09          1.98         2.30 o                         
 -10  -8   3         20.57         17.59         2.29 o                         
  -9  -8   3          6.26          9.14         2.70 o                         
  -8  -8   3          3.48          9.90         4.63 o                         
  -7  -8   3          3.01          1.95         1.17 o                         
  -6  -8   3         68.44         69.84         4.51 o                         
  -5  -8   3          1.43          0.67         0.86 o                         
  -4  -8   3         74.12         77.54         2.92 o                         
  -3  -8   3         10.69          9.50         1.38 o                         
  -2  -8   3          2.04          2.29         0.85 o                         
  -1  -8   3          7.17          5.68         1.03 o                         
   0  -8   3         82.53         92.21         2.94 o                         
   1  -8   3         23.01         21.99         2.55 o                         
   2  -8   3          3.14          0.81         1.01 o                         
   3  -8   3          0.37          1.23         1.01 o                         
   4  -8   3        433.30        426.35        12.45 o                         
   5  -8   3         74.16         62.04         3.39 o                         
   6  -8   3        577.57        510.71        19.66 o                         
   7  -8   3        109.21        116.13         5.29 o                         
   8  -8   3        175.06        172.05         6.99 o                         
   9  -8   3         23.50          8.86         6.25 o                         
 -11  -7   3        134.22        124.57        10.75 o                         
 -10  -7   3         36.16         35.95         2.74 o                         
  -9  -7   3        967.92        955.16        21.57 o                         
  -8  -7   3         23.38         23.18         2.15 o                         
  -7  -7   3        447.27        427.96        11.07 o                         
  -6  -7   3         53.78         52.00         2.48 o                         
  -5  -7   3        666.94        628.73        14.23 o                         
  -4  -7   3         46.54         46.76         2.15 o                         
  -3  -7   3       2446.87       2340.19        50.88 o                         
  -2  -7   3        183.62        173.87         4.03 o                         
  -1  -7   3        968.37        933.62        17.32 o                         
   0  -7   3        150.79        143.21         3.85 o                         
   1  -7   3       1018.44       1023.90        21.69 o                         
   2  -7   3         11.24         10.51         0.98 o                         
   3  -7   3        512.63        503.89        25.42 o                         
   4  -7   3         10.86         10.29         1.50 o                         
   5  -7   3          2.70          3.86         1.26 o                         
   6  -7   3        114.45        114.33         7.63 o                         
   7  -7   3         26.66         25.73         2.57 o                         
   8  -7   3         19.76         18.38         2.40 o                         
   9  -7   3         37.65         35.51         8.57 o                         
 -11  -6   3         24.70         26.80         3.29 o                         
 -10  -6   3         19.33         17.42         2.06 o                         
  -9  -6   3         54.92         56.17         3.21 o                         
  -8  -6   3         48.89         41.06         3.24 o                         
  -7  -6   3         12.27         11.76         1.48 o                         
  -6  -6   3        272.58        260.43         7.76 o                         
  -5  -6   3         20.70         20.93         1.58 o                         
  -4  -6   3         11.08         13.69         1.21 o                         
  -3  -6   3          8.30          9.12         0.98 o                         
  -2  -6   3         64.02         79.77         2.20 o                         
  -1  -6   3          2.01          2.02         0.52 o                         
   0  -6   3       1717.42       1742.34        36.05 o                         
   1  -6   3        194.97        198.69         4.86 o                         
   2  -6   3       1758.34       1775.14        41.98 o                         
   3  -6   3        236.26        248.82         7.50 o                         
   4  -6   3       2314.07       2237.34        56.88 o                         
   5  -6   3        144.15        128.61        14.83 o                         
   6  -6   3       1255.93       1212.33        32.06 o                         
   7  -6   3         69.20         66.87         3.69 o                         
   8  -6   3        291.32        278.99         9.41 o                         
   9  -6   3          5.77          7.44         2.98 o                         
  10  -6   3         70.79         72.59         4.92 o                         
 -11  -5   3        328.21        326.90        11.06 o                         
 -10  -5   3         26.77         22.68         2.36 o                         
  -9  -5   3        846.67        842.48        19.14 o                         
  -8  -5   3         35.70         34.34         2.35 o                         
  -7  -5   3        187.97        183.72         5.32 o                         
  -6  -5   3         61.31         60.90         2.95 o                         
  -5  -5   3          4.27          5.56         1.62 o                         
  -4  -5   3          0.27          0.59         0.64 o                         
  -3  -5   3         68.16         65.17         2.17 o                         
  -2  -5   3         18.29         19.31         1.11 o                         
  -1  -5   3        323.53        315.33         7.11 o                         
   0  -5   3         23.22         22.38         1.24 o                         
   1  -5   3        951.48        960.11        20.12 o                         
   2  -5   3        222.03        222.82         5.25 o                         
   3  -5   3        364.00        375.15        10.44 o                         
   4  -5   3          2.49          2.61         0.92 o                         
   5  -5   3         16.65         18.02         4.29 o                         
   6  -5   3          9.71          9.15         1.54 o                         
   7  -5   3        438.52        429.86        16.01 o                         
   8  -5   3         33.66         35.26         2.97 o                         
   9  -5   3        355.67        370.41        11.93 o                         
  10  -5   3         71.33         70.14         6.54 o                         
 -11  -4   3          1.33          2.49         1.53 o                         
 -10  -4   3         81.57         79.19         4.36 o                         
  -9  -4   3         27.09         23.80         2.12 o                         
  -8  -4   3        344.58        352.73         8.91 o                         
  -7  -4   3         17.46         16.89         1.62 o                         
  -6  -4   3       1622.46       1550.41        32.70 o                         
  -5  -4   3         90.64         88.16         2.81 o                         
  -4  -4   3       1646.02       1633.47        29.34 o                         
  -3  -4   3        121.94        121.14         2.35 o                         
  -2  -4   3       1355.21       1342.53        23.99 o                         
  -1  -4   3          2.01          2.15         0.57 o                         
   0  -4   3        977.55        933.72        23.36 o                         
   1  -4   3        143.88        143.18         3.04 o                         
   2  -4   3        470.96        475.56         8.91 o                         
   3  -4   3         30.01         27.70         1.04 o                         
   4  -4   3          5.49          6.64         0.68 o                         
   5  -4   3         59.71         62.31         2.87 o                         
   6  -4   3        528.58        522.59        14.68 o                         
   7  -4   3         60.44         65.91         3.56 o                         
   8  -4   3         59.08         59.60         3.49 o                         
   9  -4   3         32.15         32.80         3.08 o                         
  10  -4   3          7.11          6.39         1.95 o                         
  11  -4   3         17.16         16.04         2.77 o                         
 -11  -3   3         24.59         23.68         2.47 o                         
 -10  -3   3         11.84          8.59         1.64 o                         
  -9  -3   3        135.73        143.25         4.75 o                         
  -8  -3   3         23.92         25.47         2.01 o                         
  -7  -3   3         93.39         91.22         3.84 o                         
  -6  -3   3         57.04         57.25         1.93 o                         
  -5  -3   3         99.69        102.07         2.27 o                         
  -4  -3   3         33.80         34.58         1.07 o                         
  -3  -3   3        511.92        545.01         9.00 o                         
  -2  -3   3        185.19        192.26         3.85 o                         
  -1  -3   3       1339.25       1419.05        22.56 o                         
   0  -3   3         79.19         82.61         1.81 o                         
   1  -3   3       3848.49       3896.85        61.68 o                         
   2  -3   3          6.07          5.92         0.45 o                         
   3  -3   3       1330.06       1277.82        26.49 o                         
   4  -3   3        155.27        161.56         4.56 o                         
   5  -3   3       2722.22       2648.94        47.14 o                         
   6  -3   3        187.98        188.04         4.25 o                         
   7  -3   3       2003.20       1954.00        50.20 o                         
   8  -3   3         35.18         30.68         2.66 o                         
   9  -3   3        108.49         99.31         5.89 o                         
  10  -3   3          0.54          1.04         1.53 o                         
  11  -3   3        145.14        141.18         6.46 o                         
 -11  -2   3          0.09         -0.73         1.75 o                         
 -10  -2   3        786.27        828.03        18.99 o                         
  -9  -2   3          0.67          1.58         1.38 o                         
  -8  -2   3       1151.36       1153.27        21.56 o                         
  -7  -2   3          3.23          3.14         0.75 o                         
  -6  -2   3        371.33        380.55         7.01 o                         
  -5  -2   3         96.20         98.75         2.22 o                         
  -4  -2   3        135.44        145.56         2.83 o                         
  -3  -2   3        116.43        126.20         2.43 o                         
  -2  -2   3       3560.42       3766.25        53.99 o                         
  -1  -2   3         43.12         47.46         0.96 o                         
   0  -2   3        893.89       1044.10        15.13 o                         
   1  -2   3         79.28         88.43         1.70 o                         
   2  -2   3        330.43        363.71         6.88 o                         
   3  -2   3          0.89          1.21         0.27 o                         
   4  -2   3        822.61        789.45        18.31 o                         
   5  -2   3         24.61         22.87         1.53 o                         
   6  -2   3         16.45         18.14         1.49 o                         
   7  -2   3          4.82          4.81         0.76 o                         
   8  -2   3        358.10        353.20         8.71 o                         
   9  -2   3         28.43         28.02         2.67 o                         
  10  -2   3        926.38        929.50        63.11 o                         
  11  -2   3         44.80         44.03         3.78 o                         
  12  -2   3        206.34        201.30         8.32 o                         
 -11  -1   3         11.84         10.15         2.40 o                         
 -10  -1   3         25.93         26.47         3.05 o                         
  -9  -1   3         43.71         44.30         2.33 o                         
  -8  -1   3         24.76         23.94         1.31 o                         
  -7  -1   3        223.21        206.10         4.20 o                         
  -6  -1   3          0.19         -0.19         0.43 o                         
  -5  -1   3       3082.89       3042.40        48.26 o                         
  -4  -1   3          0.99          0.77         0.35 o                         
  -3  -1   3       1776.64       1704.25        27.10 o                         
  -2  -1   3        163.88        173.19         2.77 o                         
  -1  -1   3        810.66        670.10        10.75 o                         
   0  -1   3         50.45         50.92         1.03 o                         
   1  -1   3      12998.19      12939.23       202.33 o                         
   2  -1   3         60.40         59.22         1.25 o                         
   3  -1   3       2855.55       2919.99        46.06 o                         
   4  -1   3         46.40         44.87         1.30 o                         
   5  -1   3        686.00        684.93        12.71 o                         
   6  -1   3          0.95          0.54         0.48 o                         
   7  -1   3        215.16        204.86         4.60 o                         
   8  -1   3         22.80         22.79         1.43 o                         
   9  -1   3        282.01        279.08         7.42 o                         
  10  -1   3         60.46         55.57         3.95 o                         
  11  -1   3         83.21         87.92         8.79 o                         
  12  -1   3          8.82          9.30         2.36 o                         
 -11   0   3         25.36         24.77         4.58 o                         
 -10   0   3          1.22          1.93         1.74 o                         
  -9   0   3         61.58         65.90         3.21 o                         
  -8   0   3          2.07          1.35         0.75 o                         
  -7   0   3         28.00         26.84         1.25 o                         
  -6   0   3        260.87        249.52         5.03 o                         
  -5   0   3         94.03        100.92         2.49 o                         
  -4   0   3       1449.44       1435.70        20.96 o                         
  -3   0   3          0.14          0.40         0.20 o                         
  -2   0   3        275.17        354.39         5.35 o                         
  -1   0   3         71.22         79.68         1.40 o                         
   0   0   3        447.75        453.98         7.36 o                         
   1   0   3         20.22         25.02         0.62 o                         
   2   0   3        924.99       1141.36        18.16 o                         
   3   0   3          3.17          3.16         0.29 o                         
   4   0   3       2905.35       2825.48        43.54 o                         
   5   0   3         35.35         33.98         1.54 o                         
   6   0   3       2042.78       2055.02        32.93 o                         
   7   0   3         29.84         31.70         1.75 o                         
   8   0   3       1463.36       1432.47        23.57 o                         
   9   0   3         14.21         12.20         1.50 o                         
  10   0   3        705.53        729.49        16.86 o                         
  11   0   3          5.34          3.25         1.94 o                         
  12   0   3         37.93         35.18         4.07 o                         
 -10   1   3         23.40         26.69         2.93 o                         
  -9   1   3       1121.78       1162.72        25.63 o                         
  -8   1   3          0.91         -0.51         0.81 o                         
  -7   1   3        636.86        641.26        12.57 o                         
  -6   1   3          2.92          3.93         0.72 o                         
  -5   1   3       1541.25       1558.12        25.11 o                         
  -4   1   3          0.86          1.54         0.44 o                         
  -3   1   3        116.07        103.77         2.10 o                         
  -2   1   3         97.89        107.93         2.21 o                         
  -1   1   3       2425.02       2627.42        41.39 o                         
   0   1   3          1.42          2.09         0.28 o                         
   1   1   3          5.13          4.49         0.58 o                         
   2   1   3         19.66         21.82         0.58 o                         
   3   1   3        401.46        415.50         6.29 o                         
   4   1   3          1.42          1.55         0.30 o                         
   5   1   3        681.89        689.59        11.42 o                         
   6   1   3          8.53          7.66         0.65 o                         
   7   1   3          9.53          9.14         0.76 o                         
   8   1   3          6.30          5.60         0.82 o                         
   9   1   3        181.08        194.42         4.92 o                         
  10   1   3          0.71         -0.82         0.96 o                         
  11   1   3        565.74        579.82        14.13 o                         
  12   1   3          0.46          2.98         1.85 o                         
 -10   2   3         99.79        101.83         4.27 o                         
  -9   2   3        121.42        128.82         3.98 o                         
  -8   2   3         38.42         38.26         2.10 o                         
  -7   2   3         11.87         12.61         1.45 o                         
  -6   2   3        910.72        948.63        20.60 o                         
  -5   2   3          3.97          3.24         0.60 o                         
  -4   2   3       1864.63       1922.84        34.32 o                         
  -3   2   3          1.75          1.44         0.37 o                         
  -2   2   3       6845.15       6863.78       107.63 o                         
  -1   2   3          0.01          0.47         0.20 o                         
   0   2   3       5144.32       4910.58        76.97 o                         
   1   2   3         31.75         36.20         0.88 o                         
   2   2   3       2007.59       1880.38        32.73 o                         
   3   2   3         12.89         13.87         0.68 o                         
   4   2   3       1981.32       1900.23        30.22 o                         
   5   2   3          1.67          1.85         0.37 o                         
   6   2   3        912.60        848.61        14.05 o                         
   7   2   3          0.12          0.04         0.43 o                         
   8   2   3        182.80        164.20         4.17 o                         
   9   2   3         11.55         11.94         2.06 o                         
  10   2   3         47.31         47.59         2.60 o                         
  11   2   3         35.59         34.85         2.36 o                         
  12   2   3          0.84          2.69         2.61 o                         
  13   2   3         23.68         19.43         3.22 o                         
 -10   3   3          4.25          4.54         1.48 o                         
  -9   3   3        232.19        242.03        11.77 o                         
  -8   3   3         14.21         14.86         1.68 o                         
  -7   3   3          1.30         -0.07         0.94 o                         
  -6   3   3        190.98        199.87         5.45 o                         
  -5   3   3          3.85          5.20         1.91 o                         
  -4   3   3        220.92        223.27         7.65 o                         
  -3   3   3        144.30        131.62         5.16 o                         
  -2   3   3         62.62         63.45         1.53 o                         
  -1   3   3       1628.67       1749.68        31.09 o                         
   0   3   3          2.36          3.14         0.30 o                         
   1   3   3       2930.05       3026.58        53.31 o                         
   2   3   3          2.03          3.04         0.39 o                         
   3   3   3       1280.75       1345.60        21.53 o                         
   4   3   3          0.86          0.53         0.28 o                         
   5   3   3       2099.40       2162.43        34.46 o                         
   6   3   3          4.67          3.73         0.61 o                         
   7   3   3        999.63       1079.58        19.96 o                         
   8   3   3          1.45          1.71         0.64 o                         
   9   3   3       1307.02       1339.60        25.07 o                         
  10   3   3          2.80          2.79         1.43 o                         
  11   3   3       1274.73       1364.17        26.00 o                         
  12   3   3          0.52          0.51         1.22 o                         
  13   3   3         80.71         88.81         5.25 o                         
 -10   4   3        163.03        172.90         7.45 o                         
  -9   4   3          3.01          2.97         1.39 o                         
  -8   4   3        598.18        630.11        14.97 o                         
  -7   4   3         44.28         42.87         2.58 o                         
  -6   4   3       1057.05       1095.11        27.59 o                         
  -5   4   3         75.28         74.48         2.70 o                         
  -4   4   3       1486.51       1440.13        30.23 o                         
  -3   4   3          0.13         -0.22         0.49 o                         
  -2   4   3        963.99        952.28        22.22 o                         
  -1   4   3        165.60        163.91         4.33 o                         
   0   4   3         47.13         36.63         0.97 o                         
   1   4   3         11.12         12.05         0.96 o                         
   2   4   3       1309.10       1372.96        24.54 o                         
   3   4   3          4.71          4.82         0.46 o                         
   4   4   3         37.50         40.20         1.43 o                         
   5   4   3          0.17          0.31         0.34 o                         
   6   4   3        273.11        251.28         5.34 o                         
   7   4   3          0.26          0.48         0.54 o                         
   8   4   3          1.60          8.10         3.09 o                         
   9   4   3          0.27          0.09         0.81 o                         
  10   4   3        100.95        102.63         3.44 o                         
  11   4   3          0.07         -0.70         1.05 o                         
  12   4   3         25.36         25.37         2.23 o                         
  13   4   3          1.61         -0.15         1.75 o                         
  -9   5   3         33.54         35.56         3.42 o                         
  -8   5   3         57.40         60.24         3.52 o                         
  -7   5   3         39.76         40.56         3.34 o                         
  -6   5   3         17.24         19.65         1.71 o                         
  -5   5   3         10.92         11.46         1.26 o                         
  -4   5   3          0.66          0.52         0.68 o                         
  -3   5   3         49.81         59.04         2.13 o                         
  -2   5   3        112.22        115.53         3.21 o                         
  -1   5   3       2159.53       2156.28        44.34 o                         
   0   5   3        135.58        140.95         2.75 o                         
   1   5   3       2174.76       2229.42        39.63 o                         
   2   5   3         10.68          9.82         0.80 o                         
   3   5   3        498.23        455.83         7.76 o                         
   4   5   3          1.98          2.22         0.47 o                         
   5   5   3       2912.78       2796.97        44.45 o                         
   6   5   3         23.53         22.63         1.28 o                         
   7   5   3        531.25        490.54        16.77 o                         
   8   5   3          7.00          5.85         1.14 o                         
   9   5   3          3.26          3.83         1.14 o                         
  10   5   3          1.04          0.79         1.01 o                         
  11   5   3          1.55          0.43         1.29 o                         
  12   5   3          0.47          0.75         1.19 o                         
  13   5   3        179.55        179.87         6.04 o                         
  -9   6   3         15.58         18.49         3.34 o                         
  -8   6   3        246.12        253.45         7.53 o                         
  -7   6   3          4.32          2.94         1.69 o                         
  -6   6   3         14.85         16.91         2.98 o                         
  -5   6   3         62.00         66.05         3.49 o                         
  -4   6   3         64.64         63.80         3.63 o                         
  -3   6   3         73.97         75.07         2.54 o                         
  -2   6   3        203.21        205.34         5.19 o                         
  -1   6   3        169.29        180.36         4.55 o                         
   0   6   3       1067.26       1080.54        17.59 o                         
   1   6   3          7.74         10.65         0.83 o                         
   2   6   3        342.36        341.72         6.75 o                         
   3   6   3         40.75         39.19         1.97 o                         
   4   6   3        652.87        647.87        10.91 o                         
   5   6   3          0.06          0.20         0.50 o                         
   6   6   3        223.66        227.25         5.08 o                         
   7   6   3          0.30          0.08         0.62 o                         
   8   6   3       1690.35       1739.15        61.83 o                         
   9   6   3         19.97         19.89         1.92 o                         
  10   6   3       1153.47       1176.36        31.87 o                         
  11   6   3         17.07         15.27         1.68 o                         
  12   6   3        500.25        516.00        11.30 o                         
  -8   7   3          3.05          1.96         1.64 o                         
  -7   7   3        656.82        649.36        15.56 o                         
  -6   7   3         75.53         70.71         4.36 o                         
  -5   7   3       1804.56       1814.28        47.32 o                         
  -4   7   3         83.89         90.03         4.72 o                         
  -3   7   3        804.36        816.47        22.13 o                         
  -2   7   3         11.70         11.58         1.17 o                         
  -1   7   3       1104.36       1130.33        18.56 o                         
   0   7   3          0.18          0.28         0.42 o                         
   1   7   3        395.31        410.37         8.12 o                         
   2   7   3         47.71         45.43         1.60 o                         
   3   7   3        106.76        101.40         2.61 o                         
   4   7   3         28.97         28.00         1.45 o                         
   5   7   3        110.21        111.66         3.01 o                         
   6   7   3          8.19          7.46         0.91 o                         
   7   7   3         49.05         46.99         1.93 o                         
   8   7   3          7.38          4.26         1.14 o                         
   9   7   3          3.52          4.45         1.25 o                         
  10   7   3          0.02         -0.39         1.10 o                         
  11   7   3         63.88         66.06         3.46 o                         
  12   7   3         11.78          9.36         1.62 o                         
  -7   8   3         65.31         71.37         4.70 o                         
  -6   8   3          4.38          3.21         1.42 o                         
  -5   8   3        159.37        171.44         6.68 o                         
  -4   8   3        225.19        234.42         8.02 o                         
  -3   8   3          4.26          4.72         1.38 o                         
  -2   8   3       1180.37       1221.50        26.14 o                         
  -1   8   3         64.09         62.85         2.13 o                         
   0   8   3        981.42        988.62        16.40 o                         
   1   8   3         56.44         55.51         1.98 o                         
   2   8   3       2021.13       2032.46        36.60 o                         
   3   8   3         46.35         45.58         1.97 o                         
   4   8   3       1401.12       1387.28        25.48 o                         
   5   8   3         16.75         16.64         1.28 o                         
   6   8   3        503.66        483.04         9.79 o                         
   7   8   3          0.12          0.72         0.71 o                         
   8   8   3        473.77        461.32        11.26 o                         
   9   8   3         14.88         16.13         1.81 o                         
  10   8   3        206.16        197.26         6.14 o                         
  11   8   3         26.77         22.28         2.35 o                         
  12   8   3         45.63         46.50         3.53 o                         
  -7   9   3        101.28        100.82         6.59 o                         
  -6   9   3          4.52          5.57         2.09 o                         
  -5   9   3        194.98        205.91         8.02 o                         
  -4   9   3          1.85          0.65         1.17 o                         
  -3   9   3          1.30          1.62         1.15 o                         
  -2   9   3        156.05        158.72         4.15 o                         
  -1   9   3          1.33          2.17         0.94 o                         
   0   9   3        160.46        167.40         4.17 o                         
   1   9   3          1.77          1.79         0.76 o                         
   2   9   3          1.98          2.57         0.77 o                         
   3   9   3          2.77          7.09         3.49 o                         
   4   9   3          0.06         -0.78         0.78 o                         
   5   9   3         49.20         42.17         1.99 o                         
   6   9   3          0.12          1.69         0.78 o                         
   7   9   3         35.16         36.41         2.52 o                         
   8   9   3          4.40          3.83         1.25 o                         
   9   9   3        192.03        188.38         6.45 o                         
  10   9   3          0.98          1.03         1.69 o                         
  11   9   3        204.49        200.16        12.07 o                         
  -6  10   3         50.70         50.56         6.76 o                         
  -5  10   3         28.99         26.34         4.65 o                         
  -4  10   3        297.35        338.83        11.36 o                         
  -3  10   3         80.72         84.28        13.73 o                         
  -2  10   3        548.69        551.55        22.08 o                         
  -1  10   3        167.51        169.41         4.45 o                         
   0  10   3        453.51        470.22        14.22 o                         
   1  10   3         13.99         15.19         1.32 o                         
   2  10   3        331.16        342.93         8.60 o                         
   3  10   3         30.83         29.73         2.04 o                         
   4  10   3          1.83          3.02         1.05 o                         
   5  10   3          0.48          0.38         0.87 o                         
   6  10   3          1.40          2.13         0.90 o                         
   7  10   3          0.60          0.06         0.95 o                         
   8  10   3         35.61         33.86         3.18 o                         
   9  10   3          5.14          3.75         1.96 o                         
  10  10   3        167.73        169.69         7.25 o                         
  11  10   3          1.01          0.99         2.00 o                         
  -5  11   3          8.24          2.73         2.65 o                         
  -4  11   3         34.22         34.88         3.59 o                         
  -3  11   3         15.32         12.08         2.54 o                         
  -2  11   3         11.45          8.17         2.15 o                         
  -1  11   3        101.49        101.02         4.93 o                         
   0  11   3          0.41         -0.13         1.05 o                         
   1  11   3        245.84        258.99         8.79 o                         
   2  11   3        135.83        141.54         5.75 o                         
   3  11   3        991.44       1026.04        27.92 o                         
   4  11   3        152.56        155.87         6.27 o                         
   5  11   3       1318.01       1321.75        28.87 o                         
   6  11   3         22.40         23.92         2.17 o                         
   7  11   3        401.44        376.62        12.25 o                         
   8  11   3         22.75         20.14         2.77 o                         
   9  11   3        539.21        531.63        32.62 o                         
  10  11   3         24.16         23.19         2.97 o                         
  -3  12   3          1.37          0.95         1.80 o                         
  -2  12   3          5.57          8.46         2.25 o                         
  -1  12   3         38.84         36.38         3.62 o                         
   0  12   3          4.20          5.52         2.90 o                         
   1  12   3         66.56         68.84         4.09 o                         
   2  12   3         16.17         14.65         2.32 o                         
   3  12   3         65.37         66.40         4.06 o                         
   4  12   3          4.86          4.20         1.54 o                         
   5  12   3          0.20          0.13         1.11 o                         
   6  12   3        218.85        225.10         6.74 o                         
   7  12   3         46.93         41.24         3.64 o                         
   8  12   3        473.42        469.15        13.28 o                         
   9  12   3         26.43         23.32         2.43 o                         
  -2  13   3         84.95         70.18        11.33 o                         
  -1  13   3        624.83        679.23        28.55 o                         
   0  13   3         97.10         95.61         7.41 o                         
   1  13   3        182.60        179.39        10.47 o                         
   2  13   3         23.03         20.15         2.67 o                         
   3  13   3        147.16        156.57         6.68 o                         
   4  13   3          0.17         -1.25         1.25 o                         
   5  13   3        121.37        122.22         4.74 o                         
   6  13   3          5.96          7.13         1.70 o                         
   7  13   3          6.52          8.28         3.63 o                         
   8  13   3          4.42          5.58         2.41 o                         
   1  14   3          0.06          3.34         3.49 o                         
   2  14   3        150.22        140.40         9.30 o                         
   3  14   3         55.17         51.88         6.10 o                         
   4  14   3         46.70         44.27         4.05 o                         
   5  14   3         43.70         36.58         3.66 o                         
   6  14   3        158.75        152.22         7.24 o                         
  -5 -13   4          6.33          3.05         2.61 o                         
  -4 -13   4          2.70          3.03         2.09 o                         
  -3 -13   4         11.74          9.74         2.20 o                         
  -2 -13   4          4.33          6.16         1.93 o                         
  -1 -13   4         24.65         25.82         2.93 o                         
   0 -13   4         57.89         59.40         4.12 o                         
   1 -13   4        168.59        166.31         5.81 o                         
   2 -13   4         42.12         50.99         6.10 o                         
  -7 -12   4         92.31         95.32        10.46 o                         
  -6 -12   4        634.24        627.07        24.28 o                         
  -5 -12   4        140.06        151.80         5.22 o                         
  -4 -12   4        513.82        517.47        15.84 o                         
  -3 -12   4        303.77        319.49        10.58 o                         
  -2 -12   4        591.99        611.39        17.83 o                         
  -1 -12   4         73.69         82.36         5.30 o                         
   0 -12   4        342.75        348.98         9.29 o                         
   1 -12   4          3.85          4.53         1.43 o                         
   2 -12   4         61.34         65.15         3.29 o                         
   3 -12   4          8.44          7.49         1.65 o                         
   4 -12   4        145.59        138.66        12.64 o                         
  -8 -11   4          0.26         -0.83         1.62 o                         
  -7 -11   4         21.27         19.19         2.24 o                         
  -6 -11   4          1.27         -1.22         1.22 o                         
  -5 -11   4          9.68          7.76         1.60 o                         
  -4 -11   4          2.29          1.01         1.17 o                         
  -3 -11   4        225.15        232.64         6.63 o                         
  -2 -11   4         67.63         69.87         4.05 o                         
  -1 -11   4        220.54        221.89        12.07 o                         
   0 -11   4        279.89        293.24         7.94 o                         
   1 -11   4        830.30        842.50        19.16 o                         
   2 -11   4        249.23        251.12         8.55 o                         
   3 -11   4        721.21        745.22        20.96 o                         
   4 -11   4        122.92        133.03         5.67 o                         
   5 -11   4        231.62        225.48         8.22 o                         
  -9 -10   4         90.57         86.02         7.70 o                         
  -8 -10   4        255.45        251.97         7.41 o                         
  -7 -10   4         79.97         77.23         3.56 o                         
  -6 -10   4        296.85        305.37         8.30 o                         
  -5 -10   4         17.30         14.91         1.85 o                         
  -4 -10   4         73.98         74.87         3.22 o                         
  -3 -10   4         10.07         12.23         1.55 o                         
  -2 -10   4        143.54        148.12         4.65 o                         
  -1 -10   4         76.42         69.58         2.98 o                         
   0 -10   4         54.54         56.54         2.75 o                         
   1 -10   4          9.26         10.11         1.74 o                         
   2 -10   4        100.57         93.68         4.26 o                         
   3 -10   4          3.35          4.20         1.53 o                         
   4 -10   4         75.32         74.18         3.97 o                         
   5 -10   4         54.58         48.79         3.52 o                         
   6 -10   4        186.02        194.55         7.44 o                         
  -9  -9   4        429.27        411.15        13.12 o                         
  -8  -9   4         49.10         44.75         3.80 o                         
  -7  -9   4        311.07        311.82         8.58 o                         
  -6  -9   4        143.43        148.52         4.91 o                         
  -5  -9   4        930.27        942.00        20.95 o                         
  -4  -9   4        220.33        228.53         6.29 o                         
  -3  -9   4       2045.46       2114.36        44.34 o                         
  -2  -9   4        386.22        401.52         9.64 o                         
  -1  -9   4        482.89        487.12        13.73 o                         
   0  -9   4         84.20         83.57         2.64 o                         
   1  -9   4        143.20        144.09         7.27 o                         
   2  -9   4          0.43          0.16         1.07 o                         
   3  -9   4         17.74         19.68         2.06 o                         
   4  -9   4          0.41          0.31         1.22 o                         
   5  -9   4         19.30         16.86         2.15 o                         
   6  -9   4         11.47         10.95         1.92 o                         
   7  -9   4          8.35         10.66         1.99 o                         
   8  -9   4          0.30          1.60         4.79 o                         
 -10  -8   4          0.67          3.63         2.47 o                         
  -9  -8   4         34.09         33.81         2.73 o                         
  -8  -8   4          3.03          3.36         1.37 o                         
  -7  -8   4         14.31         11.94         1.72 o                         
  -6  -8   4        148.92        138.26         4.57 o                         
  -5  -8   4         53.39         50.94         2.58 o                         
  -4  -8   4         47.24         46.83         2.37 o                         
  -3  -8   4         45.57         46.82         2.28 o                         
  -2  -8   4        436.25        451.21        10.50 o                         
  -1  -8   4         75.54         80.05         2.48 o                         
   0  -8   4       1806.36       1876.32        39.13 o                         
   1  -8   4        526.96        528.70        11.90 o                         
   2  -8   4       1541.03       1574.52        40.66 o                         
   3  -8   4        297.05        326.94        14.11 o                         
   4  -8   4       1164.74       1100.38        32.44 o                         
   5  -8   4        111.13        108.42         4.67 o                         
   6  -8   4        512.11        491.87        14.51 o                         
   7  -8   4        112.55        114.07         5.21 o                         
   8  -8   4        309.58        298.06        10.12 o                         
 -10  -7   4         11.70         10.28         2.40 o                         
  -9  -7   4        673.07        682.82        16.12 o                         
  -8  -7   4         41.42         40.28         2.74 o                         
  -7  -7   4        581.59        574.24        13.51 o                         
  -6  -7   4        116.50        116.35         6.39 o                         
  -5  -7   4        527.55        515.20        11.97 o                         
  -4  -7   4         54.81         59.02         3.11 o                         
  -3  -7   4        627.32        615.11        13.74 o                         
  -2  -7   4        135.93        136.51         3.90 o                         
  -1  -7   4        114.48        112.70         3.76 o                         
   0  -7   4          0.90          1.34         0.66 o                         
   1  -7   4         31.63         31.56         1.58 o                         
   2  -7   4         35.63         32.01         1.60 o                         
   3  -7   4         30.87         29.87         2.06 o                         
   4  -7   4         37.04         38.00         2.48 o                         
   5  -7   4        228.15        213.48        15.56 o                         
   6  -7   4         44.15         43.42         2.97 o                         
   7  -7   4        265.11        264.07         8.89 o                         
   8  -7   4         25.70         27.28         3.78 o                         
   9  -7   4         95.91         91.74         4.93 o                         
 -10  -6   4        144.15        141.57         6.32 o                         
  -9  -6   4         34.71         31.81         2.50 o                         
  -8  -6   4        167.10        167.15         5.29 o                         
  -7  -6   4          1.60          0.58         1.00 o                         
  -6  -6   4        430.47        435.29        10.42 o                         
  -5  -6   4         55.48         54.57         2.37 o                         
  -4  -6   4       1137.71       1157.63        24.69 o                         
  -3  -6   4        175.98        174.91         4.66 o                         
  -2  -6   4       2785.89       2774.60        57.09 o                         
  -1  -6   4        204.03        206.10         4.46 o                         
   0  -6   4       2250.31       2252.35        46.38 o                         
   1  -6   4        469.91        477.62        10.56 o                         
   2  -6   4       1533.69       1505.24        31.35 o                         
   3  -6   4         82.45         87.48         2.72 o                         
   4  -6   4        440.00        412.99        17.40 o                         
   5  -6   4          9.70          9.19         1.39 o                         
   6  -6   4         26.62         25.34         2.36 o                         
   7  -6   4          2.37          1.93         1.32 o                         
   8  -6   4          2.53          1.42         1.74 o                         
   9  -6   4          0.04         -1.74         1.89 o                         
  10  -6   4          0.78         -0.86         2.98 o                         
 -11  -5   4         18.32         19.57         3.34 o                         
 -10  -5   4         10.49          8.60         2.15 o                         
  -9  -5   4          4.27          5.00         1.69 o                         
  -8  -5   4         16.91         17.21         1.80 o                         
  -7  -5   4         13.71         13.73         1.54 o                         
  -6  -5   4          9.98         11.32         1.33 o                         
  -5  -5   4          5.38          3.79         0.91 o                         
  -4  -5   4         17.57         14.14         1.45 o                         
  -3  -5   4        438.16        415.33         9.42 o                         
  -2  -5   4          0.56          0.69         0.38 o                         
  -1  -5   4         72.13         62.60         1.70 o                         
   0  -5   4         14.43         16.61         1.55 o                         
   1  -5   4       1144.34       1202.87        25.07 o                         
   2  -5   4        110.74        113.05         2.71 o                         
   3  -5   4       1036.00       1028.63        18.82 o                         
   4  -5   4        361.25        372.01        10.54 o                         
   5  -5   4       2194.41       2029.41       127.47 o                         
   6  -5   4        247.50        260.79         8.32 o                         
   7  -5   4       1546.57       1544.89        40.49 o                         
   8  -5   4         64.46         64.86         6.39 o                         
   9  -5   4        146.99        139.63         6.05 o                         
  10  -5   4         10.82         12.77         2.27 o                         
 -11  -4   4         14.99         15.32         2.29 o                         
 -10  -4   4        679.39        721.76        20.81 o                         
  -9  -4   4         44.01         35.39         3.18 o                         
  -8  -4   4       1311.47       1305.34        28.23 o                         
  -7  -4   4         22.09         21.23         1.76 o                         
  -6  -4   4        640.77        615.75        14.13 o                         
  -5  -4   4         88.01         88.06         4.42 o                         
  -4  -4   4        496.99        497.07        11.13 o                         
  -3  -4   4         46.42         46.22         1.41 o                         
  -2  -4   4       1481.62       1513.60        27.07 o                         
  -1  -4   4          5.50          6.06         0.50 o                         
   0  -4   4        295.16        297.27         5.15 o                         
   1  -4   4          0.72          1.22         0.30 o                         
   2  -4   4        486.32        484.52        10.02 o                         
   3  -4   4         24.74         24.06         1.04 o                         
   4  -4   4         79.18         80.41         2.59 o                         
   5  -4   4          0.17          0.22         0.61 o                         
   6  -4   4          6.33          5.36         1.54 o                         
   7  -4   4          8.19          8.21         1.89 o                         
   8  -4   4        494.85        489.50        14.71 o                         
   9  -4   4         38.80         32.87         3.03 o                         
  10  -4   4        760.17        766.25        21.95 o                         
  11  -4   4         36.02         35.44         3.64 o                         
 -11  -3   4         30.72         30.58         3.54 o                         
 -10  -3   4          9.33          6.86         1.73 o                         
  -9  -3   4        141.79        132.66         5.65 o                         
  -8  -3   4         83.11         84.62         6.83 o                         
  -7  -3   4        418.47        415.05         9.92 o                         
  -6  -3   4         95.13         93.50         3.16 o                         
  -5  -3   4       3299.60       3339.64        59.29 o                         
  -4  -3   4         81.50         80.73         2.81 o                         
  -3  -3   4       2580.16       2530.09        61.32 o                         
  -2  -3   4        290.10        307.02         5.24 o                         
  -1  -3   4       3399.89       3416.61        53.82 o                         
   0  -3   4        190.08        192.05         3.41 o                         
   1  -3   4      11135.18      11033.16       157.72 o                         
   2  -3   4        307.99        315.58         5.44 o                         
   3  -3   4       2017.09       2059.41        37.76 o                         
   4  -3   4         96.46         91.49         3.10 o                         
   5  -3   4        379.87        390.58        10.09 o                         
   6  -3   4          0.09         -0.59         0.65 o                         
   7  -3   4        284.13        273.95         6.97 o                         
   8  -3   4          0.05          0.73         1.12 o                         
   9  -3   4          6.75          4.71         1.67 o                         
  10  -3   4         12.04          9.02         2.05 o                         
  11  -3   4         57.26         53.05         8.14 o                         
 -11  -2   4         24.16         27.43         3.33 o                         
 -10  -2   4          6.99          5.78         2.00 o                         
  -9  -2   4         49.57         45.47         2.88 o                         
  -8  -2   4        173.83        167.14         6.27 o                         
  -7  -2   4         21.37         20.89         1.81 o                         
  -6  -2   4        124.18        117.85         4.64 o                         
  -5  -2   4        159.71        164.30         3.30 o                         
  -4  -2   4         56.04         62.81         1.99 o                         
  -3  -2   4         97.11        100.44         2.50 o                         
  -2  -2   4       2843.28       3035.73        47.84 o                         
  -1  -2   4        112.11        114.54         1.99 o                         
   0  -2   4        615.95        604.37         9.82 o                         
   1  -2   4        150.55        150.64         2.43 o                         
   2  -2   4        355.15        325.82         5.55 o                         
   3  -2   4         19.98         19.08         1.09 o                         
   4  -2   4       3630.29       3532.02        72.04 o                         
   5  -2   4        216.52        215.97         4.52 o                         
   6  -2   4       2087.20       2064.07        37.05 o                         
   7  -2   4        163.67        153.44         4.36 o                         
   8  -2   4       1140.18       1124.26        34.87 o                         
   9  -2   4         52.13         45.96         3.37 o                         
  10  -2   4        540.59        516.44        15.66 o                         
  11  -2   4         37.61         40.97         3.69 o                         
  12  -2   4        234.39        224.50         8.89 o                         
 -11  -1   4        483.28        486.87        19.80 o                         
 -10  -1   4         32.02         35.27         8.13 o                         
  -9  -1   4       1041.78       1047.73        28.70 o                         
  -8  -1   4          0.68          0.69         1.00 o                         
  -7  -1   4        479.47        469.25         9.43 o                         
  -6  -1   4          9.60          8.46         0.77 o                         
  -5  -1   4       1648.06       1604.38        25.87 o                         
  -4  -1   4          6.05          5.80         0.67 o                         
  -3  -1   4       1912.01       1969.41        28.49 o                         
  -2  -1   4        131.70        139.00         2.34 o                         
  -1  -1   4       1309.19       1390.58        22.11 o                         
   0  -1   4         33.62         31.69         1.03 o                         
   1  -1   4       2403.55       2589.28        37.23 o                         
   2  -1   4         43.73         44.18         1.16 o                         
   3  -1   4          1.36          2.99         0.65 o                         
   4  -1   4          0.08          0.18         0.27 o                         
   5  -1   4        334.69        330.75         6.50 o                         
   6  -1   4         26.82         23.75         1.38 o                         
   7  -1   4        107.87        105.74         2.83 o                         
   8  -1   4          5.45          4.82         0.96 o                         
   9  -1   4         27.95         27.81         1.96 o                         
  10  -1   4         25.93         26.60         2.82 o                         
  11  -1   4        153.91        166.24         6.98 o                         
  12  -1   4         14.28          8.32         2.25 o                         
 -10   0   4        136.01        151.57         6.73 o                         
  -9   0   4         33.41         37.33         3.28 o                         
  -8   0   4          1.19          1.67         1.00 o                         
  -7   0   4          6.61          5.63         0.81 o                         
  -6   0   4        171.87        183.97         4.27 o                         
  -5   0   4          0.32          0.00         0.41 o                         
  -4   0   4        202.10        225.10         4.16 o                         
  -3   0   4          0.94          0.98         0.39 o                         
  -2   0   4       1136.69       1216.69        17.70 o                         
  -1   0   4         45.64         49.17         1.14 o                         
   0   0   4       3131.46       3020.77        47.55 o                         
   1   0   4        141.93        153.29         2.74 o                         
   2   0   4       8348.37       8307.75       130.11 o                         
   3   0   4         34.90         35.95         0.87 o                         
   4   0   4       4912.15       5013.28        71.99 o                         
   5   0   4         62.61         60.12         1.40 o                         
   6   0   4       1328.40       1349.61        21.91 o                         
   7   0   4         12.29         11.58         0.89 o                         
   8   0   4        162.82        148.72         4.05 o                         
   9   0   4          3.62          3.63         0.91 o                         
  10   0   4        128.95        136.27         5.75 o                         
  11   0   4          3.32          4.64         1.78 o                         
  12   0   4          5.92          7.66         4.21 o                         
 -10   1   4          0.07         -0.58         2.32 o                         
  -9   1   4        330.45        334.24         8.84 o                         
  -8   1   4         29.43         26.64         2.56 o                         
  -7   1   4         10.69         12.19         1.21 o                         
  -6   1   4         53.11         54.27         1.75 o                         
  -5   1   4          8.71          8.84         0.84 o                         
  -4   1   4         17.69         15.78         0.74 o                         
  -3   1   4         14.98         16.03         1.15 o                         
  -2   1   4          1.47          1.49         0.32 o                         
  -1   1   4        234.81        255.98         4.41 o                         
   0   1   4         14.61         12.31         0.56 o                         
   1   1   4         11.62          7.73         0.97 o                         
   2   1   4        158.74        163.10         2.65 o                         
   3   1   4        319.25        272.17         4.62 o                         
   4   1   4         28.57         27.93         0.82 o                         
   5   1   4       4734.74       4813.74        69.27 o                         
   6   1   4         13.38         11.49         0.79 o                         
   7   1   4       2720.19       2698.99        43.16 o                         
   8   1   4         34.55         34.70         1.58 o                         
   9   1   4       2264.71       2280.59        41.49 o                         
  10   1   4         33.04         34.67         2.62 o                         
  11   1   4       1527.14       1571.73        41.91 o                         
  12   1   4         10.01         10.79         2.31 o                         
  -9   2   4          0.79          0.13         1.82 o                         
  -8   2   4       1535.37       1594.88        29.64 o                         
  -7   2   4          0.44         -0.52         0.85 o                         
  -6   2   4       2119.50       2171.88        39.27 o                         
  -5   2   4          1.86          1.65         0.58 o                         
  -4   2   4       3223.73       3102.82        52.80 o                         
  -3   2   4         10.97         10.43         0.64 o                         
  -2   2   4       2188.43       2044.31        41.28 o                         
  -1   2   4        113.53        119.86         2.06 o                         
   0   2   4       1003.22        930.91        14.98 o                         
   1   2   4          2.89          2.01         0.32 o                         
   2   2   4       5190.69       5406.47       100.04 o                         
   3   2   4          0.07          0.66         0.23 o                         
   4   2   4        131.99        135.06         2.41 o                         
   5   2   4         22.15         21.18         0.94 o                         
   6   2   4         63.75         59.76         2.09 o                         
   7   2   4          0.20          0.51         0.49 o                         
   8   2   4        375.43        370.06         9.32 o                         
   9   2   4          2.28          1.38         0.88 o                         
  10   2   4        106.08        103.27         4.00 o                         
  11   2   4          1.12          2.76         1.40 o                         
  12   2   4        314.82        320.87        11.06 o                         
  13   2   4          2.01          0.42         2.30 o                         
 -10   3   4         95.05         98.66         7.27 o                         
  -9   3   4          5.85          3.25         1.42 o                         
  -8   3   4        124.05        130.38         4.69 o                         
  -7   3   4        101.57        101.24         3.34 o                         
  -6   3   4         18.90         20.13         1.44 o                         
  -5   3   4        759.78        772.89        14.73 o                         
  -4   3   4         30.25         26.72         1.33 o                         
  -3   3   4        891.55        955.43        15.60 o                         
  -2   3   4          6.28          5.83         0.49 o                         
  -1   3   4       5098.42       5211.02        74.60 o                         
   0   3   4          0.48          0.63         0.23 o                         
   1   3   4       2795.98       2774.18        43.83 o                         
   2   3   4        117.75        124.92         2.55 o                         
   3   3   4        888.46        880.19        14.30 o                         
   4   3   4          0.61          1.03         0.34 o                         
   5   3   4       5616.36       5769.96        90.86 o                         
   6   3   4          0.05         -0.03         0.38 o                         
   7   3   4       1222.85       1179.59        19.44 o                         
   8   3   4          7.33          5.92         0.78 o                         
   9   3   4         61.28         66.68         4.49 o                         
  10   3   4          0.20         -0.51         0.84 o                         
  11   3   4        103.71        110.70         3.75 o                         
  12   3   4          1.90          1.41         1.79 o                         
  13   3   4          1.46          0.98         2.05 o                         
  -9   4   4         54.42         61.60         8.64 o                         
  -8   4   4        446.41        466.20        11.73 o                         
  -7   4   4         10.06          8.04         1.48 o                         
  -6   4   4          3.75          5.47         1.25 o                         
  -5   4   4        113.36        121.05         3.88 o                         
  -4   4   4        118.06        111.56         2.95 o                         
  -3   4   4         18.15         19.77         1.26 o                         
  -2   4   4        240.25        232.94         5.21 o                         
  -1   4   4         58.79         64.07         1.45 o                         
   0   4   4        121.20        115.36         2.61 o                         
   1   4   4         19.52         18.02         1.09 o                         
   2   4   4        460.68        485.25         8.61 o                         
   3   4   4          0.72          0.58         0.34 o                         
   4   4   4          2.14          2.76         0.44 o                         
   5   4   4         46.03         44.23         1.34 o                         
   6   4   4         41.56         34.74         1.32 o                         
   7   4   4         13.14         13.36         1.07 o                         
   8   4   4        998.37       1040.95        26.90 o                         
   9   4   4          3.05          3.99         1.05 o                         
  10   4   4        938.87        985.69        19.12 o                         
  11   4   4          6.67          7.20         1.62 o                         
  12   4   4        444.06        461.32        16.16 o                         
  13   4   4          5.83          4.80         2.87 o                         
  -9   5   4         11.85          7.73         1.89 o                         
  -8   5   4          5.27          3.79         1.45 o                         
  -7   5   4        391.34        390.88        11.08 o                         
  -6   5   4        185.58        170.78         5.34 o                         
  -5   5   4       1520.89       1504.26        32.19 o                         
  -4   5   4         61.64         67.00         6.34 o                         
  -3   5   4        707.31        716.63        15.89 o                         
  -2   5   4          7.44          5.83         0.79 o                         
  -1   5   4       2147.74       2096.49        33.41 o                         
   0   5   4          1.07          0.79         0.32 o                         
   1   5   4       2376.95       2371.88        44.44 o                         
   2   5   4          0.09          0.28         0.31 o                         
   3   5   4        367.44        380.99         6.66 o                         
   4   5   4          0.17          0.87         0.38 o                         
   5   5   4        304.49        309.94         5.62 o                         
   6   5   4          0.05         -0.14         0.41 o                         
   7   5   4         52.42         59.14         2.04 o                         
   8   5   4          7.69          9.38         1.02 o                         
   9   5   4        247.53        255.49         7.05 o                         
  10   5   4          8.66          9.32         1.37 o                         
  11   5   4         11.28          9.29         1.50 o                         
  12   5   4          0.05          0.69         1.26 o                         
  13   5   4         88.30         91.27         4.74 o                         
  -8   6   4         16.71         20.92         2.30 o                         
  -7   6   4         55.79         58.57         3.49 o                         
  -6   6   4        101.97         93.52         3.80 o                         
  -5   6   4         85.85         89.24         3.70 o                         
  -4   6   4         19.91         19.15         1.72 o                         
  -3   6   4          7.93          8.57         1.20 o                         
  -2   6   4        790.05        819.08        17.95 o                         
  -1   6   4         43.00         48.28         1.66 o                         
   0   6   4       1209.64       1280.80        23.30 o                         
   1   6   4          2.04          2.02         0.65 o                         
   2   6   4       3556.62       3528.77        62.49 o                         
   3   6   4          0.09          0.08         0.54 o                         
   4   6   4       3984.88       3921.58        62.12 o                         
   5   6   4         34.96         33.53         1.23 o                         
   6   6   4       3437.41       3382.10        60.23 o                         
   7   6   4         16.23         15.75         1.22 o                         
   8   6   4       1913.22       1894.89        34.56 o                         
   9   6   4          6.52          6.49         2.08 o                         
  10   6   4        474.35        495.25        10.55 o                         
  11   6   4          0.68          0.41         1.12 o                         
  12   6   4         89.56         94.34         4.33 o                         
  13   6   4          1.29          3.05         2.76 o                         
  -8   7   4          8.43          7.68         1.87 o                         
  -7   7   4        534.54        559.30        13.84 o                         
  -6   7   4          5.51          6.04         1.43 o                         
  -5   7   4        463.81        463.15        12.77 o                         
  -4   7   4          8.10         10.54         1.51 o                         
  -3   7   4         17.31         15.20         1.59 o                         
  -2   7   4        113.08        112.10         3.75 o                         
  -1   7   4         24.53         24.34         1.36 o                         
   0   7   4         52.65         54.37         2.03 o                         
   1   7   4         49.94         52.40         3.40 o                         
   2   7   4          2.89          1.63         0.57 o                         
   3   7   4        273.42        257.39         4.92 o                         
   4   7   4          5.34          3.83         0.62 o                         
   5   7   4        414.55        386.53         7.92 o                         
   6   7   4         15.46         14.07         1.18 o                         
   7   7   4        401.83        411.15         8.57 o                         
   8   7   4          6.06          5.89         0.99 o                         
   9   7   4       1363.89       1363.85        29.64 o                         
  10   7   4          7.99          8.66         1.91 o                         
  11   7   4        931.01        968.60        20.50 o                         
  12   7   4          5.33          4.70         1.61 o                         
  -7   8   4          2.28          3.27         2.09 o                         
  -6   8   4        452.53        461.36        11.82 o                         
  -5   8   4         52.44         53.57         3.82 o                         
  -4   8   4       1199.77       1232.38        28.25 o                         
  -3   8   4         85.38         86.10         3.46 o                         
  -2   8   4       1168.87       1212.86        26.33 o                         
  -1   8   4         82.21         84.16         2.82 o                         
   0   8   4        952.60        995.17        18.64 o                         
   1   8   4          5.07          5.23         1.24 o                         
   2   8   4        651.21        648.27        12.47 o                         
   3   8   4          7.53          6.64         0.85 o                         
   4   8   4         75.19         71.13         2.34 o                         
   5   8   4         15.87         14.10         1.21 o                         
   6   8   4        292.82        289.78         6.44 o                         
   7   8   4          4.18          4.04         0.91 o                         
   8   8   4         12.24         14.27         1.70 o                         
   9   8   4          7.44          7.80         1.94 o                         
  10   8   4         86.18         86.29         3.82 o                         
  11   8   4          0.56          0.54         1.36 o                         
  12   8   4         35.67         33.44         4.21 o                         
  -6   9   4         89.86        101.76         5.59 o                         
  -5   9   4          1.13         -0.19         1.34 o                         
  -4   9   4         73.34         74.48         3.46 o                         
  -3   9   4          6.45          7.10         1.42 o                         
  -2   9   4          0.09         -1.00         1.00 o                         
  -1   9   4        218.69        218.96         6.18 o                         
   0   9   4          6.61          7.05         1.01 o                         
   1   9   4         82.79         81.53         2.62 o                         
   2   9   4         36.73         38.25         1.81 o                         
   3   9   4        554.82        547.57        12.62 o                         
   4   9   4         23.66         24.07         1.60 o                         
   5   9   4        704.27        696.94        13.67 o                         
   6   9   4          0.10          0.89         0.78 o                         
   7   9   4        246.20        247.71         5.89 o                         
   8   9   4         18.07         15.54         1.82 o                         
   9   9   4        941.23        946.30        23.42 o                         
  10   9   4         34.52         32.86         3.05 o                         
  11   9   4        370.89        384.86        18.38 o                         
  12   9   4          4.36          4.70         2.41 o                         
  -5  10   4         69.14         77.06         5.27 o                         
  -4  10   4        431.43        430.56        13.79 o                         
  -3  10   4          0.57          0.15         1.51 o                         
  -2  10   4         56.08         55.49         2.95 o                         
  -1  10   4         58.39         57.98         2.92 o                         
   0  10   4         36.09         33.62         2.10 o                         
   1  10   4         13.78         15.18         1.39 o                         
   2  10   4         61.77         60.28         2.82 o                         
   3  10   4         10.07         10.47         1.44 o                         
   4  10   4         89.65         88.18         2.94 o                         
   5  10   4          6.66          5.44         1.12 o                         
   6  10   4         13.39         12.43         1.34 o                         
   7  10   4          1.25          1.54         0.98 o                         
   8  10   4         62.15         62.16         5.92 o                         
   9  10   4          4.52          5.14         1.55 o                         
  10  10   4         28.29         27.05         3.08 o                         
  11  10   4          0.09         -0.07         2.05 o                         
  -4  11   4         15.42         13.83         2.62 o                         
  -3  11   4        453.52        464.34        20.38 o                         
  -2  11   4        168.45        179.37         7.19 o                         
  -1  11   4       1552.17       1623.00        47.27 o                         
   0  11   4        133.83        138.15         4.75 o                         
   1  11   4        964.07       1024.30        22.69 o                         
   2  11   4         12.72         12.50         1.64 o                         
   3  11   4       1123.40       1164.92        25.53 o                         
   4  11   4         12.81         13.30         1.44 o                         
   5  11   4        834.21        839.57        16.50 o                         
   6  11   4         17.50         16.42         1.58 o                         
   7  11   4         76.29         72.79         3.11 o                         
   8  11   4          0.13         -0.24         1.59 o                         
   9  11   4         59.99         60.70         4.52 o                         
  10  11   4          0.23          1.38         1.78 o                         
  -3  12   4         35.18         34.79         3.65 o                         
  -2  12   4          1.58         -0.99         1.69 o                         
  -1  12   4         41.45         43.92         3.90 o                         
   0  12   4        101.84        112.33         7.85 o                         
   1  12   4          6.85          7.55         3.20 o                         
   2  12   4        656.60        675.37        19.42 o                         
   3  12   4         97.27        101.86         6.18 o                         
   4  12   4        613.92        620.89        14.89 o                         
   5  12   4         31.90         30.82         2.54 o                         
   6  12   4       1020.55       1044.30        23.54 o                         
   7  12   4         21.63         21.43         4.21 o                         
   8  12   4        877.65        864.77        24.70 o                         
   9  12   4         65.65         59.16         4.52 o                         
  -1  13   4        105.00        115.38         8.43 o                         
   0  13   4          0.23          0.73         2.90 o                         
   1  13   4          1.67          2.32         2.90 o                         
   2  13   4         38.49         32.40         4.65 o                         
   3  13   4          2.89          1.52         1.37 o                         
   4  13   4         23.88         20.25         2.24 o                         
   5  13   4          9.95          9.41         3.18 o                         
   6  13   4         10.50         10.84         1.87 o                         
   7  13   4         15.45         11.56         2.57 o                         
   8  13   4          1.26          1.47         2.06 o                         
   2  14   4        191.36        184.00        17.66 o                         
   3  14   4         66.29         59.33         5.96 o                         
   4  14   4        110.90         98.76         4.73 o                         
   5  14   4          9.12          6.44         1.79 o                         
   6  14   4        158.57        144.84        13.66 o                         
  -3 -13   5        295.07        303.83        16.29 o                         
  -2 -13   5        125.74        131.38         9.74 o                         
  -1 -13   5        175.62        186.64        11.63 o                         
   0 -13   5        102.95        109.42         8.57 o                         
  -6 -12   5        223.10        208.47         6.77 o                         
  -5 -12   5         19.06         20.29         2.21 o                         
  -4 -12   5          0.89          1.75         1.32 o                         
  -3 -12   5          0.43         -1.10         1.74 o                         
  -2 -12   5         14.89         18.03         2.47 o                         
  -1 -12   5          0.71          2.62         1.61 o                         
   0 -12   5         44.64         43.75         4.42 o                         
   1 -12   5         13.18         16.15         1.88 o                         
   2 -12   5          0.75          0.72         1.27 o                         
   3 -12   5          1.04          1.07         1.47 o                         
  -7 -11   5         46.16         48.58         3.24 o                         
  -6 -11   5         55.45         55.45         6.45 o                         
  -5 -11   5        312.50        312.17         8.48 o                         
  -4 -11   5        113.34        120.92         4.93 o                         
  -3 -11   5        732.24        750.33        17.21 o                         
  -2 -11   5        226.32        240.53         6.93 o                         
  -1 -11   5        269.14        265.59         8.92 o                         
   0 -11   5         39.39         39.06         2.59 o                         
   1 -11   5        237.52        247.33         7.00 o                         
   2 -11   5          9.49          9.75         1.85 o                         
   3 -11   5        112.86        119.68         5.27 o                         
   4 -11   5         39.55         37.02         5.30 o                         
   5 -11   5          7.36          5.23         3.41 o                         
  -8 -10   5         91.32         90.87         6.03 o                         
  -7 -10   5         30.22         30.08         2.43 o                         
  -6 -10   5         92.56         89.11         4.55 o                         
  -5 -10   5         16.10         16.93         1.90 o                         
  -4 -10   5        176.39        176.69         5.43 o                         
  -3 -10   5          9.45         10.67         1.76 o                         
  -2 -10   5          1.71          4.76         1.19 o                         
  -1 -10   5          5.90          4.83         1.05 o                         
   0 -10   5        193.14        191.27         6.12 o                         
   1 -10   5        211.18        213.61         7.29 o                         
   2 -10   5        387.35        392.33        16.88 o                         
   3 -10   5         77.57         79.54         4.58 o                         
   4 -10   5        525.99        522.70        15.37 o                         
   5 -10   5         50.48         50.27         3.49 o                         
   6 -10   5        348.36        341.91        11.13 o                         
  -9  -9   5        547.96        542.10        23.30 o                         
  -8  -9   5        140.26        140.63         5.02 o                         
  -7  -9   5        613.24        612.13        34.81 o                         
  -6  -9   5        140.49        138.99         4.71 o                         
  -5  -9   5        259.35        253.46         7.00 o                         
  -4  -9   5          1.77          1.94         1.07 o                         
  -3  -9   5          5.28          7.02         1.24 o                         
  -2  -9   5          0.39          0.51         0.86 o                         
  -1  -9   5         54.24         52.26         3.12 o                         
   0  -9   5         40.20         40.72         1.94 o                         
   1  -9   5         25.57         24.86         1.74 o                         
   2  -9   5         35.04         38.04         2.61 o                         
   3  -9   5          9.03          8.58         1.56 o                         
   4  -9   5         12.97         12.29         1.85 o                         
   5  -9   5        102.08         98.85         4.59 o                         
   6  -9   5          0.92          1.67         1.43 o                         
   7  -9   5        192.28        172.49         6.81 o                         
  -9  -8   5         70.90         67.40         4.55 o                         
  -8  -8   5         84.68         80.98         3.66 o                         
  -7  -8   5         25.11         27.69         2.25 o                         
  -6  -8   5        360.74        359.91         9.20 o                         
  -5  -8   5        204.95        205.46         5.89 o                         
  -4  -8   5       1374.87       1393.89        29.84 o                         
  -3  -8   5        320.85        328.71         8.18 o                         
  -2  -8   5       2195.37       2246.67        46.83 o                         
  -1  -8   5        170.10        176.06         4.25 o                         
   0  -8   5        792.10        810.90        23.82 o                         
   1  -8   5        149.06        158.15         7.40 o                         
   2  -8   5        508.61        489.48        23.19 o                         
   3  -8   5         15.22         13.06         3.78 o                         
   4  -8   5        274.58        265.53        13.53 o                         
   5  -8   5          0.37         -0.88         1.15 o                         
   6  -8   5          7.79          7.57         1.74 o                         
   7  -8   5          3.08          5.04         2.18 o                         
   8  -8   5         94.36        103.25         5.21 o                         
 -10  -7   5          5.71          0.15         5.23 o                         
  -9  -7   5         15.58         11.01         4.58 o                         
  -8  -7   5         51.42         54.10         3.62 o                         
  -7  -7   5          3.13          4.70         1.56 o                         
  -6  -7   5         40.52         35.93         2.34 o                         
  -5  -7   5          4.26          3.65         1.09 o                         
  -4  -7   5          0.80          0.18         0.80 o                         
  -3  -7   5        137.82        132.83         3.99 o                         
  -2  -7   5         12.04         11.86         1.20 o                         
  -1  -7   5         33.63         33.56         2.03 o                         
   0  -7   5         36.09         37.18         1.70 o                         
   1  -7   5        786.29        791.45        17.12 o                         
   2  -7   5         79.67         78.57         3.96 o                         
   3  -7   5        162.70        165.65         4.53 o                         
   4  -7   5         87.37         89.98        14.89 o                         
   5  -7   5        416.63        403.20        11.87 o                         
   6  -7   5         57.30         57.53         3.31 o                         
   7  -7   5        462.16        448.45        13.47 o                         
   8  -7   5         59.76         58.76         3.87 o                         
   9  -7   5        100.60         91.11         7.27 o                         
 -10  -6   5        102.03         97.60        12.86 o                         
  -9  -6   5         12.93         15.85         2.41 o                         
  -8  -6   5        612.14        606.50        25.49 o                         
  -7  -6   5          6.76          6.89         1.35 o                         
  -6  -6   5        466.71        458.62        10.96 o                         
  -5  -6   5        118.78        117.64         6.39 o                         
  -4  -6   5        541.88        531.73        14.18 o                         
  -3  -6   5         89.77         94.70         3.04 o                         
  -2  -6   5        857.02        861.52        18.51 o                         
  -1  -6   5         11.45         11.07         0.89 o                         
   0  -6   5        135.79        132.97         3.59 o                         
   1  -6   5          9.02          7.35         1.01 o                         
   2  -6   5        195.22        195.55         4.90 o                         
   3  -6   5         41.20         42.07         1.78 o                         
   4  -6   5          1.16          2.42         2.76 o                         
   5  -6   5          0.68         -0.63         0.91 o                         
   6  -6   5        163.86        164.07         5.94 o                         
   7  -6   5          6.36          6.01         2.76 o                         
   8  -6   5          6.73          6.09         1.69 o                         
   9  -6   5          0.91         -0.94         1.44 o                         
  10  -6   5         25.24         24.01         8.93 o                         
 -10  -5   5          0.42          0.56         2.76 o                         
  -9  -5   5         25.17         21.25         2.77 o                         
  -8  -5   5         12.20         11.12         1.99 o                         
  -7  -5   5        135.98        141.36         4.55 o                         
  -6  -5   5          0.74          0.29         0.95 o                         
  -5  -5   5        218.60        212.49         5.67 o                         
  -4  -5   5          6.56          6.40         0.98 o                         
  -3  -5   5        423.56        422.87         9.66 o                         
  -2  -5   5        187.68        189.70         4.07 o                         
  -1  -5   5       1744.61       1740.06        27.92 o                         
   0  -5   5        228.09        230.56         4.25 o                         
   1  -5   5       4885.37       4965.83        87.56 o                         
   2  -5   5        324.77        327.53         6.52 o                         
   3  -5   5       1115.45       1113.00        20.35 o                         
   4  -5   5         45.09         43.30         2.12 o                         
   5  -5   5        314.53        296.76        11.23 o                         
   6  -5   5          0.64         -0.05         0.97 o                         
   7  -5   5        169.70        173.02         6.32 o                         
   8  -5   5          8.02          9.71         1.84 o                         
   9  -5   5          1.11          2.11         2.98 o                         
  10  -5   5          5.34          4.30         1.78 o                         
 -10  -4   5         16.07         14.96         2.41 o                         
  -9  -4   5         35.37         32.99         3.49 o                         
  -8  -4   5        223.46        230.19         8.07 o                         
  -7  -4   5          4.05          3.15         2.54 o                         
  -6  -4   5          9.12          9.63         1.24 o                         
  -5  -4   5         37.99         40.42         2.78 o                         
  -4  -4   5        430.14        419.77         9.64 o                         
  -3  -4   5          3.33          2.72         0.52 o                         
  -2  -4   5         50.64         42.02         1.33 o                         
  -1  -4   5          0.37          0.59         0.30 o                         
   0  -4   5         26.67         23.61         1.10 o                         
   1  -4   5         35.27         34.25         0.99 o                         
   2  -4   5        491.73        482.83         8.22 o                         
   3  -4   5         38.90         37.96         1.33 o                         
   4  -4   5       2514.90       2467.65        50.89 o                         
   5  -4   5        231.09        230.43         6.17 o                         
   6  -4   5       1820.01       1791.13        37.63 o                         
   7  -4   5         75.74         79.83         3.07 o                         
   8  -4   5       1135.91       1102.01        29.60 o                         
   9  -4   5         14.33         18.11         4.36 o                         
  10  -4   5        554.70        576.17        17.19 o                         
  11  -4   5         52.71         54.05         4.41 o                         
 -10  -3   5         14.92         17.21         2.24 o                         
  -9  -3   5        888.59        868.07        24.13 o                         
  -8  -3   5        116.83        121.14         5.19 o                         
  -7  -3   5        669.78        688.60        21.21 o                         
  -6  -3   5         67.30         66.91         2.64 o                         
  -5  -3   5       2154.36       2124.45        44.13 o                         
  -4  -3   5         58.72         62.58         1.89 o                         
  -3  -3   5       2366.42       2406.54        42.81 o                         
  -2  -3   5        143.03        154.91         2.94 o                         
  -1  -3   5        812.02        850.63        12.63 o                         
   0  -3   5          0.73          1.03         0.18 o                         
   1  -3   5         62.75         72.15         1.37 o                         
   2  -3   5          5.49          5.46         0.55 o                         
   3  -3   5         69.63         66.88         1.65 o                         
   4  -3   5          3.93          3.32         0.78 o                         
   5  -3   5          1.32          2.63         0.82 o                         
   6  -3   5         28.63         27.86         1.91 o                         
   7  -3   5         17.25         14.49         1.41 o                         
   8  -3   5          1.07          2.82         0.99 o                         
   9  -3   5        176.80        169.09         6.52 o                         
  10  -3   5          0.06         -0.91         1.43 o                         
  11  -3   5        187.72        187.35        13.23 o                         
 -10  -2   5         33.08         25.75         2.96 o                         
  -9  -2   5         51.75         52.41         4.03 o                         
  -8  -2   5         19.19         16.40         2.09 o                         
  -7  -2   5         40.30         33.08         6.32 o                         
  -6  -2   5        127.05        122.88         3.76 o                         
  -5  -2   5        131.69        129.71         5.54 o                         
  -4  -2   5        175.21        189.97         7.33 o                         
  -3  -2   5         45.99         49.00         1.50 o                         
  -2  -2   5        672.63        688.05        11.25 o                         
  -1  -2   5         78.94         83.12         1.74 o                         
   0  -2   5       2172.56       2198.33        34.82 o                         
   1  -2   5        107.61        109.53         1.86 o                         
   2  -2   5       3841.36       3926.18        61.89 o                         
   3  -2   5         36.42         37.78         1.10 o                         
   4  -2   5        697.25        695.46        12.96 o                         
   5  -2   5         70.99         66.56         3.27 o                         
   6  -2   5        255.28        249.58         6.24 o                         
   7  -2   5          7.80          6.83         1.06 o                         
   8  -2   5        216.20        185.87         8.06 o                         
   9  -2   5          2.84          1.90         1.00 o                         
  10  -2   5          5.38          7.45         3.34 o                         
  11  -2   5          2.22          0.68         1.61 o                         
  12  -2   5         15.70         13.19         2.79 o                         
 -10  -1   5          1.75         -0.58         2.32 o                         
  -9  -1   5         99.36        102.63         5.03 o                         
  -8  -1   5         26.44         25.56         2.04 o                         
  -7  -1   5         61.23         57.44         2.49 o                         
  -6  -1   5         15.23         15.31         2.10 o                         
  -5  -1   5         30.81         32.25         1.70 o                         
  -4  -1   5         57.72         62.38         1.60 o                         
  -3  -1   5         12.90         13.03         1.80 o                         
  -2  -1   5         69.09         68.83         1.53 o                         
  -1  -1   5         12.01         10.60         0.61 o                         
   0  -1   5          0.14          0.19         0.26 o                         
   1  -1   5       1571.44       1699.02        27.00 o                         
   2  -1   5         15.42         15.11         0.62 o                         
   3  -1   5        381.04        432.89         8.18 o                         
   4  -1   5          6.79          6.43         0.62 o                         
   5  -1   5        856.58        810.14        21.78 o                         
   6  -1   5         21.61         19.00         1.62 o                         
   7  -1   5        165.40        144.67         6.18 o                         
   8  -1   5         41.67         45.00         2.22 o                         
   9  -1   5        352.36        343.69         8.67 o                         
  10  -1   5         26.96         19.72         2.41 o                         
  11  -1   5        639.72        682.79        23.09 o                         
  12  -1   5         14.28         12.51         2.50 o                         
 -10   0   5        112.17         92.13         7.41 o                         
  -9   0   5          9.39         11.18         3.49 o                         
  -8   0   5        318.33        317.81         8.69 o                         
  -7   0   5          3.85          4.76         0.90 o                         
  -6   0   5        372.06        362.29         8.68 o                         
  -5   0   5         24.31         24.81         1.35 o                         
  -4   0   5       2127.73       2139.84        38.26 o                         
  -3   0   5          3.81          5.03         0.38 o                         
  -2   0   5       2682.72       2716.91        39.17 o                         
  -1   0   5        113.22        116.35         3.94 o                         
   0   0   5       1884.93       1993.78        31.62 o                         
   1   0   5         31.61         29.63         0.84 o                         
   2   0   5       3663.19       3896.01        61.34 o                         
   3   0   5          2.95          2.64         0.44 o                         
   4   0   5        212.66        215.35         8.19 o                         
   5   0   5          3.14          2.97         0.43 o                         
   6   0   5        674.79        682.03        12.82 o                         
   7   0   5         11.84         10.75         1.15 o                         
   8   0   5         13.91         11.96         1.30 o                         
   9   0   5          1.74          0.70         0.87 o                         
  10   0   5         20.67         17.79         2.31 o                         
  11   0   5          1.38          2.61         1.64 o                         
  12   0   5         12.93         10.91         2.83 o                         
 -10   1   5         83.18         68.87         6.83 o                         
  -9   1   5        104.75        105.64         7.56 o                         
  -8   1   5         52.81         57.86         3.64 o                         
  -7   1   5          1.80          2.35         1.41 o                         
  -6   1   5          0.24          0.12         0.59 o                         
  -5   1   5         37.46         36.94         1.38 o                         
  -4   1   5         84.18         80.58         2.26 o                         
  -3   1   5         11.96         10.58         0.75 o                         
  -2   1   5        134.08        132.69         2.60 o                         
  -1   1   5       3067.53       3134.73        49.50 o                         
   0   1   5         23.84         27.86         1.11 o                         
   1   1   5       5708.14       5666.81        81.17 o                         
   2   1   5        161.74        169.85         2.81 o                         
   3   1   5       5634.55       5707.56        81.88 o                         
   4   1   5         32.08         31.77         0.92 o                         
   5   1   5       8974.72       8978.21       128.72 o                         
   6   1   5         24.66         22.67         1.11 o                         
   7   1   5       1518.56       1519.25        24.73 o                         
   8   1   5          9.60          9.96         0.92 o                         
   9   1   5        115.09        113.43         3.32 o                         
  10   1   5          0.82          1.24         1.43 o                         
  11   1   5        138.00        151.87         6.42 o                         
  12   1   5          0.04          0.07         2.32 o                         
 -10   2   5        611.54        616.84        26.80 o                         
  -9   2   5          0.56          0.52         1.69 o                         
  -8   2   5        682.88        712.77        30.46 o                         
  -7   2   5         55.66         56.80         3.01 o                         
  -6   2   5         15.38         16.09         1.30 o                         
  -5   2   5         67.34         70.74         2.65 o                         
  -4   2   5        250.37        226.59         3.91 o                         
  -3   2   5          7.48          6.46         0.51 o                         
  -2   2   5        169.83        155.70         2.72 o                         
  -1   2   5         51.23         51.24         1.13 o                         
   0   2   5        672.09        699.34        11.48 o                         
   1   2   5         82.59         81.43         1.52 o                         
   2   2   5         79.20         74.33         1.56 o                         
   3   2   5         21.33         23.20         0.72 o                         
   4   2   5        157.99        153.15         2.72 o                         
   5   2   5         26.37         26.11         0.93 o                         
   6   2   5        479.91        485.41         7.75 o                         
   7   2   5          0.16          0.15         0.48 o                         
   8   2   5       1833.09       1888.70        30.64 o                         
   9   2   5          4.21          4.56         0.84 o                         
  10   2   5        952.64       1018.07        27.97 o                         
  11   2   5          7.55          6.28         1.54 o                         
  12   2   5        341.34        365.12        12.14 o                         
  13   2   5          3.42          0.72         3.85 o                         
  -9   3   5         49.44         52.90         6.54 o                         
  -8   3   5         17.90         17.81         2.51 o                         
  -7   3   5        623.93        657.05        15.31 o                         
  -6   3   5         15.95         14.97         1.66 o                         
  -5   3   5       1423.39       1436.32        30.63 o                         
  -4   3   5          6.27          4.03         0.69 o                         
  -3   3   5        374.91        382.82         6.79 o                         
  -2   3   5         16.99         16.83         1.12 o                         
  -1   3   5       1358.71       1348.42        21.73 o                         
   0   3   5         83.13         80.32         2.07 o                         
   1   3   5       1352.82       1320.49        21.18 o                         
   2   3   5         21.98         23.27         0.67 o                         
   3   3   5         64.00         64.29         1.62 o                         
   4   3   5          2.96          3.02         0.39 o                         
   5   3   5          1.92          5.22         1.18 o                         
   6   3   5          4.54          3.92         0.52 o                         
   7   3   5        152.60        154.10         3.01 o                         
   8   3   5          0.57          0.62         0.64 o                         
   9   3   5         70.12         72.10         2.26 o                         
  10   3   5          8.53          6.44         1.18 o                         
  11   3   5          7.40          8.35         2.10 o                         
  12   3   5          3.97          4.41         1.61 o                         
  13   3   5         17.08         16.90         3.70 o                         
  -9   4   5         41.70         46.53         8.21 o                         
  -8   4   5          1.79          1.74         1.67 o                         
  -7   4   5         80.03         75.36         6.76 o                         
  -6   4   5         99.38        101.73         3.84 o                         
  -5   4   5         88.00         91.76         3.47 o                         
  -4   4   5          4.24          4.39         1.40 o                         
  -3   4   5          3.86          1.83         0.81 o                         
  -2   4   5         71.92         80.56         3.23 o                         
  -1   4   5         13.87         12.18         1.05 o                         
   0   4   5          6.91          5.70         0.44 o                         
   1   4   5         40.12         37.72         1.08 o                         
   2   4   5        188.71        177.81         3.00 o                         
   3   4   5          0.18          0.23         0.36 o                         
   4   4   5        951.32        906.27        14.91 o                         
   5   4   5         15.17         14.85         0.87 o                         
   6   4   5       1972.13       1974.90        28.96 o                         
   7   4   5          0.46          0.54         0.45 o                         
   8   4   5        740.88        749.49        12.93 o                         
   9   4   5          1.80          2.07         0.74 o                         
  10   4   5        176.36        178.82         6.02 o                         
  11   4   5          0.31         -0.92         1.02 o                         
  12   4   5        140.90        149.41         6.06 o                         
  13   4   5          3.15          3.49         1.98 o                         
  -8   5   5          2.98          3.05         1.62 o                         
  -7   5   5        382.81        403.22        10.52 o                         
  -6   5   5          4.63          4.99         1.43 o                         
  -5   5   5        397.25        416.23        10.30 o                         
  -4   5   5         32.35         31.86         2.12 o                         
  -3   5   5        189.92        161.30         4.70 o                         
  -2   5   5         38.85         41.02         2.38 o                         
  -1   5   5        242.90        223.89         5.71 o                         
   0   5   5         23.23         22.44         1.28 o                         
   1   5   5          1.35          1.67         0.42 o                         
   2   5   5         12.08         12.11         0.77 o                         
   3   5   5         11.59         10.48         1.41 o                         
   4   5   5         58.02         54.78         1.57 o                         
   5   5   5        181.09        178.25         7.70 o                         
   6   5   5         51.62         51.69         1.59 o                         
   7   5   5         17.94         15.79         1.54 o                         
   8   5   5          0.91          1.43         0.63 o                         
   9   5   5        833.30        899.26        15.54 o                         
  10   5   5          2.30          1.69         0.99 o                         
  11   5   5        531.25        557.82        11.81 o                         
  12   5   5          0.04          1.86         3.56 o                         
  13   5   5        373.57        396.63        11.00 o                         
  -8   6   5         53.28         52.02         4.46 o                         
  -7   6   5          0.82          0.23         1.27 o                         
  -6   6   5        267.25        253.17         7.35 o                         
  -5   6   5         17.10         13.39         1.70 o                         
  -4   6   5       1221.85       1292.43        28.02 o                         
  -3   6   5          0.98          0.46         0.91 o                         
  -2   6   5       1540.70       1553.36        49.54 o                         
  -1   6   5          3.13          2.79         0.89 o                         
   0   6   5       3270.23       3292.91        58.65 o                         
   1   6   5         10.13          9.44         0.81 o                         
   2   6   5       3538.14       3490.21        58.42 o                         
   3   6   5          1.51          1.15         0.49 o                         
   4   6   5        949.17        944.40        15.68 o                         
   5   6   5          9.90          9.38         0.81 o                         
   6   6   5        752.03        756.85        12.84 o                         
   7   6   5          0.46          0.40         0.65 o                         
   8   6   5         15.45         17.25         1.37 o                         
   9   6   5         19.31         20.53         1.67 o                         
  10   6   5        261.64        264.17         6.43 o                         
  11   6   5          0.02          1.10         1.07 o                         
  12   6   5         37.05         42.38         3.90 o                         
  -7   7   5          9.03          7.35         1.76 o                         
  -6   7   5        122.53        120.65         5.66 o                         
  -5   7   5         67.97         67.69         3.29 o                         
  -4   7   5         83.10         79.71         3.43 o                         
  -3   7   5          1.81          0.39         1.04 o                         
  -2   7   5          0.34          0.46         0.93 o                         
  -1   7   5        247.13        272.57         7.40 o                         
   0   7   5         35.13         34.20         1.67 o                         
   1   7   5         81.97         82.71         2.40 o                         
   2   7   5         35.46         30.81         1.57 o                         
   3   7   5       1487.25       1425.11        23.26 o                         
   4   7   5          7.63          6.42         0.76 o                         
   5   7   5       2155.26       2099.58        33.81 o                         
   6   7   5         12.38         11.76         1.16 o                         
   7   7   5        985.04        980.78        18.60 o                         
   8   7   5         27.18         26.31         1.72 o                         
   9   7   5       1455.15       1437.74        31.15 o                         
  10   7   5         10.58         12.32         1.50 o                         
  11   7   5        256.10        272.22         6.78 o                         
  12   7   5          1.40          0.82         1.32 o                         
  -7   8   5         13.00         11.21         4.87 o                         
  -6   8   5        228.24        226.49         7.11 o                         
  -5   8   5         32.80         31.22         2.65 o                         
  -4   8   5        321.49        315.46         8.54 o                         
  -3   8   5          7.27          8.25         1.47 o                         
  -2   8   5         22.21         18.76         1.85 o                         
  -1   8   5         46.60         42.27         2.50 o                         
   0   8   5          4.64          6.62         1.17 o                         
   1   8   5          2.29          0.91         0.68 o                         
   2   8   5          7.19          6.89         0.93 o                         
   3   8   5         10.29          9.92         0.92 o                         
   4   8   5        323.80        323.87         7.52 o                         
   5   8   5         66.43         68.28         2.41 o                         
   6   8   5          7.39          6.50         0.99 o                         
   7   8   5          9.89          8.21         1.12 o                         
   8   8   5          9.27          9.05         1.69 o                         
   9   8   5          0.01         -0.72         1.12 o                         
  10   8   5          9.54          8.82         1.70 o                         
  11   8   5          1.91          3.74         1.52 o                         
  12   8   5        276.26        293.08         7.39 o                         
  -6   9   5          0.50          2.67         3.70 o                         
  -5   9   5         29.57         31.19         2.74 o                         
  -4   9   5          2.17          1.72         1.32 o                         
  -3   9   5        181.74        181.23         5.73 o                         
  -2   9   5         79.10         85.35         3.63 o                         
  -1   9   5        641.74        634.15        14.78 o                         
   0   9   5         28.10         28.38         2.15 o                         
   1   9   5        129.87        130.89         3.60 o                         
   2   9   5          0.11          0.48         0.70 o                         
   3   9   5        452.69        459.34         8.41 o                         
   4   9   5         39.09         38.45         2.00 o                         
   5   9   5        568.89        575.30        11.60 o                         
   6   9   5         46.76         45.84         2.30 o                         
   7   9   5         56.57         56.34         2.67 o                         
   8   9   5          0.41          1.41         0.96 o                         
   9   9   5         16.30         18.22         1.98 o                         
  10   9   5          2.56          1.40         1.34 o                         
  11   9   5          7.55          8.57         1.65 o                         
  12   9   5          0.30          0.53         1.59 o                         
  -5  10   5         72.68         67.59         4.98 o                         
  -4  10   5         69.25         67.53         3.76 o                         
  -3  10   5         58.21         59.41         3.37 o                         
  -2  10   5         10.62          7.19         1.55 o                         
  -1  10   5         55.34         57.52         4.11 o                         
   0  10   5          6.89          6.06         1.37 o                         
   1  10   5          2.78          1.84         1.09 o                         
   2  10   5        102.09        106.62         3.24 o                         
   3  10   5          0.25          0.65         0.87 o                         
   4  10   5         62.69         58.79         3.34 o                         
   5  10   5          9.06          7.55         1.21 o                         
   6  10   5        456.32        451.07         9.62 o                         
   7  10   5          4.46          2.90         1.02 o                         
   8  10   5        790.91        803.00        15.98 o                         
   9  10   5         89.33         95.89         4.11 o                         
  10  10   5        887.75        913.75        21.05 o                         
  11  10   5         32.19         35.00         2.94 o                         
  -4  11   5         10.44         10.11         2.61 o                         
  -3  11   5        548.68        536.30        23.30 o                         
  -2  11   5          1.82          1.55         1.80 o                         
  -1  11   5        578.93        606.30        14.63 o                         
   0  11   5          3.82          3.72         1.52 o                         
   1  11   5        124.86        132.64         4.64 o                         
   2  11   5         12.74         14.09         2.25 o                         
   3  11   5         64.29         61.83         4.05 o                         
   4  11   5         16.61         17.00         1.61 o                         
   5  11   5          3.17          4.21         1.11 o                         
   6  11   5          3.90          3.59         1.16 o                         
   7  11   5         11.64         14.49         1.58 o                         
   8  11   5         31.64         32.79         2.62 o                         
   9  11   5          1.47         -1.69         1.69 o                         
  10  11   5         20.60         19.32         2.88 o                         
  -2  12   5        190.03        198.11         8.02 o                         
  -1  12   5         46.92         49.75         6.03 o                         
   0  12   5        699.19        682.72        28.42 o                         
   1  12   5         16.83         13.94         3.49 o                         
   2  12   5        687.28        676.54        31.19 o                         
   3  12   5         26.25         25.72         2.35 o                         
   4  12   5        547.36        527.42        14.48 o                         
   5  12   5         32.64         27.94         2.54 o                         
   6  12   5        440.42        431.46        27.00 o                         
   7  12   5          7.93          7.01         1.61 o                         
   8  12   5         22.58         19.58         2.92 o                         
   9  12   5          7.24          7.04         2.16 o                         
   0  13   5         33.32         32.68         5.08 o                         
   1  13   5         10.47          6.17         2.05 o                         
   2  13   5          0.50          1.39         1.63 o                         
   3  13   5         78.66         83.55        12.42 o                         
   4  13   5          0.17          0.20         1.74 o                         
   5  13   5         30.37         23.33         2.36 o                         
   6  13   5          0.11          2.16         1.41 o                         
   7  13   5        154.10        151.91         7.92 o                         
   8  13   5         12.25         11.14         3.92 o                         
   3  14   5         13.96         10.44         2.85 o                         
   4  14   5          3.96          6.22         2.41 o                         
   5  14   5          0.12         -0.50         2.19 o                         
  -5 -12   6         39.54         35.74         5.67 o                         
  -4 -12   6          8.78          6.27         2.18 o                         
  -3 -12   6         36.43         38.93         5.52 o                         
  -2 -12   6         44.59         37.04         5.52 o                         
  -1 -12   6         17.34         17.87         3.92 o                         
   0 -12   6         46.22         54.62         6.39 o                         
   1 -12   6         66.81         71.51         6.32 o                         
   2 -12   6         78.29         86.07        11.62 o                         
  -6 -11   6        115.32        110.89         7.99 o                         
  -5 -11   6        212.34        202.42         8.02 o                         
  -4 -11   6         15.06         13.34         2.25 o                         
  -3 -11   6         52.02         53.24         4.05 o                         
  -2 -11   6         64.51         57.52         4.29 o                         
  -1 -11   6         47.76         50.41         5.67 o                         
   0 -11   6         18.90         20.31         2.93 o                         
   1 -11   6         15.83         17.50         4.87 o                         
   2 -11   6          0.40          1.57         1.74 o                         
   3 -11   6         34.47         35.45         4.94 o                         
   4 -11   6          0.22         -0.73         2.90 o                         
  -7 -10   6          0.44          3.39         1.49 o                         
  -6 -10   6         68.27         66.66         6.99 o                         
  -5 -10   6        148.48        144.27         4.89 o                         
  -4 -10   6        568.73        574.05        13.60 o                         
  -3 -10   6        253.27        264.16         7.20 o                         
  -2 -10   6       1068.65       1110.51        30.20 o                         
  -1 -10   6        182.89        186.30         7.07 o                         
   0 -10   6        572.24        579.59        13.81 o                         
   1 -10   6        246.39        242.06         8.79 o                         
   2 -10   6        839.12        862.79        34.42 o                         
   3 -10   6        182.25        188.43         9.38 o                         
   4 -10   6        591.86        608.83        17.42 o                         
   5 -10   6        110.83        114.38        11.63 o                         
   6 -10   6         52.95         58.54         3.97 o                         
  -8  -9   6         45.22         49.76         4.11 o                         
  -7  -9   6          0.74          0.60         1.36 o                         
  -6  -9   6          1.63          1.47         1.64 o                         
  -5  -9   6          1.21          0.46         1.11 o                         
  -4  -9   6          9.08         10.79         1.49 o                         
  -3  -9   6         78.68         82.98         3.24 o                         
  -2  -9   6         21.56         22.71         1.79 o                         
  -1  -9   6         64.74         65.35         2.41 o                         
   0  -9   6         73.39         75.97         2.64 o                         
   1  -9   6        594.63        605.55        13.71 o                         
   2  -9   6        115.43        119.29         4.68 o                         
   3  -9   6        293.65        297.26         9.34 o                         
   4  -9   6         89.15         83.96         4.94 o                         
   5  -9   6        772.90        750.75        22.01 o                         
   6  -9   6        131.96        133.91         5.65 o                         
   7  -9   6        821.97        821.12        23.03 o                         
  -8  -8   6       1314.88       1337.08        35.90 o                         
  -7  -8   6        129.65        123.17         4.51 o                         
  -6  -8   6        950.79        963.68        21.53 o                         
  -5  -8   6        217.58        218.85         6.19 o                         
  -4  -8   6        557.27        559.94        13.01 o                         
  -3  -8   6         52.70         49.92         2.41 o                         
  -2  -8   6        471.90        476.57        11.12 o                         
  -1  -8   6         13.25         13.97         1.16 o                         
   0  -8   6          4.53          4.45         0.86 o                         
   1  -8   6          4.59          3.77         1.27 o                         
   2  -8   6          6.15          5.31         0.94 o                         
   3  -8   6          4.05          3.59         1.01 o                         
   4  -8   6         95.05         97.71         4.19 o                         
   5  -8   6         20.78         18.61         2.47 o                         
   6  -8   6          0.89         -0.39         1.32 o                         
   7  -8   6          6.96          5.80         1.71 o                         
   8  -8   6         40.65         36.01         4.21 o                         
  -9  -7   6          4.46          3.36         2.15 o                         
  -8  -7   6         62.84         65.16         4.07 o                         
  -7  -7   6         22.73         22.34         3.27 o                         
  -6  -7   6         27.31         31.71         2.26 o                         
  -5  -7   6        445.16        468.05        11.25 o                         
  -4  -7   6         96.19         96.62         3.49 o                         
  -3  -7   6        605.88        627.32        14.12 o                         
  -2  -7   6        222.49        230.03         5.91 o                         
  -1  -7   6        739.80        763.26        14.50 o                         
   0  -7   6         95.42         97.13         3.05 o                         
   1  -7   6       1054.12       1099.28        23.39 o                         
   2  -7   6        172.65        178.29         4.76 o                         
   3  -7   6        275.57        274.17         6.82 o                         
   4  -7   6         76.23         68.28         3.24 o                         
   5  -7   6        259.23        242.67        15.85 o                         
   6  -7   6         55.05         57.25         3.32 o                         
   7  -7   6        209.38        200.74         7.25 o                         
   8  -7   6         97.05         98.72         4.84 o                         
   9  -7   6         41.87         36.18         3.41 o                         
  -9  -6   6         19.00         16.20         2.62 o                         
  -8  -6   6        384.49        401.18        12.60 o                         
  -7  -6   6         33.84         35.14         3.27 o                         
  -6  -6   6         49.88         46.87         2.53 o                         
  -5  -6   6         78.50         82.08         3.67 o                         
  -4  -6   6        136.24        130.47         4.00 o                         
  -3  -6   6          0.35          0.45         0.70 o                         
  -2  -6   6         15.51         15.50         1.23 o                         
  -1  -6   6         19.42         19.57         1.11 o                         
   0  -6   6          5.50          5.56         0.75 o                         
   1  -6   6         36.26         39.16         1.63 o                         
   2  -6   6         21.01         19.79         1.57 o                         
   3  -6   6          5.76          5.85         1.17 o                         
   4  -6   6         88.21         78.85         3.28 o                         
   5  -6   6         88.75         81.71         3.59 o                         
   6  -6   6        166.28        161.76         5.86 o                         
   7  -6   6         51.60         54.20         7.48 o                         
   8  -6   6        350.58        343.23        10.98 o                         
   9  -6   6         65.13         61.98         3.97 o                         
  10  -6   6        315.61        302.67        11.00 o                         
 -10  -5   6          2.26          1.02         3.49 o                         
  -9  -5   6        274.61        275.35         9.56 o                         
  -8  -5   6         54.37         54.19         3.90 o                         
  -7  -5   6        556.62        555.54        16.11 o                         
  -6  -5   6         48.43         43.69         2.96 o                         
  -5  -5   6       2176.18       2181.33        45.57 o                         
  -4  -5   6        229.16        233.57         6.04 o                         
  -3  -5   6       2675.68       2725.78        56.25 o                         
  -2  -5   6        372.09        379.38         7.48 o                         
  -1  -5   6       1423.74       1450.08        23.46 o                         
   0  -5   6         54.10         54.81         1.84 o                         
   1  -5   6        342.61        350.42         6.22 o                         
   2  -5   6         81.04         81.64         2.19 o                         
   3  -5   6        130.13        136.24         3.33 o                         
   4  -5   6         20.93         20.18         1.41 o                         
   5  -5   6         66.42         64.83         2.54 o                         
   6  -5   6          1.10          2.08         1.11 o                         
   7  -5   6         28.41         23.44         2.37 o                         
   8  -5   6          0.61          0.87         1.74 o                         
   9  -5   6          3.79          1.31         1.47 o                         
  10  -5   6          1.03         -0.14         1.63 o                         
 -10  -4   6          1.26          3.42         2.21 o                         
  -9  -4   6         12.50          9.66         2.10 o                         
  -8  -4   6          4.72          4.90         1.74 o                         
  -7  -4   6         21.94         21.66         2.41 o                         
  -6  -4   6          4.81          5.81         1.47 o                         
  -5  -4   6         70.61         68.36         2.93 o                         
  -4  -4   6        163.62        163.91         4.49 o                         
  -3  -4   6         42.21         42.26         1.93 o                         
  -2  -4   6       1353.65       1387.72        25.06 o                         
  -1  -4   6        380.31        390.80         6.19 o                         
   0  -4   6       4306.33       4385.25        69.19 o                         
   1  -4   6        542.20        550.16         9.27 o                         
   2  -4   6       5858.41       5777.55        91.05 o                         
   3  -4   6        230.58        232.49         4.40 o                         
   4  -4   6       1846.06       1789.16        37.22 o                         
   5  -4   6        204.17        203.17         5.30 o                         
   6  -4   6       1286.89       1268.23        27.09 o                         
   7  -4   6        105.44         99.04         3.52 o                         
   8  -4   6        889.27        898.80        20.07 o                         
   9  -4   6         43.06         43.81         3.39 o                         
  10  -4   6         29.43         27.87         5.16 o                         
  11  -4   6          7.46          6.91         2.46 o                         
 -10  -3   6         32.34         23.97         4.65 o                         
  -9  -3   6        491.75        477.29        15.72 o                         
  -8  -3   6         38.02         39.65         3.23 o                         
  -7  -3   6        675.37        708.04        25.43 o                         
  -6  -3   6          3.21          3.95         1.38 o                         
  -5  -3   6        122.02        122.13         4.67 o                         
  -4  -3   6         43.04         42.77         2.01 o                         
  -3  -3   6         83.68         72.06         2.02 o                         
  -2  -3   6         29.81         30.06         1.01 o                         
  -1  -3   6          1.35          2.63         0.51 o                         
   0  -3   6          0.23          0.43         0.23 o                         
   1  -3   6         94.18         90.54         2.36 o                         
   2  -3   6         79.37         78.43         1.90 o                         
   3  -3   6        241.87        220.75         4.16 o                         
   4  -3   6         76.93         71.76         2.08 o                         
   5  -3   6       1749.82       1657.84        38.19 o                         
   6  -3   6         63.21         57.13         2.33 o                         
   7  -3   6        299.32        281.12         8.09 o                         
   8  -3   6         44.49         43.60         2.53 o                         
   9  -3   6        412.17        409.26        10.25 o                         
  10  -3   6         54.88         50.55         3.84 o                         
  11  -3   6        642.19        679.40        19.98 o                         
 -10  -2   6        209.72        211.97        11.78 o                         
  -9  -2   6         12.07          8.82         2.36 o                         
  -8  -2   6        313.49        301.72         9.87 o                         
  -7  -2   6         63.15         61.38         6.61 o                         
  -6  -2   6        424.88        428.89        12.56 o                         
  -5  -2   6         30.86         29.91         1.79 o                         
  -4  -2   6       2703.42       2790.42        57.43 o                         
  -3  -2   6          0.63          0.66         0.49 o                         
  -2  -2   6       1884.16       1926.84        30.70 o                         
  -1  -2   6         87.82         93.00         1.95 o                         
   0  -2   6        234.42        251.31         4.46 o                         
   1  -2   6         29.99         30.73         0.72 o                         
   2  -2   6        705.01        751.68        12.35 o                         
   3  -2   6          8.81          9.66         1.11 o                         
   4  -2   6         48.38         40.52         1.77 o                         
   5  -2   6         14.30         11.85         0.94 o                         
   6  -2   6         18.86         19.23         1.56 o                         
   7  -2   6          0.09          0.15         0.75 o                         
   8  -2   6        135.00        142.00         8.87 o                         
   9  -2   6          1.91          2.36         1.11 o                         
  10  -2   6         16.20         16.10         1.78 o                         
  11  -2   6          4.39          4.24         1.94 o                         
  12  -2   6          3.53          3.43         2.44 o                         
 -10  -1   6         37.54         41.98         5.67 o                         
  -9  -1   6         19.90         20.92         3.92 o                         
  -8  -1   6         55.39         54.51         4.40 o                         
  -7  -1   6         45.09         40.99         5.59 o                         
  -6  -1   6         13.27         13.40         1.42 o                         
  -5  -1   6          1.25          2.41         0.86 o                         
  -4  -1   6        159.86        161.25         5.07 o                         
  -3  -1   6        241.02        230.66         5.68 o                         
  -2  -1   6         55.57         57.02         2.01 o                         
  -1  -1   6        993.86       1030.59        16.64 o                         
   0  -1   6          1.16          1.58         0.33 o                         
   1  -1   6       1602.31       1595.16        25.48 o                         
   2  -1   6        136.51        138.36         3.44 o                         
   3  -1   6       1149.39       1175.07        19.03 o                         
   4  -1   6         64.86         65.18         1.85 o                         
   5  -1   6       2675.07       2643.59        47.16 o                         
   6  -1   6        107.00        104.00         3.18 o                         
   7  -1   6        843.17        831.70        18.18 o                         
   8  -1   6         61.68         59.59         2.57 o                         
   9  -1   6        468.58        450.52        10.87 o                         
  10  -1   6         13.71         13.29         1.66 o                         
  11  -1   6        458.86        475.60        14.99 o                         
  12  -1   6         17.43         19.83         2.98 o                         
  -9   0   6          1.12         -0.73         2.18 o                         
  -8   0   6        883.61        892.44        35.15 o                         
  -7   0   6         45.25         38.97         2.97 o                         
  -6   0   6        448.28        444.04        10.51 o                         
  -5   0   6         67.98         66.63         2.57 o                         
  -4   0   6       1671.80       1609.00        33.67 o                         
  -3   0   6         21.93         20.63         1.32 o                         
  -2   0   6        909.38        919.45        16.80 o                         
  -1   0   6        312.98        328.30         6.40 o                         
   0   0   6        181.92        191.43         3.99 o                         
   1   0   6        121.31        127.34         2.49 o                         
   2   0   6         29.36         24.92         0.87 o                         
   3   0   6         19.86         21.82         1.34 o                         
   4   0   6         91.99         80.41         2.10 o                         
   5   0   6         35.74         34.06         1.61 o                         
   6   0   6        233.17        231.04         5.05 o                         
   7   0   6         11.50         10.53         1.35 o                         
   8   0   6        647.33        661.07        14.93 o                         
   9   0   6         43.61         41.31         2.96 o                         
  10   0   6        635.34        654.43        15.19 o                         
  11   0   6         29.68         32.89         3.28 o                         
  12   0   6        665.01        725.18        21.22 o                         
  -9   1   6         21.02         24.98         4.50 o                         
  -8   1   6         33.90         36.88         3.06 o                         
  -7   1   6        442.85        427.64        12.97 o                         
  -6   1   6          5.95          5.41         1.54 o                         
  -5   1   6       1642.17       1657.93        34.88 o                         
  -4   1   6         92.76         88.18         2.89 o                         
  -3   1   6       2522.75       2560.09        45.43 o                         
  -2   1   6         86.83         92.32         2.07 o                         
  -1   1   6       8217.74       8032.13       141.09 o                         
   0   1   6         45.69         45.44         1.20 o                         
   1   1   6       8212.38       8189.81       133.72 o                         
   2   1   6        185.59        188.78         3.50 o                         
   3   1   6       2196.85       2323.34        50.07 o                         
   4   1   6         58.81         57.76         1.33 o                         
   5   1   6        246.14        263.26         4.40 o                         
   6   1   6         26.02         23.21         1.35 o                         
   7   1   6         10.64         12.15         1.39 o                         
   8   1   6          4.36          4.47         0.86 o                         
   9   1   6         18.95         17.41         1.62 o                         
  10   1   6          0.13          0.00         1.15 o                         
  11   1   6          6.99          7.51         3.41 o                         
  12   1   6          0.15         -1.22         1.53 o                         
  -9   2   6          8.67          6.39         2.90 o                         
  -8   2   6         31.33         27.76         2.96 o                         
  -7   2   6         13.53         13.34         3.34 o                         
  -6   2   6         30.08         25.38         2.57 o                         
  -5   2   6         37.72         38.86         2.38 o                         
  -4   2   6          3.20          2.28         0.66 o                         
  -3   2   6         63.81         61.94         1.67 o                         
  -2   2   6         18.30         25.14         1.00 o                         
  -1   2   6        188.05        187.24         3.57 o                         
   0   2   6        508.56        523.46         9.88 o                         
   1   2   6         86.87         92.04         2.01 o                         
   2   2   6       2850.67       2784.49        44.06 o                         
   3   2   6         41.37         42.50         1.04 o                         
   4   2   6       4175.27       4118.79        59.31 o                         
   5   2   6         22.67         20.89         1.04 o                         
   6   2   6       3710.27       3805.27        55.08 o                         
   7   2   6         28.01         26.65         1.15 o                         
   8   2   6        656.05        664.35        12.94 o                         
   9   2   6         43.68         45.22         2.14 o                         
  10   2   6        204.25        200.05         5.21 o                         
  11   2   6         19.23         18.91         2.56 o                         
  12   2   6        280.52        322.81        11.05 o                         
  13   2   6          8.20          9.50         3.41 o                         
  -9   3   6        356.99        369.36        12.34 o                         
  -8   3   6          0.07          1.25         1.63 o                         
  -7   3   6        463.08        477.13        14.62 o                         
  -6   3   6          0.40         -0.51         1.32 o                         
  -5   3   6        347.34        370.49         9.21 o                         
  -4   3   6          6.25          6.93         1.14 o                         
  -3   3   6        294.56        280.02         5.93 o                         
  -2   3   6         15.97         13.17         0.83 o                         
  -1   3   6         63.96         50.95         1.46 o                         
   0   3   6         52.33         54.25         1.45 o                         
   1   3   6        332.19        354.90         7.01 o                         
   2   3   6        127.03        124.51         2.52 o                         
   3   3   6          5.17          5.25         0.47 o                         
   4   3   6         33.79         35.34         1.58 o                         
   5   3   6         19.83         20.96         1.00 o                         
   6   3   6         23.48         21.59         1.00 o                         
   7   3   6         20.44         23.86         1.35 o                         
   8   3   6          0.45          0.13         0.58 o                         
   9   3   6        751.67        797.56        15.48 o                         
  10   3   6          4.36          4.63         1.28 o                         
  11   3   6        115.97        126.91         4.78 o                         
  12   3   6         15.09         13.83         1.98 o                         
  13   3   6         83.17         77.98         5.44 o                         
  -8   4   6         45.89         42.20         4.43 o                         
  -7   4   6          4.84          2.40         1.69 o                         
  -6   4   6        229.19        213.13        11.47 o                         
  -5   4   6          0.72          0.85         1.05 o                         
  -4   4   6        631.73        646.04        12.60 o                         
  -3   4   6         12.31          8.85         1.00 o                         
  -2   4   6        467.73        472.76        11.32 o                         
  -1   4   6          0.83          0.79         0.55 o                         
   0   4   6       2778.69       2775.17        49.44 o                         
   1   4   6        100.01         95.93         2.09 o                         
   2   4   6       3174.98       3180.80        68.78 o                         
   3   4   6          5.30          5.48         0.41 o                         
   4   4   6        628.09        624.38         9.58 o                         
   5   4   6         20.32         20.27         0.90 o                         
   6   4   6       1081.97       1112.90        16.71 o                         
   7   4   6          8.08          7.98         0.80 o                         
   8   4   6         70.84         64.51         2.05 o                         
   9   4   6          7.87          7.22         0.97 o                         
  10   4   6          2.69          2.37         1.17 o                         
  11   4   6          1.17         -1.12         1.12 o                         
  12   4   6        160.30        184.51         7.60 o                         
  13   4   6          1.04          0.23         1.75 o                         
  -8   5   6         22.57         19.15         2.93 o                         
  -7   5   6        185.48        195.58         7.86 o                         
  -6   5   6         76.53         82.33         3.62 o                         
  -5   5   6          6.10          9.88         2.64 o                         
  -4   5   6         87.03         92.17         2.91 o                         
  -3   5   6        103.03        101.38         2.97 o                         
  -2   5   6         13.00         13.79         1.16 o                         
  -1   5   6        200.50        202.84         5.60 o                         
   0   5   6        202.53        207.77         4.65 o                         
   1   5   6         32.46         29.60         1.22 o                         
   2   5   6        125.92        129.39         2.76 o                         
   3   5   6       1283.71       1313.86        21.39 o                         
   4   5   6         11.85         10.44         0.76 o                         
   5   5   6       2633.19       2689.12        39.55 o                         
   6   5   6          0.02         -0.41         0.42 o                         
   7   5   6       1620.73       1683.04        27.17 o                         
   8   5   6          2.21          2.54         0.71 o                         
   9   5   6       2376.72       2494.51        40.43 o                         
  10   5   6          1.87          1.47         0.99 o                         
  11   5   6        930.78       1010.36        22.86 o                         
  12   5   6          2.40          0.38         1.41 o                         
  13   5   6        268.39        259.00        14.69 o                         
  -7   6   6          1.99          3.28         2.18 o                         
  -6   6   6        882.26        907.03        20.80 o                         
  -5   6   6          4.20          4.01         1.34 o                         
  -4   6   6       1816.33       1881.69        34.58 o                         
  -3   6   6          6.21          7.08         1.09 o                         
  -2   6   6        726.62        712.84        13.87 o                         
  -1   6   6         19.16         18.88         1.35 o                         
   0   6   6       1137.61       1127.06        20.96 o                         
   1   6   6          4.62          3.06         0.72 o                         
   2   6   6        470.29        449.76         7.94 o                         
   3   6   6         82.17         78.63         2.04 o                         
   4   6   6        300.65        297.72         5.60 o                         
   5   6   6        156.06        154.81         3.36 o                         
   6   6   6         15.65         11.68         1.08 o                         
   7   6   6         11.46         11.72         1.00 o                         
   8   6   6         37.46         42.59         1.89 o                         
   9   6   6          0.17         -0.71         0.71 o                         
  10   6   6        104.25        103.47         3.49 o                         
  11   6   6          0.42         -1.22         1.22 o                         
  12   6   6        388.40        408.25        13.32 o                         
  -7   7   6         79.90         80.36         5.96 o                         
  -6   7   6          0.31         -0.81         1.39 o                         
  -5   7   6         44.18         48.19         3.11 o                         
  -4   7   6         12.92         13.63         1.46 o                         
  -3   7   6        511.49        511.28        12.33 o                         
  -2   7   6          2.31          3.03         1.16 o                         
  -1   7   6       1808.98       1840.07        38.92 o                         
   0   7   6          2.71          3.84         0.89 o                         
   1   7   6       1392.71       1390.64        25.64 o                         
   2   7   6          7.15          8.51         0.89 o                         
   3   7   6       2437.49       2324.72        41.86 o                         
   4   7   6         78.40         74.24         2.88 o                         
   5   7   6       1446.16       1430.94        24.44 o                         
   6   7   6          9.22          6.81         0.97 o                         
   7   7   6         91.07         88.00         2.85 o                         
   8   7   6         31.05         34.34         2.01 o                         
   9   7   6          4.99          5.16         0.97 o                         
  10   7   6         20.15         19.68         1.80 o                         
  11   7   6         27.76         25.45         2.09 o                         
  12   7   6          0.21          1.69         1.48 o                         
  -6   8   6          1.84          0.86         2.16 o                         
  -5   8   6          9.50          9.94         1.80 o                         
  -4   8   6          2.89          1.77         1.12 o                         
  -3   8   6          2.32          2.84         1.33 o                         
  -2   8   6         71.17         68.98         3.18 o                         
  -1   8   6         38.31         35.79         2.59 o                         
   0   8   6          1.39         -0.32         0.86 o                         
   1   8   6         50.27         43.40         3.71 o                         
   2   8   6         71.23         70.44         2.13 o                         
   3   8   6         23.02         21.88         1.29 o                         
   4   8   6        178.26        178.13         3.88 o                         
   5   8   6          2.35          0.71         0.75 o                         
   6   8   6        744.76        725.55        14.20 o                         
   7   8   6         12.96         10.91         1.25 o                         
   8   8   6        797.99        823.57        16.80 o                         
   9   8   6         29.33         31.78         1.84 o                         
  10   8   6        734.61        791.83        16.98 o                         
  11   8   6          0.56          0.16         1.14 o                         
  12   8   6        202.40        217.05         6.92 o                         
  -5   9   6        240.91        227.37         8.89 o                         
  -4   9   6         15.60         15.76         1.76 o                         
  -3   9   6        377.06        396.18        10.36 o                         
  -2   9   6          3.35          3.86         1.36 o                         
  -1   9   6        371.04        391.24        10.00 o                         
   0   9   6         17.99         15.44         1.73 o                         
   1   9   6        226.13        219.77         5.54 o                         
   2   9   6          5.86          5.64         1.03 o                         
   3   9   6        260.96        260.90        10.42 o                         
   4   9   6         25.56         23.14         1.62 o                         
   5   9   6          9.22          7.94         1.12 o                         
   6   9   6         33.33         33.14         2.08 o                         
   7   9   6         25.17         24.82         1.81 o                         
   8   9   6         19.55         16.98         1.59 o                         
   9   9   6         41.08         42.15         2.90 o                         
  10   9   6          4.18          3.57         1.21 o                         
  11   9   6         31.62         32.67         2.32 o                         
  12   9   6          7.04         -0.29         4.50 o                         
  -4  10   6        135.43        131.90         5.11 o                         
  -3  10   6          1.53          0.70         1.11 o                         
  -2  10   6        190.53        197.37         6.23 o                         
  -1  10   6         11.21          9.04         1.62 o                         
   0  10   6        716.12        721.58        14.54 o                         
   1  10   6          0.06         -0.85         0.85 o                         
   2  10   6        718.51        714.41        14.25 o                         
   3  10   6         25.96         25.17         2.18 o                         
   4  10   6       1411.59       1402.16        26.24 o                         
   5  10   6        116.09        127.74         3.85 o                         
   6  10   6       1751.30       1747.03        32.38 o                         
   7  10   6         24.29         27.61         1.97 o                         
   8  10   6        505.73        531.10        11.23 o                         
   9  10   6          1.81          1.61         1.40 o                         
  10  10   6        414.36        437.57        11.40 o                         
  11  10   6          0.02          1.63         1.59 o                         
  -3  11   6        171.42        173.97        11.21 o                         
  -2  11   6         35.86         34.66         2.43 o                         
  -1  11   6          8.45          8.20         1.41 o                         
   0  11   6         27.35         26.26         2.01 o                         
   1  11   6          1.03          3.05         1.14 o                         
   2  11   6          3.71          4.66         1.71 o                         
   3  11   6         62.14         52.33         3.10 o                         
   4  11   6         43.79         44.33         2.99 o                         
   5  11   6          2.03          0.36         0.99 o                         
   6  11   6         17.32         17.79         1.69 o                         
   7  11   6        310.32        300.43         8.78 o                         
   8  11   6         29.50         27.98         2.11 o                         
   9  11   6        815.33        846.94        19.70 o                         
  10  11   6         40.78         37.56         4.29 o                         
  -2  12   6        349.53        368.72        10.10 o                         
  -1  12   6         26.25         28.38         2.65 o                         
   0  12   6        613.79        609.78        14.88 o                         
   1  12   6          9.82          6.96         1.70 o                         
   2  12   6         76.81         75.94         3.79 o                         
   3  12   6          0.21         -1.22         1.22 o                         
   4  12   6         13.26         15.62         4.54 o                         
   5  12   6          1.87          2.43         1.42 o                         
   6  12   6          4.49          3.88         1.28 o                         
   7  12   6         18.98         18.67         1.83 o                         
   8  12   6        149.83        160.47         6.98 o                         
   9  12   6         71.44         71.29         8.94 o                         
   0  13   6          1.85         -1.77         2.37 o                         
   1  13   6        214.01        193.80        11.34 o                         
   2  13   6         17.03         13.79         2.46 o                         
   3  13   6        634.58        680.66        25.86 o                         
   4  13   6         38.97         33.15         4.94 o                         
   5  13   6        278.55        273.90        10.02 o                         
   6  13   6         26.73         22.74         2.93 o                         
   7  13   6        315.86        342.70        30.69 o                         
   8  13   6         38.07         36.17         6.68 o                         
  -3 -12   7         27.26         25.32         4.79 o                         
  -2 -12   7        155.79        155.23        10.32 o                         
  -1 -12   7         14.82         21.79         4.79 o                         
   0 -12   7         43.27         35.16         5.52 o                         
   1 -12   7         79.53         76.44         5.50 o                         
  -5 -11   7         14.97         14.65         2.71 o                         
  -4 -11   7          6.87          7.33         3.20 o                         
  -3 -11   7         23.68         19.06         2.71 o                         
  -2 -11   7         11.23          5.69         3.63 o                         
  -1 -11   7          2.55          0.87         4.36 o                         
   0 -11   7          2.36          0.91         1.69 o                         
   1 -11   7          5.75          7.00         3.20 o                         
   2 -11   7          1.69          4.27         2.76 o                         
   3 -11   7          5.53          3.49         2.90 o                         
   4 -11   7          0.95         -3.34         3.34 o                         
  -6 -10   7        399.91        392.88        18.33 o                         
  -5 -10   7        176.98        176.74         7.25 o                         
  -4 -10   7        381.95        392.79        12.60 o                         
  -3 -10   7         90.84         87.25         9.01 o                         
  -2 -10   7        662.75        677.50        28.78 o                         
  -1 -10   7        150.87        154.68         8.07 o                         
   0 -10   7        172.43        174.54         5.61 o                         
   1 -10   7         64.26         62.79         4.21 o                         
   2 -10   7         76.47         81.95         6.83 o                         
   3 -10   7          0.66          3.78         2.76 o                         
   4 -10   7         11.89          8.42         2.91 o                         
   5 -10   7          2.64         -2.47         2.47 o                         
  -7  -9   7         44.79         42.15         3.53 o                         
  -6  -9   7          2.92          2.23         1.61 o                         
  -5  -9   7        191.15        185.03        17.96 o                         
  -4  -9   7        101.15        101.71         5.09 o                         
  -3  -9   7        308.77        306.15        10.23 o                         
  -2  -9   7        163.39        180.56         6.93 o                         
  -1  -9   7        527.53        543.40        17.33 o                         
   0  -9   7         86.37         92.57         6.44 o                         
   1  -9   7       1032.86       1063.64        28.69 o                         
   2  -9   7        289.65        290.53         9.76 o                         
   3  -9   7        823.99        820.45        32.81 o                         
   4  -9   7        194.95        208.04        11.34 o                         
   5  -9   7        577.41        635.14        26.65 o                         
   6  -9   7         89.94         86.02         6.83 o                         
   7  -9   7        168.71        161.93        10.90 o                         
  -8  -8   7        171.94        157.36         6.97 o                         
  -7  -8   7          9.90          9.55         2.01 o                         
  -6  -8   7          2.30          1.32         1.47 o                         
  -5  -8   7          1.41          0.79         1.13 o                         
  -4  -8   7        151.02        152.59         4.72 o                         
  -3  -8   7         31.21         29.78         2.87 o                         
  -2  -8   7         31.91         32.26         3.12 o                         
  -1  -8   7         12.69         12.83         1.62 o                         
   0  -8   7          3.58          4.16         1.19 o                         
   1  -8   7          7.07          6.76         1.57 o                         
   2  -8   7          4.45          4.00         1.36 o                         
   3  -8   7          8.63          9.86         1.74 o                         
   4  -8   7         20.34         20.05         3.49 o                         
   5  -8   7         21.35         20.17         2.04 o                         
   6  -8   7        176.67        163.68         6.25 o                         
   7  -8   7         38.30         29.79         5.67 o                         
   8  -8   7        267.06        263.90         9.19 o                         
  -8  -7   7         73.53         72.65         7.12 o                         
  -7  -7   7        373.23        386.72        12.80 o                         
  -6  -7   7         22.28         20.56         2.41 o                         
  -5  -7   7        600.25        603.84        14.00 o                         
  -4  -7   7         73.60         78.19         3.03 o                         
  -3  -7   7        371.93        384.91         9.29 o                         
  -2  -7   7         40.26         38.84         4.72 o                         
  -1  -7   7        138.77        138.18         4.42 o                         
   0  -7   7          0.85         -0.10         1.07 o                         
   1  -7   7         14.40         14.94         1.84 o                         
   2  -7   7         53.24         48.86         7.19 o                         
   3  -7   7         55.14         52.30         3.06 o                         
   4  -7   7         15.93         14.94         1.58 o                         
   5  -7   7         27.87         24.39         2.91 o                         
   6  -7   7         15.14         16.37         2.47 o                         
   7  -7   7         61.24         55.41         3.49 o                         
   8  -7   7         21.79         19.01         2.30 o                         
   9  -7   7          0.68         -2.15         2.76 o                         
  -9  -6   7         15.93          8.98         5.74 o                         
  -8  -6   7         87.42         87.86         4.76 o                         
  -7  -6   7         32.98         28.90         2.92 o                         
  -6  -6   7         56.50         59.51         3.59 o                         
  -5  -6   7         38.25         43.04         2.93 o                         
  -4  -6   7         45.85         48.71         2.61 o                         
  -3  -6   7          4.11          5.14         1.29 o                         
  -2  -6   7         95.50        100.95         3.16 o                         
  -1  -6   7         87.66         85.66         2.60 o                         
   0  -6   7        322.87        324.45         7.89 o                         
   1  -6   7         66.53         65.94         3.29 o                         
   2  -6   7        807.74        803.05        17.78 o                         
   3  -6   7         38.90         35.36         1.55 o                         
   4  -6   7        343.26        340.92         8.24 o                         
   5  -6   7        152.64        144.12         5.17 o                         
   6  -6   7        850.99        845.49        31.87 o                         
   7  -6   7        156.48        146.44         5.81 o                         
   8  -6   7        862.64        865.42        23.91 o                         
   9  -6   7         60.39         57.79         3.91 o                         
  -9  -5   7        481.51        486.63        23.58 o                         
  -8  -5   7         90.31        101.06         4.86 o                         
  -7  -5   7        864.41        878.87        24.33 o                         
  -6  -5   7         57.54         60.62         3.63 o                         
  -5  -5   7        149.85        155.33         5.71 o                         
  -4  -5   7        137.74        138.04         4.16 o                         
  -3  -5   7          2.83          2.65         0.82 o                         
  -2  -5   7         43.12         42.80         1.74 o                         
  -1  -5   7        116.23        113.57         2.54 o                         
   0  -5   7          1.73          1.69         0.62 o                         
   1  -5   7         26.94         27.44         1.48 o                         
   2  -5   7         15.57         13.89         1.14 o                         
   3  -5   7          9.21          9.39         0.82 o                         
   4  -5   7          0.67          0.55         0.65 o                         
   5  -5   7        127.94        121.06         3.72 o                         
   6  -5   7          0.45          1.69         1.29 o                         
   7  -5   7         15.49         15.95         1.62 o                         
   8  -5   7          9.14         11.18         1.88 o                         
   9  -5   7        357.90        336.58        10.89 o                         
  10  -5   7         58.67         50.89        12.42 o                         
  -9  -4   7          6.81          8.65         2.05 o                         
  -8  -4   7         86.06         78.22         6.10 o                         
  -7  -4   7         77.48         85.87         4.30 o                         
  -6  -4   7        435.82        451.62        13.43 o                         
  -5  -4   7        113.16        117.27         4.76 o                         
  -4  -4   7       3130.78       3269.66        82.57 o                         
  -3  -4   7        130.83        133.93         3.25 o                         
  -2  -4   7       2321.61       2408.11        38.38 o                         
  -1  -4   7        346.40        353.04         6.22 o                         
   0  -4   7        896.83        909.51        16.91 o                         
   1  -4   7         91.45         91.30         2.54 o                         
   2  -4   7       1459.53       1483.61        27.06 o                         
   3  -4   7         48.07         48.24         1.43 o                         
   4  -4   7        103.79        104.17         3.12 o                         
   5  -4   7         17.93         17.05         1.39 o                         
   6  -4   7          2.42          3.65         1.37 o                         
   7  -4   7          6.78          5.84         1.15 o                         
   8  -4   7          1.13          0.65         1.22 o                         
   9  -4   7          6.02          4.13         1.63 o                         
  10  -4   7         97.00        101.42         6.18 o                         
  11  -4   7         31.70         37.96         4.56 o                         
  -9  -3   7         67.41         69.51         4.36 o                         
  -8  -3   7         20.06         22.95         2.61 o                         
  -7  -3   7         43.05         42.98         5.81 o                         
  -6  -3   7          0.39          0.67         1.38 o                         
  -5  -3   7        240.04        241.35         7.80 o                         
  -4  -3   7         57.98         56.68         2.30 o                         
  -3  -3   7        293.99        286.65         6.94 o                         
  -2  -3   7         22.78         24.21         1.36 o                         
  -1  -3   7        864.93        865.36        14.21 o                         
   0  -3   7         61.49         63.45         1.56 o                         
   1  -3   7       1217.99       1168.91        21.39 o                         
   2  -3   7        200.50        195.47         3.71 o                         
   3  -3   7        645.93        613.91        10.40 o                         
   4  -3   7         37.87         37.55         2.12 o                         
   5  -3   7       1179.43       1146.28        24.37 o                         
   6  -3   7        100.71        101.80         3.33 o                         
   7  -3   7        548.90        540.72        12.52 o                         
   8  -3   7         78.37         79.75         3.23 o                         
   9  -3   7        258.50        242.22         6.82 o                         
  10  -3   7         22.77         23.31         2.65 o                         
  11  -3   7         74.22         76.62         4.62 o                         
  -9  -2   7          2.80          3.05         2.47 o                         
  -8  -2   7        603.68        577.87        16.84 o                         
  -7  -2   7          5.56          6.18         1.63 o                         
  -6  -2   7        144.52        143.20         5.55 o                         
  -5  -2   7          1.63          1.97         0.90 o                         
  -4  -2   7        179.12        183.06         4.92 o                         
  -3  -2   7          0.49         -0.25         0.64 o                         
  -2  -2   7         44.67         43.75         1.43 o                         
  -1  -2   7         50.28         50.13         1.35 o                         
   0  -2   7        668.07        639.93        10.67 o                         
   1  -2   7          0.26          0.75         0.31 o                         
   2  -2   7          1.38          3.56         2.61 o                         
   3  -2   7         10.93         10.48         0.71 o                         
   4  -2   7         32.20         24.73         1.50 o                         
   5  -2   7         13.43         10.03         0.89 o                         
   6  -2   7          9.91          4.75         1.23 o                         
   7  -2   7          5.83          5.68         1.92 o                         
   8  -2   7         13.62         11.06         1.43 o                         
   9  -2   7          5.72          2.92         1.14 o                         
  10  -2   7        119.59        117.69         4.55 o                         
  11  -2   7         18.98         21.82         2.82 o                         
  -9  -1   7         11.74         10.17         3.20 o                         
  -8  -1   7         88.12         87.33         6.54 o                         
  -7  -1   7         48.44         38.61         2.98 o                         
  -6  -1   7         11.31         11.92         1.41 o                         
  -5  -1   7        519.66        520.14        11.97 o                         
  -4  -1   7         26.34         28.23         1.78 o                         
  -3  -1   7        996.79       1003.34        23.00 o                         
  -2  -1   7          1.91          2.03         0.49 o                         
  -1  -1   7       2177.19       2210.36        39.41 o                         
   0  -1   7         31.90         32.35         1.04 o                         
   1  -1   7       1565.99       1609.48        25.80 o                         
   2  -1   7        132.58        134.77         2.74 o                         
   3  -1   7        862.14        927.62        15.24 o                         
   4  -1   7         21.49         22.08         1.12 o                         
   5  -1   7        434.01        452.64         8.91 o                         
   6  -1   7         36.31         35.97         1.80 o                         
   7  -1   7        367.88        370.51         8.93 o                         
   8  -1   7          4.48          5.02         1.38 o                         
   9  -1   7        187.10        183.07         5.82 o                         
  10  -1   7         12.28         11.87         1.61 o                         
  11  -1   7         23.01         21.15         2.72 o                         
  12  -1   7         13.76         12.42         3.05 o                         
  -9   0   7         22.14         23.97         4.36 o                         
  -8   0   7        141.34        150.43         9.16 o                         
  -7   0   7         92.82         94.93         4.98 o                         
  -6   0   7          1.95          1.45         1.01 o                         
  -5   0   7        139.29        139.72         4.25 o                         
  -4   0   7         45.08         37.81         3.71 o                         
  -3   0   7        147.89        148.61         5.59 o                         
  -2   0   7         50.08         47.67         1.54 o                         
  -1   0   7         88.80         87.07         2.25 o                         
   0   0   7        304.10        309.34         6.17 o                         
   1   0   7          0.42          0.97         0.33 o                         
   2   0   7        810.37        810.66        13.34 o                         
   3   0   7         56.39         55.72         1.64 o                         
   4   0   7       1083.34       1064.90        20.88 o                         
   5   0   7         70.31         63.85         2.06 o                         
   6   0   7       2222.73       2212.97        39.79 o                         
   7   0   7         36.59         37.40         1.75 o                         
   8   0   7        980.60        988.76        21.58 o                         
   9   0   7         52.44         51.20         3.34 o                         
  10   0   7        995.38       1005.90        22.36 o                         
  11   0   7         26.05         27.82         2.93 o                         
  12   0   7        943.57       1002.50        34.65 o                         
  -9   1   7        356.73        351.49        16.88 o                         
  -8   1   7         14.74         13.22         3.49 o                         
  -7   1   7        864.36        848.74        33.91 o                         
  -6   1   7         18.60         18.69         2.21 o                         
  -5   1   7       1220.23       1226.38        38.75 o                         
  -4   1   7         33.25         33.86         2.00 o                         
  -3   1   7       1703.97       1733.79        44.23 o                         
  -2   1   7         21.45         22.34         1.14 o                         
  -1   1   7        321.63        321.68         6.45 o                         
   0   1   7        175.62        173.42         3.80 o                         
   1   1   7        353.19        362.42         6.28 o                         
   2   1   7         46.59         48.42         1.29 o                         
   3   1   7          1.44          3.55         2.09 o                         
   4   1   7          5.40          3.39         0.55 o                         
   5   1   7        145.36        139.05         3.30 o                         
   6   1   7          4.10          4.07         0.74 o                         
   7   1   7        119.40        121.12         3.52 o                         
   8   1   7          0.10          0.24         0.75 o                         
   9   1   7        138.75        140.94         4.45 o                         
  10   1   7          0.33          0.68         1.26 o                         
  11   1   7         23.43         21.27         2.91 o                         
  12   1   7          2.93          2.02         2.69 o                         
  -8   2   7         36.61         33.99         4.50 o                         
  -7   2   7         54.45         57.19         3.78 o                         
  -6   2   7         16.93         15.72         2.19 o                         
  -5   2   7         14.56         10.39         1.80 o                         
  -4   2   7        355.05        373.96        12.37 o                         
  -3   2   7         57.52         52.73         1.79 o                         
  -2   2   7        672.62        707.93        13.31 o                         
  -1   2   7          6.61          5.82         0.82 o                         
   0   2   7       4280.37       4252.66        67.23 o                         
   1   2   7         31.28         29.60         1.41 o                         
   2   2   7       2476.30       2439.52        38.76 o                         
   3   2   7         67.97         66.25         3.49 o                         
   4   2   7         39.01         44.67         1.31 o                         
   5   2   7         23.61         24.24         1.07 o                         
   6   2   7        285.31        290.30         5.46 o                         
   7   2   7          0.18          0.38         0.52 o                         
   8   2   7          4.70          4.42         0.79 o                         
   9   2   7          1.63          0.50         0.83 o                         
  10   2   7        113.46        116.08         4.07 o                         
  11   2   7          2.61          1.60         2.03 o                         
  12   2   7          1.35          3.51         1.74 o                         
  -8   3   7          5.69          6.00         4.07 o                         
  -7   3   7         26.55         25.16         2.93 o                         
  -6   3   7          6.01          4.43         1.64 o                         
  -5   3   7        214.90        206.63         8.58 o                         
  -4   3   7         84.04         90.43         4.21 o                         
  -3   3   7        100.22        103.77         5.00 o                         
  -2   3   7         35.43         35.79         1.69 o                         
  -1   3   7         40.27         37.19         1.30 o                         
   0   3   7        206.96        199.88         3.87 o                         
   1   3   7        184.23        180.33         3.99 o                         
   2   3   7         44.71         42.74         1.61 o                         
   3   3   7       1299.11       1319.32        21.38 o                         
   4   3   7         14.60         14.26         0.71 o                         
   5   3   7       1436.00       1448.95        21.90 o                         
   6   3   7         17.25         17.27         0.91 o                         
   7   3   7        325.56        327.32         6.17 o                         
   8   3   7         14.66         13.49         1.06 o                         
   9   3   7        714.96        742.48        14.56 o                         
  10   3   7         10.64          8.60         1.28 o                         
  11   3   7        394.19        421.55        10.89 o                         
  12   3   7         10.39         11.32         2.15 o                         
  -8   4   7        138.40        144.40         6.73 o                         
  -7   4   7         19.93         18.03         2.61 o                         
  -6   4   7        439.68        454.34        14.10 o                         
  -5   4   7         33.51         33.41         2.98 o                         
  -4   4   7       1135.87       1134.79        54.36 o                         
  -3   4   7         10.42         10.27         1.03 o                         
  -2   4   7        332.23        317.39         6.72 o                         
  -1   4   7         10.47         10.12         0.96 o                         
   0   4   7        683.11        682.03        12.98 o                         
   1   4   7          8.13          7.29         1.32 o                         
   2   4   7        297.20        289.28         5.25 o                         
   3   4   7        159.67        158.16         3.37 o                         
   4   4   7         47.66         45.84         1.22 o                         
   5   4   7         60.69         59.91         1.54 o                         
   6   4   7        103.94        106.47         2.86 o                         
   7   4   7          0.63          0.46         0.50 o                         
   8   4   7        130.23        135.60         4.96 o                         
   9   4   7          0.37          0.70         1.22 o                         
  10   4   7         32.94         33.22         2.43 o                         
  11   4   7          0.09          1.15         1.22 o                         
  12   4   7         51.65         50.09         3.31 o                         
  13   4   7          1.39         -1.31         4.50 o                         
  -7   5   7        102.57        108.22         5.55 o                         
  -6   5   7         43.06         48.71         3.95 o                         
  -5   5   7          2.59          1.22         2.25 o                         
  -4   5   7        139.26        142.03         5.80 o                         
  -3   5   7        157.46        156.88         4.07 o                         
  -2   5   7          5.54          5.36         0.91 o                         
  -1   5   7       1038.28       1062.21        19.84 o                         
   0   5   7          6.31          7.32         0.91 o                         
   1   5   7       1372.05       1346.48        24.68 o                         
   2   5   7          9.84          9.75         0.96 o                         
   3   5   7       2893.07       2808.88        44.80 o                         
   4   5   7          2.54          1.81         0.54 o                         
   5   5   7       2070.33       2090.41        30.69 o                         
   6   5   7         11.60         11.39         0.83 o                         
   7   5   7        821.56        845.44        13.09 o                         
   8   5   7          9.58          9.02         0.85 o                         
   9   5   7        305.00        309.77         7.61 o                         
  10   5   7          0.02          0.27         0.90 o                         
  11   5   7         96.73         95.90         3.97 o                         
  12   5   7          5.08          4.37         1.64 o                         
  -7   6   7         58.66         53.58         4.49 o                         
  -6   6   7        120.00        130.87         6.25 o                         
  -5   6   7         17.25         16.33         2.56 o                         
  -4   6   7        103.87        103.52         3.99 o                         
  -3   6   7         29.11         28.48         1.86 o                         
  -2   6   7         48.77         48.04         2.17 o                         
  -1   6   7        144.10        155.32         4.02 o                         
   0   6   7        149.01        151.71         3.90 o                         
   1   6   7        148.44        148.77         3.77 o                         
   2   6   7        179.61        189.96         4.52 o                         
   3   6   7         23.70         22.80         1.15 o                         
   4   6   7          9.95          8.01         0.87 o                         
   5   6   7          2.23          0.90         0.58 o                         
   6   6   7        385.65        381.50         7.11 o                         
   7   6   7          0.49          0.02         0.54 o                         
   8   6   7        465.47        481.17         8.84 o                         
   9   6   7          0.48          0.23         0.77 o                         
  10   6   7        816.53        898.55        23.39 o                         
  11   6   7          0.60          1.44         1.75 o                         
  12   6   7        325.59        374.12        18.04 o                         
  -6   7   7          0.51          2.38         1.88 o                         
  -5   7   7        353.19        374.77        12.44 o                         
  -4   7   7          0.05         -1.04         1.34 o                         
  -3   7   7        770.13        786.31        15.56 o                         
  -2   7   7          6.63          8.53         1.36 o                         
  -1   7   7        601.66        602.13        12.11 o                         
   0   7   7         27.33         26.14         1.72 o                         
   1   7   7        259.13        252.83         8.08 o                         
   2   7   7          3.18          2.19         0.78 o                         
   3   7   7          2.79          2.88         0.66 o                         
   4   7   7         88.59         87.37         2.82 o                         
   5   7   7        571.62        566.39        10.01 o                         
   6   7   7         49.44         46.05         1.78 o                         
   7   7   7        155.54        157.88         4.19 o                         
   8   7   7          0.40          0.07         0.68 o                         
   9   7   7         56.40         57.28         2.20 o                         
  10   7   7          0.63          0.67         1.19 o                         
  11   7   7         45.74         43.30         2.97 o                         
  12   7   7          1.05         -0.59         1.45 o                         
  -5   8   7         25.31         22.71         2.97 o                         
  -4   8   7          1.72          0.23         1.49 o                         
  -3   8   7         49.20         50.13         2.68 o                         
  -2   8   7         66.46         66.68         2.82 o                         
  -1   8   7          9.61          9.41         1.32 o                         
   0   8   7        640.02        641.97        14.62 o                         
   1   8   7          2.50          2.38         0.89 o                         
   2   8   7        571.20        570.54        11.53 o                         
   3   8   7         30.59         30.07         2.81 o                         
   4   8   7       1380.63       1391.01        23.01 o                         
   5   8   7         98.72         94.08         2.63 o                         
   6   8   7       1027.62       1061.90        20.15 o                         
   7   8   7          0.97          0.45         0.87 o                         
   8   8   7         39.12         43.17         2.34 o                         
   9   8   7         12.10         11.16         1.35 o                         
  10   8   7        126.90        121.05         5.70 o                         
  11   8   7          0.07          0.07         1.75 o                         
  12   8   7         39.36         43.39         4.29 o                         
  -5   9   7         30.53         38.49         5.52 o                         
  -4   9   7          0.25          0.94         1.46 o                         
  -3   9   7        119.09        120.52         4.00 o                         
  -2   9   7         18.67         18.37         1.76 o                         
  -1   9   7          1.09          1.73         1.06 o                         
   0   9   7        121.04        119.88         3.74 o                         
   1   9   7          9.45         13.70         1.91 o                         
   2   9   7         72.11         74.91         2.81 o                         
   3   9   7        141.43        141.72         4.01 o                         
   4   9   7         93.95         98.79         3.17 o                         
   5   9   7          7.98         11.46         2.03 o                         
   6   9   7         12.00          9.83         1.25 o                         
   7   9   7        436.33        448.53         9.64 o                         
   8   9   7         34.53         36.56         2.23 o                         
   9   9   7        674.49        694.60        14.13 o                         
  10   9   7          4.87          5.18         1.52 o                         
  11   9   7        186.32        196.49         8.02 o                         
  -3  10   7          1.28          1.85         1.25 o                         
  -2  10   7        345.97        381.74         8.80 o                         
  -1  10   7         30.38         27.89         3.17 o                         
   0  10   7        950.95        956.73        18.79 o                         
   1  10   7         36.52         39.19         2.37 o                         
   2  10   7        353.57        353.43         8.00 o                         
   3  10   7          0.12         -0.05         0.94 o                         
   4  10   7        353.61        340.05         8.99 o                         
   5  10   7          2.31          2.14         1.02 o                         
   6  10   7        206.79        211.63         5.45 o                         
   7  10   7         29.12         27.96         2.29 o                         
   8  10   7         15.50         16.34         1.68 o                         
   9  10   7         30.87         30.78         3.94 o                         
  10  10   7          2.24          2.74         1.51 o                         
  11  10   7          0.55         -0.61         2.00 o                         
  -3  11   7         22.81         15.39         2.89 o                         
  -2  11   7          3.39          4.18         1.42 o                         
  -1  11   7          4.06          2.57         1.30 o                         
   0  11   7         37.14         36.44         2.44 o                         
   1  11   7         28.59         22.66         1.94 o                         
   2  11   7          0.00          0.32         1.55 o                         
   3  11   7        394.85        385.67        10.14 o                         
   4  11   7         51.00         50.49         4.26 o                         
   5  11   7        356.60        346.08         9.35 o                         
   6  11   7         45.72         45.62         2.56 o                         
   7  11   7        636.85        671.73        13.80 o                         
   8  11   7         27.35         29.45         2.59 o                         
   9  11   7        414.87        419.70        11.03 o                         
  10  11   7          6.46          5.67         1.70 o                         
  -1  12   7          5.76          4.70         1.59 o                         
   0  12   7          1.16         -0.54         1.28 o                         
   1  12   7          3.59          2.25         1.53 o                         
   2  12   7        142.31        138.05         5.66 o                         
   3  12   7         64.41         61.33         3.64 o                         
   4  12   7         93.23         96.53         4.74 o                         
   5  12   7         88.40         90.04         7.00 o                         
   6  12   7         20.89         22.72         2.36 o                         
   7  12   7          3.31          3.84         1.44 o                         
   8  12   7          5.86          8.54         1.49 o                         
   9  12   7          7.55          6.78         2.51 o                         
   1  13   7        322.76        317.83        16.44 o                         
   2  13   7         11.84          7.03         2.31 o                         
   3  13   7        207.46        204.79        20.28 o                         
   4  13   7         26.12         22.58         2.97 o                         
   5  13   7         33.11         30.82         3.34 o                         
   6  13   7          0.82          2.39         1.98 o                         
   7  13   7         20.14         21.00         3.08 o                         
  -4 -11   8         58.96         55.64         8.43 o                         
  -3 -11   8         31.72         24.37         3.13 o                         
  -2 -11   8         22.45         25.06         3.03 o                         
  -1 -11   8         76.83         84.31         4.86 o                         
   0 -11   8         24.67         25.86         4.65 o                         
   1 -11   8        297.09        298.92        16.73 o                         
   2 -11   8        303.75        330.56        11.52 o                         
   3 -11   8        428.33        333.26        21.54 o                         
  -5 -10   8        135.75        135.02         9.16 o                         
  -4 -10   8        100.31        101.58         8.36 o                         
  -3 -10   8         35.03         29.77         4.65 o                         
  -2 -10   8         43.27         39.51         5.38 o                         
  -1 -10   8         59.60         67.17         4.26 o                         
   0 -10   8          1.10          3.23         1.36 o                         
   1 -10   8          1.21          3.51         1.69 o                         
   2 -10   8          4.59          6.14         1.94 o                         
   3 -10   8         24.37         20.63         3.92 o                         
   4 -10   8          1.04         -0.44         2.47 o                         
   5 -10   8         32.55         19.90         4.65 o                         
  -6  -9   8         84.04         77.30         7.56 o                         
  -5  -9   8        495.33        514.63        22.42 o                         
  -4  -9   8        250.10        255.45         9.15 o                         
  -3  -9   8        734.02        758.97        21.64 o                         
  -2  -9   8        265.80        281.52         9.67 o                         
  -1  -9   8        902.89        949.44        26.15 o                         
   0  -9   8        166.06        174.03         5.56 o                         
   1  -9   8        345.07        351.87         9.20 o                         
   2  -9   8        207.08        207.39         7.54 o                         
   3  -9   8        133.07        124.41         8.14 o                         
   4  -9   8         17.56         18.59         3.78 o                         
   5  -9   8          3.46          0.73         2.32 o                         
   6  -9   8         17.03         20.34         4.36 o                         
  -7  -8   8          5.01          9.88         4.21 o                         
  -6  -8   8         21.55         19.76         4.07 o                         
  -5  -8   8         24.24         27.31         4.50 o                         
  -4  -8   8         50.39         53.05         3.95 o                         
  -3  -8   8         16.13         17.30         2.41 o                         
  -2  -8   8         12.86         14.31         2.10 o                         
  -1  -8   8         97.67         96.88         7.41 o                         
   0  -8   8        156.61        164.01         5.17 o                         
   1  -8   8         95.60         88.34         6.83 o                         
   2  -8   8        712.24        727.82        20.40 o                         
   3  -8   8        166.83        175.94         8.07 o                         
   4  -8   8        369.15        368.42        16.88 o                         
   5  -8   8        277.50        278.08        13.82 o                         
   6  -8   8        435.69        454.38        20.38 o                         
   7  -8   8        165.63        155.82         9.74 o                         
  -7  -7   8        365.85        362.34        11.55 o                         
  -6  -7   8          4.64          4.54         1.67 o                         
  -5  -7   8         11.78         13.51         1.96 o                         
  -4  -7   8         35.69         39.08         4.79 o                         
  -3  -7   8          1.46          1.27         1.32 o                         
  -2  -7   8         25.39         27.23         2.61 o                         
  -1  -7   8        151.09        159.16         6.01 o                         
   0  -7   8         29.17         30.01         2.12 o                         
   1  -7   8          8.02          7.26         1.74 o                         
   2  -7   8         21.88         18.29         2.15 o                         
   3  -7   8          9.42          9.83         1.74 o                         
   4  -7   8          1.10         -0.29         1.89 o                         
   5  -7   8         74.23         78.46         6.10 o                         
   6  -7   8         12.04          7.26         2.76 o                         
   7  -7   8         28.26         28.47         4.36 o                         
   8  -7   8         36.17         33.72         2.97 o                         
  -8  -6   8        138.79        135.51         6.14 o                         
  -7  -6   8         92.83        100.12         8.79 o                         
  -6  -6   8        282.67        297.22         9.71 o                         
  -5  -6   8         78.24         80.93         6.68 o                         
  -4  -6   8       1243.52       1258.40        33.15 o                         
  -3  -6   8         78.85         74.17         4.50 o                         
  -2  -6   8        677.43        670.50        18.76 o                         
  -1  -6   8        202.12        194.94        10.34 o                         
   0  -6   8        603.59        595.51        11.75 o                         
   1  -6   8        151.14        163.59         7.22 o                         
   2  -6   8       1737.00       1752.18        37.05 o                         
   3  -6   8        311.15        321.90         8.20 o                         
   4  -6   8        693.08        676.64        19.12 o                         
   5  -6   8        141.71        141.33         5.81 o                         
   6  -6   8        197.11        189.16        12.72 o                         
   7  -6   8          1.17          0.34         1.29 o                         
   8  -6   8         84.37         77.61         4.26 o                         
   9  -6   8          0.58          0.45         1.74 o                         
  -8  -5   8        104.56        101.50         5.15 o                         
  -7  -5   8         25.00         22.76         2.61 o                         
  -6  -5   8         39.18         45.86         8.72 o                         
  -5  -5   8          3.01          4.79         1.45 o                         
  -4  -5   8        102.73        108.72         4.47 o                         
  -3  -5   8          3.57          2.79         1.67 o                         
  -2  -5   8         19.97         17.29         1.94 o                         
  -1  -5   8        277.26        288.75         6.16 o                         
   0  -5   8         48.66         48.02         1.89 o                         
   1  -5   8        165.90        161.78         4.00 o                         
   2  -5   8         94.76         90.16         2.74 o                         
   3  -5   8        268.22        270.46         7.59 o                         
   4  -5   8         63.14         64.57         5.45 o                         
   5  -5   8       1211.59       1157.96        24.88 o                         
   6  -5   8        343.79        338.21         9.10 o                         
   7  -5   8       1340.95       1323.20        28.61 o                         
   8  -5   8        265.20        268.19         8.82 o                         
   9  -5   8        825.85        859.03        23.85 o                         
  10  -5   8         68.59         73.70         4.59 o                         
  -8  -4   8       1128.62       1169.65        44.53 o                         
  -7  -4   8        129.44        140.52         6.32 o                         
  -6  -4   8        649.91        682.53        19.21 o                         
  -5  -4   8        118.35        112.57         8.65 o                         
  -4  -4   8        650.56        681.81        18.74 o                         
  -3  -4   8         99.24        101.75         3.98 o                         
  -2  -4   8        223.23        223.76         4.86 o                         
  -1  -4   8        116.49        116.19         2.99 o                         
   0  -4   8          4.25          3.51         0.69 o                         
   1  -4   8          0.56          1.02         0.60 o                         
   2  -4   8          4.64          5.75         1.17 o                         
   3  -4   8          8.80          8.71         1.03 o                         
   4  -4   8        105.03        107.38         2.86 o                         
   5  -4   8          0.20          0.97         0.66 o                         
   6  -4   8        104.12        102.21         3.44 o                         
   7  -4   8         15.51         16.03         1.60 o                         
   8  -4   8         11.39         14.63         2.32 o                         
   9  -4   8         25.11         25.37         2.19 o                         
  10  -4   8        167.39        160.91        14.39 o                         
  -8  -3   8         26.13         24.70         2.88 o                         
  -7  -3   8         19.46         16.58         2.31 o                         
  -6  -3   8         15.77         12.88         1.99 o                         
  -5  -3   8        593.09        624.15        17.51 o                         
  -4  -3   8        118.49        122.64         4.70 o                         
  -3  -3   8       1293.53       1332.91        28.21 o                         
  -2  -3   8         94.13         94.05         2.93 o                         
  -1  -3   8       1445.46       1463.44        23.65 o                         
   0  -3   8        210.04        215.47         4.76 o                         
   1  -3   8       1151.22       1183.34        21.78 o                         
   2  -3   8        197.63        202.99         4.65 o                         
   3  -3   8       1128.22       1153.32        21.37 o                         
   4  -3   8         50.94         53.17         1.77 o                         
   5  -3   8        248.83        251.45         5.53 o                         
   6  -3   8         87.11         84.28         2.93 o                         
   7  -3   8         35.15         33.65         2.14 o                         
   8  -3   8         11.87         12.63         1.49 o                         
   9  -3   8          0.94          1.38         1.07 o                         
  10  -3   8          7.73          6.91         1.49 o                         
  11  -3   8        131.42        128.16         6.05 o                         
  -8  -2   8         27.20         19.90         3.63 o                         
  -7  -2   8         34.66         35.24         3.03 o                         
  -6  -2   8         29.24         30.54         2.77 o                         
  -5  -2   8         25.96         27.16         2.36 o                         
  -4  -2   8        117.47        122.01         3.96 o                         
  -3  -2   8         72.23         78.75         2.77 o                         
  -2  -2   8          3.19          2.65         0.74 o                         
  -1  -2   8        111.20        115.22         2.81 o                         
   0  -2   8        646.97        650.70        10.92 o                         
   1  -2   8         48.07         47.46         1.30 o                         
   2  -2   8        403.51        372.28         6.59 o                         
   3  -2   8        176.51        172.09         3.49 o                         
   4  -2   8        399.43        363.54         7.33 o                         
   5  -2   8        111.66        113.14         3.01 o                         
   6  -2   8       1448.11       1405.65        30.07 o                         
   7  -2   8         93.28         97.04         3.45 o                         
   8  -2   8        672.96        654.92        14.98 o                         
   9  -2   8        155.01        154.03         4.99 o                         
  10  -2   8        614.71        640.24        15.11 o                         
  11  -2   8         93.13         88.22         4.41 o                         
  -8  -1   8          0.37          0.15         2.32 o                         
  -7  -1   8        941.41        928.52        36.18 o                         
  -6  -1   8          6.26          4.60         2.61 o                         
  -5  -1   8        935.67        961.90        21.07 o                         
  -4  -1   8         48.79         49.15         2.32 o                         
  -3  -1   8       1359.02       1389.54        29.38 o                         
  -2  -1   8         42.14         42.13         2.08 o                         
  -1  -1   8        449.50        479.20         9.26 o                         
   0  -1   8        255.11        258.22         5.34 o                         
   1  -1   8        117.95        134.26         3.29 o                         
   2  -1   8        131.80        130.43         2.73 o                         
   3  -1   8       1341.90       1342.44        21.82 o                         
   4  -1   8         31.20         31.09         1.32 o                         
   5  -1   8        149.86        136.48         4.99 o                         
   6  -1   8         45.26         40.76         2.10 o                         
   7  -1   8          3.97          4.18         0.97 o                         
   8  -1   8          0.99         -0.15         1.03 o                         
   9  -1   8        150.86        149.65         4.78 o                         
  10  -1   8          5.70          5.89         1.37 o                         
  11  -1   8         53.49         50.94         3.09 o                         
  12  -1   8         21.42         19.66         3.24 o                         
  -8   0   8         10.35          8.13         3.34 o                         
  -7   0   8        152.14        162.65         9.30 o                         
  -6   0   8         80.22         84.07         4.21 o                         
  -5   0   8          7.80          8.16         1.31 o                         
  -4   0   8        503.08        516.50        11.97 o                         
  -3   0   8         40.63         38.91         2.00 o                         
  -2   0   8        658.25        686.11        12.95 o                         
  -1   0   8         46.82         47.00         1.63 o                         
   0   0   8       3275.03       3236.12        57.46 o                         
   1   0   8         33.83         35.95         1.16 o                         
   2   0   8       2297.41       2316.59        36.99 o                         
   3   0   8        298.31        302.21         5.52 o                         
   4   0   8       1107.43       1145.30        27.26 o                         
   5   0   8        121.08        122.63         3.12 o                         
   6   0   8       2739.69       2713.26        48.61 o                         
   7   0   8         62.84         66.31         2.64 o                         
   8   0   8        792.20        810.98        18.02 o                         
   9   0   8         37.02         31.85         2.21 o                         
  10   0   8         29.49         23.37         2.54 o                         
  11   0   8          0.12         -0.06         1.14 o                         
  12   0   8          5.64          3.29         2.54 o                         
  -8   1   8          0.23          3.34         2.90 o                         
  -7   1   8        412.74        402.83        18.05 o                         
  -6   1   8         70.15         71.94         4.01 o                         
  -5   1   8         17.82         16.10         2.10 o                         
  -4   1   8        181.11        173.68         5.00 o                         
  -3   1   8         17.89         15.24         1.42 o                         
  -2   1   8         13.91         13.95         1.01 o                         
  -1   1   8         38.42         37.97         1.51 o                         
   0   1   8         53.79         51.73         1.70 o                         
   1   1   8        301.05        308.44         6.30 o                         
   2   1   8          7.55          8.83         0.75 o                         
   3   1   8        235.40        219.21         6.34 o                         
   4   1   8          4.11          3.91         0.61 o                         
   5   1   8        286.25        278.51         5.88 o                         
   6   1   8         90.76         89.97         2.62 o                         
   7   1   8        219.20        217.11         5.05 o                         
   8   1   8         42.01         42.25         2.68 o                         
   9   1   8       1053.84       1058.59        23.24 o                         
  10   1   8         59.96         63.57         2.99 o                         
  11   1   8        923.02        953.13        21.96 o                         
  12   1   8         52.51         56.95         4.31 o                         
  -8   2   8        130.11        130.94         8.87 o                         
  -7   2   8         30.26         30.09         3.03 o                         
  -6   2   8        870.81        890.58        24.75 o                         
  -5   2   8         20.02         19.15         2.36 o                         
  -4   2   8       2106.29       2209.40        56.92 o                         
  -3   2   8          4.53          3.23         0.98 o                         
  -2   2   8        738.43        735.81        14.91 o                         
  -1   2   8         72.74         73.93         2.20 o                         
   0   2   8        458.36        457.92         8.99 o                         
   1   2   8         24.51         26.23         1.32 o                         
   2   2   8         39.68         47.98         2.92 o                         
   3   2   8         54.73         54.77         2.13 o                         
   4   2   8        125.51        108.60         2.73 o                         
   5   2   8          2.73          2.91         0.64 o                         
   6   2   8         20.07         17.07         1.18 o                         
   7   2   8          1.94          2.21         0.67 o                         
   8   2   8         35.16         34.68         1.85 o                         
   9   2   8          6.89          6.62         1.19 o                         
  10   2   8         14.63         12.04         1.58 o                         
  11   2   8          0.59          3.20         2.18 o                         
  12   2   8         10.33         12.80         2.40 o                         
  -8   3   8          9.05          9.01         3.63 o                         
  -7   3   8          9.53          7.31         2.02 o                         
  -6   3   8         79.18         73.72         4.30 o                         
  -5   3   8          7.39          7.96         1.80 o                         
  -4   3   8        164.23        167.06         6.41 o                         
  -3   3   8        280.89        261.15         8.59 o                         
  -2   3   8         14.51         12.69         1.27 o                         
  -1   3   8       1812.91       1789.75        32.38 o                         
   0   3   8         13.22         12.91         1.02 o                         
   1   3   8       2410.25       2362.90        48.94 o                         
   2   3   8         31.94         33.62         2.14 o                         
   3   3   8       2346.63       2324.32        48.22 o                         
   4   3   8         71.08         71.21         2.15 o                         
   5   3   8       1286.48       1293.84        21.15 o                         
   6   3   8         62.34         58.35         1.76 o                         
   7   3   8       1015.86       1044.02        17.46 o                         
   8   3   8         16.56         15.56         1.28 o                         
   9   3   8        412.82        415.93         8.84 o                         
  10   3   8         16.51         14.27         1.43 o                         
  11   3   8        130.08        138.55        11.12 o                         
  12   3   8          3.16          2.32         2.32 o                         
  -7   4   8          1.33          3.41         1.84 o                         
  -6   4   8        250.06        251.53         9.38 o                         
  -5   4   8          2.68          3.05         2.18 o                         
  -4   4   8        194.11        193.18         7.29 o                         
  -3   4   8         99.64        102.50         4.71 o                         
  -2   4   8         24.24         19.88         1.61 o                         
  -1   4   8        250.71        258.22         6.68 o                         
   0   4   8         62.87         61.45         2.45 o                         
   1   4   8        218.23        211.93         5.90 o                         
   2   4   8        177.77        172.06         4.75 o                         
   3   4   8         52.29         48.15         2.29 o                         
   4   4   8        952.38        923.95        17.20 o                         
   5   4   8          5.62          7.09         0.86 o                         
   6   4   8        683.07        693.47        11.88 o                         
   7   4   8         55.87         58.61         1.90 o                         
   8   4   8        312.28        323.94         6.29 o                         
   9   4   8         32.98         28.70         1.99 o                         
  10   4   8        954.46       1039.91        19.99 o                         
  11   4   8         16.35         15.71         1.94 o                         
  12   4   8        560.38        606.82        18.02 o                         
  -7   5   8        266.56        269.54        19.70 o                         
  -6   5   8          1.28          2.11         1.75 o                         
  -5   5   8        515.19        513.47        15.70 o                         
  -4   5   8         21.35         20.85         2.51 o                         
  -3   5   8       1335.65       1351.15        29.21 o                         
  -2   5   8         17.37         16.58         2.16 o                         
  -1   5   8       1252.23       1231.53        31.85 o                         
   0   5   8          2.82          2.58         0.77 o                         
   1   5   8       1432.91       1386.58        25.49 o                         
   2   5   8         26.05         23.40         1.64 o                         
   3   5   8        770.90        726.46        13.90 o                         
   4   5   8        147.73        146.34         3.21 o                         
   5   5   8         38.89         37.88         1.48 o                         
   6   5   8         25.48         24.48         1.52 o                         
   7   5   8        270.79        278.33         5.51 o                         
   8   5   8          0.90          0.00         0.63 o                         
   9   5   8          7.89         13.09         2.92 o                         
  10   5   8         12.41         12.05         1.40 o                         
  11   5   8        103.59        101.18         4.74 o                         
  12   5   8          6.30          5.79         1.73 o                         
  -6   6   8          6.70          7.46         2.83 o                         
  -5   6   8         58.66         67.60         4.51 o                         
  -4   6   8         42.24         39.73         3.53 o                         
  -3   6   8         97.70        102.20         3.83 o                         
  -2   6   8          1.37          1.18         1.04 o                         
  -1   6   8          1.13          0.75         0.81 o                         
   0   6   8        350.32        348.50         7.51 o                         
   1   6   8          3.43          3.33         1.03 o                         
   2   6   8        365.00        359.20         7.60 o                         
   3   6   8          2.67          3.02         0.83 o                         
   4   6   8       1720.15       1713.55        27.90 o                         
   5   6   8          9.54          8.80         0.89 o                         
   6   6   8       1532.47       1551.21        25.47 o                         
   7   6   8         32.88         33.30         1.81 o                         
   8   6   8        331.98        344.08         8.79 o                         
   9   6   8         10.85         10.04         1.31 o                         
  10   6   8        648.60        686.17        19.82 o                         
  11   6   8          1.09          2.51         1.31 o                         
  12   6   8        160.54        177.28         5.98 o                         
  -5   7   8        178.48        179.48        14.32 o                         
  -4   7   8         16.14         15.61         2.51 o                         
  -3   7   8        231.55        237.37         6.92 o                         
  -2   7   8          8.49          8.92         2.24 o                         
  -1   7   8         78.50         78.99         2.84 o                         
   0   7   8        166.32        169.57         4.48 o                         
   1   7   8        133.17        132.72         3.74 o                         
   2   7   8         33.98         35.26         2.35 o                         
   3   7   8         14.47         14.28         1.30 o                         
   4   7   8         27.25         26.18         2.15 o                         
   5   7   8         83.62         81.26         2.34 o                         
   6   7   8          8.46          8.32         0.94 o                         
   7   7   8        221.90        234.63         5.63 o                         
   8   7   8          1.44          2.15         1.14 o                         
   9   7   8        469.69        497.22        13.23 o                         
  10   7   8          8.69          7.55         1.51 o                         
  11   7   8        221.44        248.04        12.79 o                         
  12   7   8          8.67          8.22         2.46 o                         
  -5   8   8          0.40          0.93         2.13 o                         
  -4   8   8        420.88        442.04        14.25 o                         
  -3   8   8          6.48          5.23         1.49 o                         
  -2   8   8        902.43        889.26        43.74 o                         
  -1   8   8         73.96         79.99         3.07 o                         
   0   8   8       1787.31       1830.83        33.88 o                         
   1   8   8         44.21         43.20         2.34 o                         
   2   8   8        522.45        517.19        10.70 o                         
   3   8   8         19.40         18.54         1.52 o                         
   4   8   8        308.97        304.95         6.87 o                         
   5   8   8         19.23         18.93         1.44 o                         
   6   8   8        148.47        154.48         6.43 o                         
   7   8   8         18.86         18.28         1.61 o                         
   8   8   8          1.63          2.47         1.14 o                         
   9   8   8          9.67          8.76         1.55 o                         
  10   8   8         51.61         57.97         4.21 o                         
  11   8   8          0.03         -1.05         1.61 o                         
  -4   9   8         44.26         45.60         4.26 o                         
  -3   9   8        185.60        198.57         6.37 o                         
  -2   9   8         68.79         73.42         3.68 o                         
  -1   9   8         99.35         99.80         3.53 o                         
   0   9   8        119.95        124.18         4.49 o                         
   1   9   8        445.17        459.30        10.76 o                         
   2   9   8          0.03          0.17         0.92 o                         
   3   9   8       1173.04       1182.26        22.50 o                         
   4   9   8         42.98         41.43         2.28 o                         
   5   9   8        915.85        893.09        20.19 o                         
   6   9   8          4.61          3.42         1.09 o                         
   7   9   8        943.22        963.18        18.71 o                         
   8   9   8          2.58          2.61         1.13 o                         
   9   9   8        567.03        577.14        24.34 o                         
  10   9   8          0.67          0.80         1.75 o                         
  11   9   8        372.06        371.05        12.45 o                         
  -3  10   8          0.11         -2.40         2.40 o                         
  -2  10   8        180.95        187.46         7.83 o                         
  -1  10   8          2.00          2.37         1.23 o                         
   0  10   8        210.14        207.19         5.59 o                         
   1  10   8         31.99         29.11         2.12 o                         
   2  10   8         16.05         16.25         2.05 o                         
   3  10   8        114.40        114.25         4.18 o                         
   4  10   8         19.28         14.79         1.92 o                         
   5  10   8         69.06         70.46         3.41 o                         
   6  10   8          6.55          6.10         1.42 o                         
   7  10   8          0.05         -0.31         1.77 o                         
   8  10   8         40.08         39.27         2.41 o                         
   9  10   8          1.55          1.42         1.39 o                         
  10  10   8         95.90         93.35         7.34 o                         
  -2  11   8         13.92         10.44         2.72 o                         
  -1  11   8        181.80        170.39         5.95 o                         
   0  11   8         54.35         54.17         4.40 o                         
   1  11   8        557.88        571.00        12.18 o                         
   2  11   8         52.70         46.55         2.66 o                         
   3  11   8        509.25        529.76        16.87 o                         
   4  11   8         19.20         18.39         2.18 o                         
   5  11   8        301.79        302.73         8.54 o                         
   6  11   8          0.00         -0.53         1.22 o                         
   7  11   8        169.35        173.30         6.98 o                         
   8  11   8         30.55         32.19         2.31 o                         
   9  11   8          4.34          4.83         1.53 o                         
  10  11   8          4.49          6.97         4.94 o                         
   0  12   8          1.64          1.23         1.40 o                         
   1  12   8         39.53         39.16         2.99 o                         
   2  12   8          5.67          5.13         1.70 o                         
   3  12   8          0.72          0.70         1.46 o                         
   4  12   8        321.32        330.92         9.24 o                         
   5  12   8         16.47         12.14         1.95 o                         
   6  12   8        341.69        348.70        10.60 o                         
   7  12   8         27.33         21.19         2.34 o                         
   8  12   8        618.11        665.68        19.83 o                         
   3  13   8          3.86          2.02         2.61 o                         
   4  13   8         79.41         81.12         5.11 o                         
   5  13   8          1.24          2.63         1.92 o                         
   6  13   8         29.11         24.35         3.52 o                         
  -1 -11   9        537.07        528.97        24.75 o                         
   0 -11   9        158.11        169.48        11.63 o                         
  -3 -10   9          5.88          3.78         2.76 o                         
  -2 -10   9         53.87         55.10         4.21 o                         
  -1 -10   9          0.51          1.67         1.75 o                         
   0 -10   9          5.17          6.40         1.99 o                         
   1 -10   9         15.76         12.83         1.96 o                         
   2 -10   9        290.13        322.20        11.06 o                         
   3 -10   9        139.70        149.70         9.45 o                         
   4 -10   9        216.51        199.76        14.97 o                         
  -5  -9   9        133.63        131.82         9.16 o                         
  -4  -9   9        113.14        108.84         7.70 o                         
  -3  -9   9         65.15         68.58         6.68 o                         
  -2  -9   9         25.77         24.26         2.93 o                         
  -1  -9   9         48.29         52.38         3.80 o                         
   0  -9   9          0.84          2.18         1.54 o                         
   1  -9   9        183.58        192.81         7.45 o                         
   2  -9   9         47.52         44.32         4.29 o                         
   3  -9   9        215.56        207.47        11.34 o                         
   4  -9   9         69.27         65.38         6.54 o                         
   5  -9   9          8.70          8.42         3.20 o                         
  -6  -8   9         18.21         18.16         4.79 o                         
  -5  -8   9         46.53         54.19         6.10 o                         
  -4  -8   9        359.86        390.21        18.04 o                         
  -3  -8   9         92.79         89.07         6.97 o                         
  -2  -8   9        380.31        390.33        14.41 o                         
  -1  -8   9        205.25        210.55         7.71 o                         
   0  -8   9        492.28        502.55        12.27 o                         
   1  -8   9        130.81        136.34         6.03 o                         
   2  -8   9        680.50        689.27        19.68 o                         
   3  -8   9        157.24        154.38         6.20 o                         
   4  -8   9         71.74         66.11         5.81 o                         
   5  -8   9          6.99          5.96         2.90 o                         
   6  -8   9          3.24          2.90         2.61 o                         
   7  -8   9         20.35         26.87         5.08 o                         
  -6  -7   9          4.41          4.21         2.76 o                         
  -5  -7   9          0.53         -2.18         2.18 o                         
  -4  -7   9         53.46         54.04         5.81 o                         
  -3  -7   9         21.58         22.95         3.92 o                         
  -2  -7   9          5.76          5.58         1.69 o                         
  -1  -7   9         15.30         13.09         2.32 o                         
   0  -7   9         37.31         38.48         2.51 o                         
   1  -7   9         54.59         61.67         7.19 o                         
   2  -7   9         61.92         60.01         3.60 o                         
   3  -7   9        255.26        252.24         8.58 o                         
   4  -7   9         56.96         60.00         5.81 o                         
   5  -7   9        586.89        621.81        25.78 o                         
   6  -7   9        249.10        270.91        13.52 o                         
   7  -7   9        494.99        490.60        21.55 o                         
  -7  -6   9         78.68         85.28         4.71 o                         
  -6  -6   9        196.68        197.08         7.26 o                         
  -5  -6   9         27.43         31.09         4.36 o                         
  -4  -6   9        319.56        313.78        14.98 o                         
  -3  -6   9         77.55         74.68         5.96 o                         
  -2  -6   9        449.09        447.22        19.22 o                         
  -1  -6   9        160.64        155.30         5.89 o                         
   0  -6   9        284.15        283.84         6.38 o                         
   1  -6   9         22.78         21.75         2.31 o                         
   2  -6   9         37.75         35.97         2.29 o                         
   3  -6   9         20.85         20.32         1.84 o                         
   4  -6   9          0.75         -0.68         1.15 o                         
   5  -6   9          1.64          1.74         1.36 o                         
   6  -6   9          4.92          1.60         2.03 o                         
   7  -6   9         11.53         14.38         3.20 o                         
   8  -6   9          4.16          4.65         2.61 o                         
   9  -6   9         18.91         14.96         4.21 o                         
  -7  -5   9         10.02         11.91         2.61 o                         
  -6  -5   9         14.14         17.91         2.27 o                         
  -5  -5   9        112.59        118.15         4.96 o                         
  -4  -5   9         47.54         45.82         2.93 o                         
  -3  -5   9        202.30        206.75        10.76 o                         
  -2  -5   9          8.47          9.73         2.61 o                         
  -1  -5   9        264.10        246.54         8.67 o                         
   0  -5   9        117.60        114.56         2.87 o                         
   1  -5   9        881.00        885.58        16.87 o                         
   2  -5   9        224.88        224.26         5.31 o                         
   3  -5   9       1744.90       1786.37        32.79 o                         
   4  -5   9        137.80        133.13         5.40 o                         
   5  -5   9        561.18        549.19        15.96 o                         
   6  -5   9        107.00        101.90         4.78 o                         
   7  -5   9        163.66        158.77         6.47 o                         
   8  -5   9          3.43          5.82         1.50 o                         
   9  -5   9         48.70         47.26         3.45 o                         
  -8  -4   9         19.43         17.29         4.79 o                         
  -7  -4   9         79.80         82.15         4.34 o                         
  -6  -4   9          0.85         -0.19         1.47 o                         
  -5  -4   9          3.33          3.54         1.42 o                         
  -4  -4   9         77.52         77.09         3.70 o                         
  -3  -4   9          5.53          5.33         1.23 o                         
  -2  -4   9        177.05        172.35         6.10 o                         
  -1  -4   9          0.42         -0.33         0.69 o                         
   0  -4   9         42.71         42.83         1.58 o                         
   1  -4   9         23.92         23.23         1.45 o                         
   2  -4   9        278.89        279.53         6.20 o                         
   3  -4   9          4.55          4.61         1.30 o                         
   4  -4   9          4.70          6.32         1.56 o                         
   5  -4   9         24.97         26.68         2.47 o                         
   6  -4   9        770.64        746.74        16.67 o                         
   7  -4   9         96.17         95.14         4.44 o                         
   8  -4   9        462.70        449.60        11.01 o                         
   9  -4   9        121.80        119.45         5.38 o                         
  10  -4   9        366.91        368.57        11.81 o                         
  -8  -3   9          3.95         -1.16         2.90 o                         
  -7  -3   9        573.77        559.18        16.37 o                         
  -6  -3   9         74.68         75.15         6.18 o                         
  -5  -3   9        395.14        398.42        13.24 o                         
  -4  -3   9        117.46        122.11         4.80 o                         
  -3  -3   9        788.51        806.05        17.67 o                         
  -2  -3   9         20.10         20.53         1.46 o                         
  -1  -3   9        244.80        245.82         6.30 o                         
   0  -3   9         68.64         71.26         2.65 o                         
   1  -3   9          5.41          4.97         1.17 o                         
   2  -3   9          4.96          4.95         0.84 o                         
   3  -3   9         60.99         59.22         2.17 o                         
   4  -3   9          4.96          4.75         1.02 o                         
   5  -3   9        293.61        296.80         6.41 o                         
   6  -3   9          4.47          2.84         0.95 o                         
   7  -3   9        329.36        315.45         7.98 o                         
   8  -3   9         20.54         15.53         1.62 o                         
   9  -3   9         26.96         25.89         2.13 o                         
  10  -3   9          2.70          0.24         1.32 o                         
  -8  -2   9        136.26        147.81         9.30 o                         
  -7  -2   9         86.90         87.86         4.57 o                         
  -6  -2   9         34.93         35.83         3.85 o                         
  -5  -2   9         10.29         11.35         1.88 o                         
  -4  -2   9        327.72        348.30         8.78 o                         
  -3  -2   9        148.09        150.50         4.43 o                         
  -2  -2   9        259.41        258.73        10.45 o                         
  -1  -2   9        157.45        160.05         3.72 o                         
   0  -2   9       1550.55       1530.39        27.75 o                         
   1  -2   9         84.16         85.88         2.51 o                         
   2  -2   9       1363.58       1361.77        25.02 o                         
   3  -2   9        201.73        200.71         4.70 o                         
   4  -2   9        919.99        917.03        17.16 o                         
   5  -2   9         68.52         69.76         2.24 o                         
   6  -2   9       1507.86       1478.89        31.68 o                         
   7  -2   9         69.06         69.21         2.79 o                         
   8  -2   9        288.08        276.55         7.32 o                         
   9  -2   9         19.46         18.30         2.19 o                         
  10  -2   9          6.87          4.88         1.39 o                         
  11  -2   9          5.24          5.56         1.59 o                         
  -8  -1   9          0.34         -3.05         3.05 o                         
  -7  -1   9        213.84        214.60        11.20 o                         
  -6  -1   9         87.65         88.47         4.41 o                         
  -5  -1   9         27.71         25.02         1.93 o                         
  -4  -1   9        144.15        149.14         4.56 o                         
  -3  -1   9         28.02         28.92         2.77 o                         
  -2  -1   9         28.06         25.47         1.71 o                         
  -1  -1   9        140.03        147.17         3.55 o                         
   0  -1   9        143.73        144.48         3.45 o                         
   1  -1   9          1.07          1.76         0.46 o                         
   2  -1   9         49.34         50.01         1.48 o                         
   3  -1   9        117.75         99.99         2.36 o                         
   4  -1   9         24.22         23.96         1.26 o                         
   5  -1   9         99.24         90.31         3.42 o                         
   6  -1   9         47.82         47.01         1.96 o                         
   7  -1   9        201.53        200.97         4.87 o                         
   8  -1   9         17.42         17.17         2.15 o                         
   9  -1   9        660.91        687.52        23.68 o                         
  10  -1   9         78.03         79.05         3.46 o                         
  11  -1   9        554.92        540.62        13.20 o                         
  -7   0   9         10.70         10.17         3.05 o                         
  -6   0   9        507.30        536.53        22.42 o                         
  -5   0   9         11.88         11.30         1.74 o                         
  -4   0   9       1046.89       1056.65        22.99 o                         
  -3   0   9         39.65         37.25         2.79 o                         
  -2   0   9        388.07        396.75         9.41 o                         
  -1   0   9         85.38         87.13         2.49 o                         
   0   0   9        670.32        700.28        13.30 o                         
   1   0   9         43.19         43.04         1.61 o                         
   2   0   9        782.74        830.46        13.84 o                         
   3   0   9         70.71         72.99         2.01 o                         
   4   0   9        219.96        234.41         5.08 o                         
   5   0   9          2.10          1.82         0.64 o                         
   6   0   9          3.46          3.11         1.01 o                         
   7   0   9          0.62         -0.37         0.75 o                         
   8   0   9        158.47        157.16         4.80 o                         
   9   0   9          1.59          0.97         1.01 o                         
  10   0   9         81.63         78.03         3.38 o                         
  11   0   9          8.03          5.53         1.54 o                         
  12   0   9         24.47         22.58         4.07 o                         
  -7   1   9         31.04         26.44         4.21 o                         
  -6   1   9         56.22         53.50         6.10 o                         
  -5   1   9        172.51        176.17         7.78 o                         
  -4   1   9         12.99         12.69         1.72 o                         
  -3   1   9          9.40          7.21         1.22 o                         
  -2   1   9          6.36          6.96         1.06 o                         
  -1   1   9         96.62         99.20         3.00 o                         
   0   1   9          9.58          9.67         0.94 o                         
   1   1   9        288.50        286.79         6.04 o                         
   2   1   9         21.87         24.26         1.31 o                         
   3   1   9        579.82        569.63        12.75 o                         
   4   1   9         71.89         70.88         3.57 o                         
   5   1   9       1071.98       1078.46        19.99 o                         
   6   1   9         50.78         50.96         1.92 o                         
   7   1   9       1672.31       1728.70        31.64 o                         
   8   1   9         10.84         12.07         1.23 o                         
   9   1   9        373.52        390.56         9.74 o                         
  10   1   9         15.90         18.74         1.90 o                         
  11   1   9         12.79         11.78         1.78 o                         
  12   1   9          0.26         -0.04         1.88 o                         
  -7   2   9          7.48          6.37         2.00 o                         
  -6   2   9        218.42        223.57        12.50 o                         
  -5   2   9         26.67         22.61         2.62 o                         
  -4   2   9         11.57          9.22         3.34 o                         
  -3   2   9         86.25         85.37         4.09 o                         
  -2   2   9         55.97         56.08         2.08 o                         
  -1   2   9         13.82         13.57         1.11 o                         
   0   2   9        138.78        133.56         3.37 o                         
   1   2   9          8.18          9.35         0.92 o                         
   2   2   9        236.18        239.32         6.08 o                         
   3   2   9          6.44          6.56         1.03 o                         
   4   2   9          2.33          2.55         0.73 o                         
   5   2   9          1.70          1.73         0.62 o                         
   6   2   9          1.42          1.02         0.66 o                         
   7   2   9         46.38         43.08         1.90 o                         
   8   2   9         70.54         68.36         2.50 o                         
   9   2   9         14.78         12.43         1.50 o                         
  10   2   9       1140.96       1182.90        25.94 o                         
  11   2   9          8.72          6.95         1.55 o                         
  12   2   9        621.56        633.91        18.79 o                         
  -7   3   9        165.44        183.87        10.76 o                         
  -6   3   9         31.13         28.37         3.02 o                         
  -5   3   9        742.77        738.90        21.13 o                         
  -4   3   9          0.60          1.29         1.38 o                         
  -3   3   9       1592.36       1600.40        41.99 o                         
  -2   3   9         20.97         18.22         1.54 o                         
  -1   3   9        891.35        900.79        16.96 o                         
   0   3   9         86.33         84.25         2.52 o                         
   1   3   9       1094.65       1076.32        23.13 o                         
   2   3   9          6.39          5.04         0.97 o                         
   3   3   9        541.96        549.51        12.50 o                         
   4   3   9         39.00         35.85         1.94 o                         
   5   3   9         17.62         20.00         1.60 o                         
   6   3   9          5.23          4.74         1.03 o                         
   7   3   9        203.97        213.37         4.47 o                         
   8   3   9          0.47         -0.55         0.69 o                         
   9   3   9          2.04          1.31         0.89 o                         
  10   3   9          7.64         10.47         1.58 o                         
  11   3   9         63.83         65.90         3.18 o                         
  12   3   9          0.43         -2.32         2.32 o                         
  -6   4   9          7.82          7.14         2.15 o                         
  -5   4   9        187.61        196.91         7.65 o                         
  -4   4   9         25.43         21.19         2.62 o                         
  -3   4   9        240.33        247.31         8.57 o                         
  -2   4   9        117.69        116.21         4.40 o                         
  -1   4   9          3.62          3.08         0.98 o                         
   0   4   9        819.82        824.62        18.28 o                         
   1   4   9         29.34         22.86         2.75 o                         
   2   4   9        307.47        283.60         7.22 o                         
   3   4   9         59.86         58.07         2.48 o                         
   4   4   9       1103.51       1069.48        23.16 o                         
   5   4   9          2.58          3.28         0.73 o                         
   6   4   9       1030.38       1045.97        19.65 o                         
   7   4   9         29.35         28.18         1.68 o                         
   8   4   9        393.79        409.81         7.73 o                         
   9   4   9          4.57          5.46         0.93 o                         
  10   4   9        809.85        873.09        17.10 o                         
  11   4   9          0.24          0.25         1.14 o                         
  12   4   9        214.49        253.78         9.20 o                         
  -6   5   9          1.32         -0.29         1.85 o                         
  -5   5   9        204.00        213.20         8.32 o                         
  -4   5   9          3.69          1.97         1.67 o                         
  -3   5   9        310.84        312.78        10.43 o                         
  -2   5   9         77.07         73.71         3.11 o                         
  -1   5   9         20.21         20.90         1.92 o                         
   0   5   9        243.69        240.75        11.67 o                         
   1   5   9          1.12          1.32         1.26 o                         
   2   5   9          6.19          4.09         1.08 o                         
   3   5   9         26.50         23.92         1.81 o                         
   4   5   9         10.81          9.22         1.25 o                         
   5   5   9        162.71        165.57         4.10 o                         
   6   5   9         18.87         18.54         1.37 o                         
   7   5   9         14.54         12.48         1.26 o                         
   8   5   9          2.72          2.58         0.93 o                         
   9   5   9          1.96          3.91         2.50 o                         
  10   5   9         10.63          9.11         1.53 o                         
  11   5   9         14.48         16.65         2.56 o                         
  12   5   9          3.15          3.49         2.76 o                         
  -5   6   9          2.06          2.25         1.95 o                         
  -4   6   9         39.63         37.64         4.72 o                         
  -3   6   9          0.47         -0.38         1.49 o                         
  -2   6   9        368.12        373.62         9.58 o                         
  -1   6   9         69.10         66.21         2.96 o                         
   0   6   9       1129.59       1101.86        24.18 o                         
   1   6   9          0.46          0.08         1.01 o                         
   2   6   9        395.38        377.93         9.38 o                         
   3   6   9         59.31         51.74         4.41 o                         
   4   6   9        438.72        438.70        10.59 o                         
   5   6   9          3.00          3.23         1.03 o                         
   6   6   9        273.79        271.12         6.15 o                         
   7   6   9          0.17         -0.23         0.75 o                         
   8   6   9          2.76          4.32         1.20 o                         
   9   6   9          0.31          0.82         1.09 o                         
  10   6   9         37.59         27.89         2.30 o                         
  11   6   9          2.47          4.07         1.85 o                         
  12   6   9        106.85        110.13         5.96 o                         
  -5   7   9         31.50         26.34         3.44 o                         
  -4   7   9         62.81         74.05         4.90 o                         
  -3   7   9         14.36         12.27         2.36 o                         
  -2   7   9         58.87         56.74         3.82 o                         
  -1   7   9        100.20         99.26         3.95 o                         
   0   7   9         43.94         44.06         2.82 o                         
   1   7   9         21.03         17.37         1.81 o                         
   2   7   9          0.98          2.94         1.06 o                         
   3   7   9        421.96        411.88        14.23 o                         
   4   7   9          0.18          1.29         0.98 o                         
   5   7   9        645.57        622.50        14.91 o                         
   6   7   9         12.15         12.09         1.32 o                         
   7   7   9        955.87        921.67        34.76 o                         
   8   7   9          9.73          8.02         1.37 o                         
   9   7   9        810.88        865.93        21.01 o                         
  10   7   9          1.50          2.26         1.24 o                         
  11   7   9        753.99        840.27        23.91 o                         
  -4   8   9        303.10        296.84        10.79 o                         
  -3   8   9          0.35          0.68         1.78 o                         
  -2   8   9        232.66        235.94         7.09 o                         
  -1   8   9         20.66         19.30         2.20 o                         
   0   8   9         55.98         57.98         3.50 o                         
   1   8   9         77.52         80.61         3.55 o                         
   2   8   9         10.39         12.65         1.62 o                         
   3   8   9         59.15         51.61         2.90 o                         
   4   8   9          1.16          1.03         1.20 o                         
   5   8   9         28.89         31.21         2.24 o                         
   6   8   9          0.96          1.83         1.38 o                         
   7   8   9          4.03          4.27         1.24 o                         
   8   8   9         91.57         94.76         5.18 o                         
   9   8   9          2.05          2.95         1.34 o                         
  10   8   9        149.57        161.53         6.73 o                         
  11   8   9         16.13         15.14         2.61 o                         
  -3   9   9        315.86        311.05        21.96 o                         
  -2   9   9          0.39         -0.17         1.39 o                         
  -1   9   9        425.91        454.27        11.65 o                         
   0   9   9         38.80         39.35         2.83 o                         
   1   9   9        834.69        867.33        19.95 o                         
   2   9   9          9.81          9.96         1.64 o                         
   3   9   9        372.16        364.37         9.52 o                         
   4   9   9          4.19          4.16         1.30 o                         
   5   9   9        250.26        238.74        18.32 o                         
   6   9   9          0.10         -0.72         1.47 o                         
   7   9   9        204.62        197.34        13.52 o                         
   8   9   9          4.93          3.24         1.77 o                         
   9   9   9          2.49          2.72         1.32 o                         
  10   9   9          0.02         -1.18         1.92 o                         
  11   9   9         39.63         48.67         5.52 o                         
  -2  10   9         13.17         16.74         2.33 o                         
  -1  10   9        110.36        115.02         8.99 o                         
   0  10   9          5.30          4.59         1.55 o                         
   1  10   9         94.32        101.32         4.33 o                         
   2  10   9          1.27         -0.60         1.22 o                         
   3  10   9          4.16          6.17         1.59 o                         
   4  10   9        126.40        116.91         5.55 o                         
   5  10   9          4.76          5.45         2.11 o                         
   6  10   9         15.32         11.21         2.19 o                         
   7  10   9          2.15          1.96         1.80 o                         
   8  10   9        133.61        128.33         6.69 o                         
   9  10   9          1.71          1.96         1.43 o                         
  10  10   9        272.66        292.97        10.43 o                         
  -1  11   9         85.73         51.70         6.97 o                         
   0  11   9          3.06          3.50         1.75 o                         
   1  11   9        207.23        228.84         7.13 o                         
   2  11   9         20.65         23.40         2.45 o                         
   3  11   9          1.27          1.16         1.75 o                         
   4  11   9        110.54        120.97         5.70 o                         
   5  11   9         16.45         14.92         2.46 o                         
   6  11   9          6.76          5.59         1.90 o                         
   7  11   9          0.86          1.42         2.11 o                         
   8  11   9          0.48          3.23         1.84 o                         
   9  11   9         75.24         79.12         7.26 o                         
   2  12   9        358.45        341.73        12.66 o                         
   3  12   9         41.51         43.71         7.19 o                         
   4  12   9        866.65        876.92        25.11 o                         
   5  12   9         16.48         17.57         4.58 o                         
   6  12   9        354.32        364.09        12.29 o                         
   7  12   9          8.44          7.73         2.61 o                         
  -1 -10  10        216.23        226.99         8.58 o                         
   0 -10  10        376.23        376.41        12.39 o                         
   1 -10  10        174.26        181.55        10.76 o                         
   2 -10  10        452.46        452.51        33.18 o                         
  -3  -9  10        128.91        133.99         9.16 o                         
  -2  -9  10         35.82         32.83         4.94 o                         
  -1  -9  10        100.13         98.38         8.86 o                         
   0  -9  10          0.46          0.65         1.64 o                         
   1  -9  10          4.49          4.31         2.20 o                         
   2  -9  10         31.28         30.03         2.54 o                         
   3  -9  10         65.41         65.82         5.81 o                         
   4  -9  10         63.06         72.64         7.12 o                         
  -4  -8  10        511.31        487.28        21.69 o                         
  -3  -8  10        203.22        200.05        11.34 o                         
  -2  -8  10        452.77        471.31        20.81 o                         
  -1  -8  10        139.52        140.25         8.58 o                         
   0  -8  10         82.12         88.68         4.56 o                         
   1  -8  10          0.55          2.77         1.34 o                         
   2  -8  10         37.61         38.19         8.50 o                         
   3  -8  10          0.84          3.30         1.67 o                         
   4  -8  10         22.64         22.66         4.21 o                         
   5  -8  10          0.34         -1.45         2.03 o                         
   6  -8  10          6.40          8.42         3.49 o                         
  -5  -7  10         66.57         60.59         6.68 o                         
  -4  -7  10        165.42        175.15        10.32 o                         
  -3  -7  10        296.46        298.32        14.54 o                         
  -2  -7  10        106.05        113.78         7.70 o                         
  -1  -7  10        517.67        530.17        22.57 o                         
   0  -7  10        334.00        353.32        11.71 o                         
   1  -7  10       1066.41       1084.84        23.97 o                         
   2  -7  10        344.02        350.05        11.16 o                         
   3  -7  10       1170.05       1188.74        32.02 o                         
   4  -7  10        154.89        174.71         9.88 o                         
   5  -7  10        201.04        206.59        11.19 o                         
   6  -7  10         87.86         82.68         6.68 o                         
   7  -7  10        109.43         99.98         7.41 o                         
  -6  -6  10        178.58        185.48        11.34 o                         
  -5  -6  10         31.36         25.71         4.36 o                         
  -4  -6  10         43.79         40.82         5.23 o                         
  -3  -6  10        115.93        105.51         7.70 o                         
  -2  -6  10          0.82         -2.03         2.03 o                         
  -1  -6  10         65.41         73.37         5.81 o                         
   0  -6  10         22.98         21.24         1.95 o                         
   1  -6  10         10.19          9.84         1.16 o                         
   2  -6  10          3.32          4.48         1.36 o                         
   3  -6  10         58.98         59.38         3.37 o                         
   4  -6  10         71.32         66.15         3.80 o                         
   5  -6  10         74.61         69.56         4.06 o                         
   6  -6  10        501.67        520.73        15.80 o                         
   7  -6  10        121.41        121.49         8.14 o                         
   8  -6  10        126.12        117.57         8.14 o                         
  -6  -5  10         57.65         45.18         5.67 o                         
  -5  -5  10        164.55        175.01        10.17 o                         
  -4  -5  10         83.86         78.61         6.39 o                         
  -3  -5  10        954.83        968.67        37.94 o                         
  -2  -5  10         74.32         66.11         5.67 o                         
  -1  -5  10        797.17        749.85        21.09 o                         
   0  -5  10        244.12        259.89         6.84 o                         
   1  -5  10        256.26        246.36         5.74 o                         
   2  -5  10         82.23         84.99         3.46 o                         
   3  -5  10        192.28        186.82         4.81 o                         
   4  -5  10         15.33         16.42         2.16 o                         
   5  -5  10         41.90         40.85         7.63 o                         
   6  -5  10          0.99          0.01         1.28 o                         
   7  -5  10         82.27         83.39        10.39 o                         
   8  -5  10          3.19         -0.02         3.20 o                         
   9  -5  10          2.41          7.55         3.34 o                         
  -7  -4  10         21.60         21.82         2.96 o                         
  -6  -4  10          5.83          7.08         1.89 o                         
  -5  -4  10          1.75          3.63         1.64 o                         
  -4  -4  10          1.31          2.47         2.61 o                         
  -3  -4  10         39.73         37.19         4.50 o                         
  -2  -4  10         37.71         39.27         3.63 o                         
  -1  -4  10         31.44         25.43         2.36 o                         
   0  -4  10        401.77        392.31         9.51 o                         
   1  -4  10         89.13         94.17         2.88 o                         
   2  -4  10       1086.44       1107.77        20.87 o                         
   3  -4  10        335.69        357.45         7.80 o                         
   4  -4  10       1120.54       1112.83        24.40 o                         
   5  -4  10        192.69        200.11         7.14 o                         
   6  -4  10       1124.51       1091.26        54.55 o                         
   7  -4  10        166.97        179.20         6.93 o                         
   8  -4  10        261.75        247.61         9.23 o                         
   9  -4  10         43.74         37.99         4.58 o                         
  10  -4  10         31.69         27.46         5.08 o                         
  -7  -3  10        312.26        316.48        10.48 o                         
  -6  -3  10        106.75        116.54         7.56 o                         
  -5  -3  10         18.70         20.61         2.41 o                         
  -4  -3  10         47.87         44.41         2.93 o                         
  -3  -3  10         77.72         78.91         3.63 o                         
  -2  -3  10          3.35          1.95         1.36 o                         
  -1  -3  10          3.21          3.15         1.32 o                         
   0  -3  10         45.73         44.67         2.26 o                         
   1  -3  10        247.79        249.71         5.65 o                         
   2  -3  10          2.27          1.91         0.77 o                         
   3  -3  10         34.08         34.91         2.83 o                         
   4  -3  10         29.23         32.61         2.45 o                         
   5  -3  10        103.11         97.83         3.66 o                         
   6  -3  10        109.22         99.77         3.79 o                         
   7  -3  10        524.04        520.13        12.25 o                         
   8  -3  10         78.06         75.63         3.16 o                         
   9  -3  10        692.19        721.93        23.02 o                         
  10  -3  10        142.39        152.93         5.73 o                         
  -7  -2  10         92.40         83.70         6.68 o                         
  -6  -2  10        663.93        655.34        26.52 o                         
  -5  -2  10         73.28         71.58         3.90 o                         
  -4  -2  10       1175.96       1168.97        31.04 o                         
  -3  -2  10        231.06        238.97         6.38 o                         
  -2  -2  10        988.21        995.86        21.59 o                         
  -1  -2  10        114.96        113.24         3.53 o                         
   0  -2  10       1345.19       1365.24        29.15 o                         
   1  -2  10         90.57         90.79         2.72 o                         
   2  -2  10       1020.35       1024.20        20.61 o                         
   3  -2  10        122.27        124.86         3.43 o                         
   4  -2  10        226.30        231.85         6.28 o                         
   5  -2  10         13.46         15.77         1.57 o                         
   6  -2  10          5.70          5.18         1.19 o                         
   7  -2  10         17.34         16.18         1.47 o                         
   8  -2  10          1.63          1.13         1.00 o                         
   9  -2  10          6.97          4.84         1.36 o                         
  10  -2  10         79.36         79.70         3.51 o                         
  11  -2  10          1.43         -0.70         1.59 o                         
  -7  -1  10          6.87          7.55         3.20 o                         
  -6  -1  10         97.85         99.10         6.68 o                         
  -5  -1  10         18.09         15.43         2.19 o                         
  -4  -1  10         73.09         69.54         3.01 o                         
  -3  -1  10        100.08         98.06         3.47 o                         
  -2  -1  10        103.14        104.63         3.46 o                         
  -1  -1  10        180.53        185.36         5.08 o                         
   0  -1  10        187.44        186.58         4.32 o                         
   1  -1  10        476.13        466.36         9.29 o                         
   2  -1  10         60.37         57.76         1.79 o                         
   3  -1  10        718.93        719.89        12.28 o                         
   4  -1  10        126.41        122.75         3.15 o                         
   5  -1  10       1091.83       1101.12        20.53 o                         
   6  -1  10        126.98        120.35         3.59 o                         
   7  -1  10       1343.53       1340.39        25.00 o                         
   8  -1  10         62.80         56.03         3.37 o                         
   9  -1  10        197.84        191.12         7.01 o                         
  10  -1  10         57.73         55.54         3.04 o                         
  11  -1  10         45.52         45.96         5.29 o                         
  -7   0  10          5.54          3.20         3.34 o                         
  -6   0  10        229.91        229.15        11.49 o                         
  -5   0  10         43.55         40.19         3.18 o                         
  -4   0  10         99.68         98.36         3.68 o                         
  -3   0  10         99.67         96.79         3.51 o                         
  -2   0  10        209.93        212.78         5.80 o                         
  -1   0  10         17.91         18.63         1.36 o                         
   0   0  10         64.69         66.11         2.27 o                         
   1   0  10         78.89         80.78         2.45 o                         
   2   0  10         87.59         89.52         2.57 o                         
   3   0  10         59.81         63.84         2.44 o                         
   4   0  10         15.92         19.12         1.61 o                         
   5   0  10          2.93          3.48         0.76 o                         
   6   0  10         95.46         88.34         2.74 o                         
   7   0  10         29.94         28.11         1.71 o                         
   8   0  10          3.00          2.40         1.01 o                         
   9   0  10         21.00         21.88         1.90 o                         
  10   0  10        421.34        442.48        13.74 o                         
  11   0  10         37.82         35.94         2.54 o                         
  -6   1  10          2.90          1.31         1.75 o                         
  -5   1  10        328.56        315.18        10.33 o                         
  -4   1  10          4.44          4.50         1.89 o                         
  -3   1  10        707.82        693.45        15.73 o                         
  -2   1  10         63.01         61.49         3.12 o                         
  -1   1  10        492.95        508.51        10.11 o                         
   0   1  10        139.77        142.89         4.45 o                         
   1   1  10       1909.82       1982.17        35.88 o                         
   2   1  10         18.62         18.72         1.26 o                         
   3   1  10       1721.61       1729.25        36.33 o                         
   4   1  10        113.27        116.11         3.67 o                         
   5   1  10        247.20        250.86         6.54 o                         
   6   1  10         48.45         50.52         2.08 o                         
   7   1  10        141.10        148.68         4.67 o                         
   8   1  10          5.88          6.89         1.51 o                         
   9   1  10         51.76         45.26         3.20 o                         
  10   1  10          9.07          8.32         1.56 o                         
  11   1  10        128.96        124.27         8.94 o                         
  -6   2  10          4.07          5.03         1.99 o                         
  -5   2  10         57.86         57.95         3.89 o                         
  -4   2  10         89.90         91.29        12.86 o                         
  -3   2  10         64.56         61.27         3.52 o                         
  -2   2  10         17.66         16.99         1.62 o                         
  -1   2  10          0.37          1.23         0.73 o                         
   0   2  10        235.41        233.69         5.31 o                         
   1   2  10        133.44        137.05         3.57 o                         
   2   2  10         78.87         74.32         3.10 o                         
   3   2  10        201.60        206.60         5.90 o                         
   4   2  10       1520.76       1484.64        31.52 o                         
   5   2  10         53.37         50.37         2.30 o                         
   6   2  10       2524.55       2587.69        53.99 o                         
   7   2  10        115.99        117.59         3.63 o                         
   8   2  10       1475.51       1529.07        28.37 o                         
   9   2  10         56.43         58.30         2.56 o                         
  10   2  10       1165.35       1266.69        27.71 o                         
  11   2  10         36.61         46.66         7.40 o                         
  12   2  10        266.33        268.06         9.99 o                         
  -6   3  10         53.20         57.36         4.37 o                         
  -5   3  10        584.69        586.57        19.08 o                         
  -4   3  10          8.01          3.72         1.84 o                         
  -3   3  10        636.65        661.05        18.95 o                         
  -2   3  10         70.51         70.06         6.25 o                         
  -1   3  10         24.09         27.45         3.17 o                         
   0   3  10         88.78         92.38         6.57 o                         
   1   3  10         92.80         86.41         3.14 o                         
   2   3  10          0.74          1.25         0.83 o                         
   3   3  10         96.72         89.69         5.08 o                         
   4   3  10         76.25         73.88         2.89 o                         
   5   3  10         41.38         44.15         3.77 o                         
   6   3  10         92.52         91.36         5.25 o                         
   7   3  10         26.50         25.97         2.05 o                         
   8   3  10         31.87         29.97         2.21 o                         
   9   3  10        263.74        270.54        10.08 o                         
  10   3  10         26.81         24.78         2.62 o                         
  11   3  10        423.95        458.27        30.93 o                         
  12   3  10         12.26          6.68         4.36 o                         
  -6   4  10        278.89        281.76        11.69 o                         
  -5   4  10          8.56         10.11         2.26 o                         
  -4   4  10        311.15        323.20        10.95 o                         
  -3   4  10         32.57         28.27         6.97 o                         
  -2   4  10        782.29        766.05        21.59 o                         
  -1   4  10          0.60         -0.03         0.83 o                         
   0   4  10       1230.35       1202.60        26.02 o                         
   1   4  10         28.64         25.14         1.85 o                         
   2   4  10        577.20        588.21        13.56 o                         
   3   4  10         25.27         23.11         1.78 o                         
   4   4  10        754.92        741.13        16.64 o                         
   5   4  10          0.34         -0.35         0.81 o                         
   6   4  10        526.22        546.34        12.86 o                         
   7   4  10         10.05         10.29         1.43 o                         
   8   4  10         79.43         81.14         5.46 o                         
   9   4  10         16.01         15.86         1.82 o                         
  10   4  10          5.21          8.76         2.03 o                         
  11   4  10         15.06         10.86         2.09 o
[truncated: 76,629 more chars]
