# Supplementary material for: Isotypism and phase transitions of (NH4)M(HSO4)(SO4)(H2O)2 (M = Fe, Co and Ni) compounds
Source: Acta Crystallogr E Crystallogr Commun. 2025 Jul 23;81(Pt 8):727–32. doi: 10.1107/S2056989025006395 (PMC12326492; doi:10.1107/S2056989025006395)
Supplement: Supplementary file 6 [file e-81-00727-Co_100Ksup12.hkl]

data_Co_100K                                                                    
_shelx_title ' sad_tt in P-1'                                                   
_shelx_refln_list_code          4                                               
_shelx_F_calc_maximum      128.95                                               
_exptl_crystal_F_000       310.00                                               
_reflns_d_resolution_high  0.5852                                               
                                                                                
loop_                                                                           
 _space_group_symop_operation_xyz                                               
 'x, y, z'                                                                      
 '-x, -y, -z'                                                                   
                                                                                
_cell_length_a     7.0775                                                       
_cell_length_b     7.7268                                                       
_cell_length_c     8.3281                                                       
_cell_angle_alpha  84.555                                                       
_cell_angle_beta   73.171                                                       
_cell_angle_gamma  76.323                                                       
                                                                                
_shelx_F_squared_multiplier     1.000                                           
                                                                                
loop_                                                                           
 _refln_index_h                                                                 
 _refln_index_k                                                                 
 _refln_index_l                                                                 
 _refln_F_squared_calc                                                          
 _refln_F_squared_meas                                                          
 _refln_F_squared_sigma                                                         
 _refln_observed_status                                                         
   1   0   0          3.17         11.38         0.78 o                         
   2   0   0      16628.20      15409.08       211.85 o                         
   3   0   0         12.70         13.99         0.96 o                         
   4   0   0       2536.06       2448.57        36.21 o                         
   5   0   0          3.16          4.31         1.12 o                         
   6   0   0       1396.65       1369.48        21.69 o                         
   7   0   0          2.34          1.93         1.07 o                         
   8   0   0         10.20          4.63         3.13 o                         
   9   0   0         10.22         10.89         3.88 o                         
  10   0   0         18.05         12.09         4.33 o                         
 -10   1   0          0.70         -0.75         3.43 o                         
  -9   1   0        673.42        662.85        23.46 o                         
  -8   1   0          2.50          1.16         1.51 o                         
  -7   1   0        241.67        261.49        15.83 o                         
  -6   1   0          3.66          2.45         1.32 o                         
  -5   1   0        107.79        109.08         3.81 o                         
  -4   1   0          3.23          1.76         1.04 o                         
  -3   1   0       1016.33       1133.75        21.04 o                         
  -2   1   0         13.89         14.34         0.75 o                         
  -1   1   0         51.33         62.93         1.10 o                         
   0   1   0          7.57          7.99         0.38 o                         
   1   1   0        782.20        781.56        15.52 o                         
   2   1   0          2.52          4.32         0.39 o                         
   3   1   0      15479.22      15508.57       220.17 o                         
   4   1   0          0.19          0.63         0.51 o                         
   5   1   0       4608.76       4827.46        70.26 o                         
   6   1   0          0.10          0.03         1.01 o                         
   7   1   0       1947.56       2016.38        31.16 o                         
   8   1   0          3.19          1.89         2.10 o                         
   9   1   0       1020.25       1040.42        32.60 o                         
  10   1   0          5.63          8.51         3.73 o                         
  11   1   0        388.41        408.88        17.92 o                         
 -10   2   0        814.57        823.30        28.84 o                         
  -9   2   0          2.62         -0.90         3.28 o                         
  -8   2   0        430.09        427.66        14.49 o                         
  -7   2   0          6.41          7.93         1.93 o                         
  -6   2   0       2297.82       2332.67        57.25 o                         
  -5   2   0         75.00         76.84         3.29 o                         
  -4   2   0       2307.63       2253.19        73.67 o                         
  -3   2   0         90.17         90.44         3.63 o                         
  -2   2   0        337.71        286.53         3.98 o                         
  -1   2   0         40.95         38.11         0.84 o                         
   0   2   0       2446.83       2640.10        46.30 o                         
   1   2   0          4.61          4.59         0.75 o                         
   2   2   0        295.09        316.40         5.11 o                         
   3   2   0          3.03          3.45         0.28 o                         
   4   2   0        258.66        268.46         4.79 o                         
   5   2   0          7.41          7.58         0.80 o                         
   6   2   0         53.04         64.11         5.40 o                         
   7   2   0         16.26         12.14         2.31 o                         
   8   2   0        144.81        150.12        11.35 o                         
   9   2   0          1.58         -0.90         2.19 o                         
  10   2   0        146.56        138.68         9.40 o                         
  11   2   0          0.20         -3.28         3.28 o                         
 -10   3   0         39.44         35.07         6.12 o                         
  -9   3   0         21.77         17.76         4.78 o                         
  -8   3   0          0.23         -1.13         1.83 o                         
  -7   3   0        188.31        186.54        11.72 o                         
  -6   3   0          1.19          2.51         2.54 o                         
  -5   3   0          4.07          3.61         1.42 o                         
  -4   3   0         22.63         23.28         2.46 o                         
  -3   3   0        679.53        713.25        13.43 o                         
  -2   3   0         10.42         11.49         0.63 o                         
  -1   3   0       1697.75       1622.42        29.26 o                         
   0   3   0        176.72        181.66         5.83 o                         
   1   3   0       4845.60       4646.49        81.85 o                         
   2   3   0         17.59         19.61         1.05 o                         
   3   3   0       5451.54       5297.06        65.83 o                         
   4   3   0         13.32         13.78         1.57 o                         
   5   3   0       1922.36       1848.78        34.76 o                         
   6   3   0          7.18          5.03         1.68 o                         
   7   3   0        689.48        652.52        22.27 o                         
   8   3   0          9.73          7.92         2.36 o                         
   9   3   0         13.56         12.96         2.80 o                         
  10   3   0         26.86         32.20         3.99 o                         
  11   3   0         50.62         52.98         6.87 o                         
  -9   4   0          5.77          0.85         2.24 o                         
  -8   4   0        273.00        282.85         8.94 o                         
  -7   4   0          8.08          7.69         2.19 o                         
  -6   4   0        677.17        673.46        29.22 o                         
  -5   4   0          0.23         -1.36         1.36 o                         
  -4   4   0        829.82        827.08        13.27 o                         
  -3   4   0         20.05         20.18         1.48 o                         
  -2   4   0        320.01        319.39         5.69 o                         
  -1   4   0         44.04         48.57         2.01 o                         
   0   4   0          3.98          8.20         0.68 o                         
   1   4   0         25.27         30.88         1.68 o                         
   2   4   0          5.12         13.74         2.24 o                         
   3   4   0         12.30         11.57         1.00 o                         
   4   4   0       2205.02       2220.93        40.91 o                         
   5   4   0          4.09          0.97         1.32 o                         
   6   4   0       1777.79       1836.74        35.24 o                         
   7   4   0         26.94         23.74         6.04 o                         
   8   4   0       2120.62       2139.00        41.80 o                         
   9   4   0          6.85          4.33         2.53 o                         
  10   4   0       2013.74       2079.70        42.24 o                         
  11   4   0          8.12          6.13         3.08 o                         
  -9   5   0        478.94        471.13        13.16 o                         
  -8   5   0         31.93         33.51         3.76 o                         
  -7   5   0       1346.51       1344.13        27.92 o                         
  -6   5   0         68.78         69.64         4.48 o                         
  -5   5   0       2682.21       2785.33        52.17 o                         
  -4   5   0         21.03         24.63         2.76 o                         
  -3   5   0       4918.19       5046.04        73.37 o                         
  -2   5   0         82.83         87.53         2.83 o                         
  -1   5   0       5499.03       5664.46       100.30 o                         
   0   5   0        407.28        411.73         8.06 o                         
   1   5   0       7010.05       7432.91       131.14 o                         
   2   5   0         22.99         24.16         1.63 o                         
   3   5   0        230.73        242.51         5.67 o                         
   4   5   0          4.42          4.99         0.55 o                         
   5   5   0        235.81        225.84         7.54 o                         
   6   5   0          0.30         -1.43         1.43 o                         
   7   5   0        107.18        109.98         4.93 o                         
   8   5   0          2.58          3.54         2.04 o                         
   9   5   0          7.10          8.16         2.46 o                         
  10   5   0         22.79         20.63         4.33 o                         
  11   5   0        169.05        161.54         7.93 o                         
  -8   6   0          3.57          0.93         2.98 o                         
  -7   6   0          5.31          3.96         3.28 o                         
  -6   6   0         31.07         29.39         3.42 o                         
  -5   6   0          5.25          4.78         2.11 o                         
  -4   6   0         59.91         69.05         6.49 o                         
  -3   6   0         10.37         11.52         1.38 o                         
  -2   6   0       1695.88       1753.64        48.94 o                         
  -1   6   0         10.14         12.42         3.58 o                         
   0   6   0       3030.73       3030.96        54.77 o                         
   1   6   0         76.10         81.11         3.29 o                         
   2   6   0       2913.63       2880.78        52.25 o                         
   3   6   0        281.16        283.50         6.67 o                         
   4   6   0       7022.08       6892.41        99.61 o                         
   5   6   0        103.25         99.73         4.19 o                         
   6   6   0       1455.70       1425.45        28.25 o                         
   7   6   0         12.84         12.42         2.33 o                         
   8   6   0         51.02         46.19         3.93 o                         
   9   6   0          1.10          0.74         2.29 o                         
  10   6   0        116.00        116.08        12.02 o                         
  11   6   0          1.21         -2.58         4.48 o                         
  -8   7   0          7.80          0.90         3.43 o                         
  -7   7   0         65.08         66.24         5.27 o                         
  -6   7   0          3.45          3.41         2.25 o                         
  -5   7   0         71.23         66.34         4.59 o                         
  -4   7   0          6.14          6.12         3.13 o                         
  -3   7   0         46.27         47.61         5.07 o                         
  -2   7   0          0.07          0.68         1.05 o                         
  -1   7   0        237.49        204.45        13.51 o                         
   0   7   0          0.53          1.12         1.27 o                         
   1   7   0         89.46         87.70         3.69 o                         
   2   7   0          7.04          6.01         1.35 o                         
   3   7   0         24.46         21.57         1.88 o                         
   4   7   0          0.13          0.91         1.05 o                         
   5   7   0          8.74          9.61         2.01 o                         
   6   7   0         13.83         13.94         3.06 o                         
   7   7   0       1219.71       1217.79        25.36 o                         
   8   7   0         39.35         32.34         3.66 o                         
   9   7   0        742.89        718.15        17.51 o                         
  10   7   0         12.18          9.87         3.05 o                         
  -7   8   0         92.01         88.21         8.36 o                         
  -6   8   0        740.23        746.56        25.40 o                         
  -5   8   0         67.71         70.75         7.16 o                         
  -4   8   0        262.16        262.94        12.09 o                         
  -3   8   0         42.71         43.58         5.22 o                         
  -2   8   0        967.97        909.07        27.37 o                         
  -1   8   0        107.34        104.37         4.08 o                         
   0   8   0       1397.71       1451.30        23.24 o                         
   1   8   0        165.27        171.44         7.69 o                         
   2   8   0        342.46        378.25         9.31 o                         
   3   8   0         39.28         41.07         2.71 o                         
   4   8   0        601.39        628.70        18.68 o                         
   5   8   0          7.35          6.09         2.06 o                         
   6   8   0         25.47         27.56         3.01 o                         
   7   8   0          3.46          2.36         2.01 o                         
   8   8   0         54.27         53.11         4.42 o                         
   9   8   0          0.56          5.27         2.51 o                         
  10   8   0          8.23          7.16         4.48 o                         
  -6   9   0         36.57         24.33         5.37 o                         
  -5   9   0         50.68         50.90         6.42 o                         
  -4   9   0          0.48          3.28         2.84 o                         
  -3   9   0        285.88        284.01        12.69 o                         
  -2   9   0         15.89         10.00         3.58 o                         
  -1   9   0         52.44         48.29         3.19 o                         
   0   9   0          0.39          1.67         1.42 o                         
   1   9   0        659.33        661.44        12.22 o                         
   2   9   0         21.47         22.54         2.51 o                         
   3   9   0       1595.48       1644.68        31.96 o                         
   4   9   0        223.02        222.12         7.19 o                         
   5   9   0       1929.22       2063.06        40.08 o                         
   6   9   0        123.63        130.04         5.65 o                         
   7   9   0       1950.01       1976.27        39.11 o                         
   8   9   0         96.35         95.98         8.51 o                         
   9   9   0        787.89        797.41        28.24 o                         
  -4  10   0        399.64        399.79        16.73 o                         
  -3  10   0          0.29          5.22         3.28 o                         
  -2  10   0        342.68        367.81        14.93 o                         
  -1  10   0          0.24          1.42         2.10 o                         
   0  10   0        159.75        159.10         5.10 o                         
   1  10   0         20.35         20.32         2.38 o                         
   2  10   0          1.75          2.73         1.64 o                         
   3  10   0         29.25         25.67         4.78 o                         
   4  10   0          1.74          0.63         2.04 o                         
   5  10   0         25.59         25.36         3.19 o                         
   6  10   0         23.53         12.39         4.18 o                         
   7  10   0         29.61         23.73         5.37 o                         
   8  10   0        542.60        563.30        22.11 o                         
   9  10   0         41.05         35.82         6.72 o                         
  -3  11   0        976.59        952.97        30.94 o                         
  -2  11   0        161.15        159.73         7.20 o                         
  -1  11   0       1016.08       1053.36        23.68 o                         
   0  11   0         76.37         79.36         8.51 o                         
   1  11   0       1063.83       1092.23        23.97 o                         
   2  11   0         54.67         58.57         3.86 o                         
   3  11   0        397.02        397.50        11.88 o                         
   4  11   0        126.30        118.22         8.96 o                         
   5  11   0        186.02        177.21        11.35 o                         
   6  11   0          0.98         -2.84         3.13 o                         
   7  11   0          2.33          5.07         3.88 o                         
   8  11   0         17.11         16.12         4.93 o                         
  -2  12   0         25.63         23.28         6.57 o                         
  -1  12   0          0.07          2.14         3.66 o                         
   0  12   0         57.74         67.10         5.90 o                         
   1  12   0         37.47         41.49         4.12 o                         
   2  12   0        311.67        320.75        20.61 o                         
   3  12   0         25.70         23.96         3.99 o                         
   4  12   0        557.52        562.57        15.53 o                         
   5  12   0         35.22         33.82         4.52 o                         
   6  12   0        266.26        264.12        15.68 o                         
   3  13   0          1.33          4.33         4.63 o                         
   4  13   0          2.44         -2.98         6.27 o                         
  -6 -12   1         52.57         45.22         7.01 o                         
  -5 -12   1          0.29          1.34         4.33 o                         
  -4 -12   1         30.63         30.60         6.42 o                         
  -3 -12   1          0.16         -2.58         2.58 o                         
  -2 -12   1          9.20          8.46         4.18 o                         
  -1 -12   1          1.29          3.19         3.01 o                         
   0 -12   1          1.43          0.17         2.54 o                         
   1 -12   1         54.95         57.01         6.19 o                         
  -7 -11   1        590.51        560.35        22.41 o                         
  -6 -11   1         46.71         57.61         7.76 o                         
  -5 -11   1        636.59        617.34        23.61 o                         
  -4 -11   1        130.74        128.82        10.00 o                         
  -3 -11   1       1355.01       1443.81        44.28 o                         
  -2 -11   1         74.18         81.77         5.78 o                         
  -1 -11   1       1103.28       1131.10        19.93 o                         
   0 -11   1         66.33         58.44         5.15 o                         
   1 -11   1        267.08        270.34         9.42 o                         
   2 -11   1         38.23         36.45         4.85 o                         
   3 -11   1        243.62        265.76         9.84 o                         
  -8 -10   1        136.74        115.54         9.55 o                         
  -7 -10   1          0.18         -3.28         3.28 o                         
  -6 -10   1          1.66          3.73         3.73 o                         
  -5 -10   1          4.01          6.42         4.18 o                         
  -4 -10   1        181.39        175.42        10.45 o                         
  -3 -10   1         11.01          8.81         3.73 o                         
  -2 -10   1        127.33        138.92         5.76 o                         
  -1 -10   1         23.93         25.50         2.60 o                         
   0 -10   1       1290.97       1331.12        22.39 o                         
   1 -10   1         49.99         42.28         4.05 o                         
   2 -10   1       1423.97       1466.17        42.64 o                         
   3 -10   1        111.46        100.16         8.51 o                         
   4 -10   1        722.03        796.13        27.05 o                         
  -9  -9   1        805.12        799.66        28.84 o                         
  -8  -9   1         45.09         43.73         6.72 o                         
  -7  -9   1        656.71        647.12        23.61 o                         
  -6  -9   1          0.26          3.58         3.43 o                         
  -5  -9   1         26.78         27.96         3.31 o                         
  -4  -9   1          6.28          6.11         2.16 o                         
  -3  -9   1          2.62          1.34         1.49 o                         
  -2  -9   1          1.21          1.55         1.55 o                         
  -1  -9   1         18.46         14.21         5.07 o                         
   0  -9   1          0.07         -1.38         1.38 o                         
   1  -9   1        104.33        105.31         5.23 o                         
   2  -9   1         49.01         38.96         5.07 o                         
   3  -9   1         44.92         43.73         5.37 o                         
   4  -9   1         26.81         25.97         4.78 o                         
   5  -9   1         87.76         90.45         8.36 o                         
   6  -9   1          0.07          3.13         3.73 o                         
  -9  -8   1          7.68          4.92         4.18 o                         
  -8  -8   1         37.95         30.89         5.82 o                         
  -7  -8   1         53.92         54.72        12.46 o                         
  -6  -8   1        619.71        648.79        15.14 o                         
  -5  -8   1         63.64         66.55         3.86 o                         
  -4  -8   1       1518.05       1615.44        31.56 o                         
  -3  -8   1         62.65         61.70         3.25 o                         
  -2  -8   1        162.16        163.43         8.44 o                         
  -1  -8   1          1.28          2.99         1.57 o                         
   0  -8   1        425.40        402.95         8.26 o                         
   1  -8   1         23.27         20.18         2.15 o                         
   2  -8   1        398.59        363.25        13.74 o                         
   3  -8   1         79.74         79.26         6.57 o                         
   4  -8   1         41.74         37.16         4.93 o                         
   5  -8   1          8.28         12.83         4.03 o                         
   6  -8   1         13.69         15.37         4.48 o                         
   7  -8   1         52.56         43.28         6.27 o                         
 -10  -7   1         22.11         17.76         5.67 o                         
  -9  -7   1         25.64         26.03         3.57 o                         
  -8  -7   1          0.48         -0.03         1.99 o                         
  -7  -7   1          3.41          2.46         1.90 o                         
  -6  -7   1          2.62          3.52         1.82 o                         
  -5  -7   1        146.49        146.35         5.38 o                         
  -4  -7   1          1.31          0.90         1.43 o                         
  -3  -7   1          7.51         11.76         2.61 o                         
  -2  -7   1          1.45         -0.70         1.19 o                         
  -1  -7   1        289.96        333.26         8.38 o                         
   0  -7   1         47.32         40.05         5.45 o                         
   1  -7   1        127.65        143.76        11.27 o                         
   2  -7   1          0.33          1.72         1.94 o                         
   3  -7   1        577.41        577.68        18.98 o                         
   4  -7   1         19.11         31.04         4.33 o                         
   5  -7   1        795.70        794.94        17.97 o                         
   6  -7   1        170.56        177.41         8.73 o                         
   7  -7   1       1024.71       1030.79        23.05 o                         
   8  -7   1         53.64         53.97         4.93 o                         
 -10  -6   1       1149.51       1140.00        25.69 o                         
  -9  -6   1         30.64         30.33         3.82 o                         
  -8  -6   1       1668.61       1713.69        34.64 o                         
  -7  -6   1        100.33        100.17         4.81 o                         
  -6  -6   1       1669.42       1643.61        32.22 o                         
  -5  -6   1         27.47         26.23         2.54 o                         
  -4  -6   1       1589.04       1551.03        23.82 o                         
  -3  -6   1         45.26         45.30         2.87 o                         
  -2  -6   1        497.24        462.92        10.19 o                         
  -1  -6   1          0.84          0.52         1.10 o                         
   0  -6   1        332.57        316.54        10.61 o                         
   1  -6   1         17.04         18.71         1.78 o                         
   2  -6   1          1.97          3.39         1.87 o                         
   3  -6   1          0.06          0.30         1.36 o                         
   4  -6   1          6.81          9.38         2.00 o                         
   5  -6   1         45.49         50.76         3.73 o                         
   6  -6   1         20.63         16.49         2.80 o                         
   7  -6   1         47.32         39.93         3.84 o                         
   8  -6   1         62.31         67.72         5.22 o                         
   9  -6   1          4.44          3.28         3.58 o                         
 -11  -5   1          9.01         17.46         4.78 o                         
 -10  -5   1         17.66         15.61         3.36 o                         
  -9  -5   1         79.71         73.21         6.12 o                         
  -8  -5   1          0.27         -0.79         1.95 o                         
  -7  -5   1        181.79        182.20         6.55 o                         
  -6  -5   1         52.96         45.48         7.84 o                         
  -5  -5   1       2135.29       2064.38        38.97 o                         
  -4  -5   1        191.74        191.05         3.97 o                         
  -3  -5   1       6471.38       6573.02        94.85 o                         
  -2  -5   1         80.76         82.41         4.40 o                         
  -1  -5   1       4728.64       4807.10        85.61 o                         
   0  -5   1         98.32         91.96         4.48 o                         
   1  -5   1       4498.82       4470.56       112.93 o                         
   2  -5   1         29.20         27.71         2.17 o                         
   3  -5   1       2520.83       2513.59        37.16 o                         
   4  -5   1          8.39          8.44         1.90 o                         
   5  -5   1        112.76        114.22         4.85 o                         
   6  -5   1          6.13          6.57         2.11 o                         
   7  -5   1        109.50        106.48         5.38 o                         
   8  -5   1          6.14          2.61         3.51 o                         
   9  -5   1          2.83         -0.34         2.47 o                         
 -11  -4   1          2.35          1.64         3.88 o                         
 -10  -4   1        289.27        300.36        10.29 o                         
  -9  -4   1          7.11          8.85         2.61 o                         
  -8  -4   1         11.59          9.03         2.46 o                         
  -7  -4   1          5.95          7.70         2.08 o                         
  -6  -4   1        156.06        133.35         5.12 o                         
  -5  -4   1         12.04         11.34         1.83 o                         
  -4  -4   1       1235.27       1246.25        19.06 o                         
  -3  -4   1          2.11          1.48         0.61 o                         
  -2  -4   1          3.91          5.49         0.92 o                         
  -1  -4   1         26.52         28.90         1.71 o                         
   0  -4   1       3270.85       3422.52        86.21 o                         
   1  -4   1          4.33          4.18         1.49 o                         
   2  -4   1        267.74        263.76         6.12 o                         
   3  -4   1          1.07          0.75         0.28 o                         
   4  -4   1       1491.68       1487.03        28.50 o                         
   5  -4   1         18.58         18.92         2.31 o                         
   6  -4   1       1586.71       1578.08        30.97 o                         
   7  -4   1         41.25         42.46         3.63 o                         
   8  -4   1        275.87        260.93        10.38 o                         
   9  -4   1         47.17         50.20         4.36 o                         
 -11  -3   1        126.14        155.99        10.75 o                         
 -10  -3   1          8.51          7.65         2.97 o                         
  -9  -3   1        908.47        950.72        21.84 o                         
  -8  -3   1          0.30          0.00         1.90 o                         
  -7  -3   1       1127.15       1068.80        22.56 o                         
  -6  -3   1          8.45          8.24         1.89 o                         
  -5  -3   1       1008.96       1024.00        20.52 o                         
  -4  -3   1          6.61          6.55         0.75 o                         
  -3  -3   1       1323.98       1326.56        37.80 o                         
  -2  -3   1         14.50         22.10         2.91 o                         
  -1  -3   1       3154.80       3623.66        61.75 o                         
   0  -3   1         42.68         50.71         2.16 o                         
   1  -3   1        410.41        462.18        12.49 o                         
   2  -3   1          0.95          1.64         0.54 o                         
   3  -3   1        931.53        979.52        18.90 o                         
   4  -3   1          0.22         -0.60         1.06 o                         
   5  -3   1        155.10        141.33         4.80 o                         
   6  -3   1         61.19         59.67         3.55 o                         
   7  -3   1          2.05          0.73         1.72 o                         
   8  -3   1         26.87         29.52         5.37 o                         
   9  -3   1         54.76         56.38         4.37 o                         
  10  -3   1          0.48         -2.39         3.73 o                         
 -11  -2   1         12.60         11.79         4.78 o                         
 -10  -2   1         13.35         15.70         3.31 o                         
  -9  -2   1         72.55         67.05         5.23 o                         
  -8  -2   1        170.21        176.77         6.93 o                         
  -7  -2   1         41.15         37.19         3.37 o                         
  -6  -2   1        394.31        367.51         9.48 o                         
  -5  -2   1          5.56          5.11         1.51 o                         
  -4  -2   1        274.26        263.19         6.53 o                         
  -3  -2   1         32.19         33.64         1.97 o                         
  -2  -2   1       1001.00        998.97        15.21 o                         
  -1  -2   1          6.56          8.32         1.49 o                         
   0  -2   1      10900.62      11845.11       207.66 o                         
   1  -2   1         20.57         24.83         0.88 o                         
   2  -2   1        410.69        348.59         7.24 o                         
   3  -2   1          1.15          3.21         0.95 o                         
   4  -2   1       1345.46       1328.31        27.43 o                         
   5  -2   1          1.16          1.37         1.18 o                         
   6  -2   1       2009.59       2035.51        38.27 o                         
   7  -2   1          3.82          3.53         1.57 o                         
   8  -2   1        202.68        184.08        15.15 o                         
   9  -2   1         25.19         20.75         4.78 o                         
  10  -2   1         17.14         16.27         5.07 o                         
 -10  -1   1          2.46          1.49         3.43 o                         
  -9  -1   1       1472.27       1473.70        31.40 o                         
  -8  -1   1          1.26          1.08         2.16 o                         
  -7  -1   1        946.71        958.03        18.27 o                         
  -6  -1   1        101.96        101.87         3.02 o                         
  -5  -1   1          2.48          9.11         4.61 o                         
  -4  -1   1        102.21         98.78         3.09 o                         
  -3  -1   1        859.23        943.04        14.43 o                         
  -2  -1   1         33.55         34.54         0.89 o                         
  -1  -1   1        395.38        393.64         5.29 o                         
   0  -1   1          5.25          6.70         0.43 o                         
   1  -1   1          7.43         10.80         0.73 o                         
   2  -1   1          0.83          1.19         0.74 o                         
   3  -1   1       3672.82       3666.40        73.59 o                         
   4  -1   1         22.05         22.32         1.65 o                         
   5  -1   1       1189.87       1236.17        28.08 o                         
   6  -1   1          0.40         -0.04         1.57 o                         
   7  -1   1       1605.41       1644.24        82.53 o                         
   8  -1   1          0.02          1.25         1.40 o                         
   9  -1   1       1628.35       1673.42        48.65 o                         
  10  -1   1         12.45         10.75         4.33 o                         
 -10   0   1        316.82        332.84        15.38 o                         
  -9   0   1         17.69          8.21         4.03 o                         
  -8   0   1        346.32        312.87        13.29 o                         
  -7   0   1          4.92          5.49         1.38 o                         
  -6   0   1       4979.57       4861.11        71.48 o                         
  -5   0   1          4.38          4.54         0.99 o                         
  -4   0   1       9816.11       9498.43       136.46 o                         
  -3   0   1         25.32         26.74         1.30 o                         
  -2   0   1       6559.10       6454.41        71.59 o                         
  -1   0   1         21.05         23.91         0.56 o                         
   1   0   1          0.32          0.45         0.28 o                         
   2   0   1         89.73         89.95         2.12 o                         
   3   0   1          3.29          3.29         0.74 o                         
   4   0   1         15.51         19.81         1.27 o                         
   5   0   1          6.18          6.92         0.99 o                         
   6   0   1         25.33         24.02         5.37 o                         
   7   0   1          6.62          4.62         1.29 o                         
   8   0   1          2.16          0.45         2.39 o                         
   9   0   1         15.99         13.73         4.03 o                         
  10   0   1         49.45         71.64         7.76 o                         
  11   0   1         28.32         26.86         5.52 o                         
 -10   1   1         19.46         21.64         5.22 o                         
  -9   1   1         13.46         13.73         4.33 o                         
  -8   1   1          7.19          8.20         1.85 o                         
  -7   1   1         56.23         57.04         3.29 o                         
  -6   1   1         61.81         61.52         3.88 o                         
  -5   1   1        295.33        299.82         6.15 o                         
  -4   1   1         81.56         86.20         2.63 o                         
  -3   1   1       1012.65       1071.74        23.43 o                         
  -2   1   1          0.09         -0.03         0.40 o                         
  -1   1   1       7920.16       7811.79        78.92 o                         
   0   1   1         29.08         33.58         0.70 o                         
   1   1   1      13275.10      13164.25       163.09 o                         
   2   1   1          1.03          1.75         1.72 o                         
   3   1   1       2341.86       2372.65        43.55 o                         
   4   1   1          0.02          0.27         0.48 o                         
   5   1   1        694.26        682.76        11.22 o                         
   6   1   1          2.29          1.06         0.77 o                         
   7   1   1        529.32        499.90        10.09 o                         
   8   1   1          0.47         -0.60         2.54 o                         
   9   1   1         12.53         22.98         4.63 o                         
  10   1   1          1.57          2.39         3.28 o                         
  11   1   1          2.00         -1.49         3.43 o                         
 -10   2   1        452.49        432.38        18.67 o                         
  -9   2   1          8.50          5.82         3.88 o                         
  -8   2   1        160.82        154.51         5.85 o                         
  -7   2   1          6.67          5.76         1.76 o                         
  -6   2   1        157.48        152.60        10.08 o                         
  -5   2   1          4.15          5.20         1.47 o                         
  -4   2   1         41.68         48.17         1.80 o                         
  -3   2   1         11.65         12.88         1.47 o                         
  -2   2   1        908.85        970.36        12.72 o                         
  -1   2   1        204.73        216.13         2.85 o                         
   0   2   1       3811.62       3867.78        55.44 o                         
   1   2   1         35.17         37.62         1.23 o                         
   2   2   1         87.13         70.37         1.32 o                         
   3   2   1         23.34         28.64         2.16 o                         
   4   2   1       3186.04       3357.82        60.31 o                         
   5   2   1          3.30          3.16         0.42 o                         
   6   2   1        169.88        192.48         3.99 o                         
   7   2   1          2.80          3.33         1.74 o                         
   8   2   1        331.92        337.69         9.87 o                         
   9   2   1          3.82          4.06         2.40 o                         
  10   2   1        830.86        831.91        27.95 o                         
  11   2   1          5.30          4.63         3.73 o                         
  -9   3   1        193.13        203.93        11.64 o                         
  -8   3   1          7.82          8.26         3.58 o                         
  -7   3   1        380.49        395.12        10.35 o                         
  -6   3   1          8.02          9.19         4.40 o                         
  -5   3   1       1582.80       1629.65        31.35 o                         
  -4   3   1         58.95         61.80         2.09 o                         
  -3   3   1       2795.91       2838.33        41.76 o                         
  -2   3   1         73.61         79.40         2.15 o                         
  -1   3   1       1972.75       1835.43        23.28 o                         
   0   3   1         71.34         72.36         2.80 o                         
   1   3   1       6365.47       6795.30       119.10 o                         
   2   3   1          3.61          3.39         0.53 o                         
   3   3   1         56.36         37.83         1.95 o                         
   4   3   1          3.85          2.00         1.79 o                         
   5   3   1          3.01          3.85         1.32 o                         
   6   3   1         25.93         21.45         2.37 o                         
   7   3   1        629.20        572.27        13.47 o                         
   8   3   1         22.19         20.56         2.83 o                         
   9   3   1         18.76         23.87         4.93 o                         
  10   3   1         27.34         28.27         3.89 o                         
  11   3   1          4.26          2.24         3.58 o                         
  -9   4   1         22.44         26.86         5.97 o                         
  -8   4   1        117.08        133.86         6.12 o                         
  -7   4   1         27.00         24.10         6.19 o                         
  -6   4   1         96.17         95.21        10.15 o                         
  -5   4   1        136.26        154.36         6.12 o                         
  -4   4   1         72.89         70.31         2.35 o                         
  -3   4   1         76.09         73.44         4.36 o                         
  -2   4   1        915.00        932.80        14.68 o                         
  -1   4   1          1.50          1.87         0.84 o                         
   0   4   1       2051.52       2011.85        29.45 o                         
   1   4   1         18.86         19.79         1.36 o                         
   2   4   1       2652.78       2711.47        48.38 o                         
   3   4   1         74.38         79.86         2.26 o                         
   4   4   1      10066.95       9637.24       169.73 o                         
   5   4   1         29.13         31.08         2.43 o                         
   6   4   1       2453.57       2401.94        44.97 o                         
   7   4   1         23.33         20.75         2.57 o                         
   8   4   1        793.17        775.77        19.58 o                         
   9   4   1         12.75         16.58         3.04 o                         
  10   4   1        901.97        877.21        20.75 o                         
  11   4   1         16.22         18.74         3.74 o                         
  -9   5   1        927.73        945.69        29.89 o                         
  -8   5   1          1.04          2.46         2.26 o                         
  -7   5   1        583.30        582.37        14.56 o                         
  -6   5   1          2.04          2.20         2.10 o                         
  -5   5   1       1727.37       1742.95        34.16 o                         
  -4   5   1         31.13         28.90         2.02 o                         
  -3   5   1       1369.74       1373.39        21.39 o                         
  -2   5   1         21.08         22.44         2.31 o                         
  -1   5   1        334.50        327.00         7.39 o                         
   0   5   1        176.91        185.60         2.88 o                         
   1   5   1         17.67         19.19         1.57 o                         
   2   5   1         60.81         64.34         2.40 o                         
   3   5   1        161.50        187.59         5.38 o                         
   4   5   1          0.16         -0.41         0.41 o                         
   5   5   1          8.61          6.56         1.63 o                         
   6   5   1          5.59          4.31         1.74 o                         
   7   5   1       1115.48       1157.33        23.85 o                         
   8   5   1         19.34         17.54         2.98 o                         
   9   5   1        704.01        691.96        22.79 o                         
  10   5   1         15.25          9.38         2.95 o                         
  11   5   1        480.26        474.11        13.92 o                         
  -8   6   1         60.25         68.12         5.29 o                         
  -7   6   1          4.96          3.53         2.36 o                         
  -6   6   1        665.16        653.85        33.99 o                         
  -5   6   1          0.02         -1.54         3.58 o                         
  -4   6   1        498.23        506.23        16.96 o                         
  -3   6   1          9.02          9.29         4.10 o                         
  -2   6   1       3364.70       3400.23        61.45 o                         
  -1   6   1        210.52        214.32        10.15 o                         
   0   6   1       4033.45       4157.40        74.46 o                         
   1   6   1        149.19        152.04         3.72 o                         
   2   6   1        287.26        320.79         8.81 o                         
   3   6   1          8.66          8.32         1.15 o                         
   4   6   1         32.73         32.66         1.61 o                         
   5   6   1         14.04         14.36         2.10 o                         
   6   6   1        201.60        202.47        11.65 o                         
   7   6   1          0.20          1.14         1.68 o                         
   8   6   1        205.46        214.45         7.49 o                         
   9   6   1          0.29          2.07         2.84 o                         
  10   6   1         33.04         27.08         3.84 o                         
  11   6   1         11.85          6.64         3.11 o                         
  -7   7   1        164.31        148.24         9.40 o                         
  -6   7   1         31.68         35.97         5.37 o                         
  -5   7   1         51.65         41.19         5.37 o                         
  -4   7   1         19.73         13.73         3.58 o                         
  -3   7   1          6.19          9.55         3.13 o                         
  -2   7   1         34.37         30.14         3.88 o                         
  -1   7   1         22.20         24.94         2.22 o                         
   0   7   1         63.73         64.77         3.11 o                         
   1   7   1        690.79        661.08         9.62 o                         
   2   7   1         34.06         30.92         2.29 o                         
   3   7   1       1817.10       1788.08        33.36 o                         
   4   7   1        212.87        206.74         5.33 o                         
   5   7   1       1621.94       1593.10        30.98 o                         
   6   7   1         13.01         12.61         2.16 o                         
   7   7   1        649.93        652.20        23.39 o                         
   8   7   1          1.05         -0.96         1.86 o                         
   9   7   1        153.61        153.76         9.85 o                         
  10   7   1          1.93         -0.81         2.26 o                         
  11   7   1        155.59        144.13         8.36 o                         
  -6   8   1        527.93        499.96        19.27 o                         
  -5   8   1         39.91         30.15         5.07 o                         
  -4   8   1        172.19        176.61         9.70 o                         
  -3   8   1          9.48          7.31         3.28 o                         
  -2   8   1        306.39        305.24        12.25 o                         
  -1   8   1          0.17         -1.29         1.29 o                         
   0   8   1        136.96        151.02         5.06 o                         
   1   8   1          0.73          0.60         1.16 o                         
   2   8   1         10.19         12.70         1.97 o                         
   3   8   1         85.20         82.73         6.42 o                         
   4   8   1          1.93          1.34         2.54 o                         
   5   8   1          8.24          8.91         2.10 o                         
   6   8   1         14.07          9.29         2.31 o                         
   7   8   1         41.81         43.97         3.68 o                         
   8   8   1        500.72        504.79        13.24 o                         
   9   8   1          9.60         13.02         4.40 o                         
  10   8   1        212.13        229.38         8.70 o                         
  -5   9   1        299.38        322.37        14.63 o                         
  -4   9   1          0.11         -0.75         3.13 o                         
  -3   9   1        546.30        529.89        19.12 o                         
  -2   9   1         55.07         63.73         6.27 o                         
  -1   9   1       1161.47       1154.06        23.36 o                         
   0   9   1        108.02        111.35         4.57 o                         
   1   9   1       2220.07       2325.11        36.00 o                         
   2   9   1        122.48        128.05         7.63 o                         
   3   9   1       1371.20       1428.22        41.53 o                         
   4   9   1        133.75        136.74         8.36 o                         
   5   9   1       1220.10       1246.55        25.75 o                         
   6   9   1          3.14          1.45         2.00 o                         
   7   9   1        126.23        128.78         5.85 o                         
   8   9   1          0.13         -1.09         2.25 o                         
   9   9   1         21.29         27.05         5.75 o                         
  10   9   1          6.79         15.97         4.78 o                         
  -4  10   1          3.00         -0.75         3.43 o                         
  -3  10   1          7.18          2.09         3.13 o                         
  -2  10   1          5.99          3.13         3.43 o                         
  -1  10   1         74.92         71.07         4.91 o                         
   0  10   1         71.13         63.02         3.39 o                         
   1  10   1         20.18         23.69         3.46 o                         
   2  10   1         97.83         92.51         3.78 o                         
   3  10   1          4.79          5.15         2.32 o                         
   4  10   1        709.18        761.35        17.96 o                         
   5  10   1         76.23         79.08         5.17 o                         
   6  10   1        644.82        639.36        15.52 o                         
   7  10   1        128.41        137.00         6.26 o                         
   8  10   1       1457.09       1426.76        33.21 o                         
  -3  11   1        204.08        192.59        11.05 o                         
  -2  11   1         15.95         19.83         5.60 o                         
  -1  11   1        110.56        100.16         7.84 o                         
   0  11   1         20.35         21.49         3.12 o                         
   1  11   1         30.08         31.09         3.19 o                         
   2  11   1         11.13          9.60         2.23 o                         
   3  11   1        401.02        426.00        12.25 o                         
   4  11   1         82.16         84.00         5.64 o                         
   5  11   1        143.79        140.13         5.37 o                         
   6  11   1         40.84         35.82         5.97 o                         
  -1  12   1         20.33         19.62         3.48 o                         
   0  12   1        291.46        280.63         9.63 o                         
   1  12   1         40.49         41.66         4.10 o                         
   2  12   1        554.64        552.84        33.61 o                         
   3  12   1        108.57        108.82         8.51 o                         
   4  12   1        579.23        586.05        22.26 o                         
   5  12   1         85.78         88.81         8.96 o                         
   6  12   1         22.15         17.91         5.37 o                         
   3  13   1         53.81         55.37         7.31 o                         
   4  13   1          1.10          1.79         4.63 o                         
  -5 -12   2         12.83         23.13         5.97 o                         
  -4 -12   2         61.07         65.67         8.66 o                         
  -3 -12   2          0.42          0.30         4.03 o                         
  -2 -12   2          2.15          6.72         4.48 o                         
  -1 -12   2          0.26          2.54         4.92 o                         
   0 -12   2        286.19        276.08         9.75 o                         
   1 -12   2         64.62         60.65         5.41 o                         
  -7 -11   2       1079.45        934.86        35.73 o                         
  -6 -11   2         91.05         92.84         9.55 o                         
  -5 -11   2        425.15        401.45        18.22 o                         
  -4 -11   2        108.17        111.35         9.40 o                         
  -3 -11   2        643.99        725.09        26.59 o                         
  -2 -11   2         61.30         70.00         8.51 o                         
  -1 -11   2        221.25        230.46         8.25 o                         
   0 -11   2          2.58         -0.24         2.24 o                         
   1 -11   2         15.26         14.34         3.16 o                         
   2 -11   2         76.47         75.79         9.85 o                         
   3 -11   2         11.55         13.21         8.13 o                         
  -8 -10   2         48.43         36.72         7.16 o                         
  -7 -10   2         52.15         44.48         6.87 o                         
  -6 -10   2        480.18        473.94        19.72 o                         
  -5 -10   2         55.67         57.91         7.61 o                         
  -4 -10   2       1450.84       1480.37        44.89 o                         
  -3 -10   2        187.21        199.90        11.64 o                         
  -2 -10   2       1228.15       1295.28        26.99 o                         
  -1 -10   2        172.12        183.74         6.96 o                         
   0 -10   2       1760.69       1844.06        37.06 o                         
   1 -10   2        247.35        244.06         8.60 o                         
   2 -10   2        849.37        881.32        20.71 o                         
   3 -10   2        175.90        179.44        10.15 o                         
   4 -10   2        138.12        141.21         9.55 o                         
  -8  -9   2         10.62          1.19         4.18 o                         
  -7  -9   2          1.41          3.13         3.73 o                         
  -6  -9   2          5.09          1.34         3.43 o                         
  -5  -9   2         64.62         59.70         7.31 o                         
  -4  -9   2          2.05          0.00         3.13 o                         
  -3  -9   2          1.85          2.54         3.13 o                         
  -2  -9   2          1.69          0.25         1.65 o                         
  -1  -9   2         55.62         59.76         4.16 o                         
   0  -9   2         23.02         20.58         2.83 o                         
   1  -9   2        270.09        277.90         8.87 o                         
   2  -9   2         12.38         13.88         3.73 o                         
   3  -9   2        688.82        680.51        23.01 o                         
   4  -9   2        118.94        125.54         8.51 o                         
   5  -9   2        492.03        516.96        19.72 o                         
   6  -9   2        273.04        292.34        14.18 o                         
  -9  -8   2         63.44         56.42         8.21 o                         
  -8  -8   2        791.89        790.87        28.39 o                         
  -7  -8   2         39.44         44.63         6.42 o                         
  -6  -8   2        473.52        466.50        18.52 o                         
  -5  -8   2          0.30          1.04         2.84 o                         
  -4  -8   2        317.30        308.11         8.64 o                         
  -3  -8   2         77.73         73.44         3.69 o                         
  -2  -8   2        274.38        242.19        12.54 o                         
  -1  -8   2         47.86         48.10         3.44 o                         
   0  -8   2        184.16        178.34         6.24 o                         
   1  -8   2          0.10          0.86         1.43 o                         
   2  -8   2          8.30          8.21         3.13 o                         
   3  -8   2          4.22          4.63         2.98 o                         
   4  -8   2         30.45         30.60         4.93 o                         
   5  -8   2         43.49         28.95         5.07 o                         
   6  -8   2         31.27         36.71         5.67 o                         
   7  -8   2          6.77          6.42         4.03 o                         
  -9  -7   2          6.54          4.92         4.33 o                         
  -8  -7   2          7.97          5.37         4.18 o                         
  -7  -7   2        232.68        222.67        16.27 o                         
  -6  -7   2         98.73        103.97         4.67 o                         
  -5  -7   2        887.20        884.74        18.77 o                         
  -4  -7   2         78.45         81.92         3.70 o                         
  -3  -7   2       1520.50       1581.55        47.04 o                         
  -2  -7   2         12.58         13.62         1.88 o                         
  -1  -7   2        870.43        907.93        27.29 o                         
   0  -7   2        180.98        193.04         6.16 o                         
   1  -7   2       2879.59       2846.51        74.23 o                         
   2  -7   2        290.12        296.35         7.28 o                         
   3  -7   2       2894.94       2794.82        74.03 o                         
   4  -7   2        155.30        135.40         7.91 o                         
   5  -7   2        599.41        588.25        14.15 o                         
   6  -7   2         17.77         19.10         3.11 o                         
   7  -7   2        536.86        532.80        14.00 o                         
   8  -7   2          5.12          5.10         2.65 o                         
 -10  -6   2        629.56        606.40        24.50 o                         
  -9  -6   2         66.83         60.82         4.89 o                         
  -8  -6   2        374.94        386.17        11.10 o                         
  -7  -6   2         57.07         52.22         4.02 o                         
  -6  -6   2        414.35        440.01        11.10 o                         
  -5  -6   2          7.60          9.16         2.01 o                         
  -4  -6   2         20.75         20.85         1.42 o                         
  -3  -6   2         71.59         71.16         3.83 o                         
  -2  -6   2        310.41        324.82        12.32 o                         
  -1  -6   2         38.29         40.44         2.57 o                         
   0  -6   2        699.80        726.23        15.35 o                         
   1  -6   2          0.16         -1.49         1.64 o                         
   2  -6   2          3.08          3.70         1.07 o                         
   3  -6   2          0.86         -0.28         1.21 o                         
   4  -6   2       1152.00       1164.21        23.54 o                         
   5  -6   2         99.28         95.63         4.54 o                         
   6  -6   2       2139.87       2109.02        40.95 o                         
   7  -6   2        192.38        192.74         7.32 o                         
   8  -6   2        996.70       1039.44        32.44 o                         
   9  -6   2         73.53         70.15         6.87 o                         
 -10  -5   2         12.70         10.03         3.01 o                         
  -9  -5   2       1570.72       1598.54        51.86 o                         
  -8  -5   2         18.17         15.76         2.83 o                         
  -7  -5   2       2026.17       2030.93        52.00 o                         
  -6  -5   2        134.76        133.42         5.16 o                         
  -5  -5   2       2746.68       2805.22        52.03 o                         
  -4  -5   2         98.99         96.81         2.73 o                         
  -3  -5   2       5190.12       5341.37        77.46 o                         
  -2  -5   2         63.45         65.78         2.08 o                         
  -1  -5   2        579.20        534.51         9.12 o                         
   0  -5   2         85.84         82.48         2.38 o                         
   1  -5   2        527.64        480.19         9.60 o                         
   2  -5   2         34.11         32.10         1.32 o                         
   3  -5   2        230.15        222.28         6.05 o                         
   4  -5   2          0.09          0.80         1.36 o                         
   5  -5   2        436.40        433.85        21.66 o                         
   6  -5   2         84.76         88.30         9.18 o                         
   7  -5   2         19.03         15.93         2.80 o                         
   8  -5   2         14.82         13.99         2.74 o                         
   9  -5   2         80.53         92.85         5.63 o                         
 -10  -4   2        163.52        163.99         7.71 o                         
  -9  -4   2         13.63         12.13         2.79 o                         
  -8  -4   2        459.50        477.37        12.72 o                         
  -7  -4   2          2.40          2.99         1.74 o                         
  -6  -4   2        345.52        329.41         8.87 o                         
  -5  -4   2         11.15         11.86         1.94 o                         
  -4  -4   2        694.18        674.93        26.39 o                         
  -3  -4   2        144.26        142.21         4.16 o                         
  -2  -4   2       2028.35       2183.99        32.47 o                         
  -1  -4   2         84.16         82.95         3.01 o                         
   0  -4   2       6651.28       6826.39        98.32 o                         
   1  -4   2        169.89        176.02         4.16 o                         
   2  -4   2       1487.76       1455.05        21.78 o                         
   3  -4   2        101.82        100.34         2.51 o                         
   4  -4   2       1693.91       1672.02        25.40 o                         
   5  -4   2        127.80        117.92         7.67 o                         
   6  -4   2        859.28        847.55        18.32 o                         
   7  -4   2         98.47         93.46         4.69 o                         
   8  -4   2         18.69         16.73         2.78 o                         
   9  -4   2          3.71          2.77         5.90 o                         
 -10  -3   2          0.63         -0.71         2.44 o                         
  -9  -3   2       1189.04       1160.46        25.70 o                         
  -8  -3   2          3.46          4.38         2.76 o                         
  -7  -3   2        134.67        152.65         7.02 o                         
  -6  -3   2         13.48         13.98         2.26 o                         
  -5  -3   2        397.78        377.70         9.23 o                         
  -4  -3   2          2.82          3.01         1.34 o                         
  -3  -3   2        230.63        264.57         5.24 o                         
  -2  -3   2         17.88         23.63         2.79 o                         
  -1  -3   2        191.00        232.13         6.30 o                         
   0  -3   2         99.57        108.40         2.26 o                         
   1  -3   2        698.00        804.68        12.24 o                         
   2  -3   2          0.04          0.40         0.34 o                         
   3  -3   2       1147.13       1167.87        17.84 o                         
   4  -3   2          8.96          8.10         2.54 o                         
   5  -3   2        556.53        561.41        12.31 o                         
   6  -3   2          8.72          5.37         2.31 o                         
   7  -3   2        982.28        980.60        28.11 o                         
   8  -3   2         55.69         60.19         4.40 o                         
   9  -3   2        763.81        782.65        17.96 o                         
  10  -3   2        136.22        143.15        10.15 o                         
 -10  -2   2        311.25        297.61        10.50 o                         
  -9  -2   2         27.67         26.26         3.84 o                         
  -8  -2   2        551.34        530.16        13.75 o                         
  -7  -2   2          0.47          0.68         1.68 o                         
  -6  -2   2       4153.80       4120.33        75.29 o                         
  -5  -2   2          0.29          0.90         1.29 o                         
  -4  -2   2       4629.60       4614.89        82.61 o                         
  -3  -2   2         40.94         42.84         1.73 o                         
  -2  -2   2       2522.58       2376.20        39.55 o                         
  -1  -2   2          6.81          6.04         0.59 o                         
   0  -2   2       5545.77       5767.54       100.96 o                         
   1  -2   2        156.09        145.84         9.95 o                         
   2  -2   2       5621.35       5868.76        72.82 o                         
   3  -2   2         61.17         61.84         2.37 o                         
   4  -2   2       2894.96       2957.85        53.37 o                         
   5  -2   2          6.43          5.23         1.42 o                         
   6  -2   2         93.52        101.42         4.04 o                         
   7  -2   2         20.47         23.36         2.51 o                         
   8  -2   2         37.55         39.50         8.81 o                         
   9  -2   2         22.38         23.88         4.93 o                         
  10  -2   2         73.92         84.48         8.66 o                         
 -10  -1   2         55.53         59.70         7.46 o                         
  -9  -1   2        108.78        105.10        13.21 o                         
  -8  -1   2         67.02         63.10         4.82 o                         
  -7  -1   2         28.58         25.90         2.23 o                         
  -6  -1   2         98.44         98.00         3.06 o                         
  -5  -1   2         54.74         55.36         2.70 o                         
  -4  -1   2          6.38          5.25         0.90 o                         
  -3  -1   2       2210.96       2166.15        27.79 o                         
  -2  -1   2          8.32          8.97         0.79 o                         
  -1  -1   2       7440.38       7378.60        86.91 o                         
   0  -1   2         83.88         84.93         1.89 o                         
   1  -1   2      11751.48      11274.60       128.22 o                         
   2  -1   2         11.32         11.84         0.53 o                         
   3  -1   2       3791.15       3630.34        52.31 o                         
   4  -1   2         36.33         35.34         0.86 o                         
   5  -1   2       5750.54       5638.85        81.35 o                         
   6  -1   2         63.12         55.86         5.67 o                         
   7  -1   2       4541.31       4429.95        80.00 o                         
   8  -1   2         17.13         17.60         2.29 o                         
   9  -1   2        439.15        431.96        17.33 o                         
  10  -1   2          0.62          0.15         3.43 o                         
  11  -1   2        150.70        146.59        11.05 o                         
 -10   0   2       1173.91       1217.53        38.28 o                         
  -9   0   2          2.38          2.98         3.43 o                         
  -8   0   2       1797.51       1800.31        36.62 o                         
  -7   0   2          0.43          0.80         1.57 o                         
  -6   0   2       1750.64       1802.39        28.11 o                         
  -5   0   2         39.08         37.07         1.99 o                         
  -4   0   2        351.92        352.36         6.57 o                         
  -3   0   2         60.11         62.26         1.53 o                         
  -2   0   2        285.71        293.32         3.98 o                         
  -1   0   2          4.18          3.54         0.47 o                         
   0   0   2        825.87        877.58        12.43 o                         
   1   0   2         16.61         19.36         1.00 o                         
   2   0   2         72.86         76.60         2.04 o                         
   3   0   2          2.26          4.25         0.75 o                         
   4   0   2       1381.26       1546.91        28.37 o                         
   5   0   2          0.08          1.18         0.88 o                         
   6   0   2          5.20         11.47         2.31 o                         
   7   0   2          0.44          0.45         1.57 o                         
   8   0   2        763.99        783.37        16.49 o                         
   9   0   2         16.71         21.64         4.63 o                         
  10   0   2       1870.98       1923.23        55.70 o                         
  11   0   2         32.17         40.00         6.42 o                         
 -10   1   2         10.51          8.36         4.18 o                         
  -9   1   2         13.19         13.13         4.18 o                         
  -8   1   2         15.32         14.79         3.06 o                         
  -7   1   2        307.46        298.53         8.14 o                         
  -6   1   2          2.46          1.36         1.19 o                         
  -5   1   2       4285.71       4283.30        63.16 o                         
  -4   1   2         44.16         45.83         1.75 o                         
  -3   1   2       6559.25       6639.69        74.12 o                         
  -2   1   2          5.39          6.84         0.65 o                         
  -1   1   2       2231.58       2130.45        24.05 o                         
   0   1   2         10.41         11.07         0.53 o                         
   1   1   2       5885.04       5763.01       101.15 o                         
   2   1   2          5.38          4.47         0.75 o                         
   3   1   2        142.38        212.44         5.97 o                         
   4   1   2          4.70          4.72         0.71 o                         
   5   1   2         59.19         73.71         2.19 o                         
   6   1   2          1.59          0.92         0.80 o                         
   7   1   2        138.29        121.96         3.88 o                         
   8   1   2          0.86         -0.75         2.69 o                         
   9   1   2        249.38        254.43        12.09 o                         
  10   1   2         26.55         22.39         4.93 o                         
  11   1   2         24.69         30.00         5.82 o                         
  -9   2   2          0.06          0.90         3.28 o                         
  -8   2   2          7.62          9.35         2.26 o                         
  -7   2   2          9.17         10.93         2.12 o                         
  -6   2   2         50.74         52.06         3.26 o                         
  -5   2   2        169.95        169.15         7.69 o                         
  -4   2   2        460.61        438.10         7.83 o                         
  -3   2   2         63.25         67.39         1.84 o                         
  -2   2   2       4206.97       4423.22        62.37 o                         
  -1   2   2         27.74         30.35         1.40 o                         
   0   2   2       8859.02       8669.04       107.21 o                         
   1   2   2          1.05          1.63         0.41 o                         
   2   2   2       3768.18       3501.53        43.55 o                         
   3   2   2          0.96          1.16         0.49 o                         
   4   2   2       7164.64       6921.56       178.44 o                         
   5   2   2          5.44          5.74         0.66 o                         
   6   2   2       1404.88       1381.38        21.30 o                         
   7   2   2          7.74         10.20         2.06 o                         
   8   2   2        951.81        935.98        51.07 o                         
   9   2   2         11.46         10.60         3.88 o                         
  10   2   2        932.85        944.19        30.80 o                         
  11   2   2          2.36          3.88         3.73 o                         
  -9   3   2       1132.04       1183.36        37.68 o                         
  -8   3   2         17.83         18.47         2.71 o                         
  -7   3   2        718.60        742.58        16.83 o                         
  -6   3   2         41.21         41.64         3.29 o                         
  -5   3   2       2435.57       2409.91        36.41 o                         
  -4   3   2         44.34         44.42         2.08 o                         
  -3   3   2       1755.13       1712.76        25.95 o                         
  -2   3   2        124.40        132.88         2.61 o                         
  -1   3   2          8.57         18.52         1.09 o                         
   0   3   2        203.62        217.76         3.95 o                         
   1   3   2       4864.99       5199.06        64.65 o                         
   2   3   2          1.37          4.43         1.15 o                         
   3   3   2       3040.74       3193.43        56.38 o                         
   4   3   2         10.72         12.75         1.64 o                         
   5   3   2        638.06        671.96        19.14 o                         
   6   3   2          0.81         -0.50         1.32 o                         
   7   3   2        816.19        852.55        26.92 o                         
   8   3   2          0.14          0.64         1.78 o                         
   9   3   2        471.82        485.05        12.99 o                         
  10   3   2          0.46         -0.90         3.13 o                         
  11   3   2        698.13        701.97        25.25 o                         
  -9   4   2         60.27         68.81         8.21 o                         
  -8   4   2        179.88        191.49         7.37 o                         
  -7   4   2          4.07          3.64         2.25 o                         
  -6   4   2        828.73        848.72        18.65 o                         
  -5   4   2          0.29         -0.87         0.96 o                         
  -4   4   2        789.04        832.64        13.84 o                         
  -3   4   2         48.37         54.87         2.18 o                         
  -2   4   2       6637.35       6836.18        93.55 o                         
  -1   4   2        267.04        279.07         4.96 o                         
   0   4   2       9539.06       9813.90       140.42 o                         
   1   4   2         33.03         32.54         1.41 o                         
   2   4   2       3446.12       3612.00        52.44 o                         
   3   4   2         15.47         17.39         1.10 o                         
   4   4   2       3329.54       3232.72        58.25 o                         
   5   4   2          7.77          4.21         1.40 o                         
   6   4   2       1318.69       1286.72        25.31 o                         
   7   4   2         20.18         18.71         2.43 o                         
   8   4   2        321.74        298.51         8.81 o                         
   9   4   2          3.22          2.12         2.54 o                         
  10   4   2          5.56          5.38         2.65 o                         
  11   4   2          5.78         -1.94         3.43 o                         
  -8   5   2          0.03         -2.10         2.10 o                         
  -7   5   2         16.73         12.44         2.89 o                         
  -6   5   2         51.73         53.15         5.22 o                         
  -5   5   2          2.75          1.62         1.84 o                         
  -4   5   2         76.24         74.66         2.78 o                         
  -3   5   2         26.47         18.51         1.51 o                         
  -2   5   2         51.45         53.91         2.72 o                         
  -1   5   2        203.21        197.53         3.82 o                         
   0   5   2          8.97          8.83         0.82 o                         
   1   5   2        590.31        556.96         9.17 o                         
   2   5   2         58.21         56.73         1.95 o                         
   3   5   2       2024.64       1962.54        35.52 o                         
   4   5   2         67.81         63.99         2.05 o                         
   5   5   2       2882.38       2856.23        60.31 o                         
   6   5   2          0.14         -0.60         1.37 o                         
   7   5   2       1524.99       1532.04        30.28 o                         
   8   5   2          3.61          1.77         1.89 o                         
   9   5   2       1105.27       1056.32        23.16 o                         
  10   5   2          3.99          0.05         2.33 o                         
  11   5   2        956.53        973.34        22.98 o                         
  -8   6   2        550.96        588.22        26.14 o                         
  -7   6   2         27.81         23.04         3.42 o                         
  -6   6   2       1394.98       1446.35        30.04 o                         
  -5   6   2        132.83        139.47        15.23 o                         
  -4   6   2       1150.36       1116.77        32.76 o                         
  -3   6   2         52.37         52.49         2.82 o                         
  -2   6   2        694.06        702.66        29.45 o                         
  -1   6   2          3.17          1.55         1.10 o                         
   0   6   2         46.02         43.52         1.57 o                         
   1   6   2         17.66         16.62         1.10 o                         
   2   6   2        214.42        207.94         4.51 o                         
   3   6   2         48.62         47.76         2.18 o                         
   4   6   2        223.01        221.61         5.31 o                         
   5   6   2          1.00          0.74         1.47 o                         
   6   6   2         41.31         37.75         3.04 o                         
   7   6   2         14.24         16.40         2.43 o                         
   8   6   2        382.39        388.72        12.10 o                         
   9   6   2          1.35          0.15         2.11 o                         
  10   6   2         90.32         99.67         5.70 o                         
  11   6   2          3.70          0.88         2.72 o                         
  -7   7   2         13.68         11.64         4.03 o                         
  -6   7   2         14.75         16.72         4.18 o                         
  -5   7   2        332.04        329.57        13.89 o                         
  -4   7   2         11.84         11.64         3.13 o                         
  -3   7   2        939.04        899.74        27.36 o                         
  -2   7   2        103.09        108.35         4.16 o                         
  -1   7   2       3261.19       3171.34        57.90 o                         
   0   7   2        267.09        271.65         7.18 o                         
   1   7   2       3959.59       4011.42        50.94 o                         
   2   7   2         68.30         66.88         3.13 o                         
   3   7   2        912.73        935.34        15.69 o                         
   4   7   2          9.93         10.72         1.49 o                         
   5   7   2       1064.93       1073.45        21.84 o                         
   6   7   2          0.87          1.68         3.28 o                         
   7   7   2        131.72        120.43         5.17 o                         
   8   7   2          0.81          1.09         1.94 o                         
   9   7   2          2.97          5.36         2.42 o                         
  10   7   2          8.29          8.81         2.85 o                         
  11   7   2        203.95        211.97        13.14 o                         
  -6   8   2         72.34         78.36         7.91 o                         
  -5   8   2          0.23         -0.60         3.13 o                         
  -4   8   2         96.39         91.35         7.76 o                         
  -3   8   2         23.79         24.18         4.33 o                         
  -2   8   2        249.93        256.16         7.19 o                         
  -1   8   2        150.62        141.19         4.89 o                         
   0   8   2         29.12         27.62         3.96 o                         
   1   8   2          8.78          7.57         1.42 o                         
   2   8   2       1312.30       1259.64        17.34 o                         
   3   8   2         70.77         69.02         2.84 o                         
   4   8   2       1991.06       1933.26        52.32 o                         
   5   8   2         63.62         65.03         3.78 o                         
   6   8   2        786.20        757.08        16.86 o                         
   7   8   2         14.32         15.63         2.63 o                         
   8   8   2       1644.31       1671.10        33.77 o                         
   9   8   2          5.49          6.03         3.51 o                         
  10   8   2        816.40        798.60        19.68 o                         
  -5   9   2       1041.51       1040.39        33.19 o                         
  -4   9   2         63.81         70.75         7.31 o                         
  -3   9   2        661.67        671.79        22.86 o                         
  -2   9   2         94.47         75.23         6.72 o                         
  -1   9   2       1259.04       1294.88        37.25 o                         
   0   9   2         61.83         59.99         3.20 o                         
   1   9   2       1151.75       1179.35        19.90 o                         
   2   9   2          7.56          6.81         1.56 o                         
   3   9   2          4.65          5.22         1.58 o                         
   4   9   2         41.81         42.94         3.69 o                         
   5   9   2        100.93         90.59         4.64 o                         
   6   9   2          0.29          2.11         1.93 o                         
   7   9   2         78.29         74.59         4.74 o                         
   8   9   2         15.40         16.91         6.04 o                         
   9   9   2          2.34          4.03         3.43 o                         
  10   9   2          0.15          4.18         3.73 o                         
  -4  10   2          7.59          9.10         4.03 o                         
  -3  10   2          0.17         -1.49         3.13 o                         
  -2  10   2        361.01        357.66        14.78 o                         
  -1  10   2         32.05         34.63         4.93 o                         
   0  10   2        313.71        318.62         7.48 o                         
   1  10   2        113.93        109.91         4.11 o                         
   2  10   2       1538.83       1568.99        25.48 o                         
   3  10   2        213.15        220.12         7.70 o                         
   4  10   2       1912.28       1976.73        43.66 o                         
   5  10   2        108.46        107.03         4.56 o                         
   6  10   2        442.30        436.40        13.35 o                         
   7  10   2          0.10          1.19         3.28 o                         
   8  10   2        195.50        193.63        10.75 o                         
   9  10   2          0.54         -2.84         2.84 o                         
  -2  11   2         18.69         17.01         4.63 o                         
  -1  11   2         77.72         62.18         4.97 o                         
   0  11   2         69.57         68.60         4.80 o                         
   1  11   2         21.87         20.38         2.47 o                         
   2  11   2         14.98         12.38         2.11 o                         
   3  11   2         22.04         15.82         4.48 o                         
   4  11   2          0.09         -0.30         3.13 o                         
   5  11   2        246.25        261.30        10.68 o                         
   6  11   2         47.77         47.18         4.46 o                         
   7  11   2        645.00        680.83        17.15 o                         
   8  11   2        122.01        102.11        20.60 o                         
  -1  12   2        151.28        151.67         9.70 o                         
   0  12   2        308.77        304.76        13.29 o                         
   1  12   2         54.04         63.88         6.12 o                         
   2  12   2        165.38        167.79        10.00 o                         
   3  12   2          5.51          1.64         4.03 o                         
   4  12   2          7.46          7.91         4.33 o                         
   5  12   2          6.04          3.56         7.01 o                         
   6  12   2          1.57          0.60         4.03 o                         
   3  13   2        731.03        740.38        26.30 o                         
   4  13   2        169.63        172.12        13.29 o                         
  -4 -12   3        335.85        317.91        18.96 o                         
  -3 -12   3        116.37        128.67        11.05 o                         
  -2 -12   3        442.86        460.30        20.61 o                         
  -1 -12   3        132.35        130.91        11.05 o                         
   0 -12   3        776.14        786.89        19.47 o                         
   1 -12   3        154.01        156.74         9.70 o                         
  -6 -11   3         74.82         76.42         9.10 o                         
  -5 -11   3          5.74          4.63         4.48 o                         
  -4 -11   3          3.07          1.94         4.03 o                         
  -3 -11   3         16.53         10.89         4.78 o                         
  -2 -11   3         77.05         78.21         8.96 o                         
  -1 -11   3         28.90         30.31         3.94 o                         
   0 -11   3          0.38         -0.59         2.32 o                         
   1 -11   3         45.74         48.91         4.76 o                         
   2 -11   3          7.05          5.75         3.12 o                         
   3 -11   3        248.96        252.18         9.80 o                         
  -7 -10   3         58.39         67.76         8.66 o                         
  -6 -10   3        669.83        689.53        25.85 o                         
  -5 -10   3         53.86         57.76         7.76 o                         
  -4 -10   3        684.86        704.23        25.85 o                         
  -3 -10   3        240.52        242.62        13.29 o                         
  -2 -10   3        492.26        514.60        13.26 o                         
  -1 -10   3         29.89         29.92         3.81 o                         
   0 -10   3         27.31         27.38         5.07 o                         
   1 -10   3         41.26         32.88         3.98 o                         
   2 -10   3        243.38        246.21         9.16 o                         
   3 -10   3         55.94         57.18         5.08 o                         
   4 -10   3         38.62         35.07         5.82 o                         
  -8  -9   3          2.74          5.22         4.63 o                         
  -7  -9   3         27.63         31.04         5.97 o                         
  -6  -9   3         23.05         17.76         4.93 o                         
  -5  -9   3         44.56         50.00         7.16 o                         
  -4  -9   3         10.57         11.34         4.33 o                         
  -3  -9   3        473.35        477.86        18.97 o                         
  -2  -9   3         22.44         25.07         3.36 o                         
  -1  -9   3        488.28        519.00        13.06 o                         
   0  -9   3        246.19        263.91         9.71 o                         
   1  -9   3       1465.78       1501.04        31.11 o                         
   2  -9   3        241.77        239.79         8.48 o                         
   3  -9   3        771.29        790.45        26.00 o                         
   4  -9   3         63.02         57.61         6.57 o                         
   5  -9   3         13.97         15.22         4.33 o                         
   6  -9   3          0.19          4.33         3.58 o                         
  -8  -8   3         34.40         32.39         6.42 o                         
  -7  -8   3          5.44          6.42         4.18 o                         
  -6  -8   3        115.01        120.91         9.25 o                         
  -5  -8   3          1.72          2.98         3.28 o                         
  -4  -8   3         43.97         31.79         5.37 o                         
  -3  -8   3         15.33         15.58         2.24 o                         
  -2  -8   3          2.65          0.58         1.60 o                         
  -1  -8   3          7.10          8.62         2.04 o                         
   0  -8   3        108.43        115.41         7.91 o                         
   1  -8   3         16.65         14.80         2.65 o                         
   2  -8   3          2.88          2.54         2.69 o                         
   3  -8   3          0.41          0.75         2.84 o                         
   4  -8   3        593.38        600.76        21.07 o                         
   5  -8   3         82.56         77.32         7.46 o                         
   6  -8   3        688.56        721.24        24.80 o                         
   7  -8   3        119.59        123.60         9.11 o                         
  -9  -7   3        938.32        986.54        34.53 o                         
  -8  -7   3         21.08         22.83         5.82 o                         
  -7  -7   3        471.56        521.15        20.76 o                         
  -6  -7   3         53.24         45.52         6.42 o                         
  -5  -7   3        755.11        757.37        25.56 o                         
  -4  -7   3         39.40         22.54         4.63 o                         
  -3  -7   3       2607.51       2576.58        65.98 o                         
  -2  -7   3        154.93        152.37         5.31 o                         
  -1  -7   3       1045.16       1007.16        20.85 o                         
   0  -7   3        143.45        136.22         5.90 o                         
   1  -7   3       1110.40       1091.86        22.71 o                         
   2  -7   3          7.07          4.03         2.69 o                         
   3  -7   3        499.89        468.66        16.28 o                         
   4  -7   3         11.43         10.45         3.43 o                         
   5  -7   3          2.91          0.69         3.28 o                         
   6  -7   3        100.72         98.96         5.10 o                         
   7  -7   3         31.45         24.46         3.37 o                         
   8  -7   3         11.45         11.31         3.16 o                         
  -9  -6   3         56.47         54.33         8.06 o                         
  -8  -6   3         40.42         34.18         6.27 o                         
  -7  -6   3         16.59         13.58         4.48 o                         
  -6  -6   3        275.38        297.62         8.50 o                         
  -5  -6   3         15.98         14.90         2.39 o                         
  -4  -6   3          3.15          6.29         1.54 o                         
  -3  -6   3          7.41          9.53         1.16 o                         
  -2  -6   3         40.95         56.76         3.14 o                         
  -1  -6   3          2.99          2.84         1.08 o                         
   0  -6   3       1694.08       1702.16        26.28 o                         
   1  -6   3        172.19        162.80         4.41 o                         
   2  -6   3       1884.87       1767.99        47.83 o                         
   3  -6   3        216.04        198.39         5.87 o                         
   4  -6   3       2481.27       2360.83        44.29 o                         
   5  -6   3        118.21        111.58         5.00 o                         
   6  -6   3       1214.86       1149.16        25.58 o                         
   7  -6   3         47.08         45.94         4.01 o                         
   8  -6   3        279.76        271.59         9.13 o                         
   9  -6   3         11.21         10.58         2.87 o                         
  -9  -5   3       1033.11       1152.26        38.42 o                         
  -8  -5   3         25.80         28.88         3.39 o                         
  -7  -5   3        293.11        280.69        13.81 o                         
  -6  -5   3         66.39         69.69         3.92 o                         
  -5  -5   3          6.36          5.06         1.55 o                         
  -4  -5   3          2.20          1.63         1.19 o                         
  -3  -5   3        170.31        177.99         5.91 o                         
  -2  -5   3         21.77         22.53         2.11 o                         
  -1  -5   3        281.59        285.10         5.37 o                         
   0  -5   3         16.93         17.03         1.43 o                         
   1  -5   3        934.84        935.47        19.98 o                         
   2  -5   3        192.98        192.39         4.56 o                         
   3  -5   3        321.17        293.28         8.11 o                         
   4  -5   3          0.78          0.40         1.36 o                         
   5  -5   3         71.98         73.70         3.78 o                         
   6  -5   3         15.09         14.61         3.13 o                         
   7  -5   3        630.98        623.69        14.84 o                         
   8  -5   3         41.20         37.12         3.78 o                         
   9  -5   3        426.17        410.90        11.71 o                         
 -10  -4   3         19.78         12.77         3.73 o                         
  -9  -4   3         20.88         20.95         3.66 o                         
  -8  -4   3        170.35        169.59         7.76 o                         
  -7  -4   3         13.74         16.47         2.69 o                         
  -6  -4   3       1657.53       1627.65        65.90 o                         
  -5  -4   3         75.57         72.99         3.50 o                         
  -4  -4   3       1823.48       1861.74        51.14 o                         
  -3  -4   3        122.94        127.14         3.85 o                         
  -2  -4   3       1597.19       1583.65        24.06 o                         
  -1  -4   3          3.73          4.51         0.39 o                         
   0  -4   3       1359.06       1320.24        19.96 o                         
   1  -4   3        142.43        148.85         5.38 o                         
   2  -4   3        594.35        586.64        10.59 o                         
   3  -4   3         22.09         21.16         1.31 o                         
   4  -4   3          7.31          8.10         1.14 o                         
   5  -4   3         62.23         61.26         2.45 o                         
   6  -4   3        568.07        566.40        13.05 o                         
   7  -4   3         62.56         62.28         6.27 o                         
   8  -4   3         31.16         30.62         3.31 o                         
   9  -4   3         27.81         26.70         3.42 o                         
  10  -4   3         25.81         22.39         5.52 o                         
 -10  -3   3         12.18          9.84         3.23 o                         
  -9  -3   3         60.76         57.02         4.84 o                         
  -8  -3   3         16.39         15.19         2.94 o                         
  -7  -3   3         74.20         74.00         8.13 o                         
  -6  -3   3         54.05         50.46         6.04 o                         
  -5  -3   3         45.71         51.24         2.95 o                         
  -4  -3   3         29.16         30.69         1.92 o                         
  -3  -3   3        589.33        606.43        10.99 o                         
  -2  -3   3        169.89        175.51         3.63 o                         
  -1  -3   3       1526.91       1588.06        29.61 o                         
   0  -3   3         75.37         77.19         2.83 o                         
   1  -3   3       4095.63       4195.05        73.83 o                         
   2  -3   3          6.79          5.79         0.76 o                         
   3  -3   3       1519.10       1484.86        34.69 o                         
   4  -3   3        157.03        157.16         3.69 o                         
   5  -3   3       2972.29       2946.80        43.81 o                         
   6  -3   3        163.20        161.82         5.43 o                         
   7  -3   3       2044.13       1992.55        38.20 o                         
   8  -3   3         26.74         25.74         2.90 o                         
   9  -3   3         85.92         84.73         5.16 o                         
  10  -3   3          4.08         -0.45         3.28 o                         
 -10  -2   3        995.50       1012.47        24.04 o                         
  -9  -2   3          0.99          2.28         2.43 o                         
  -8  -2   3       1299.75       1284.77        27.41 o                         
  -7  -2   3          2.10          1.22         3.21 o                         
  -6  -2   3        605.52        606.69        26.23 o                         
  -5  -2   3         67.51         68.17         3.51 o                         
  -4  -2   3        259.03        261.65         6.55 o                         
  -3  -2   3        102.32        105.57         3.59 o                         
  -2  -2   3       3600.39       3723.66        54.25 o                         
  -1  -2   3         33.04         37.13         1.09 o                         
   0  -2   3       1099.96       1175.05        17.84 o                         
   1  -2   3         81.03         93.08         1.62 o                         
   2  -2   3        426.60        473.25         7.47 o                         
   3  -2   3          1.19          1.72         0.71 o                         
   4  -2   3        911.03        903.08        18.04 o                         
   5  -2   3         18.44         14.62         1.74 o                         
   6  -2   3          5.13          4.21         1.54 o                         
   7  -2   3          0.90          0.49         1.51 o                         
   8  -2   3        520.99        518.90        12.42 o                         
   9  -2   3         35.09         27.08         3.78 o                         
  10  -2   3       1137.28       1131.22        36.04 o                         
 -10  -1   3         46.28         50.00         7.01 o                         
  -9  -1   3         15.33         12.28         3.23 o                         
  -8  -1   3         29.43         32.35         3.76 o                         
  -7  -1   3        163.41        147.31         5.93 o                         
  -6  -1   3          1.09          1.52         1.03 o                         
  -5  -1   3       2665.09       2615.82        39.30 o                         
  -4  -1   3          1.53          2.19         1.13 o                         
  -3  -1   3       1670.19       1602.78        21.18 o                         
  -2  -1   3        128.63        129.45         3.02 o                         
  -1  -1   3        774.76        631.37         8.64 o                         
   0  -1   3         46.43         45.37         1.14 o                         
   1  -1   3      13286.05      13467.12       192.46 o                         
   2  -1   3         56.99         54.92         1.93 o                         
   3  -1   3       3080.35       3170.92        64.33 o                         
   4  -1   3         49.14         49.46         1.46 o                         
   5  -1   3        711.39        688.05        10.96 o                         
   6  -1   3          2.24          1.81         1.29 o                         
   7  -1   3        175.25        166.89         9.48 o                         
   8  -1   3         24.12         23.51         2.46 o                         
   9  -1   3        294.31        299.69        13.44 o                         
  10  -1   3         52.24         47.31         6.42 o                         
  11  -1   3         63.08         69.70         8.06 o                         
 -10   0   3         29.64         25.37         5.52 o                         
  -9   0   3         44.51         41.34         5.97 o                         
  -8   0   3         28.12         21.20         3.23 o                         
  -7   0   3         31.89         30.82         2.38 o                         
  -6   0   3        168.19        169.68         4.58 o                         
  -5   0   3         96.00         91.67         3.03 o                         
  -4   0   3       1424.22       1388.38        16.76 o                         
  -3   0   3          0.29          0.13         0.56 o                         
  -2   0   3        238.75        307.18        10.49 o                         
  -1   0   3         71.77         75.21         1.52 o                         
   0   0   3        489.83        489.01         7.83 o                         
   1   0   3         15.96         20.76         1.05 o                         
   2   0   3        914.97       1106.76        16.57 o                         
   3   0   3          2.59          2.87         0.75 o                         
   4   0   3       3291.39       3188.74        85.95 o                         
   5   0   3         35.79         36.04         1.52 o                         
   6   0   3       2364.47       2349.10        71.64 o                         
   7   0   3         31.39         34.82         2.69 o                         
   8   0   3       1537.04       1604.82        31.01 o                         
   9   0   3         10.86          8.36         3.73 o                         
  10   0   3        545.18        535.55        20.47 o                         
  11   0   3          2.55          4.63         3.73 o                         
  -9   1   3       1099.95       1165.09        36.63 o                         
  -8   1   3          1.08          5.67         3.13 o                         
  -7   1   3        807.30        801.34        17.29 o                         
  -6   1   3          1.97          4.27         1.35 o                         
  -5   1   3       2217.53       2197.68        33.68 o                         
  -4   1   3          0.85          0.57         0.71 o                         
  -3   1   3        420.50        391.15         5.50 o                         
  -2   1   3         98.99        108.38         2.64 o                         
  -1   1   3       2004.46       2259.16        25.63 o                         
   0   1   3          1.78          1.94         0.40 o                         
   1   1   3         11.85         19.45         1.36 o                         
   2   1   3         21.93         23.88         1.51 o                         
   3   1   3        320.08        344.52         9.42 o                         
   4   1   3          0.84          0.30         0.82 o                         
   5   1   3        563.06        558.72        11.53 o                         
   6   1   3         10.27          6.66         0.95 o                         
   7   1   3          2.31          3.39         0.90 o                         
   8   1   3          4.73          3.58         2.84 o                         
   9   1   3        303.69        319.11        13.89 o                         
  10   1   3          0.00         -1.04         3.28 o                         
  11   1   3        736.69        757.30        26.90 o                         
  -9   2   3        123.31        138.08         9.70 o                         
  -8   2   3          6.59          9.53         2.33 o                         
  -7   2   3         18.61         22.73         2.65 o                         
  -6   2   3        764.80        773.76        18.54 o                         
  -5   2   3         11.21          8.92         1.64 o                         
  -4   2   3       1566.95       1633.98        21.78 o                         
  -3   2   3          4.20          2.76         0.70 o                         
  -2   2   3       7512.21       7531.15        83.95 o                         
  -1   2   3          0.06          0.65         0.59 o                         
   0   2   3       6037.90       5665.08        81.47 o                         
   1   2   3         36.70         42.57         1.46 o                         
   2   2   3       2024.55       1850.16        66.64 o                         
   3   2   3         12.44         14.03         1.18 o                         
   4   2   3       2113.69       1998.05        42.15 o                         
   5   2   3          2.43          1.45         0.60 o                         
   6   2   3        923.72        881.43        22.54 o                         
   7   2   3          0.19          1.48         1.57 o                         
   8   2   3        201.10        179.76         9.26 o                         
   9   2   3         14.84         14.63         3.88 o                         
  10   2   3         52.40         55.22         6.72 o                         
  11   2   3         37.82         36.57         6.12 o                         
  -9   3   3        456.85        426.70        18.22 o                         
  -8   3   3          2.25          1.02         2.15 o                         
  -7   3   3          6.57          6.39         2.25 o                         
  -6   3   3        143.55        149.35         5.67 o                         
  -5   3   3         11.17          7.49         1.36 o                         
  -4   3   3        174.49        181.00         5.23 o                         
  -3   3   3        196.47        188.11         3.68 o                         
  -2   3   3         70.81         72.45         1.98 o                         
  -1   3   3       1335.37       1426.51        21.53 o                         
   0   3   3          3.56          3.11         1.34 o                         
   1   3   3       3192.26       3369.61        48.96 o                         
   2   3   3          1.39          2.29         0.49 o                         
   3   3   3       1439.66       1456.12        41.35 o                         
   4   3   3          2.18          1.35         0.83 o                         
   5   3   3       2256.14       2300.19        37.88 o                         
   6   3   3          4.92          3.78         1.47 o                         
   7   3   3       1176.61       1186.09        24.02 o                         
   8   3   3          2.06          1.28         1.89 o                         
   9   3   3       1468.24       1454.34        42.51 o                         
  10   3   3          2.33          6.57         3.73 o                         
  11   3   3       1408.86       1416.88        43.38 o                         
  -8   4   3        513.77        515.67        13.64 o                         
  -7   4   3         41.41         45.76         6.87 o                         
  -6   4   3       1280.63       1332.67        37.40 o                         
  -5   4   3         86.27         83.55         3.17 o                         
  -4   4   3       1568.49       1610.83        25.24 o                         
  -3   4   3          0.21          0.35         0.93 o                         
  -2   4   3       1233.65       1238.80        20.16 o                         
  -1   4   3        119.93        118.33         2.85 o                         
   0   4   3        158.81        138.98         3.14 o                         
   1   4   3         13.84         12.85         1.06 o                         
   2   4   3       1431.03       1493.30        22.31 o                         
   3   4   3          3.51          4.69         0.86 o                         
   4   4   3         84.75         85.40         3.16 o                         
   5   4   3          0.01          0.20         0.97 o                         
   6   4   3        235.29        214.20         6.27 o                         
   7   4   3          0.36          1.29         1.53 o                         
   8   4   3          4.90          3.63         1.95 o                         
   9   4   3          0.04         -1.72         2.11 o                         
  10   4   3         46.11         43.13         6.12 o                         
  11   4   3          0.14          7.01         3.88 o                         
  -8   5   3         59.17         64.58         8.13 o                         
  -7   5   3         76.23         79.97         5.43 o                         
  -6   5   3         43.47         47.19         5.30 o                         
  -5   5   3          3.00          6.26         3.58 o                         
  -4   5   3          4.95          5.25         1.30 o                         
  -3   5   3         31.49         51.94         2.97 o                         
  -2   5   3         87.73         92.41         2.60 o                         
  -1   5   3       1916.62       1990.89        37.63 o                         
   0   5   3        108.06        107.99         2.77 o                         
   1   5   3       2387.27       2386.01        35.36 o                         
   2   5   3          8.55          8.99         0.89 o                         
   3   5   3        596.36        565.28         9.37 o                         
   4   5   3          0.57          1.17         0.62 o                         
   5   5   3       3008.25       2946.79        53.87 o                         
   6   5   3         16.99         15.11         2.04 o                         
   7   5   3        522.52        474.99        11.51 o                         
   8   5   3          5.73          3.78         2.10 o                         
   9   5   3         17.56         20.15         3.06 o                         
  10   5   3          0.69         -2.10         2.10 o                         
  11   5   3          5.06          4.78         3.73 o                         
  -7   6   3          0.18         -1.64         3.13 o                         
  -6   6   3         13.36         16.42         4.03 o                         
  -5   6   3         30.62         23.88         4.33 o                         
  -4   6   3         23.95         33.13         4.48 o                         
  -3   6   3         65.66         65.20         3.39 o                         
  -2   6   3        159.73        159.56         5.14 o                         
  -1   6   3        153.23        163.93         3.58 o                         
   0   6   3       1133.30       1161.34        18.06 o                         
   1   6   3          6.14          7.04         1.08 o                         
   2   6   3        289.34        287.99         6.08 o                         
   3   6   3         33.59         32.61         1.71 o                         
   4   6   3        740.39        737.71        12.11 o                         
   5   6   3          0.10          0.55         1.27 o                         
   6   6   3        241.49        244.41         7.69 o                         
   7   6   3          0.02          1.85         1.68 o                         
   8   6   3       1720.47       1712.46        45.00 o                         
   9   6   3         11.29         15.85         4.25 o                         
  10   6   3       1136.58       1153.56        25.43 o                         
  11   6   3          9.55         10.68         3.21 o                         
  -7   7   3        587.96        598.59        22.11 o                         
  -6   7   3         43.93         41.79         5.97 o                         
  -5   7   3       2024.18       2104.97        58.72 o                         
  -4   7   3         71.35         81.50         7.16 o                         
  -3   7   3       1083.51       1068.57        21.69 o                         
  -2   7   3         21.76         24.17         2.46 o                         
  -1   7   3       1375.42       1348.07        26.41 o                         
   0   7   3          1.68          0.33         1.42 o                         
   1   7   3        595.61        599.55         8.92 o                         
   2   7   3         36.03         37.17         1.71 o                         
   3   7   3         98.79         95.72         2.98 o                         
   4   7   3         20.23         21.18         1.54 o                         
   5   7   3        127.57        119.92         7.46 o                         
   6   7   3          8.30          9.85         2.76 o                         
   7   7   3         83.01         86.36         7.69 o                         
   8   7   3          9.10          8.52         2.25 o                         
   9   7   3          1.73          3.51         2.32 o                         
  10   7   3          0.08         -0.30         2.36 o                         
  11   7   3         93.46         75.38         8.06 o                         
  -6   8   3          1.70          5.52         3.73 o                         
  -5   8   3        170.39        176.45        10.30 o                         
  -4   8   3        133.64        145.69         9.11 o                         
  -3   8   3         16.31         22.54         4.18 o                         
  -2   8   3       1202.08       1239.54        24.94 o                         
  -1   8   3         33.10         29.44         2.78 o                         
   0   8   3        963.10        949.24        19.62 o                         
   1   8   3         45.38         41.93         2.55 o                         
   2   8   3       2122.82       2094.04        27.63 o                         
   3   8   3         37.93         36.23         1.90 o                         
   4   8   3       1658.34       1612.65        57.85 o                         
   5   8   3         12.91         12.06         2.22 o                         
   6   8   3        572.89        565.64        11.13 o                         
   7   8   3          0.05          0.86         1.83 o                         
   8   8   3        554.66        506.84        43.85 o                         
   9   8   3         14.08          6.46         2.80 o                         
  10   8   3        248.87        264.03         9.34 o                         
  -5   9   3        332.91        321.94        14.78 o                         
  -4   9   3          0.50         -1.79         2.69 o                         
  -3   9   3          8.58         13.88         3.73 o                         
  -2   9   3        117.79        118.52         7.91 o                         
  -1   9   3          2.43          0.40         1.68 o                         
   0   9   3        145.84        150.47         4.54 o                         
   1   9   3          5.40          6.01         2.28 o                         
   2   9   3          3.32          6.37         1.46 o                         
   3   9   3          3.23          7.42         2.17 o                         
   4   9   3          0.19          0.29         1.68 o                         
   5   9   3         66.63         52.04         4.58 o                         
   6   9   3          0.36         -2.01         2.01 o                         
   7   9   3         65.06         62.99         4.85 o                         
   8   9   3          4.73          3.45         3.58 o                         
   9   9   3        261.77        256.53         9.78 o                         
  10   9   3          0.21         -2.79         3.43 o                         
  -4  10   3        231.40        248.73        13.29 o                         
  -3  10   3         66.62         71.79         7.31 o                         
  -2  10   3        704.78        727.85        24.36 o                         
  -1  10   3        171.03        180.93         9.55 o                         
   0  10   3        557.15        512.50        42.27 o                         
   1  10   3         18.64         16.85         2.53 o                         
   2  10   3        402.59        387.76        23.97 o                         
   3  10   3         24.57         22.27         2.80 o                         
   4  10   3          7.15         10.75         3.73 o                         
   5  10   3          0.52          5.37         3.73 o                         
   6  10   3          3.23          0.99         2.69 o                         
   7  10   3          0.28         -0.82         2.42 o                         
   8  10   3         42.24         39.28         4.42 o                         
   9  10   3          3.03          3.49         2.72 o                         
  -2  11   3         22.30         20.89         4.78 o                         
  -1  11   3         40.90         41.04         5.67 o                         
   0  11   3          1.02          5.67         3.28 o                         
   1  11   3        225.03        210.88         7.32 o                         
   2  11   3        108.52         97.54         9.48 o                         
   3  11   3        940.84        958.85        30.80 o                         
   4  11   3        124.69        138.97         9.40 o                         
   5  11   3       1337.68       1436.10        43.53 o                         
   6  11   3         14.21         12.67         3.36 o                         
   7  11   3        360.07        378.58        19.94 o                         
   8  11   3         11.42          7.31         6.12 o                         
  -1  12   3         16.36         10.60         4.93 o                         
   0  12   3          4.66          1.94         3.13 o                         
   1  12   3         51.74         48.51         5.52 o                         
   2  12   3         13.27         19.40         4.48 o                         
   3  12   3         63.40         60.30         7.16 o                         
   4  12   3          6.32         -0.15         3.73 o                         
   5  12   3          0.20          1.34         3.58 o                         
   6  12   3        218.91        206.18        12.69 o                         
   7  12   3         39.57         43.88         6.42 o                         
   3  13   3        191.39        205.57        11.79 o                         
   0 -12   4        324.32        316.11        14.48 o                         
  -5 -11   4          3.32          7.16         5.22 o                         
  -4 -11   4          0.50          2.98         4.18 o                         
  -3 -11   4        168.51        163.17        11.64 o                         
  -2 -11   4         51.33         47.16         7.61 o                         
  -1 -11   4        195.84        194.06         8.00 o                         
   0 -11   4        244.24        261.84         9.39 o                         
   1 -11   4        883.48        921.67        22.06 o                         
   2 -11   4        202.69        214.04         8.96 o                         
  -6 -10   4        412.35        389.04        18.22 o                         
  -5 -10   4         25.23         20.60         5.97 o                         
  -4 -10   4         43.00         48.06         7.31 o                         
  -3 -10   4          2.58          2.09         4.03 o                         
  -2 -10   4        115.02         99.34        12.69 o                         
  -1 -10   4         64.04         62.18         4.84 o                         
   0 -10   4         53.84         57.92         6.12 o                         
   1 -10   4          5.35          4.21         3.88 o                         
   2 -10   4         86.75         84.50         6.01 o                         
   3 -10   4          5.45          6.81         3.00 o                         
   4 -10   4        119.76        119.87         6.86 o                         
  -7  -9   4        265.75        255.91        14.48 o                         
  -6  -9   4        129.93        128.38        10.15 o                         
  -5  -9   4       1061.33       1066.70        35.29 o                         
  -4  -9   4        211.11        204.54        12.09 o                         
  -3  -9   4       2430.90       2365.79        67.17 o                         
  -2  -9   4        369.67        400.62        15.53 o                         
  -1  -9   4        643.33        633.77        15.42 o                         
   0  -9   4         87.11         87.52         5.82 o                         
   1  -9   4        206.59        204.84         7.74 o                         
   2  -9   4          0.47         -1.36         2.29 o                         
   3  -9   4         25.52         23.73         4.93 o                         
   4  -9   4          0.64         -2.69         3.13 o                         
   5  -9   4         10.49          4.78         3.58 o                         
  -8  -8   4          1.61         -1.79         4.03 o                         
  -7  -8   4         13.85         11.04         4.78 o                         
  -6  -8   4        159.89        165.85        11.05 o                         
  -5  -8   4         38.92         40.89         6.27 o                         
  -4  -8   4         32.28         35.67         5.82 o                         
  -3  -8   4         38.51         36.30         3.58 o                         
  -2  -8   4        461.65        461.42        11.76 o                         
  -1  -8   4         67.56         74.65         4.55 o                         
   0  -8   4       2029.13       2131.69        41.56 o                         
   1  -8   4        485.32        522.06        13.35 o                         
   2  -8   4       1764.27       1802.66        36.35 o                         
   3  -8   4        265.12        267.57        12.09 o                         
   4  -8   4       1282.32       1375.53        40.69 o                         
   5  -8   4         96.53        111.50         8.36 o                         
   6  -8   4        543.93        560.17        20.91 o                         
   7  -8   4         95.02         99.26         8.96 o                         
  -8  -7   4         29.11         31.94         6.72 o                         
  -7  -7   4        637.76        640.37        24.50 o                         
  -6  -7   4         98.73         93.59         8.36 o                         
  -5  -7   4        573.74        579.11        21.66 o                         
  -4  -7   4         49.01         47.02         6.12 o                         
  -3  -7   4        745.10        736.07        18.09 o                         
  -2  -7   4        121.80        124.64         9.26 o                         
  -1  -7   4        119.53        108.86         3.64 o                         
   0  -7   4          0.57         -0.42         1.11 o                         
   1  -7   4         32.28         27.47         3.08 o                         
   2  -7   4         28.53         23.73         3.88 o                         
   3  -7   4         39.59         49.10         5.22 o                         
   4  -7   4         43.21         48.81         5.67 o                         
   5  -7   4        304.50        289.86        21.28 o                         
   6  -7   4         47.77         45.95         4.57 o                         
   7  -7   4        326.07        320.30        14.34 o                         
   8  -7   4         32.17         31.19         5.22 o                         
  -9  -6   4         36.68         33.28         7.01 o                         
  -8  -6   4         74.54         86.72         9.55 o                         
  -7  -6   4          1.31          0.30         3.73 o                         
  -6  -6   4        354.53        342.14        15.53 o                         
  -5  -6   4         37.08         45.82         6.12 o                         
  -4  -6   4        954.87        984.05        31.11 o                         
  -3  -6   4        135.24        138.17         5.46 o                         
  -2  -6   4       2565.33       2463.13        75.15 o                         
  -1  -6   4        167.49        168.61         5.76 o                         
   0  -6   4       2348.27       2281.04        34.76 o                         
   1  -6   4        423.51        423.98         8.15 o                         
   2  -6   4       1621.89       1558.18        42.85 o                         
   3  -6   4         60.85         57.17         5.52 o                         
   4  -6   4        425.49        400.62        13.52 o                         
   5  -6   4         10.43          7.58         1.97 o                         
   6  -6   4         42.70         39.28         3.58 o                         
   7  -6   4          2.80          3.28         3.73 o                         
   8  -6   4          3.36          2.23         2.37 o                         
   9  -6   4          0.03          2.53         2.80 o                         
  -9  -5   4          9.68         13.28         5.37 o                         
  -8  -5   4         21.29         26.12         6.12 o                         
  -7  -5   4          1.43         -1.64         3.28 o                         
  -6  -5   4         19.95         22.54         4.63 o                         
  -5  -5   4          5.78          4.72         1.79 o                         
  -4  -5   4         11.44         11.98         1.50 o                         
  -3  -5   4        414.02        387.95         7.35 o                         
  -2  -5   4          0.90          3.00         1.61 o                         
  -1  -5   4         80.99         70.22         3.29 o                         
   0  -5   4          9.37         13.09         1.74 o                         
   1  -5   4       1164.07       1215.43        19.33 o                         
   2  -5   4         99.48        101.78         3.55 o                         
   3  -5   4       1200.31       1174.37        20.74 o                         
   4  -5   4        343.30        341.33         8.51 o                         
   5  -5   4       2497.82       2433.49        45.56 o                         
   6  -5   4        204.81        198.04         6.59 o                         
   7  -5   4       1612.18       1543.62        31.01 o                         
   8  -5   4         53.34         46.81         4.05 o                         
   9  -5   4        123.54        118.82         7.54 o                         
  -9  -4   4         47.40         40.89         7.16 o                         
  -8  -4   4       1427.78       1411.71        45.49 o                         
  -7  -4   4         30.03         28.80         3.15 o                         
  -6  -4   4       1004.48       1037.16        27.89 o                         
  -5  -4   4        104.44        104.48         7.99 o                         
  -4  -4   4        934.86        928.87        15.53 o                         
  -3  -4   4         70.02         69.64         2.97 o                         
  -2  -4   4       1972.97       1983.64        29.84 o                         
  -1  -4   4          8.78          8.10         1.54 o                         
   0  -4   4        170.38        183.73         5.29 o                         
   1  -4   4          3.05          3.97         0.64 o                         
   2  -4   4        375.96        372.82         6.54 o                         
   3  -4   4         22.42         23.31         1.73 o                         
   4  -4   4        134.07        134.88         3.47 o                         
   5  -4   4          0.25          0.46         1.05 o                         
   6  -4   4         35.32         32.60         2.90 o                         
   7  -4   4         13.94         13.17         2.42 o                         
   8  -4   4        689.80        704.24        16.37 o                         
   9  -4   4         41.04         36.76         3.69 o                         
  10  -4   4        899.66        857.17        29.00 o                         
  -9  -3   4         75.62         75.35         5.66 o                         
  -8  -3   4         65.61         73.23         8.66 o                         
  -7  -3   4        338.64        336.08         9.71 o                         
  -6  -3   4         95.57         92.04         4.36 o                         
  -5  -3   4       3119.78       3237.39        59.60 o                         
  -4  -3   4         77.42         74.64         2.79 o                         
  -3  -3   4       2732.43       2669.62        39.92 o                         
  -2  -3   4        285.63        291.58         5.46 o                         
  -1  -3   4       3845.69       3909.44        70.44 o                         
   0  -3   4        184.70        181.08         6.87 o                         
   1  -3   4      11962.84      11766.49       206.76 o                         
   2  -3   4        276.79        283.30         6.10 o                         
   3  -3   4       2184.70       2246.37        33.39 o                         
   4  -3   4         90.91         89.15         2.74 o                         
   5  -3   4        423.20        407.15         7.67 o                         
   6  -3   4          0.36          0.13         1.17 o                         
   7  -3   4        301.90        295.08         6.60 o                         
   8  -3   4          0.18          1.46         1.93 o                         
   9  -3   4         19.96         22.19         2.97 o                         
  10  -3   4         10.55          7.61         4.03 o                         
 -10  -2   4         46.44         45.82         6.42 o                         
  -9  -2   4         36.06         35.90         4.29 o                         
  -8  -2   4        241.49        230.41         8.37 o                         
  -7  -2   4         12.93         11.57         3.13 o                         
  -6  -2   4        139.41        131.99         5.27 o                         
  -5  -2   4        127.73        119.11         5.25 o                         
  -4  -2   4         46.36         44.06         2.67 o                         
  -3  -2   4         89.84         88.74         2.71 o                         
  -2  -2   4       2926.25       3014.65        38.51 o                         
  -1  -2   4         93.31         92.67         1.94 o                         
   0  -2   4        594.87        562.33         9.41 o                         
   1  -2   4        142.15        141.13         2.48 o                         
   2  -2   4        371.20        342.77         5.79 o                         
   3  -2   4         17.85         18.52         1.20 o                         
   4  -2   4       3923.13       3944.26        57.68 o                         
   5  -2   4        207.63        207.32         4.71 o                         
   6  -2   4       2343.86       2296.69        34.86 o                         
   7  -2   4        152.55        145.55         7.69 o                         
   8  -2   4       1305.04       1323.53        26.70 o                         
   9  -2   4         39.08         40.34         3.55 o                         
  10  -2   4        562.01        510.00        20.17 o                         
 -10  -1   4         22.32         22.39         5.67 o                         
  -9  -1   4        968.47        942.33        22.33 o                         
  -8  -1   4          0.28          0.31         2.61 o                         
  -7  -1   4        433.38        416.52        11.44 o                         
  -6  -1   4          6.94          4.56         2.91 o                         
  -5  -1   4       1799.09       1785.80        28.20 o                         
  -4  -1   4          2.03          2.17         1.12 o                         
  -3  -1   4       2064.46       2025.01        26.57 o                         
  -2  -1   4        120.12        123.81         3.52 o                         
  -1  -1   4       1295.00       1334.75        20.47 o                         
   0  -1   4         30.77         30.39         1.20 o                         
   1  -1   4       2895.63       3127.87        63.16 o                         
   2  -1   4         36.95         43.42         1.94 o                         
   4  -1   4          0.05          0.09         0.65 o                         
   5  -1   4        299.39        299.19         5.43 o                         
   6  -1   4         26.49         27.10         2.25 o                         
   7  -1   4         81.80         80.04         3.76 o                         
   8  -1   4          6.77          4.48         1.71 o                         
   9  -1   4         71.83         73.73         7.31 o                         
  10  -1   4         27.74         28.51         5.37 o                         
  11  -1   4        256.53        233.81        12.99 o                         
  -9   0   4         57.60         58.21         6.87 o                         
  -8   0   4          4.02          5.48         2.47 o                         
  -7   0   4          2.39          1.42         1.37 o                         
  -6   0   4        135.35        131.83         5.32 o                         
  -5   0   4          0.44          1.24         0.97 o                         
  -4   0   4         70.93         79.46         2.80 o                         
  -3   0   4          2.19          1.69         0.69 o                         
  -2   0   4       1074.64       1113.66        13.41 o                         
  -1   0   4         36.93         41.69         1.62 o                         
   0   0   4       3117.16       2966.10        43.31 o                         
   1   0   4        150.14        157.11         3.21 o                         
   2   0   4       8262.78       8527.97       156.91 o                         
   3   0   4         32.94         33.34         1.48 o                         
   4   0   4       5293.79       5218.85        92.28 o                         
   5   0   4         59.67         58.76         2.76 o                         
   6   0   4       1295.02       1270.78        23.45 o                         
   7   0   4          8.26          8.84         1.63 o                         
   8   0   4        122.27        109.57         5.37 o                         
   9   0   4          5.50          3.43         3.13 o                         
  10   0   4        194.73        182.58        10.90 o                         
  11   0   4          4.06          3.88         3.88 o                         
  -9   1   4        716.90        727.98        25.55 o                         
  -8   1   4         26.47         25.82         4.78 o                         
  -7   1   4         74.29         70.59         3.97 o                         
  -6   1   4         68.49         66.89         3.16 o                         
  -5   1   4         16.09         13.56         2.13 o                         
  -4   1   4         15.13         15.54         1.25 o                         
  -3   1   4          7.19          9.27         0.94 o                         
  -2   1   4          3.59          4.13         0.89 o                         
  -1   1   4        166.61        171.15         3.15 o                         
   0   1   4         12.66         10.46         0.79 o                         
   1   1   4         20.66         13.97         0.90 o                         
   2   1   4        132.58        134.67         3.74 o                         
   3   1   4        365.97        316.70         5.77 o                         
   4   1   4         29.08         32.25         1.87 o                         
   5   1   4       5064.80       4816.60        85.71 o                         
   6   1   4         14.52         12.82         1.87 o                         
   7   1   4       2960.76       2895.25        42.96 o                         
   8   1   4         40.00         39.40         4.93 o                         
   9   1   4       2303.51       2307.24        63.71 o                         
  10   1   4         32.50         31.19         5.67 o                         
  11   1   4       1461.49       1493.14        45.18 o                         
  -9   2   4          2.23          2.09         3.88 o                         
  -8   2   4       1411.06       1458.84        43.54 o                         
  -7   2   4          0.46         -1.34         1.61 o                         
  -6   2   4       2606.85       2607.07        48.95 o                         
  -5   2   4          3.32          1.81         1.28 o                         
  -4   2   4       3641.32       3626.61        41.70 o                         
  -3   2   4         20.74         24.21         1.41 o                         
  -2   2   4       2887.23       2766.65        31.74 o                         
  -1   2   4         97.39         99.97         2.50 o                         
   0   2   4       1466.37       1370.46        17.84 o                         
   1   2   4          4.99          3.28         0.99 o                         
   2   2   4       5498.32       5620.33        99.49 o                         
   3   2   4          0.18          0.10         0.50 o                         
   4   2   4        222.74        228.09         9.56 o                         
   5   2   4         17.42         12.43         1.54 o                         
   6   2   4         33.24         33.31         3.84 o                         
   7   2   4          0.47          0.11         0.75 o                         
   8   2   4        522.66        548.72        36.60 o                         
   9   2   4          1.82          4.48         3.13 o                         
  10   2   4        197.80        204.23        11.35 o                         
  11   2   4          0.14         -0.15         3.43 o                         
  -8   3   4        108.88        115.21         5.70 o                         
  -7   3   4         37.22         35.78         5.67 o                         
  -6   3   4         38.72         39.08         3.58 o                         
  -5   3   4        575.28        598.59        11.03 o                         
  -4   3   4         34.56         34.21         1.93 o                         
  -3   3   4        886.35        953.27        13.46 o                         
  -2   3   4         11.08         10.25         1.20 o                         
  -1   3   4       4955.51       5080.81        73.75 o                         
   0   3   4          4.46          3.16         0.81 o                         
   1   3   4       3046.22       2973.22        37.49 o                         
   2   3   4        113.51        112.02         2.83 o                         
   3   3   4        994.84        947.66        17.70 o                         
   4   3   4          1.25          2.47         0.80 o                         
   5   3   4       6068.78       6153.39        89.26 o                         
   6   3   4          0.02          0.26         0.60 o                         
   7   3   4       1426.36       1432.02        57.87 o                         
   8   3   4          4.93          5.05         2.04 o                         
   9   3   4         79.60         88.96         7.91 o                         
  10   3   4          0.17          2.09         3.13 o                         
  11   3   4        111.44         98.22         9.25 o                         
  -8   4   4        567.36        560.94        14.75 o                         
  -7   4   4          0.39          1.80         2.26 o                         
  -6   4   4         37.98         40.94         3.74 o                         
  -5   4   4         71.60         71.43         3.24 o                         
  -4   4   4        166.74        162.04         4.54 o                         
  -3   4   4         19.73         22.45         1.71 o                         
  -2   4   4        344.19        341.92         6.56 o                         
  -1   4   4         54.82         61.61         2.19 o                         
   0   4   4         90.65         86.57         3.02 o                         
   1   4   4         15.82         14.09         1.46 o                         
   2   4   4        515.05        536.04         7.62 o                         
   3   4   4          0.32         -0.46         0.46 o                         
   4   4   4          4.38          5.40         1.05 o                         
   5   4   4         34.76         31.62         1.92 o                         
   6   4   4         29.70         23.80         1.95 o                         
   7   4   4          8.84         10.23         1.62 o                         
   8   4   4       1165.96       1249.62        21.29 o                         
   9   4   4          2.47          2.13         2.09 o                         
  10   4   4       1101.97       1101.65        34.69 o                         
  11   4   4          4.94          2.39         3.73 o                         
  -8   5   4          0.10          1.49         3.73 o                         
  -7   5   4        267.81        271.45         9.27 o                         
  -6   5   4        139.74        145.89         6.50 o                         
  -5   5   4       1524.45       1570.69        31.80 o                         
  -4   5   4         59.36         62.87         3.51 o                         
  -3   5   4        752.27        766.87        12.92 o                         
  -2   5   4          4.61          3.18         0.97 o                         
  -1   5   4       2357.89       2380.57        35.65 o                         
   0   5   4          0.32          1.25         0.83 o                         
   1   5   4       2889.70       2853.53        42.23 o                         
   2   5   4          0.10         -0.38         0.60 o                         
   3   5   4        400.88        402.29         6.15 o                         
   4   5   4          0.01         -0.30         0.82 o                         
   5   5   4        324.03        310.03         6.45 o                         
   6   5   4          0.00          0.13         1.31 o                         
   7   5   4         63.95         65.22         3.52 o                         
   8   5   4          4.91          5.12         1.74 o                         
   9   5   4        260.31        253.28         6.77 o                         
  10   5   4          4.82          4.75         2.58 o                         
  11   5   4          7.23         11.04         4.18 o                         
  -7   6   4         58.59         54.78         6.87 o                         
  -6   6   4        107.63        110.16         7.91 o                         
  -5   6   4        108.59         97.62         7.31 o                         
  -4   6   4          2.07          2.77         3.73 o                         
  -3   6   4          2.44          2.53         2.98 o                         
  -2   6   4        725.66        763.48        16.27 o                         
  -1   6   4         28.98         27.69         1.68 o                         
   0   6   4        949.36        981.95        15.79 o                         
   1   6   4          3.77          3.67         1.43 o                         
   2   6   4       3419.67       3422.07        43.61 o                         
   3   6   4          0.35         -0.50         0.68 o                         
   4   6   4       4152.09       4153.79        60.70 o                         
   5   6   4         18.96         16.95         2.01 o                         
   6   6   4       3356.97       3350.55        50.37 o                         
   7   6   4         10.04          8.79         1.73 o                         
   8   6   4       1826.25       1824.51        29.37 o                         
   9   6   4          2.92          1.93         1.86 o                         
  10   6   4        374.20        377.52        11.14 o                         
  11   6   4          0.19         -2.24         3.28 o                         
  -6   7   4         15.81          5.82         3.58 o                         
  -5   7   4        884.02        914.33        29.45 o                         
  -4   7   4          1.17          1.04         2.84 o                         
  -3   7   4         64.71         56.25         5.15 o                         
  -2   7   4         96.60         96.54         4.33 o                         
  -1   7   4         36.81         33.82         2.90 o                         
   0   7   4         40.78         37.60         2.96 o                         
   1   7   4         97.73         97.41         2.57 o                         
   2   7   4          2.80          2.44         1.36 o                         
   3   7   4        257.60        239.84         4.49 o                         
   4   7   4          4.12          5.85         1.66 o                         
   5   7   4        477.14        460.99        10.93 o                         
   6   7   4         13.88         11.72         2.31 o                         
   7   7   4        482.21        485.73        12.62 o                         
   8   7   4          3.41          4.47         2.48 o                         
   9   7   4       1521.93       1583.01        32.70 o                         
  10   7   4          5.59          4.04         2.61 o                         
  11   7   4       1040.25       1024.33        86.41 o                         
  -5   8   4         17.22          8.21         3.73 o                         
  -4   8   4       1159.52       1196.83        36.64 o                         
  -3   8   4         68.40         82.99         7.46 o                         
  -2   8   4       1555.96       1572.60        36.60 o                         
  -1   8   4         82.62         79.37         4.19 o                         
   0   8   4       1141.15       1101.15        22.53 o                         
   1   8   4          3.88          3.62         1.33 o                         
   2   8   4        824.67        818.21        11.95 o                         
   3   8   4          5.27          4.37         1.28 o                         
   4   8   4        159.54        150.13         4.20 o                         
   5   8   4         16.59         12.69         3.88 o                         
   6   8   4        385.78        388.03        10.93 o                         
   7   8   4          6.39          6.00         4.70 o                         
   8   8   4         39.07         32.62         3.85 o                         
   9   8   4          3.34          3.70         2.58 o                         
  10   8   4         65.98         64.03         5.52 o                         
  11   8   4          0.17         -2.54         4.18 o                         
  -4   9   4         76.32         91.05         8.51 o                         
  -3   9   4          2.33         -2.24         2.84 o                         
  -2   9   4          6.79          6.12         3.43 o                         
  -1   9   4        174.36        174.52         9.26 o                         
   0   9   4          1.48          4.33         1.90 o                         
   1   9   4         98.90         82.56         4.21 o                         
   2   9   4         31.02         33.54         3.04 o                         
   3   9   4        534.83        517.71        12.23 o                         
   4   9   4         17.27         18.36         2.62 o                         
   5   9   4        777.30        775.59        25.86 o                         
   6   9   4          0.06         -0.46         2.16 o                         
   7   9   4        275.43        279.01         9.34 o                         
   8   9   4         15.68         11.94         3.21 o                         
   9   9   4        992.91       1013.97        23.26 o                         
  10   9   4         30.76         24.80         3.85 o                         
  -3  10   4          0.79          0.45         3.13 o                         
  -2  10   4        128.30        122.40         8.66 o                         
  -1  10   4         35.40         37.01         5.37 o                         
   0  10   4         46.70         35.44         3.32 o                         
   1  10   4         13.38         11.31         2.36 o                         
   2  10   4         75.21         69.48         4.20 o                         
   3  10   4          8.64          9.42         2.21 o                         
   4  10   4        106.03        101.06         8.06 o                         
   5  10   4          3.32          3.58         3.58 o                         
   6  10   4          4.96          4.44         2.57 o                         
   7  10   4          0.81          1.98         2.51 o                         
   8  10   4         63.79         73.06         5.59 o                         
   9  10   4          2.72          0.76         2.80 o                         
  -2  11   4        131.99        131.51         9.11 o                         
  -1  11   4       1602.03       1591.64        46.24 o                         
   0  11   4        116.39        115.24         7.91 o                         
   1  11   4       1067.67       1076.75        22.99 o                         
   2  11   4         12.69         12.59         2.78 o                         
   3  11   4       1129.53       1181.82        36.49 o                         
   4  11   4          7.94          4.18         3.88 o                         
   5  11   4        910.93        959.81        31.69 o                         
   6  11   4         12.72         10.88         3.27 o                         
   7  11   4         61.25         59.32         5.28 o                         
   8  11   4          0.24          0.83         2.74 o                         
   0  12   4         51.01         46.87         5.97 o                         
   1  12   4          1.52          2.39         3.13 o                         
   2  12   4        692.03        690.45        24.21 o                         
   3  12   4         72.11         78.36         7.91 o                         
   4  12   4        639.65        638.25        23.61 o                         
   5  12   4         23.83         15.37         5.07 o                         
   6  12   4       1032.37       1060.70        29.30 o                         
   7  12   4         11.46          2.84         4.33 o                         
  -3 -11   5        715.23        709.29        27.64 o                         
  -2 -11   5        180.37        189.89        12.99 o                         
  -1 -11   5        260.74        248.74        14.78 o                         
   0 -11   5         30.31         29.11         4.20 o                         
   1 -11   5        253.06        252.34         9.93 o                         
   2 -11   5          8.61         10.00         4.18 o                         
  -5 -10   5         11.84          6.27         4.48 o                         
  -4 -10   5        196.15        205.87        13.14 o                         
  -3 -10   5          9.15         13.88         5.07 o                         
  -2 -10   5          3.08          2.39         3.88 o                         
  -1 -10   5          4.75          6.28         2.62 o                         
   0 -10   5        216.54        215.94        11.72 o                         
   1 -10   5        187.53        208.07        12.69 o                         
   2 -10   5        459.32        450.15        13.40 o                         
   3 -10   5         63.08         66.84         5.76 o                         
   4 -10   5        610.04        618.76        17.23 o                         
  -6  -9   5        165.22        157.34        11.49 o                         
  -5  -9   5        438.07        419.98        18.82 o                         
  -4  -9   5          9.36         15.07         5.07 o                         
  -3  -9   5         52.37         44.93         6.87 o                         
  -2  -9   5          3.23          2.76         2.18 o                         
  -1  -9   5         25.92         28.66         3.42 o                         
   0  -9   5         31.08         31.40         4.03 o                         
   1  -9   5         17.84         19.08         5.52 o                         
   2  -9   5         23.99         24.05         3.72 o                         
   3  -9   5          4.38          6.29         2.79 o                         
   4  -9   5         15.97          9.85         4.18 o                         
   5  -9   5        158.20        168.54        10.60 o                         
  -7  -8   5         14.61         18.21         5.22 o                         
  -6  -8   5        320.74        285.21        15.08 o                         
  -5  -8   5        166.24        174.81        11.35 o                         
  -4  -8   5       1380.49       1387.77        43.09 o                         
  -3  -8   5        278.40        286.89        14.56 o                         
  -2  -8   5       2287.62       2338.42       111.91 o                         
  -1  -8   5        154.93        157.94        12.32 o                         
   0  -8   5        902.01        898.16        20.19 o                         
   1  -8   5        144.20        148.61         6.48 o                         
   2  -8   5        574.74        603.25        15.33 o                         
   3  -8   5         11.06         15.24         3.10 o                         
   4  -8   5        283.56        320.88        14.19 o                         
   5  -8   5          0.74          3.58         3.43 o                         
   6  -8   5          8.47          7.76         3.73 o                         
  -8  -7   5         32.05         22.24         6.42 o                         
  -7  -7   5          9.43          9.55         5.07 o                         
  -6  -7   5         32.75         28.51         5.97 o                         
  -5  -7   5          1.33          1.49         3.28 o                         
  -4  -7   5          2.31          5.52         3.88 o                         
  -3  -7   5        162.33        148.18        12.32 o                         
  -2  -7   5         10.86         11.37         1.86 o                         
  -1  -7   5         28.53         31.87         3.11 o                         
   0  -7   5         27.64         27.43         2.23 o                         
   1  -7   5        766.39        781.17        27.80 o                         
   2  -7   5         69.67         65.17         4.65 o                         
   3  -7   5        167.48        157.65         8.81 o                         
   4  -7   5         80.77         83.89         7.31 o                         
   5  -7   5        475.43        489.94        18.37 o                         
   6  -7   5         46.80         41.79         5.67 o                         
   7  -7   5        514.56        520.71        19.72 o                         
  -8  -6   5        489.01        515.90        22.55 o                         
  -7  -6   5          1.79          2.54         3.88 o                         
  -6  -6   5        471.20        463.80        19.42 o                         
  -5  -6   5         93.56         93.29         8.06 o                         
  -4  -6   5        668.52        622.59        22.42 o                         
  -3  -6   5         86.03         79.64         4.51 o                         
  -2  -6   5       1014.06       1023.69        21.70 o                         
  -1  -6   5         11.40         12.18         2.69 o                         
   0  -6   5         93.38         98.51         3.49 o                         
   1  -6   5          3.79          2.23         1.28 o                         
   2  -6   5        145.89        151.97        11.57 o                         
   3  -6   5         35.81         36.87         4.78 o                         
   4  -6   5          1.93         -0.60         2.54 o                         
   5  -6   5          0.21          1.34         2.69 o                         
   6  -6   5        149.80        138.23         8.51 o                         
   7  -6   5          4.83          2.09         3.28 o                         
   8  -6   5          2.96          1.94         3.28 o                         
  -8  -5   5         14.57         13.88         4.93 o                         
  -7  -5   5        165.40        175.26        11.64 o                         
  -6  -5   5          1.79          2.69         3.43 o                         
  -5  -5   5        138.41        125.10         8.66 o                         
  -4  -5   5          1.80          1.98         1.95 o                         
  -3  -5   5        309.86        300.84        16.95 o                         
  -2  -5   5        156.53        151.79         5.61 o                         
  -1  -5   5       1763.55       1788.10        34.49 o                         
   0  -5   5        206.11        205.75         6.23 o                         
   1  -5   5       5291.66       5444.99       117.43 o                         
   2  -5   5        295.04        287.78         7.36 o                         
   3  -5   5       1257.37       1247.12        19.53 o                         
   4  -5   5         42.59         39.25         2.76 o                         
   5  -5   5        359.04        351.01         9.01 o                         
   6  -5   5          1.11          4.63         2.69 o                         
   7  -5   5        156.24        145.99         5.85 o                         
   8  -5   5          7.11          6.64         2.48 o                         
   9  -5   5          1.58          4.43         2.31 o                         
  -9  -4   5         52.25         38.36         7.16 o                         
  -8  -4   5        482.79        494.55        21.06 o                         
  -7  -4   5          7.98         10.00         4.33 o                         
  -6  -4   5         85.16         80.60         8.21 o                         
  -5  -4   5         48.94         45.48         3.97 o                         
  -4  -4   5        288.05        264.15         8.23 o                         
  -3  -4   5          0.79          0.23         1.61 o                         
  -2  -4   5         22.56         19.27         4.25 o                         
  -1  -4   5          0.23          0.62         1.36 o                         
   0  -4   5         39.68         35.67         3.73 o                         
   1  -4   5         32.30         31.96         3.96 o                         
   2  -4   5        501.61        504.97        10.15 o                         
   3  -4   5         36.65         37.58         1.82 o                         
   4  -4   5       2767.74       2713.47        40.50 o                         
   5  -4   5        221.80        211.61         4.97 o                         
   6  -4   5       2034.78       2003.62        40.91 o                         
   7  -4   5         72.00         73.02         4.25 o                         
   8  -4   5       1245.99       1212.85        25.33 o                         
   9  -4   5         15.10         19.44         3.11 o                         
  10  -4   5        547.94        513.25        19.87 o                         
  -8  -3   5        111.37        100.16         8.96 o                         
  -7  -3   5        626.31        628.14        15.29 o                         
  -6  -3   5         79.19         83.34         4.25 o                         
  -5  -3   5       2593.34       2546.55        40.56 o                         
  -4  -3   5         54.51         54.79         2.57 o                         
  -3  -3   5       2919.52       2850.67        42.71 o                         
  -2  -3   5        152.05        147.69         8.73 o                         
  -1  -3   5       1001.18       1038.28        20.79 o                         
   0  -3   5          2.18          1.72         1.18 o                         
   1  -3   5        149.16        159.43         5.17 o                         
   2  -3   5          6.60          8.12         1.64 o                         
   3  -3   5         49.95         46.21         3.81 o                         
   4  -3   5          3.09          2.56         1.01 o                         
   5  -3   5          6.05          9.44         1.84 o                         
   6  -3   5         22.20         22.18         2.12 o                         
   7  -3   5         37.46         38.22         2.56 o                         
   8  -3   5          2.59          3.15         1.95 o                         
   9  -3   5        257.98        248.36         8.16 o                         
  10  -3   5          0.32         -1.04         3.28 o                         
  -9  -2   5         43.16         43.73         7.61 o                         
  -8  -2   5          6.95          7.63         6.04 o                         
  -7  -2   5         22.01         21.44         2.93 o                         
  -6  -2   5         88.80         88.76         4.44 o                         
  -5  -2   5        124.82        121.38         4.25 o                         
  -4  -2   5         60.03         62.47         2.63 o                         
  -3  -2   5         48.31         48.20         3.52 o                         
  -2  -2   5        660.72        650.17        14.98 o                         
  -1  -2   5         64.94         63.72         2.44 o                         
   0  -2   5       2228.58       2207.81        33.16 o                         
   1  -2   5        104.95        106.23         2.08 o                         
   2  -2   5       3823.61       3884.79        56.32 o                         
   3  -2   5         31.51         31.06         1.36 o                         
   4  -2   5        802.12        823.27        15.34 o                         
   5  -2   5         65.84         58.93         2.47 o                         
   6  -2   5        302.30        297.71         6.38 o                         
   7  -2   5          4.37          4.43         1.42 o                         
   8  -2   5        252.24        248.36         6.24 o                         
   9  -2   5          3.65          3.46         2.04 o                         
  10  -2   5          6.61          8.21         4.03 o                         
  -9  -1   5        199.73        194.57         8.20 o                         
  -8  -1   5         15.37         12.66         2.90 o                         
  -7  -1   5         71.48         80.13         4.98 o                         
  -6  -1   5         12.49         12.03         2.37 o                         
  -5  -1   5         91.95         87.21         3.47 o                         
  -4  -1   5         34.23         34.46         2.23 o                         
  -3  -1   5          7.47          9.18         1.18 o                         
  -2  -1   5         74.17         74.55         3.06 o                         
  -1  -1   5          8.23          8.22         1.31 o                         
   0  -1   5          0.24          1.04         0.73 o                         
   1  -1   5       1356.37       1452.47        26.79 o                         
   2  -1   5         14.01         13.86         1.04 o                         
   3  -1   5        334.18        369.43         8.92 o                         
   4  -1   5          5.97          5.44         0.88 o                         
   5  -1   5        950.34        908.60        14.44 o                         
   6  -1   5         19.85         19.80         1.77 o                         
   7  -1   5        220.46        232.53        14.20 o                         
   8  -1   5         40.94         34.36         2.94 o                         
   9  -1   5        431.74        443.60        17.03 o                         
  10  -1   5         20.84         14.99         4.03 o                         
  -9   0   5          1.48         -0.45         3.73 o                         
  -8   0   5        225.24        217.35        10.30 o                         
  -7   0   5          1.08          2.55         2.19 o                         
  -6   0   5        384.98        383.10        10.52 o                         
  -5   0   5         23.13         22.52         2.57 o                         
  -4   0   5       1942.80       1937.42        26.08 o                         
  -3   0   5          5.47          5.27         1.02 o                         
  -2   0   5       3039.95       3019.80        40.04 o                         
  -1   0   5         92.72         94.79         2.78 o                         
   0   0   5       2560.90       2584.85        38.21 o                         
   1   0   5         40.38         39.98         1.67 o                         
   2   0   5       4262.75       4360.81        54.70 o                         
   3   0   5          3.19          3.03         0.75 o                         
   4   0   5        148.66        143.94         3.43 o                         
   5   0   5          3.08          3.69         0.91 o                         
   6   0   5        662.23        652.03        10.87 o                         
   7   0   5         12.34         10.55         1.76 o                         
   8   0   5         21.29         22.83         2.37 o                         
   9   0   5          1.05          0.15         2.98 o                         
  10   0   5          8.99         11.34         4.48 o                         
  11   0   5          0.57          4.33         3.88 o                         
  -9   1   5         30.89         31.64         5.82 o                         
  -8   1   5         59.24         64.63         7.16 o                         
  -7   1   5          1.79         -0.29         1.68 o                         
  -6   1   5          1.00         -0.45         1.40 o                         
  -5   1   5         20.28         22.55         1.62 o                         
  -4   1   5         61.27         58.99         2.35 o                         
  -3   1   5         35.89         26.50         1.83 o                         
  -2   1   5        120.59        117.23         2.79 o                         
  -1   1   5       2542.72       2528.97        32.50 o                         
   0   1   5         24.60         26.57         1.45 o                         
   1   1   5       5501.58       5211.80        75.32 o                         
   2   1   5        162.35        176.57         8.36 o                         
   3   1   5       5765.67       5551.70       134.57 o                         
   4   1   5         39.72         37.78         1.89 o                         
   5   1   5       9349.75       9308.99       164.02 o                         
   6   1   5         28.65         25.84         2.15 o                         
   7   1   5       1530.32       1483.76        22.95 o                         
   8   1   5         10.71         11.34         3.43 o                         
   9   1   5         97.54         77.32         7.16 o                         
  10   1   5          1.22         -2.69         2.69 o                         
  11   1   5        115.38        105.98         8.81 o                         
  -8   2   5        987.28       1000.55        32.29 o                         
  -7   2   5         43.53         41.84         3.65 o                         
  -6   2   5        110.64        104.73         6.34 o                         
  -5   2   5         60.85         62.94         2.89 o                         
  -4   2   5        440.85        426.42         6.55 o                         
  -3   2   5          8.54          5.98         0.97 o                         
  -2   2   5        317.39        285.01         7.46 o                         
  -1   2   5         31.06         29.58         1.92 o                         
   0   2   5        649.17        665.09         9.37 o                         
   1   2   5         63.18         60.31         2.69 o                         
   2   2   5         99.73         99.25         3.48 o                         
   3   2   5         18.49         19.17         0.90 o                         
   4   2   5        198.64        186.36         4.36 o                         
   5   2   5         29.25         29.46         2.25 o                         
   6   2   5        572.23        586.94        31.54 o                         
   7   2   5          0.62          1.56         0.93 o                         
   8   2   5       2078.52       1938.88        72.10 o                         
   9   2   5          7.28          2.24         2.98 o                         
  10   2   5       1062.35       1052.52        33.34 o                         
  11   2   5          9.72          4.18         4.03 o                         
  -8   3   5         29.03         28.95         5.37 o                         
  -7   3   5        472.97        464.52        18.22 o                         
  -6   3   5          7.94         10.91         3.66 o                         
  -5   3   5       1516.79       1565.44        28.49 o                         
  -4   3   5         10.96          9.52         1.64 o                         
  -3   3   5        396.88        421.04         8.14 o                         
  -2   3   5         25.83         24.19         1.84 o                         
  -1   3   5       1609.07       1601.96        24.67 o                         
   0   3   5         75.70         72.50         2.40 o                         
   1   3   5       1838.34       1802.61        27.28 o                         
   2   3   5         19.14         17.99         1.79 o                         
   3   3   5        105.54        115.47         9.85 o                         
   4   3   5          1.42          2.09         1.29 o                         
   5   3   5         20.82         23.25         2.69 o                         
   6   3   5          3.00          4.83         1.61 o                         
   7   3   5        103.05        100.19        10.37 o                         
   8   3   5          0.95          0.82         2.76 o                         
   9   3   5         43.02         40.90         5.52 o                         
  10   3   5          9.42         12.39         4.18 o                         
  11   3   5          3.35          4.33         3.88 o                         
  -8   4   5         13.17         14.03         4.18 o                         
  -7   4   5         68.25         71.70         5.14 o                         
  -6   4   5        124.07        125.62         6.79 o                         
  -5   4   5        103.22        109.10         4.00 o                         
  -4   4   5          1.79          3.12         1.55 o                         
  -3   4   5          3.92          4.35         1.29 o                         
  -2   4   5        115.94        129.03         3.81 o                         
  -1   4   5         18.83         16.52         1.52 o                         
   0   4   5         30.69         28.08         1.83 o                         
   1   4   5         47.67         45.78         2.06 o                         
   2   4   5        175.61        160.11         5.97 o                         
   3   4   5          0.16          0.89         1.87 o                         
   4   4   5       1050.51        968.10        19.63 o                         
   5   4   5          9.73          9.64         1.93 o                         
   6   4   5       2046.37       2039.64        38.81 o                         
   7   4   5          0.40         -0.74         1.57 o                         
   8   4   5        806.56        854.95        36.10 o                         
   9   4   5          1.83          3.99         2.25 o                         
  10   4   5        158.92        144.36         9.55 o                         
  11   4   5          0.42          2.98         3.58 o                         
  -7   5   5        416.95        438.18        17.32 o                         
  -6   5   5          0.04         -1.79         2.69 o                         
  -5   5   5        690.68        701.44        23.16 o                         
  -4   5   5         18.56         20.88         2.55 o                         
  -3   5   5        282.64        257.66         6.00 o                         
  -2   5   5         41.53         43.19         2.28 o                         
  -1   5   5        382.11        368.40         7.22 o                         
   0   5   5         10.79         10.87         1.38 o                         
   1   5   5         41.34         39.25         2.81 o                         
   2   5   5          7.48          6.44         1.21 o                         
   3   5   5         16.09          8.89         1.28 o                         
   4   5   5         46.17         47.90         3.32 o                         
   5   5   5        185.76        188.00         6.42 o                         
   6   5   5         39.89         35.57         2.27 o                         
   7   5   5         17.21         17.12         2.01 o                         
   8   5   5          0.65          0.04         1.94 o                         
   9   5   5        945.04        959.01        21.24 o                         
  10   5   5          1.85          1.49         3.28 o                         
  11   5   5        640.61        663.94        24.50 o                         
  -6   6   5        150.51        149.43         9.26 o                         
  -5   6   5          4.87          2.69         3.43 o                         
  -4   6   5        958.24        993.67        21.01 o                         
  -3   6   5          0.46          0.27         1.61 o                         
  -2   6   5       1670.72       1744.67        33.83 o                         
  -1   6   5          4.08          3.26         1.40 o                         
   0   6   5       3256.64       3297.61        49.05 o                         
   1   6   5          2.03          1.03         0.76 o                         
   2   6   5       3907.40       3789.83        56.00 o                         
   3   6   5          1.08          0.94         1.00 o                         
   4   6   5       1183.42       1150.38        18.57 o                         
   5   6   5          7.62          7.76         3.13 o                         
   6   6   5        805.83        866.24        24.82 o                         
   7   6   5          0.40          2.35         2.16 o                         
   8   6   5         10.61          5.81         2.53 o                         
   9   6   5         14.25         12.28         3.01 o                         
  10   6   5        250.06        257.40        13.14 o                         
  11   6   5          0.06          0.90         3.88 o                         
  -6   7   5        101.59         83.59         8.36 o                         
  -5   7   5         33.74         22.09         4.93 o                         
  -4   7   5         69.39         80.45         7.61 o                         
  -3   7   5         11.98          7.38         2.08 o                         
  -2   7   5          2.18          2.46         1.69 o                         
  -1   7   5        173.81        193.59         6.33 o                         
   0   7   5         31.31         30.10         2.89 o                         
   1   7   5         70.08         69.57         2.72 o                         
   2   7   5         38.31         37.19         2.26 o                         
   3   7   5       1388.53       1305.81        20.87 o                         
   4   7   5          1.33          1.85         1.19 o                         
   5   7   5       2325.72       2213.08        60.60 o                         
   6   7   5          6.55          5.07         2.32 o                         
   7   7   5       1071.55       1075.97        23.32 o                         
   8   7   5         18.61         20.41         6.19 o                         
   9   7   5       1535.16       1523.66        49.83 o                         
  10   7   5          6.56         10.59         2.80 o                         
  -5   8   5         36.79         24.92         5.37 o                         
  -4   8   5        489.93        488.88        18.97 o                         
  -3   8   5          2.16         -2.54         3.13 o                         
  -2   8   5          2.96          5.22         2.15 o                         
  -1   8   5         28.50         26.87         2.93 o                         
   0   8   5          2.42          1.49         1.79 o                         
   1   8   5          3.85          1.55         1.68 o                         
   2   8   5         38.37         34.89         2.29 o                         
   3   8   5          4.53          3.27         1.87 o                         
   4   8   5        269.15        265.19         6.94 o                         
   5   8   5         48.94         51.56         4.11 o                         
   6   8   5          4.82          7.03         5.15 o                         
   7   8   5          8.96         12.65         2.85 o                         
   8   8   5         21.09         21.34         3.43 o                         
   9   8   5          0.02         -2.46         2.46 o                         
  10   8   5         14.27         11.39         3.04 o                         
  11   8   5          1.56          5.37         4.48 o                         
  -4   9   5          0.11         -1.64         3.28 o                         
  -3   9   5        133.90        147.04         9.40 o                         
  -2   9   5         57.96         59.70         6.57 o                         
  -1   9   5        719.65        691.50        17.48 o                         
   0   9   5         22.20         24.17         3.01 o                         
   1   9   5        149.12        139.56         8.29 o                         
   2   9   5          0.20          0.38         1.72 o                         
   3   9   5        464.29        463.17        11.42 o                         
   4   9   5         33.46         39.72         3.44 o                         
   5   9   5        722.23        736.93        17.14 o                         
   6   9   5         44.10         44.64         4.33 o                         
   7   9   5         65.95         74.68         5.38 o                         
   8   9   5          0.06          2.31         2.64 o                         
   9   9   5         13.56         17.54         3.64 o                         
  10   9   5          2.85          1.78         2.69 o                         
  -3  10   5         56.81         69.40        12.09 o                         
  -2  10   5          7.51          6.87         3.73 o                         
  -1  10   5         61.76         65.82         6.87 o                         
   0  10   5          1.72          2.76         2.06 o                         
   1  10   5          2.86          0.52         2.01 o                         
   2  10   5        106.08         90.59         4.84 o                         
   3  10   5          0.12         -1.57         1.57 o                         
   4  10   5         34.26         32.83         5.52 o                         
   5  10   5         10.61          4.63         4.03 o                         
   6  10   5        395.29        404.55         9.61 o                         
   7  10   5          1.92          3.42         2.74 o                         
   8  10   5        851.12        888.37        30.34 o                         
   9  10   5         70.48         74.22         6.79 o                         
  -1  11   5        831.98        821.67        27.35 o                         
   0  11   5          1.12          0.75         3.28 o                         
   1  11   5        198.01        184.13         6.96 o                         
   2  11   5         10.31          7.98         2.25 o                         
   3  11   5         77.11         73.14         7.76 o                         
   4  11   5         10.13          8.66         3.88 o                         
   5  11   5          1.97         -2.09         3.28 o                         
   6  11   5          1.32         -0.36         2.68 o                         
   7  11   5         11.09         12.13         3.21 o                         
   8  11   5         22.81         20.60         5.22 o                         
   1  12   5         10.37          8.06         4.03 o                         
   2  12   5        847.40        819.45        27.65 o                         
   3  12   5         19.50         21.79         4.93 o                         
   4  12   5        636.67        647.20        24.05 o                         
   5  12   5         22.93         25.52         5.22 o                         
   6  12   5        522.97        488.77        16.30 o                         
   0 -11   6         21.46         23.58         4.78 o                         
   1 -11   6         28.86         28.06         6.27 o                         
  -4 -10   6        538.43        526.25        22.70 o                         
  -3 -10   6        200.06        206.02        13.29 o                         
  -2 -10   6       1068.74       1109.09        37.68 o                         
  -1 -10   6        152.72        161.41         7.28 o                         
   0 -10   6        663.16        713.88        18.08 o                         
   1 -10   6        237.59        260.22         9.59 o                         
   2 -10   6       1030.39       1063.88        24.83 o                         
   3 -10   6        169.97        168.67         8.10 o                         
  -5  -9   6          1.37         -0.15         3.88 o                         
  -4  -9   6          8.60         10.00         4.92 o                         
  -3  -9   6         82.34         81.35         9.25 o                         
  -2  -9   6         20.19         20.85         5.45 o                         
  -1  -9   6         59.95         59.01         4.87 o                         
   0  -9   6         55.59         50.50         5.52 o                         
   1  -9   6        577.81        585.76        22.48 o                         
   2  -9   6         95.93        104.91         6.48 o                         
   3  -9   6        312.32        317.70        10.82 o                         
   4  -9   6         83.00         86.59         7.54 o                         
   5  -9   6        904.46        887.84        29.59 o                         
  -6  -8   6       1049.13       1064.63        36.33 o                         
  -5  -8   6        222.22        232.31        13.44 o                         
  -4  -8   6        726.96        722.52        26.75 o                         
  -3  -8   6         62.34         64.78         7.76 o                         
  -2  -8   6        573.88        594.00        14.72 o                         
  -1  -8   6         12.61         11.73         2.65 o                         
   0  -8   6          4.02          4.17         2.37 o                         
   1  -8   6          6.67         10.14         2.68 o                         
   2  -8   6          8.90          8.70         2.72 o                         
   3  -8   6          3.87          5.09         2.65 o                         
   4  -8   6         98.46        105.69         6.38 o                         
   5  -8   6         19.35         14.92         4.48 o                         
   6  -8   6          1.66          4.48         3.73 o                         
  -7  -7   6         57.57         47.61         7.76 o                         
  -6  -7   6         24.74         25.97         5.82 o                         
  -5  -7   6        348.97        347.05        16.43 o                         
  -4  -7   6         69.69         69.26         7.91 o                         
  -3  -7   6        511.28        529.11        13.91 o                         
  -2  -7   6        201.98        203.20         7.85 o                         
  -1  -7   6        746.33        759.09        14.01 o                         
   0  -7   6         85.82         79.81         3.52 o                         
   1  -7   6       1146.28       1168.69        24.98 o                         
   2  -7   6        151.72        155.25         6.59 o                         
   3  -7   6        305.49        290.57         9.33 o                         
   4  -7   6         70.31         71.35         7.02 o                         
   5  -7   6        302.34        306.71        13.74 o                         
   6  -7   6         50.87         43.88         5.82 o                         
   7  -7   6        229.71        239.03        12.39 o                         
  -7  -6   6         23.99         20.60         5.82 o                         
  -6  -6   6        115.00        117.03         9.55 o                         
  -5  -6   6         86.67         95.68         8.51 o                         
  -4  -6   6         80.45         76.15         5.08 o                         
  -3  -6   6          1.56          2.20         2.61 o                         
  -2  -6   6          1.39          4.32         2.01 o                         
  -1  -6   6         21.63         19.07         3.51 o                         
   0  -6   6          1.86          3.48         1.93 o                         
   1  -6   6         37.99         40.17         2.65 o                         
   2  -6   6         33.24         35.15         2.54 o                         
   3  -6   6          5.80          1.04         2.84 o                         
   4  -6   6        123.21        115.24         7.61 o                         
   5  -6   6         83.96         88.21         7.61 o                         
   6  -6   6        232.05        230.52        11.50 o                         
   7  -6   6         49.08         36.72         5.67 o                         
   8  -6   6        461.20        455.83        17.92 o                         
  -8  -5   6         48.73         59.40         8.51 o                         
  -7  -5   6        387.24        369.47        17.62 o                         
  -6  -5   6         41.07         44.48         6.72 o                         
  -5  -5   6       2320.87       2238.87        63.41 o                         
  -4  -5   6        185.48        179.53         7.12 o                         
  -3  -5   6       3042.66       3033.54       103.72 o                         
  -2  -5   6        368.00        370.23        10.11 o                         
  -1  -5   6       1721.37       1613.45        58.14 o                         
   0  -5   6         64.04         55.00         3.58 o                         
   1  -5   6        589.25        594.96        13.59 o                         
   2  -5   6         91.57         92.10         5.45 o                         
   3  -5   6        216.37        210.99        12.84 o                         
   4  -5   6         22.39         28.06         4.03 o                         
   5  -5   6         90.81         71.20         6.57 o                         
   6  -5   6          0.60          0.75         2.84 o                         
   7  -5   6         24.12         22.69         4.33 o                         
   8  -5   6          0.75         -0.60         2.98 o                         
   9  -5   6         14.80         14.33         4.33 o                         
  -8  -4   6          1.32          4.48         4.63 o                         
  -7  -4   6         15.88         19.85         5.52 o                         
  -6  -4   6          8.82          9.55         4.18 o                         
  -5  -4   6         64.07         61.53         8.96 o                         
  -4  -4   6         36.95         38.16         3.79 o                         
  -3  -4   6         27.26         28.54         3.16 o                         
  -2  -4   6       1122.40       1100.13        22.90 o                         
  -1  -4   6        299.85        296.27         8.28 o                         
   0  -4   6       4155.17       4047.83       174.18 o                         
   1  -4   6        480.33        505.15        11.71 o                         
   2  -4   6       5869.68       5864.03       105.18 o                         
   3  -4   6        207.63        203.37         8.21 o                         
   4  -4   6       2011.54       2003.78        30.57 o                         
   5  -4   6        200.74        201.39         4.90 o                         
   6  -4   6       1406.52       1350.19        26.86 o                         
   7  -4   6         94.42         93.56         5.00 o                         
   8  -4   6        924.13        898.55        34.38 o                         
   9  -4   6         40.56         36.31         3.69 o                         
  10  -4   6         23.13         24.63         5.52 o                         
  -8  -3   6         46.81         37.61         6.57 o                         
  -7  -3   6        849.03        852.56        29.74 o                         
  -6  -3   6          6.41          2.24         3.43 o                         
  -5  -3   6        297.92        289.47         9.34 o                         
  -4  -3   6         33.16         36.72         3.59 o                         
  -3  -3   6         21.12         13.91         2.43 o                         
  -2  -3   6         31.52         29.85         2.96 o                         
  -1  -3   6          7.17          6.55         2.39 o                         
   0  -3   6          0.72          3.53         1.16 o                         
   1  -3   6        116.09        120.72         3.51 o                         
   2  -3   6         67.82         64.32         1.72 o                         
   3  -3   6        246.94        227.21         5.56 o                         
   4  -3   6         68.08         65.08         2.94 o                         
   5  -3   6       1843.19       1787.99        39.59 o                         
   6  -3   6         58.69         57.62         2.82 o                         
   7  -3   6        348.80        331.96         8.23 o                         
   8  -3   6         46.09         46.95         3.75 o                         
   9  -3   6        488.96        466.07        12.13 o                         
  10  -3   6         52.80         63.73         7.16 o                         
  -8  -2   6        200.32        200.20        12.54 o                         
  -7  -2   6         60.69         67.46         7.91 o                         
  -6  -2   6        398.25        385.96        16.20 o                         
  -5  -2   6         48.99         49.31         2.84 o                         
  -4  -2   6       2598.37       2536.49        38.88 o                         
  -3  -2   6          0.44          0.43         1.16 o                         
  -2  -2   6       2160.66       2093.22        32.38 o                         
  -1  -2   6         81.81         76.35         2.87 o                         
   0  -2   6        391.68        394.37        10.16 o                         
   1  -2   6         34.18         34.57         1.22 o                         
   2  -2   6        864.22        898.91        21.81 o                         
   3  -2   6          7.55          9.28         1.02 o                         
   4  -2   6         25.28         18.58         1.32 o                         
   5  -2   6         16.36         14.65         4.40 o                         
   6  -2   6          7.63          7.29         1.46 o                         
   7  -2   6          0.08         -0.96         1.46 o                         
   8  -2   6        162.35        159.41         6.94 o                         
   9  -2   6          1.58          1.00         1.95 o                         
  10  -2   6         13.60         10.75         4.63 o                         
  -8  -1   6         46.55         42.09         6.72 o                         
  -7  -1   6         62.88         63.01         4.77 o                         
  -6  -1   6         17.14         16.78         3.95 o                         
  -5  -1   6          3.48          3.61         1.48 o                         
  -4  -1   6        162.23        162.63         4.00 o                         
  -3  -1   6        243.06        235.73         4.72 o                         
  -2  -1   6         80.85         70.92         2.84 o                         
  -1  -1   6        948.04        920.88        15.20 o                         
   0  -1   6          1.69          2.22         0.97 o                         
   1  -1   6       1596.96       1606.85        32.77 o                         
   2  -1   6        128.35        132.81         2.76 o                         
   3  -1   6       1202.72       1193.60        18.49 o                         
   4  -1   6         60.82         60.24         2.37 o                         
   5  -1   6       2938.04       2959.22        43.85 o                         
   6  -1   6         98.93        100.71         3.58 o                         
   7  -1   6        947.01        956.10        16.28 o                         
   8  -1   6         58.31         50.26         3.01 o                         
   9  -1   6        522.87        524.26        13.63 o                         
  10  -1   6         10.66          7.76         2.95 o                         
  11  -1   6        438.96        427.73        18.22 o                         
  -8   0   6       1004.20       1006.73        24.67 o                         
  -7   0   6         32.72         33.66         3.90 o                         
  -6   0   6        620.94        598.29        22.11 o                         
  -5   0   6         63.73         61.02         3.31 o                         
  -4   0   6       2295.76       2267.72        30.41 o                         
  -3   0   6         18.43         18.18         1.92 o                         
  -2   0   6       1524.84       1486.72        23.47 o                         
  -1   0   6        307.45        293.58         6.03 o                         
   0   0   6         82.09         84.03         2.57 o                         
   1   0   6        127.99        132.20         7.69 o                         
   2   0   6         88.52         77.85         2.41 o                         
   3   0   6         16.18         14.95         1.34 o                         
   4   0   6        117.82        107.12         2.97 o                         
   5   0   6         34.58         32.15         1.96 o                         
   6   0   6        264.97        265.20         5.62 o                         
   7   0   6         10.30         10.68         1.72 o                         
   8   0   6        781.40        793.22        14.14 o                         
   9   0   6         44.17         42.87         4.12 o                         
  10   0   6        799.99        817.18        19.44 o                         
  11   0   6         30.77         26.04        10.60 o                         
  -8   1   6         39.83         41.34         5.82 o                         
  -7   1   6        272.21        265.18        12.24 o                         
  -6   1   6          4.46          1.84         2.01 o                         
  -5   1   6       1381.99       1433.77        18.21 o                         
  -4   1   6         92.75         87.90         2.63 o                         
  -3   1   6       2015.94       2035.53        27.23 o                         
  -2   1   6        100.15         95.86         3.15 o                         
  -1   1   6       8516.27       8477.60       122.43 o                         
   0   1   6         38.32         36.74         1.81 o                         
   1   1   6       9376.59       9312.70       133.83 o                         
   2   1   6        196.27        199.30         4.13 o                         
   3   1   6       2441.56       2612.81        42.60 o                         
   4   1   6         57.42         55.43         3.01 o                         
   5   1   6        357.66        366.95         7.15 o                         
   6   1   6         23.73         19.16         1.71 o                         
   7   1   6         21.37         24.19         3.19 o                         
   8   1   6          3.58          2.95         1.49 o                         
   9   1   6         36.12         37.31         5.22 o                         
  10   1   6          0.47          0.00         3.28 o                         
  11   1   6          1.82         -2.14         2.68 o                         
  -8   2   6        119.91        116.88         8.81 o                         
  -7   2   6          9.33         10.05         2.53 o                         
  -6   2   6         31.68         36.84         4.03 o                         
  -5   2   6         35.18         34.52         3.23 o                         
  -4   2   6         10.57         11.38         1.53 o                         
  -3   2   6         34.87         34.38         2.03 o                         
  -2   2   6          9.09         14.96         1.34 o                         
  -1   2   6        182.58        171.91         4.58 o                         
   0   2   6        206.33        212.16         3.91 o                         
   1   2   6        100.42        105.85         2.48 o                         
   2   2   6       2669.79       2642.10        48.46 o                         
   3   2   6         38.69         42.19         4.70 o                         
   4   2   6       4409.54       4382.09        64.44 o                         
   5   2   6         29.55         24.33         1.90 o                         
   6   2   6       3839.04       3836.05        57.07 o                         
   7   2   6         26.88         24.55         1.82 o                         
   8   2   6        712.53        723.53        23.46 o                         
   9   2   6         40.42         35.82         5.37 o                         
  10   2   6        203.36        203.64        11.05 o                         
  11   2   6         14.74         10.30         4.63 o                         
  -7   3   6        545.55        538.51        18.97 o                         
  -6   3   6          0.62         -2.39         2.39 o                         
  -5   3   6        669.88        691.35        16.78 o                         
  -4   3   6          5.95          5.82         1.52 o                         
  -3   3   6        416.57        406.57        12.98 o                         
  -2   3   6         12.76          9.46         1.49 o                         
  -1   3   6        161.60        148.97         4.02 o                         
   0   3   6         21.50         20.91         1.69 o                         
   1   3   6        164.37        174.79         4.25 o                         
   2   3   6        110.71        105.25         4.01 o                         
   3   3   6          8.36          6.78         1.61 o                         
   4   3   6         30.34         33.52         2.61 o                         
   5   3   6         10.95         12.61         1.65 o                         
   6   3   6         18.63         18.07         2.29 o                         
   7   3   6         28.90         28.96         5.00 o                         
   8   3   6          0.52          0.81         1.72 o                         
   9   3   6        798.32        825.51        26.90 o                         
  10   3   6          4.30         10.30         4.03 o                         
  11   3   6        126.79        123.30         9.85 o                         
  -7   4   6          9.63         10.89         3.73 o                         
  -6   4   6        155.53        144.21         8.51 o                         
  -5   4   6          5.04          9.49         2.46 o                         
  -4   4   6        529.46        529.52        10.32 o                         
  -3   4   6         19.96         21.86         2.83 o                         
  -2   4   6        543.00        585.23        10.78 o                         
  -1   4   6          0.44         -0.12         1.09 o                         
   0   4   6       2665.18       2654.90        39.96 o                         
   1   4   6         67.65         57.68         5.64 o                         
   2   4   6       3492.70       3398.38        50.36 o                         
   3   4   6          2.59          1.77         1.29 o                         
   4   4   6        808.49        794.48        16.81 o                         
   5   4   6         19.75         17.75         1.99 o                         
   6   4   6       1178.42       1167.39        23.70 o                         
   7   4   6          7.49          6.38         2.10 o                         
   8   4   6         83.46         90.51         4.95 o                         
   9   4   6          6.45          4.78         3.28 o                         
  10   4   6          5.48          5.67         3.58 o                         
  11   4   6          1.19          0.15         3.28 o                         
  -6   5   6         60.00         48.21         5.82 o                         
  -5   5   6         54.36         53.58         6.12 o                         
  -4   5   6         70.32         61.90         9.25 o                         
  -3   5   6        137.16        125.61         4.05 o                         
  -2   5   6         18.19         20.52         1.92 o                         
  -1   5   6        228.07        225.57         5.39 o                         
   0   5   6        184.23        190.31         4.75 o                         
   1   5   6         47.00         42.87         2.40 o                         
   2   5   6        130.87        132.92         4.28 o                         
   3   5   6       1088.36       1042.08        17.00 o                         
   4   5   6          5.63          5.01         1.78 o                         
   5   5   6       2697.99       2651.26        49.81 o                         
   6   5   6          0.29         -1.64         1.79 o                         
   7   5   6       1705.78       1738.48        51.22 o                         
   8   5   6          3.62          3.74         2.27 o                         
   9   5   6       2543.02       2741.85        52.64 o                         
  10   5   6          3.37          4.63         3.88 o                         
  11   5   6        990.05       1046.43        34.38 o                         
  -6   6   6        867.60        893.30        29.29 o                         
  -5   6   6          3.25         -1.19         2.84 o                         
  -4   6   6       2094.92       2161.08        41.78 o                         
  -3   6   6          5.23          7.36         2.15 o                         
  -2   6   6       1045.65       1058.72        38.51 o                         
  -1   6   6         14.76         13.66         1.66 o                         
   0   6   6       1500.60       1480.09        23.53 o                         
   1   6   6          7.28          5.24         1.36 o                         
   2   6   6        791.18        762.83        13.17 o                         
   3   6   6         60.12         53.75         2.56 o                         
   4   6   6        251.11        253.96        12.62 o                         
   5   6   6        126.85        128.98         5.38 o                         
   6   6   6          9.73          5.40         1.80 o                         
   7   6   6          8.13          3.88         2.32 o                         
   8   6   6         75.57         73.09         4.99 o                         
   9   6   6          0.01         -1.15         4.33 o                         
  10   6   6        170.86        178.17         9.78 o                         
  11   6   6          0.05          1.34         3.43 o                         
  -5   7   6         10.81          6.12         4.03 o                         
  -4   7   6         18.81         24.03         4.78 o                         
  -3   7   6        305.11        316.39         9.22 o                         
  -2   7   6          0.09         -1.68         1.68 o                         
  -1   7   6       1786.06       1788.43        35.11 o                         
   0   7   6          0.07         -0.25         1.63 o                         
   1   7   6       1369.54       1350.00        21.76 o                         
   2   7   6          0.85          0.38         1.18 o                         
   3   7   6       2629.65       2527.53        38.55 o                         
   4   7   6         65.89         65.24         2.89 o                         
   5   7   6       1833.33       1863.50        36.71 o                         
   6   7   6          8.31          5.49         1.93 o                         
   7   7   6        116.17        102.34         5.44 o                         
   8   7   6         22.97         18.23         3.27 o                         
   9   7   6          3.22          3.09         2.91 o                         
  10   7   6         13.74         17.77         3.88 o                         
  -4   8   6         23.37         34.92         5.67 o                         
  -3   8   6          0.33          4.48         3.28 o                         
  -2   8   6         72.83         71.12         9.18 o                         
  -1   8   6         33.13         31.54         3.31 o                         
   0   8   6          6.90         14.88         2.57 o                         
   1   8   6         40.37         33.95         6.79 o                         
   2   8   6         78.26         73.49         3.27 o                         
   3   8   6         28.76         29.50         2.26 o                         
   4   8   6        114.70        105.59         6.73 o                         
   5   8   6          6.45          9.07         2.33 o                         
   6   8   6        679.59        682.06        18.68 o                         
   7   8   6          8.96          5.07         2.12 o                         
   8   8   6        814.80        835.17        24.06 o                         
   9   8   6         21.52         20.50         3.52 o                         
  10   8   6        697.23        713.36        24.13 o                         
  -3   9   6        390.66        406.05        17.02 o                         
  -2   9   6          5.01          3.88         3.58 o                         
  -1   9   6        569.75        581.32        14.36 o                         
   0   9   6         24.66         23.83         3.06 o                         
   1   9   6        289.65        261.00        13.96 o                         
   2   9   6          7.88          7.45         3.36 o                         
   3   9   6        296.63        295.73        12.24 o                         
   4   9   6         13.15         17.65         2.69 o                         
   5   9   6         23.80         31.84         6.19 o                         
   6   9   6         26.98         22.90         3.53 o                         
   7   9   6         13.59         13.35         3.40 o                         
   8   9   6         18.60         15.58         3.36 o                         
   9   9   6         29.37         26.06         3.90 o                         
  10   9   6          3.78          2.54         4.18 o                         
  -2  10   6        158.14        162.27        10.15 o                         
  -1  10   6          2.45         -1.79         2.98 o                         
   0  10   6        574.49        550.38        13.94 o                         
   1  10   6          0.73          2.76         2.11 o                         
   2  10   6        750.00        726.64        16.88 o                         
   3  10   6         15.83         14.34         2.68 o                         
   4  10   6       1401.24       1375.14        41.74 o                         
   5  10   6         87.32        101.05         8.36 o                         
   6  10   6       1907.51       1937.53        56.15 o                         
   7  10   6         20.95         14.55         2.69 o                         
   8  10   6        583.39        615.53        28.71 o                         
   9  10   6          0.91         -1.67         2.69 o                         
   0  11   6         18.78         21.04         4.63 o                         
   1  11   6          1.74          2.57         2.21 o                         
   2  11   6          3.15          0.64         2.16 o                         
   3  11   6         59.50         44.33         6.12 o                         
   4  11   6         41.14         34.03         5.67 o                         
   5  11   6          2.70          3.28         3.73 o                         
   6  11   6         18.75         22.09         5.07 o                         
   7  11   6        313.74        306.67        10.77 o                         
   1  12   6          7.87          8.21         5.82 o                         
   2  12   6        168.59        155.85        10.45 o                         
   3  12   6          1.28          3.58         3.58 o                         
   4  12   6         29.30         35.82         5.97 o                         
   5  12   6          5.27          2.39         4.48 o                         
  -2 -10   7        833.63        810.46        30.34 o                         
  -1 -10   7        148.58        142.52         7.06 o                         
   0 -10   7        248.88        244.76        17.17 o                         
   1 -10   7         76.08         69.39         5.85 o                         
   2 -10   7        118.68        111.96         6.96 o                         
  -4  -9   7         50.59         40.75         7.01 o                         
  -3  -9   7        187.10        188.70        12.54 o                         
  -2  -9   7        112.94        125.68        10.75 o                         
  -1  -9   7        435.18        457.53        12.90 o                         
   0  -9   7         61.89         63.57         5.20 o                         
   1  -9   7       1063.28       1094.18        24.88 o                         
   2  -9   7        255.11        277.12        10.01 o                         
   3  -9   7        890.34        896.66        21.77 o                         
   4  -9   7        180.30        167.35         8.16 o                         
  -5  -8   7          3.18          5.67         4.63 o                         
  -4  -8   7        143.65        133.16        10.30 o                         
  -3  -8   7         28.33         18.95         5.22 o                         
  -2  -8   7         28.72         32.20         2.98 o                         
  -1  -8   7          7.66          9.30         2.65 o                         
   0  -8   7         12.80         13.79         2.97 o                         
   1  -8   7          3.47          4.13         2.37 o                         
   2  -8   7          1.47          4.64         2.57 o                         
   3  -8   7         11.07          8.85         3.01 o                         
   4  -8   7         20.28         20.37         3.81 o                         
   5  -8   7         20.35         23.87         3.89 o                         
  -6  -7   7         25.84         20.00         5.37 o                         
  -5  -7   7        720.06        771.64        28.24 o                         
  -4  -7   7         72.39         78.21         8.51 o                         
  -3  -7   7        476.71        476.03        13.37 o                         
  -2  -7   7         46.98         47.72         4.40 o                         
  -1  -7   7        176.35        178.03        13.96 o                         
   0  -7   7          0.60         -0.23         1.65 o                         
   1  -7   7         42.44         40.57         3.95 o                         
   2  -7   7         60.30         60.74         4.82 o                         
   3  -7   7         87.14         82.86         5.37 o                         
   4  -7   7         14.84         15.25         3.11 o                         
   5  -7   7         34.78         35.67         5.52 o                         
   6  -7   7         14.77         18.36         4.63 o                         
   7  -7   7         63.77         62.39         7.61 o                         
  -7  -6   7         31.01         37.61         7.46 o                         
  -6  -6   7         38.01         42.54         7.01 o                         
  -5  -6   7         49.99         49.85         7.46 o                         
  -4  -6   7         26.56         23.71         3.58 o                         
  -3  -6   7          4.94          5.13         4.63 o                         
  -2  -6   7        114.88        108.12         5.58 o                         
  -1  -6   7         84.01         96.53         5.10 o                         
   0  -6   7        362.49        374.96        14.41 o                         
   1  -6   7         60.45         55.44         4.01 o                         
   2  -6   7        842.82        859.28        15.48 o                         
   3  -6   7         34.10         26.73         7.31 o                         
   4  -6   7        419.24        385.80        15.09 o                         
   5  -6   7        157.43        161.97         9.40 o                         
   6  -6   7       1020.89       1005.46        31.70 o                         
   7  -6   7        145.51        177.19        10.30 o                         
   8  -6   7        961.73        943.66        30.79 o                         
  -7  -5   7       1006.89       1080.99        37.07 o                         
  -6  -5   7         51.73         52.98         7.31 o                         
  -5  -5   7        331.89        336.04        10.93 o                         
  -4  -5   7        136.89        129.36         6.32 o                         
  -3  -5   7         28.00         29.79         3.53 o                         
  -2  -5   7         62.80         64.88         8.21 o                         
  -1  -5   7        193.87        191.46         7.02 o                         
   0  -5   7          2.76          4.44         2.06 o                         
   1  -5   7         10.96         10.70         2.33 o                         
   2  -5   7         19.43         20.18         2.69 o                         
   3  -5   7          5.11          8.09         1.73 o                         
   4  -5   7          0.90          4.03         2.98 o                         
   5  -5   7        142.71        137.79         8.21 o                         
   6  -5   7          0.53         -1.04         2.98 o                         
   7  -5   7         29.50         19.85         4.33 o                         
   8  -5   7         13.71         12.39         4.03 o                         
   9  -5   7        490.97        495.58        18.97 o                         
  -7  -4   7         42.25         35.52         6.27 o                         
  -6  -4   7        255.79        223.51        12.84 o                         
  -5  -4   7         83.31         91.31         6.17 o                         
  -4  -4   7       2731.15       2700.98        52.25 o                         
  -3  -4   7         90.01         91.46         5.07 o                         
  -2  -4   7       2357.28       2337.98        45.08 o                         
  -1  -4   7        315.04        328.39         9.23 o                         
   0  -4   7       1092.76       1078.68        22.37 o                         
   1  -4   7        100.48        106.76         4.58 o                         
   2  -4   7       1731.91       1775.34        34.42 o                         
   3  -4   7         46.91         45.39         4.55 o                         
   4  -4   7        140.05        144.33         8.14 o                         
   5  -4   7         20.76         19.57         3.96 o                         
   6  -4   7          2.07          6.87         3.28 o                         
   7  -4   7          8.00          7.91         3.43 o                         
   8  -4   7          1.61          2.39         3.13 o                         
   9  -4   7          6.89          2.54         3.28 o                         
  -8  -3   7         17.95         15.82         6.12 o                         
  -7  -3   7         23.85         23.13         5.52 o                         
  -6  -3   7          0.73          3.43         3.88 o                         
  -5  -3   7        314.86        323.85        10.35 o                         
  -4  -3   7         35.94         36.14         3.73 o                         
  -3  -3   7        509.69        498.45        13.67 o                         
  -2  -3   7         14.78         20.59         2.69 o                         
  -1  -3   7        638.24        624.04        11.62 o                         
   0  -3   7         36.27         34.67         2.40 o                         
   1  -3   7       1045.80       1003.45        16.69 o                         
   2  -3   7        180.28        170.74         4.42 o                         
   3  -3   7        625.25        591.17        10.60 o                         
   4  -3   7         34.16         35.97         4.18 o                         
   5  -3   7       1307.65       1268.45        20.46 o                         
   6  -3   7         93.91         94.13         3.49 o                         
   7  -3   7        599.23        593.79        11.32 o                         
   8  -3   7         74.55         75.46         4.80 o                         
   9  -3   7        270.29        262.55         8.60 o                         
  10  -3   7         17.55         12.54         4.33 o                         
  -8  -2   7        717.09        717.65        27.64 o                         
  -7  -2   7          7.76          5.67         4.03 o                         
  -6  -2   7        254.85        265.77        13.59 o                         
  -5  -2   7          3.88          1.33         2.61 o                         
  -4  -2   7        421.25        412.77        35.25 o                         
  -3  -2   7          1.53          2.10         1.48 o                         
  -2  -2   7          3.58         15.16         8.18 o                         
  -1  -2   7         48.90         44.66         2.88 o                         
   0  -2   7        635.84        602.63        10.96 o                         
   1  -2   7          0.29         -0.35         1.03 o                         
   2  -2   7          5.56          7.75         1.29 o                         
   3  -2   7          8.59          9.27         0.98 o                         
   4  -2   7         46.31         38.86         2.41 o                         
   5  -2   7         13.28          9.97         1.76 o                         
   6  -2   7         12.75         10.57         1.73 o                         
   7  -2   7          6.18          7.59         1.89 o                         
   8  -2   7         20.54         21.64         2.37 o                         
   9  -2   7          7.01         13.08         4.33 o                         
  10  -2   7        148.29        151.52         9.55 o                         
  -8  -1   7        120.28        104.94        10.60 o                         
  -7  -1   7         27.03         25.97         5.82 o                         
  -6  -1   7         19.26         18.95         4.63 o                         
  -5  -1   7        482.88        477.38         9.96 o                         
  -4  -1   7         43.07         43.23         3.09 o                         
  -3  -1   7        823.69        789.14        14.27 o                         
  -2  -1   7          6.25          7.66         1.57 o                         
  -1  -1   7       2497.78       2505.41        50.09 o                         
   0  -1   7         23.51         22.69         1.81 o                         
   1  -1   7       1931.16       1981.96        25.93 o                         
   2  -1   7        142.02        144.98         3.05 o                         
   3  -1   7        951.09       1019.64        14.10 o                         
   4  -1   7         23.59         25.77         3.21 o                         
   5  -1   7        590.02        608.04        10.53 o                         
   6  -1   7         39.78         41.60         3.23 o                         
   7  -1   7        436.11        444.94         9.04 o                         
   8  -1   7          5.03          5.39         1.73 o                         
   9  -1   7        196.16        187.58         7.38 o                         
  10  -1   7         11.91         15.29         3.43 o                         
  -7   0   7         68.35         59.79         5.52 o                         
  -6   0   7         17.92         17.66         3.04 o                         
  -5   0   7        149.55        156.46         6.65 o                         
  -4   0   7         10.59         10.28         1.98 o                         
  -3   0   7        125.19        123.46         4.19 o                         
  -2   0   7         20.17         19.03         3.78 o                         
  -1   0   7        104.62        101.25         5.81 o                         
   0   0   7        167.79        165.57         4.75 o                         
   1   0   7          0.95          0.41         0.88 o                         
   2   0   7        778.76        745.70        22.77 o                         
   3   0   7         43.39         44.11         1.72 o                         
   4   0   7       1130.36       1059.14        17.03 o                         
   5   0   7         71.32         72.10         2.73 o                         
   6   0   7       2322.00       2308.01        35.14 o                         
   7   0   7         37.29         38.85         5.85 o                         
   8   0   7       1143.14       1142.37        19.35 o                         
   9   0   7         58.83         53.81         4.58 o                         
  10   0   7       1115.73       1139.00        28.56 o                         
  11   0   7         26.11         24.09         3.90 o                         
  -6   1   7          7.32          3.43         3.43 o                         
  -5   1   7       1553.51       1596.73        29.26 o                         
  -4   1   7         24.60         22.30         2.38 o                         
  -3   1   7       2037.09       2015.80        31.67 o                         
  -2   1   7         24.27         24.95         2.71 o                         
  -1   1   7        654.75        643.20        18.77 o                         
   0   1   7        137.19        137.00         5.57 o                         
   1   1   7        135.30        133.40         3.39 o                         
   2   1   7         52.47         54.52         2.63 o                         
   3   1   7          2.10          2.11         0.83 o                         
   4   1   7          5.95          5.19         1.14 o                         
   5   1   7        110.42         98.65         3.29 o                         
   6   1   7          2.72          2.55         1.26 o                         
   7   1   7         89.92         83.70         4.44 o                         
   8   1   7          0.16         -0.87         1.31 o                         
   9   1   7        201.60        209.79         7.90 o                         
  10   1   7          0.33         -2.29         2.29 o                         
  11   1   7         59.96         54.76         5.20 o                         
  -5   2   7         25.48         27.59         2.62 o                         
  -4   2   7        137.00        143.45         4.03 o                         
  -3   2   7         51.53         47.98         2.50 o                         
  -2   2   7        529.83        559.80        12.68 o                         
  -1   2   7         12.33         14.42         1.45 o                         
   0   2   7       4113.39       3999.39        58.85 o                         
   1   2   7         18.97         19.72         1.16 o                         
   2   2   7       2888.09       2884.80        53.12 o                         
   3   2   7         61.76         64.63         3.37 o                         
   4   2   7         95.83        101.31         2.40 o                         
   5   2   7         24.86         23.69         1.95 o                         
   6   2   7        361.63        369.61         7.70 o                         
   7   2   7          0.12          0.29         1.43 o                         
   8   2   7          2.62          1.68         2.15 o                         
   9   2   7          0.98          3.26         3.73 o                         
  10   2   7        108.67        102.45         6.24 o                         
  11   2   7          4.76          2.80         3.04 o                         
  -6   3   7          0.47          1.19         2.84 o                         
  -5   3   7         98.14        103.63         4.27 o                         
  -4   3   7         46.91         50.20         3.21 o                         
  -3   3   7         90.58         93.84         3.70 o                         
  -2   3   7         27.48         26.88         2.32 o                         
  -1   3   7         54.01         51.68         2.78 o                         
   0   3   7        182.80        171.87         4.48 o                         
   1   3   7        275.94        282.99        11.05 o                         
   2   3   7         52.28         46.82         2.93 o                         
   3   3   7       1178.04       1115.21        22.44 o                         
   4   3   7         11.27          7.90         1.89 o                         
   5   3   7       1474.10       1440.65        23.20 o                         
   6   3   7         17.93         16.55         1.89 o                         
   7   3   7        303.89        304.64         8.69 o                         
   8   3   7         14.58         16.26         3.09 o                         
   9   3   7        722.87        736.19        20.25 o                         
  10   3   7         11.60         12.44         3.25 o                         
  11   3   7        397.36        412.27        12.92 o                         
  -6   4   7        454.75        454.19        17.33 o                         
  -5   4   7         16.07         15.54         2.74 o                         
  -4   4   7       1386.17       1426.10        23.61 o                         
  -3   4   7         11.65         11.10         1.86 o                         
  -2   4   7        495.65        496.15        14.79 o                         
  -1   4   7          4.42          3.02         1.41 o                         
   0   4   7        939.48        911.19        15.51 o                         
   1   4   7          1.91          1.54         1.22 o                         
   2   4   7        520.07        504.40        12.03 o                         
   3   4   7        142.39        133.54         5.01 o                         
   4   4   7         42.96         38.51         6.04 o                         
   5   4   7         58.10         51.00         2.97 o                         
   6   4   7        123.94        122.78         4.29 o                         
   7   4   7          0.57         -1.34         1.44 o                         
   8   4   7        147.77        145.67         5.11 o                         
   9   4   7          0.10          0.30         3.13 o                         
  10   4   7         32.96         39.10         5.97 o                         
  11   4   7          0.16          3.13         3.88 o                         
  -6   5   7         47.85         55.07         6.72 o                         
  -5   5   7          1.60         -0.45         2.98 o                         
  -4   5   7        174.88        172.59         6.64 o                         
  -3   5   7         75.40         71.77         3.48 o                         
  -2   5   7         14.19         14.81         1.94 o                         
  -1   5   7        984.53       1015.80        17.26 o                         
   0   5   7          0.95          1.58         1.29 o                         
   1   5   7       1158.60       1140.97        18.83 o                         
   2   5   7          3.84          4.49         1.29 o                         
   3   5   7       3001.68       2804.28        52.34 o                         
   4   5   7          2.81          6.36         1.89 o                         
   5   5   7       2477.43       2478.46        47.11 o                         
   6   5   7         16.75         18.62         2.31 o                         
   7   5   7        911.90        945.79        17.06 o                         
   8   5   7         11.57         10.96         2.79 o                         
   9   5   7        368.79        364.65        10.70 o                         
  10   5   7          0.09         -1.19         3.28 o                         
  11   5   7        108.10        112.40        10.45 o                         
  -5   6   7          7.59          9.70         4.18 o                         
  -4   6   7        301.06        294.71         9.23 o                         
  -3   6   7         13.07          8.99         2.42 o                         
  -2   6   7         13.82         12.75         2.63 o                         
  -1   6   7        132.40        141.32         5.30 o                         
   0   6   7        140.53        142.76         7.13 o                         
   1   6   7        119.05        115.24         3.92 o                         
   2   6   7        141.93        142.89         4.26 o                         
   3   6   7         26.94         26.50         2.08 o                         
   4   6   7          2.31         -0.25         1.74 o                         
   5   6   7          0.78          0.40         1.76 o                         
   6   6   7        415.93        409.27         9.17 o                         
   7   6   7          0.62         -0.57         1.87 o                         
   8   6   7        582.42        613.49        13.09 o                         
   9   6   7          0.03         -0.66         3.06 o                         
  10   6   7        925.23        988.28        42.00 o                         
  11   6   7          1.01          8.66         7.31 o                         
  -4   7   7          3.15          4.33         3.58 o                         
  -3   7   7        739.71        741.86        25.55 o                         
  -2   7   7          4.74          2.54         2.22 o                         
  -1   7   7        976.15        973.09        21.20 o                         
   0   7   7         33.17         29.54         3.22 o                         
   1   7   7        437.35        433.87         8.89 o                         
   2   7   7          4.52          5.17         1.48 o                         
   3   7   7         29.65         26.83         2.29 o                         
   4   7   7         54.76         51.30         3.88 o                         
   5   7   7        422.73        419.28        11.34 o                         
   6   7   7         37.10         38.41         3.18 o                         
   7   7   7        153.03        155.87         5.63 o                         
   8   7   7          0.02          1.09         1.94 o                         
   9   7   7         39.36         40.00         3.61 o                         
  10   7   7          0.01          1.34         2.53 o                         
  -3   8   7         40.27         45.52         6.27 o                         
  -2   8   7         17.85         26.32         4.33 o                         
  -1   8   7         28.74         29.24         3.51 o                         
   0   8   7        455.59        445.75        11.83 o                         
   1   8   7         10.37          5.74         2.21 o                         
   2   8   7        581.19        585.48        25.18 o                         
   3   8   7         18.26         19.32         2.08 o                         
   4   8   7       1355.85       1306.33        27.02 o                         
   5   8   7         78.33         74.73         5.10 o                         
   6   8   7       1115.43       1116.80        24.43 o                         
   7   8   7          0.52         -0.69         1.96 o                         
   8   8   7         41.40         34.71         3.41 o                         
   9   8   7         11.50         11.70         2.58 o                         
  10   8   7        114.89        118.85         5.41 o                         
  -2   9   7          6.05          1.49         3.28 o                         
  -1   9   7         10.17          8.63         2.57 o                         
   0   9   7         72.62         78.74         5.22 o                         
   1   9   7          6.40          2.29         2.10 o                         
   2   9   7         65.13         69.63         9.55 o                         
   3   9   7        124.63        124.49        10.97 o                         
   4   9   7         96.05         89.28         5.52 o                         
   5   9   7          2.88          2.39         3.06 o                         
   6   9   7         15.87         16.18         3.14 o                         
   7   9   7        369.34        383.66        10.04 o                         
   8   9   7         25.21         26.90         3.28 o                         
   9   9   7        708.86        739.89        15.30 o                         
  -1  10   7         21.24         11.34         4.48 o                         
   0  10   7       1087.69       1073.61        23.58 o                         
   1  10   7         36.01         32.16         4.25 o                         
   2  10   7        501.52        483.91        20.69 o                         
   3  10   7          0.34         -0.19         2.61 o                         
   4  10   7        443.26        419.69        17.47 o                         
   5  10   7          0.72          0.00         3.88 o                         
   6  10   7        322.35        326.12        15.53 o                         
   7  10   7         25.73         24.74         3.11 o                         
   8  10   7         11.23          9.91         2.63 o                         
   9  10   7         27.69         21.94         5.82 o                         
   1  11   7          5.28          5.62         2.48 o                         
   2  11   7          2.02          5.41         2.37 o                         
   3  11   7        415.59        391.28        17.03 o                         
   4  11   7         31.60         39.25         6.12 o                         
   5  11   7        396.02        388.43        17.32 o                         
   6  11   7         34.24         42.83         6.72 o                         
   7  11   7        711.38        704.05        28.54 o                         
   0 -10   8          3.52          4.78         3.58 o                         
  -3  -9   8        714.39        741.71        29.44 o                         
  -2  -9   8        230.57        229.62        14.03 o                         
  -1  -9   8        949.38        940.23        33.48 o                         
   0  -9   8        157.69        174.58        10.52 o                         
   1  -9   8        444.50        456.87        18.07 o                         
   2  -9   8        216.63        228.83         9.12 o                         
   3  -9   8        171.56        165.50         8.01 o                         
  -4  -8   8         11.82         11.79         5.07 o                         
  -3  -8   8          4.90          0.60         3.88 o                         
  -2  -8   8          2.46          0.93         3.13 o                         
  -1  -8   8         74.33         66.52         5.23 o                         
   0  -8   8        132.92        134.82         6.60 o                         
   1  -8   8         75.56         84.90         5.92 o                         
   2  -8   8        726.53        726.22        18.25 o                         
   3  -8   8        147.86        161.95         9.33 o                         
   4  -8   8        432.04        437.58        17.92 o                         
   5  -8   8        273.23        262.67        10.03 o                         
  -5  -7   8         56.31         47.16         7.46 o                         
  -4  -7   8         43.19         48.81         7.31 o                         
  -3  -7   8         13.32         11.58         3.08 o                         
  -2  -7   8         33.86         34.35         4.04 o                         
  -1  -7   8        212.45        204.10         9.85 o                         
   0  -7   8         26.86         27.47         3.91 o                         
   1  -7   8          3.14          3.78         2.51 o                         
   2  -7   8         26.33         25.26         3.53 o                         
   3  -7   8          4.00          2.38         2.53 o                         
   4  -7   8          1.09          1.90         2.51 o                         
   5  -7   8         99.70        109.33        15.82 o                         
   6  -7   8         13.16          7.16         4.03 o                         
  -6  -6   8        264.13        253.67        14.93 o                         
  -5  -6   8         92.20         79.26         8.66 o                         
  -4  -6   8       1252.68       1305.96        28.87 o                         
  -3  -6   8         66.25         71.15         5.43 o                         
  -2  -6   8        699.78        692.85        17.10 o                         
  -1  -6   8        190.65        197.37         7.52 o                         
   0  -6   8        691.32        672.39        16.28 o                         
   1  -6   8        149.52        157.91         6.44 o                         
   2  -6   8       2004.85       2026.07        32.58 o                         
   3  -6   8        295.94        298.19         9.63 o                         
   4  -6   8        806.78        809.32        19.30 o                         
   5  -6   8        144.47        145.51         6.78 o                         
   6  -6   8        238.50        240.38        12.24 o                         
   7  -6   8          0.98          0.30         3.13 o                         
  -6  -5   8         40.70         35.37         6.87 o                         
  -5  -5   8          9.72         10.75         3.11 o                         
  -4  -5   8        108.42        106.86         6.22 o                         
  -3  -5   8          5.85          6.22         2.69 o                         
  -2  -5   8         24.09         25.69         4.78 o                         
  -1  -5   8        273.37        293.29         9.22 o                         
   0  -5   8         32.34         30.12         3.36 o                         
   1  -5   8        115.34        109.30         5.25 o                         
   2  -5   8         77.29         70.94         4.37 o                         
   3  -5   8        221.33        218.28         7.35 o                         
   4  -5   8         53.05         51.32         3.73 o                         
   5  -5   8       1319.22       1277.80        38.00 o                         
   6  -5   8        329.15        335.39        14.34 o                         
   7  -5   8       1496.24       1531.89        44.89 o                         
   8  -5   8        254.43        254.56        12.54 o                         
  -7  -4   8         91.51         71.80         8.81 o                         
  -6  -4   8        676.51        678.34        25.70 o                         
  -5  -4   8        117.36        122.42         6.60 o                         
  -4  -4   8        959.50        925.38        43.81 o                         
  -3  -4   8         93.83         94.29         5.52 o                         
  -2  -4   8        406.48        396.63        11.24 o                         
  -1  -4   8        138.64        135.01         5.90 o                         
   0  -4   8         20.54         20.81         2.84 o                         
   1  -4   8          2.26          3.94         2.00 o                         
   2  -4   8          3.63          2.84         1.79 o                         
   3  -4   8          8.42          8.36         2.21 o                         
   4  -4   8         97.73        100.36        11.49 o                         
   5  -4   8          0.31         -1.68         1.68 o                         
   6  -4   8        110.52        120.61         7.91 o                         
   7  -4   8         16.08         19.10         4.33 o                         
   8  -4   8          4.92          7.61         3.88 o                         
   9  -4   8         28.82         34.63         5.52 o                         
  -7  -3   8          1.81          1.49         4.18 o                         
  -6  -3   8          4.80          7.01         4.18 o                         
  -5  -3   8        384.85        387.63        11.99 o                         
  -4  -3   8         97.61        100.26         5.59 o                         
  -3  -3   8        928.43        906.99        26.61 o                         
  -2  -3   8         89.12         89.25         5.45 o                         
  -1  -3   8       1566.71       1580.79        25.79 o                         
   0  -3   8        189.02        179.49         5.08 o                         
   1  -3   8       1407.73       1447.85        23.50 o                         
   2  -3   8        212.72        222.90         5.56 o                         
   3  -3   8       1286.55       1276.31        20.69 o                         
   4  -3   8         53.40         52.54         3.75 o                         
   5  -3   8        360.28        370.54        14.04 o                         
   6  -3   8         87.83         84.40         4.67 o                         
   7  -3   8         52.33         57.85         4.48 o                         
   8  -3   8          8.34          4.78         3.43 o                         
   9  -3   8          1.53          7.31         3.58 o                         
  -7  -2   8         29.12         24.92         5.67 o                         
  -6  -2   8         10.25          5.07         4.18 o                         
  -5  -2   8         30.71         25.91         6.12 o                         
  -4  -2   8         84.87         85.27         5.28 o                         
  -3  -2   8         48.80         50.74         4.16 o                         
  -2  -2   8          2.08          3.00         1.56 o                         
  -1  -2   8        110.19        103.11         3.84 o                         
   0  -2   8        496.93        476.25         9.46 o                         
   1  -2   8         42.92         40.54         2.58 o                         
   2  -2   8        424.14        402.45         8.09 o                         
   3  -2   8        159.07        158.31         4.36 o                         
   4  -2   8        446.25        426.58         8.38 o                         
   5  -2   8        108.72        103.69         4.37 o                         
   6  -2   8       1523.54       1510.38        29.62 o                         
   7  -2   8         88.31         91.57         3.77 o                         
   8  -2   8        757.29        756.32        14.03 o                         
   9  -2   8        157.37        155.70         8.81 o                         
  -6  -1   8          4.28          3.89         2.57 o                         
  -5  -1   8       1277.20       1266.70        27.50 o                         
  -4  -1   8         46.82         51.23         4.38 o                         
  -3  -1   8       1599.83       1583.15        26.11 o                         
  -2  -1   8         42.48         44.71         2.87 o                         
  -1  -1   8        665.20        667.38        12.30 o                         
   0  -1   8        215.21        213.03         5.36 o                         
   1  -1   8        237.81        261.89         8.79 o                         
   2  -1   8        141.31        143.74         4.06 o                         
   3  -1   8       1507.52       1551.49        20.87 o                         
   4  -1   8         30.45         28.53         1.65 o                         
   5  -1   8        198.54        186.98         6.25 o                         
   6  -1   8         45.67         42.37         3.26 o                         
   7  -1   8          2.44          2.94         1.65 o                         
   8  -1   8          0.89          0.63         1.61 o                         
   9  -1   8        179.89        178.98         7.17 o                         
  10  -1   8          6.72          8.90         3.19 o                         
  -7   0   8        165.98        162.72        11.49 o                         
  -6   0   8         32.54         24.78         5.22 o                         
  -5   0   8         26.68         26.09         3.53 o                         
  -4   0   8        322.57        315.83         7.87 o                         
  -3   0   8         37.61         39.45         2.90 o                         
  -2   0   8        519.73        500.62        10.00 o                         
  -1   0   8         46.68         45.89         2.66 o                         
   0   0   8       2991.04       2984.02        44.97 o                         
   1   0   8         26.59         27.23         1.99 o                         
   2   0   8       2308.18       2375.81        36.06 o                         
   3   0   8        276.12        277.67         5.03 o                         
   4   0   8       1200.70       1231.02        16.99 o                         
   5   0   8        129.39        139.26         5.87 o                         
   6   0   8       3059.65       3110.88        57.77 o                         
   7   0   8         64.84         63.96         4.09 o                         
   8   0   8        897.67        913.06        16.23 o                         
   9   0   8         37.54         38.45         4.03 o                         
  10   0   8         31.33         31.74         3.95 o                         
  11   0   8          0.56          4.42         3.27 o                         
  -6   1   8         42.33         59.40         7.46 o                         
  -5   1   8          8.05          5.50         2.21 o                         
  -4   1   8        171.10        175.14         5.87 o                         
  -3   1   8          1.54          1.83         1.42 o                         
  -2   1   8         19.17         15.89         1.92 o                         
  -1   1   8         21.27         22.58         1.99 o                         
   0   1   8         50.86         49.76         2.44 o                         
   1   1   8        384.11        382.92         7.38 o                         
   2   1   8          6.97          8.88         1.11 o                         
   3   1   8        204.01        190.19         3.81 o                         
   4   1   8          1.51          2.38         0.95 o                         
   5   1   8        283.22        282.50         6.24 o                         
   6   1   8         85.25         83.52         3.24 o                         
   7   1   8        228.00        225.50         7.48 o                         
   8   1   8         39.66         37.86         2.80 o                         
   9   1   8       1206.37       1276.70        27.38 o                         
  10   1   8         60.77         58.18         5.01 o                         
  11   1   8       1014.19       1026.86        33.49 o                         
  -5   2   8         12.46         10.54         5.30 o                         
  -4   2   8       2347.78       2452.40        38.63 o                         
  -3   2   8          4.53          4.36         1.65 o                         
  -2   2   8       1012.86       1008.36        17.25 o                         
  -1   2   8         82.13         83.08         3.82 o                         
   0   2   8        835.40        820.48        13.92 o                         
   1   2   8         20.98         29.10         2.90 o                         
   2   2   8        180.89        193.63         6.28 o                         
   3   2   8         57.49         58.11         5.82 o                         
   4   2   8         95.56         80.49         3.25 o                         
   5   2   8          2.10          3.51         1.42 o                         
   6   2   8          6.25          4.92         1.54 o                         
   7   2   8          0.53          1.03         1.44 o                         
   8   2   8         23.83         20.02         3.08 o                         
   9   2   8          5.11          2.66         2.84 o                         
  10   2   8         10.45         10.60         3.04 o                         
  11   2   8          0.18          1.30         2.87 o                         
  -5   3   8         47.80         44.66         4.63 o                         
  -4   3   8        199.01        208.71         6.06 o                         
  -3   3   8        123.20        125.26         4.54 o                         
  -2   3   8         20.22         23.84         2.91 o                         
  -1   3   8       1723.12       1774.10        34.74 o                         
   0   3   8         22.65         26.75         4.18 o                         
   1   3   8       2171.51       2114.46        40.41 o                         
   2   3   8         44.71         48.16         3.53 o                         
   3   3   8       2537.85       2472.16        46.60 o                         
   4   3   8         62.34         60.89         5.90 o                         
   5   3   8       1512.61       1488.08        24.23 o                         
   6   3   8         69.97         72.58         3.48 o                         
   7   3   8       1040.81       1059.99        18.39 o                         
   8   3   8         16.14         17.01         3.45 o                         
   9   3   8        472.92        484.88        15.24 o                         
  10   3   8         14.96         11.85         3.19 o                         
  11   3   8        142.29        130.87         7.26 o                         
  -5   4   8          1.16          3.25         2.46 o                         
  -4   4   8        442.69        452.55         9.83 o                         
  -3   4   8         49.98         52.77         4.87 o                         
  -2   4   8         42.61         46.57         3.06 o                         
  -1   4   8        241.77        247.79         6.29 o                         
   0   4   8         59.46         61.52         3.17 o                         
   1   4   8        181.98        184.42        11.42 o                         
   2   4   8        224.11        216.87         6.92 o                         
   3   4   8         58.84         56.35         3.85 o                         
   4   4   8        821.78        803.74        17.65 o                         
   5   4   8          7.75          6.69         1.74 o                         
   6   4   8        689.80        714.26        18.18 o                         
   7   4   8         48.66         48.66         3.30 o                         
   8   4   8        334.73        359.24         8.54 o                         
   9   4   8         35.64         38.12         4.53 o                         
  10   4   8       1016.80       1116.14        25.62 o                         
  11   4   8         16.61          8.51         3.61 o                         
  -5   5   8        411.35        382.62        15.98 o                         
  -4   5   8          2.49          1.83         2.21 o                         
  -3   5   8       1190.01       1243.32        26.28 o                         
  -2   5   8         22.30         26.46         2.52 o                         
  -1   5   8       1578.92       1617.48        26.33 o                         
   0   5   8          0.21         -0.76         1.37 o                         
   1   5   8       1617.70       1567.05        25.27 o                         
   2   5   8         27.60         23.13         2.80 o                         
   3   5   8        989.63        958.75        20.52 o                         
   4   5   8        126.23        121.03         5.12 o                         
   5   5   8        103.97        100.04         9.48 o                         
   6   5   8         27.72         29.64         4.21 o                         
   7   5   8        324.72        347.88         8.40 o                         
   8   5   8          0.99          2.38         1.87 o                         
   9   5   8         18.54         23.21         2.90 o                         
  10   5   8          8.64          7.16         7.54 o                         
  -4   6   8         28.15         26.80         3.64 o                         
  -3   6   8         98.86        105.77        11.94 o                         
  -2   6   8         17.52         16.80         2.89 o                         
  -1   6   8          3.64          2.17         1.66 o                         
   0   6   8        199.73        207.29         5.75 o                         
   1   6   8          1.09         -0.42         1.46 o                         
   2   6   8        313.45        294.12         6.91 o                         
   3   6   8          1.47          3.47         1.95 o                         
   4   6   8       1657.86       1641.00        32.83 o                         
   5   6   8          5.19          2.51         2.06 o                         
   6   6   8       1699.64       1761.80        28.96 o                         
   7   6   8         34.35         30.78         2.98 o                         
   8   6   8        375.31        392.34         9.51 o                         
   9   6   8         12.88         15.47         2.73 o                         
  10   6   8        680.61        740.92        19.22 o                         
  -3   7   8        427.65        427.41        12.14 o                         
  -2   7   8          1.51          1.60         2.31 o                         
  -1   7   8          9.04         14.16         2.80 o                         
   0   7   8        119.25        118.69         7.99 o                         
   1   7   8        108.75        122.54         4.37 o                         
   2   7   8         31.26         30.44         2.59 o                         
   3   7   8         13.13         13.89         2.58 o                         
   4   7   8         23.24         25.12         3.16 o                         
   5   7   8        116.46        109.46         6.12 o                         
   6   7   8          6.85          6.47         2.98 o                         
   7   7   8        190.85        190.08         6.41 o                         
   8   7   8          1.52          3.19         2.24 o                         
   9   7   8        498.11        527.86        12.03 o                         
  10   7   8          9.43          6.47         2.70 o                         
  -2   8   8        845.10        896.29        21.52 o                         
  -1   8   8         44.63         41.92         4.11 o                         
   0   8   8       2117.50       2179.44        89.66 o                         
   1   8   8         43.90         42.57         3.96 o                         
   2   8   8        713.26        696.45        21.07 o                         
   3   8   8         12.57         14.18         2.04 o                         
   4   8   8        379.47        365.55        11.80 o                         
   5   8   8         12.43         12.83         3.95 o                         
   6   8   8        224.77        227.73        12.09 o                         
   7   8   8         15.62         15.70         2.65 o                         
   8   8   8          2.10          1.52         2.14 o                         
   9   8   8          6.75          8.57         2.60 o                         
  10   8   8         59.14         59.40         7.61 o                         
  -1   9   8         67.95         78.29         7.02 o                         
   0   9   8        161.31        152.49         6.91 o                         
   1   9   8        288.12        277.03         9.12 o                         
   2   9   8          3.95          0.72         4.25 o                         
   3   9   8       1207.33       1188.25        25.23 o                         
   4   9   8         27.15         22.39         5.07 o                         
   5   9   8        893.13        881.75        20.33 o                         
   6   9   8          2.01          0.66         2.29 o                         
   7   9   8        959.22        958.76        23.58 o                         
   8   9   8          2.77          2.54         2.24 o                         
   9   9   8        673.85        687.51        18.06 o                         
   0  10   8        362.63        349.59        13.37 o                         
   1  10   8         12.69         10.32         2.80 o                         
   2  10   8         39.01         37.84         3.97 o                         
   3  10   8        111.00        101.57         5.73 o                         
   4  10   8         15.89         17.91         4.78 o                         
   5  10   8         66.55         63.43         7.61 o                         
   6  10   8         17.07         12.24         4.63 o                         
   7  10   8          0.13          0.10         3.07 o                         
   8  10   8         38.51         32.09         5.67 o                         
   2  11   8         45.61         44.27         4.51 o                         
   3  11   8        685.37        673.69        24.65 o                         
   4  11   8         25.40         20.30         5.22 o                         
   5  11   8        385.49        370.35        17.47 o                         
  -1  -9   9         99.74        104.04         7.76 o                         
   0  -9   9          0.54         -0.75         3.08 o                         
  -3  -8   9         62.68         53.43         7.76 o                         
  -2  -8   9        363.38        360.49        17.62 o                         
  -1  -8   9        197.18        176.51        12.39 o                         
   0  -8   9        600.98        620.19        16.38 o                         
   1  -8   9        141.71        127.52         6.88 o                         
   2  -8   9        897.67        878.37        31.69 o                         
   3  -8   9        160.92        166.35         7.88 o                         
   4  -8   9        108.30         98.87         8.05 o                         
  -4  -7   9         45.00         42.24         7.16 o                         
  -3  -7   9         26.30         25.99         5.07 o                         
  -2  -7   9          5.16          5.68         2.80 o                         
  -1  -7   9         20.24         16.30         3.51 o                         
   0  -7   9         26.09         25.01         3.85 o                         
   1  -7   9         46.81         45.99         4.55 o                         
   2  -7   9         54.61         56.35        10.82 o                         
   3  -7   9        266.96        268.16        12.84 o                         
   4  -7   9         53.59         60.06         5.40 o                         
   5  -7   9        697.33        694.53        18.14 o                         
  -5  -6   9         28.87         17.61         5.22 o                         
  -4  -6   9        438.45        442.72        28.30 o                         
  -3  -6   9         56.73         50.11         4.90 o                         
  -2  -6   9        560.29        554.41        15.03 o                         
  -1  -6   9        152.46        147.58         6.85 o                         
   0  -6   9        325.63        321.82        10.14 o                         
   1  -6   9         23.72         27.47         9.33 o                         
   2  -6   9         75.57         72.60         5.43 o                         
   3  -6   9         22.21         21.24         3.42 o                         
   4  -6   9          2.06          1.85         2.58 o                         
   5  -6   9          1.54         -1.47         2.32 o                         
   6  -6   9          5.47          3.13         2.80 o                         
   7  -6   9          9.81          8.36         6.12 o                         
  -5  -5   9         74.70         75.61        11.79 o                         
  -4  -5   9         39.69         45.89         8.95 o                         
  -3  -5   9         80.02         82.76         5.70 o                         
  -2  -5   9          3.26          3.42         3.66 o                         
  -1  -5   9        193.06        187.26         7.44 o                         
   0  -5   9         78.86         85.86         5.01 o                         
   1  -5   9        822.86        855.84        19.59 o                         
   2  -5   9        197.39        187.34         7.14 o                         
   3  -5   9       1726.69       1727.83        34.91 o                         
   4  -5   9        124.56        115.32         5.97 o                         
   5  -5   9        640.98        627.48        15.94 o                         
   6  -5   9        108.18        124.49         8.66 o                         
   7  -5   9        188.57        179.59        10.90 o                         
   8  -5   9          2.21          5.07         4.78 o                         
  -6  -4   9          7.86          9.70         4.78 o                         
  -5  -4   9         11.02          8.64         3.22 o                         
  -4  -4   9         24.88         27.06         4.10 o                         
  -3  -4   9          5.85          4.19         3.06 o                         
  -2  -4   9        104.48        105.89         6.49 o                         
  -1  -4   9          1.29          4.57         2.22 o                         
   0  -4   9         67.40         73.98         4.79 o                         
   1  -4   9         30.00         31.66         3.43 o                         
   2  -4   9        340.89        344.36        11.72 o                         
   3  -4   9          1.97         -1.27         1.79 o                         
   4  -4   9          9.44          9.90         5.60 o                         
   5  -4   9         20.12         23.58         3.34 o                         
   6  -4   9        799.70        797.94        26.15 o                         
   7  -4   9         88.12         93.59         8.06 o                         
   8  -4   9        520.33        488.14        18.67 o                         
  -6  -3   9         49.12         41.34         6.72 o                         
  -5  -3   9        527.14        515.04        14.73 o                         
  -4  -3   9        134.30        136.79         6.75 o                         
  -3  -3   9       1000.49        989.52        22.41 o                         
  -2  -3   9         33.96         30.45         7.61 o                         
  -1  -3   9        464.93        481.14        12.57 o                         
   0  -3   9         83.12         81.09         3.73 o                         
   1  -3   9         70.98         73.55         3.44 o                         
   2  -3   9         13.22         13.02         1.92 o                         
   3  -3   9        135.62        137.69         4.35 o                         
   4  -3   9          4.34          4.84         2.16 o                         
   5  -3   9        248.55        253.97         8.36 o                         
   6  -3   9          3.39          4.84         2.27 o                         
   7  -3   9        306.24        329.39         9.77 o                         
   8  -3   9         19.61         13.13         4.03 o                         
   9  -3   9         46.00         38.21         5.52 o                         
  -6  -2   9          5.76          1.64         3.88 o                         
  -5  -2   9          9.04          9.78         3.06 o                         
  -4  -2   9        199.70        201.07         9.85 o                         
  -3  -2   9        113.88        112.04         5.75 o                         
  -2  -2   9        200.23        186.00         5.68 o                         
  -1  -2   9        162.21        160.01         5.14 o                         
   0  -2   9       1538.69       1564.16        25.50 o                         
   1  -2   9         79.50         78.78         4.30 o                         
   2  -2   9       1450.73       1435.00        43.52 o                         
   3  -2   9        203.68        200.66         5.22 o                         
   4  -2   9       1039.49       1046.95        17.62 o                         
   5  -2   9         74.54         80.66         4.37 o                         
   6  -2   9       1748.78       1787.45        50.31 o                         
   7  -2   9         68.32         67.02         4.70 o                         
   8  -2   9        335.80        319.02        16.35 o                         
   9  -2   9         20.16         24.92         4.33 o                         
  -6  -1   9         50.61         52.24         7.31 o                         
  -5  -1   9          4.12          2.70         2.57 o                         
  -4  -1   9        122.64        125.31         6.33 o                         
  -3  -1   9         59.81         61.71         3.84 o                         
  -2  -1   9         17.08         20.49         2.89 o                         
  -1  -1   9        172.87        178.85         5.25 o                         
   0  -1   9        123.09        130.39         5.16 o                         
   1  -1   9          1.78          2.05         1.33 o                         
   2  -1   9         48.58         50.11         2.74 o                         
   3  -1   9        132.33        110.92         3.67 o                         
   4  -1   9         17.13         18.19         1.85 o                         
   5  -1   9         94.37         86.85         6.30 o                         
   6  -1   9         46.05         46.42         5.52 o                         
   7  -1   9        194.60        170.37        18.81 o                         
   8  -1   9         16.85         18.51         2.46 o                         
   9  -1   9        758.50        751.06        25.70 o                         
  -6   0   9        378.61        387.37        17.47 o                         
  -5   0   9         16.35         16.71         3.43 o                         
  -4   0   9       1048.49       1089.56        19.68 o                         
  -3   0   9         23.39         25.20         3.17 o                         
  -2   0   9        344.18        334.49         7.81 o                         
  -1   0   9         79.91         79.34         3.57 o                         
   0   0   9        803.39        811.95        14.35 o                         
   1   0   9         30.47         30.44         3.16 o                         
   2   0   9       1035.69       1136.05        49.60 o                         
   3   0   9         77.98         78.84         5.48 o                         
   4   0   9        274.13        292.02         6.44 o                         
   5   0   9          2.96          5.19         1.38 o                         
   6   0   9          3.15          5.23         1.93 o                         
   7   0   9          0.36          0.32         1.79 o                         
   8   0   9        143.85        138.96         6.22 o                         
   9   0   9          1.93          3.71         2.61 o                         
  10   0   9         82.54         80.69        11.19 o                         
  -5   1   9        244.00        226.89        35.24 o                         
  -4   1   9         32.97         36.91         3.24 o                         
  -3   1   9         45.19         47.66         3.53 o                         
  -2   1   9         10.61          6.02         2.30 o                         
  -1   1   9         63.82         61.67         4.43 o                         
   0   1   9          7.35          8.25         2.15 o                         
   1   1   9        129.14        117.89         5.16 o                         
   2   1   9         23.07         22.73         2.74 o                         
   3   1   9        530.52        534.16        10.14 o                         
   4   1   9         60.02         54.98         2.94 o                         
   5   1   9       1188.59       1234.99        20.33 o                         
   6   1   9         60.67         58.75         3.93 o                         
   7   1   9       1754.68       1743.79        34.76 o                         
   8   1   9         12.17         14.82         2.20 o                         
   9   1   9        421.66        430.62        12.34 o                         
  10   1   9         15.59         16.22         3.31 o                         
  -5   2   9         13.67         19.58         3.48 o                         
  -4   2   9        179.65        173.84         7.18 o                         
  -3   2   9         78.13         84.84         5.22 o                         
  -2   2   9          8.86         10.09         2.48 o                         
  -1   2   9         28.66         26.46         5.07 o                         
   0   2   9         74.48         70.51        10.15 o                         
   1   2   9          2.89          1.58         2.46 o                         
   2   2   9        154.03        144.59         5.69 o                         
   3   2   9          5.24          6.69         2.10 o                         
   4   2   9          2.24          1.67         1.43 o                         
   5   2   9          0.98          1.12         1.38 o                         
   6   2   9          2.30          2.86         1.62 o                         
   7   2   9         39.02         38.49         2.84 o                         
   8   2   9         75.65         68.27         5.52 o                         
   9   2   9         17.78         18.73         3.42 o                         
  10   2   9       1207.31       1262.25        28.01 o                         
  -5   3   9        554.71        565.10        20.47 o                         
  -4   3   9          4.45          3.43         2.48 o                         
  -3   3   9       1538.39       1631.24        33.44 o                         
  -2   3   9         16.31         18.13         3.01 o                         
  -1   3   9       1274.82       1277.46        26.61 o                         
   0   3   9         87.26         91.21         4.86 o                         
   1   3   9       1351.45       1311.64        26.88 o                         
   2   3   9         14.09         15.07         2.48 o                         
   3   3   9        761.47        764.66        17.17 o                         
   4   3   9         32.72         33.08         3.28 o                         
   5   3   9         62.95         68.90         3.85 o                         
   6   3   9          5.99          2.45         1.66 o                         
   7   3   9        265.58        280.67        10.55 o                         
   8   3   9          0.60          4.29         2.46 o                         
   9   3   9          1.61          3.52         2.72 o                         
  10   3   9          7.00          7.30         5.30 o                         
  -5   4   9        138.53        146.29         9.70 o                         
  -4   4   9         28.50         32.79         4.10 o                         
  -3   4   9        220.36        225.38        13.88 o                         
  -2   4   9         46.86         49.16         4.17 o                         
  -1   4   9         14.66         13.59         2.57 o                         
   0   4   9        662.62        681.47        16.01 o                         
   1   4   9         28.65         24.82         5.07 o                         
   2   4   9        281.39        247.49        10.08 o                         
   3   4   9         64.46         74.41        10.15 o                         
   4   4   9       1057.25        995.88        21.52 o                         
   5   4   9          4.67          5.56         1.83 o                         
   6   4   9       1118.61       1136.01        23.41 o                         
   7   4   9         32.44         34.10         2.98 o                         
   8   4   9        448.34        465.81        10.40 o                         
   9   4   9          6.33          4.71         2.95 o                         
  10   4   9        949.92       1031.19        24.24 o                         
  -4   5   9         11.62         14.86         3.58 o                         
  -3   5   9        454.86        487.65        13.20 o                         
  -2   5   9         36.57         44.05         3.24 o                         
  -1   5   9          2.16          1.82         1.64 o                         
   0   5   9        206.52        205.29         7.26 o                         
   1   5   9          5.49          3.83         2.69 o                         
   2   5   9          6.82          3.56         1.97 o                         
   3   5   9         65.21         58.61         5.37 o                         
   4   5   9          8.61          6.26         2.27 o                         
   5   5   9        160.25        160.05         7.61 o                         
   6   5   9         14.95         18.29         2.50 o                         
   7   5   9         15.20         15.63         2.44 o                         
   8   5   9          1.19          2.72         2.06 o                         
   9   5   9          3.83          3.22         3.25 o                         
  10   5   9          9.74         14.40         3.69 o                         
  -4   6   9         10.99          7.01         5.37 o                         
  -3   6   9          0.91         -2.04         2.15 o                         
  -2   6   9        235.58        235.97         8.39 o                         
  -1   6   9         63.29         63.28         4.70 o                         
   0   6   9       1227.97       1271.47        21.73 o                         
   1   6   9          1.71          0.10         2.04 o                         
   2   6   9        454.03        434.53        20.61 o                         
   3   6   9         63.16         52.19         4.21 o                         
   4   6   9        536.41        504.09        13.04 o                         
   5   6   9          2.81          0.59         2.15 o                         
   6   6   9        425.50        431.22         9.83 o                         
   7   6   9          0.10         -0.35         1.81 o                         
   8   6   9          4.65          5.56         2.56 o                         
   9   6   9          0.08          3.69         2.10 o                         
  10   6   9         38.40         30.79         4.43 o                         
  -3   7   9          3.17         -1.97         2.82 o                         
  -2   7   9         52.87         51.95         4.58 o                         
  -1   7   9        147.27        148.37        12.09 o                         
   0   7   9         65.14         59.75         4.70 o                         
   1   7   9          2.36          2.14         1.75 o                         
   2   7   9          0.83         -1.45         1.83 o                         
   3   7   9        386.88        384.26        10.90 o                         
   4   7   9          0.11          0.26         2.06 o                         
   5   7   9        522.53        492.97        13.20 o                         
   6   7   9         19.02         16.84         2.65 o                         
   7   7   9        902.16        955.74        18.04 o                         
   8   7   9         12.47         14.24         2.72 o                         
   9   7   9        862.00        888.55        17.48 o                         
  10   7   9          0.06          2.69         4.03 o                         
  -2   8   9        345.27        331.95        14.78 o                         
  -1   8   9          6.76          3.08         2.58 o                         
   0   8   9        203.52        192.81         7.71 o                         
   1   8   9         43.80         40.34         3.99 o                         
   2   8   9          2.44          0.85         2.08 o                         
   3   8   9         59.76         58.41         4.59 o                         
   4   8   9          1.52          5.10         3.95 o                         
   5   8   9         19.41         22.10         3.29 o                         
   6   8   9          3.77          6.83         2.78 o                         
   7   8   9          2.90          3.79         2.10 o                         
   8   8   9         85.04         83.19         4.94 o                         
   9   8   9          2.67          3.12         2.35 o                         
  -1   9   9        413.11        408.00        17.47 o                         
   0   9   9         13.44         12.92         3.01 o                         
   1   9   9        825.84        815.67        19.28 o                         
   2   9   9          9.48         10.94         2.76 o                         
   3   9   9        549.65        555.26        21.36 o                         
   4   9   9          1.87          0.45         3.28 o                         
   5   9   9        324.07        316.12        10.22 o                         
   6   9   9          0.59          2.11         4.40 o                         
   7   9   9        285.02        275.51         8.16 o                         
   8   9   9          3.50          5.22         2.44 o                         
   1  10   9         98.42         92.51         6.57 o                         
   2  10   9          4.70          3.55         4.33 o                         
   3  10   9          0.12          1.19         3.73 o                         
   4  10   9        104.46        104.78         9.55 o                         
   5  10   9          3.30          6.57         4.03 o                         
   6  10   9         18.49         22.39         5.82 o                         
  -1  -8  10        184.78        165.71        10.00 o                         
   0  -8  10        164.97        146.42         7.55 o                         
   1  -8  10          3.26          3.60         3.13 o                         
   2  -8  10          8.64          5.52         4.92 o                         
  -2  -7  10         83.51         83.29         8.96 o                         
  -1  -7  10        508.64        510.05        14.55 o                         
   0  -7  10        301.99        279.52        14.78 o                         
   1  -7  10       1186.78       1172.84        26.40 o                         
   2  -7  10        335.13        343.68        16.58 o                         
   3  -7  10       1287.66       1320.29        77.55 o                         
   4  -7  10        146.89        133.52         7.10 o                         
   5  -7  10        254.42        249.33        16.42 o                         
  -4  -6  10         73.01         69.85        10.15 o                         
  -3  -6  10         87.13         79.73        10.22 o                         
  -2  -6  10          2.80          4.33         2.74 o                         
  -1  -6  10         64.47         67.94         5.57 o                         
   0  -6  10         15.49         14.69         3.31 o                         
   1  -6  10          5.59          6.65         2.63 o                         
   2  -6  10          7.81          7.16         4.48 o                         
   3  -6  10         51.63         39.93         7.54 o                         
   4  -6  10         69.92         74.63         5.73 o                         
   5  -6  10         64.59         59.96         6.94 o                         
   6  -6  10        521.18        489.63        21.06 o                         
  -4  -5  10         71.22         64.60         5.80 o                         
  -3  -5  10        876.84        854.71        20.87 o                         
  -2  -5  10         51.61         54.32         5.01 o                         
  -1  -5  10        854.38        835.66        25.11 o                         
   0  -5  10        223.08        218.42         8.18 o                         
   1  -5  10        367.08        373.07        11.19 o                         
   2  -5  10         95.56         92.13         6.87 o                         
   3  -5  10        285.68        283.49        13.81 o                         
   4  -5  10         16.00          7.91         4.18 o                         
   5  -5  10         29.16         32.99         5.22 o                         
   6  -5  10          1.90          1.67         2.58 o                         
   7  -5  10         73.76         76.40         6.00 o                         
  -5  -4  10          0.91          0.00         3.88 o                         
  -4  -4  10          2.29          5.16         2.89 o                         
  -3  -4  10         29.55         30.40         4.48 o                         
  -2  -4  10         92.75         90.70        16.57 o                         
  -1  -4  10         26.63         29.41         3.61 o                         
   0  -4  10        298.87        275.19         9.18 o                         
   1  -4  10         59.43         56.94         4.59 o                         
   2  -4  10        991.92        964.05        21.46 o                         
   3  -4  10        309.72        310.99        21.20 o                         
   4  -4  10       1178.16       1215.52        57.96 o                         
   5  -4  10        191.38        190.25        13.81 o                         
   6  -4  10       1328.19       1334.43        55.12 o                         
   7  -4  10        162.64        165.88         7.33 o                         
   8  -4  10        308.74        296.24        14.33 o                         
  -5  -3  10         97.85         92.29        10.15 o                         
  -4  -3  10         84.68         92.58         6.59 o                         
  -3  -3  10        256.56        272.18        12.92 o                         
  -2  -3  10          6.00          4.44         3.28 o                         
  -1  -3  10         46.39         44.32         4.27 o                         
   0  -3  10         51.41         51.72         3.50 o                         
   1  -3  10        232.70        236.90         6.51 o                         
   2  -3  10          2.83          3.21         1.60 o                         
   3  -3  10         28.58         27.45         3.66 o                         
   4  -3  10         20.28         21.23         3.36 o                         
   5  -3  10         96.29         96.21         5.22 o                         
   6  -3  10        103.84         93.78         5.40 o                         
   7  -3  10        538.11        539.43        61.47 o                         
   8  -3  10         75.96         77.32         7.76 o                         
   9  -3  10        800.96        832.81        28.24 o                         
  -5  -2  10         59.42         62.76         7.61 o                         
  -4  -2  10       1229.91       1280.90        28.34 o                         
  -3  -2  10        240.65        244.65         9.00 o                         
  -2  -2  10        992.59       1006.42        18.45 o                         
  -1  -2  10        149.24        143.66         5.34 o                         
   0  -2  10       1719.65       1766.00        28.81 o                         
   1  -2  10         87.51         99.21         4.05 o                         
   2  -2  10       1405.60       1408.80        23.31 o                         
   3  -2  10        137.45        134.60         4.41 o                         
   4  -2  10        293.97        282.42         7.48 o                         
   5  -2  10         15.35         15.97         4.18 o                         
   6  -2  10          1.66         -0.45         3.13 o                         
   7  -2  10         17.63         12.69         2.90 o                         
   8  -2  10          1.42         -1.03         2.16 o                         
   9  -2  10          8.09          6.42         4.03 o                         
  -5  -1  10          1.54         -0.15         3.58 o                         
  -4  -1  10         75.12         74.25         5.65 o                         
  -3  -1  10         56.91         61.91         4.06 o                         
  -2  -1  10         67.57         67.49         4.05 o                         
  -1  -1  10        159.57        160.84         5.25 o                         
   0  -1  10        182.58        176.17         5.56 o                         
   1  -1  10        304.15        295.13         9.06 o                         
   2  -1  10         62.93         59.79         4.25 o                         
   3  -1  10        678.15        684.94        15.87 o                         
   4  -1  10        108.20         99.25         4.73 o                         
   5  -1  10       1176.45       1186.91        36.05 o                         
   6  -1  10        128.66        122.85         8.36 o                         
   7  -1  10       1415.48       1442.06        42.79 o                         
   8  -1  10         58.41         64.33         4.89 o                         
  -5   0  10         16.84         17.31         5.37 o                         
  -4   0  10        225.13        222.84         8.71 o                         
  -3   0  10         79.30         82.40         5.75 o                         
  -2   0  10        264.75        250.81         8.76 o                         
  -1   0  10         23.67         25.91         3.29 o                         
   0   0  10        134.12        134.35         6.01 o                         
   1   0  10         57.35         56.47         4.33 o                         
   2   0  10         26.36         23.79         3.01 o                         
   3   0  10         62.95         69.61         6.12 o                         
   4   0  10         16.80         14.01         2.61 o                         
   5   0  10          2.02          1.83         1.79 o                         
   6   0  10        101.48         93.29         7.61 o                         
   7   0  10         23.07         19.85         4.63 o                         
   8   0  10          3.45          5.19         2.98 o                         
   9   0  10         18.33         18.36         5.07 o                         
  10   0  10        463.73        486.60        20.16 o                         
  -5   1  10        186.76        195.12        11.79 o                         
  -4   1  10          0.82          1.12         2.61 o                         
  -3   1  10        524.79        524.86        14.20 o                         
  -2   1  10         40.39         39.17         4.06 o                         
  -1   1  10        504.82        505.29        13.36 o                         
   0   1  10        140.02        140.59         6.17 o                         
   1   1  10       1957.74       1940.89        38.40 o                         
   2   1  10         26.96         27.12         3.25 o                         
   3   1  10       2059.99       2139.90        41.64 o                         
   4   1  10        111.39        106.65         3.93 o                         
   5   1  10        403.85        401.08        11.36 o                         
   6   1  10         54.62         54.97         4.19 o                         
   7   1  10        205.98        213.58         7.55 o                         
   8   1  10          4.66          4.83         2.54 o                         
   9   1  10         44.66         40.69         4.42 o                         
  10   1  10          7.53         13.42         3.26 o                         
  -5   2  10         59.47         54.09         5.04 o                         
  -4   2  10         46.35         41.25         4.43 o                         
  -3   2  10         66.84         70.27         5.26 o                         
  -2   2  10          7.34         10.37         2.69 o                         
  -1   2  10          0.40          1.03         5.07 o                         
   0   2  10        155.78        154.36         8.73 o                         
   1   2  10        100.65        108.22         5.33 o                         
   2   2  10         28.09         25.66         3.21 o                         
   3   2  10        197.48        200.02         7.17 o                         
   4   2  10       1343.79       1301.01        22.72 o                         
   5   2  10         55.37         55.98         3.30 o                         
   6   2  10       2569.65       2600.14        40.43 o                         
   7   2  10        125.23        128.74         5.99 o                         
   8   2  10       1538.18       1596.10        33.05 o                         
   9   2  10         62.02         67.02         5.25 o                         
  10   2  10       1267.69       1404.93        42.62 o                         
  -4   3  10         11.35         10.30         2.95 o                         
  -3   3  10       1005.22       1037.25        23.47 o                         
  -2   3  10         62.87         65.64         5.06 o                         
  -1   3  10        103.47        103.21         5.65 o                         
   0   3  10         91.61         87.22         7.84 o                         
   1   3  10        177.58        173.94         6.81 o                         
   2   3  10          0.35          0.15         1.90 o                         
   3   3  10        176.24        184.52         6.90 o                         
   4   3  10         59.70         64.67         4.55 o                         
   5   3  10         50.29         52.73         3.35 o                         
   6   3  10         85.05         86.40         4.96 o                         
   7   3  10         29.27         32.22         2.97 o                         
   8   3  10         27.62         34.89         4.14 o                         
   9   3  10        299.35        320.37        10.79 o                         
  10   3  10         30.30         31.91         4.43 o                         
  -4   4  10        197.95        210.50        12.24 o                         
  -3   4  10         54.71         61.79         5.07 o                         
  -2   4  10        641.28        684.87        16.90 o                         
  -1   4  10          1.69         -0.62         2.04 o                         
   0   4  10       1389.89       1386.77        29.04 o                         
   1   4  10         33.07         29.28         3.32 o                         
   2   4  10        596.08        579.45        14.47 o                         
   3   4  10         38.88         38.65         3.79 o                         
   4   4  10        894.48        877.75        20.63 o                         
   5   4  10          0.21         -1.53         1.53 o                         
   6   4  10        764.36        785.20        14.86 o                         
   7   4  10         10.77         11.17         2.50 o                         
   8   4  10        113.21        127.93         8.86 o                         
   9   4  10         13.79         11.19         3.27 o                         
  10   4  10          1.43          2.21         2.87 o                         
  -3   5  10         29.95         37.76         6.12 o                         
  -2   5  10         48.28         53.19         4.75 o                         
  -1   5  10          4.99          5.22         2.53 o                         
   0   5  10         51.35         50.43        10.52 o                         
   1   5  10          8.58          7.26         2.69 o                         
   2   5  10         10.23         11.71         2.69 o                         
   3   5  10         49.11         41.38         5.67 o                         
   4   5  10         36.58         35.67         3.75 o                         
   5   5  10         63.42         56.32         4.59 o                         
   6   5  10         20.04         21.63         2.68 o                         
   7   5  10        329.34        335.12         8.55 o                         
   8   5  10          9.46          7.52         2.41 o                         
   9   5  10        555.16        584.17        15.92 o                         
  10   5  10          5.12         10.45         4.92 o                         
  -3   6  10          2.59          9.55         4.33 o                         
  -2   6  10        510.71        522.49        20.46 o                         
  -1   6  10         28.92         37.61         5.67 o                         
   0   6  10        483.25        520.61        13.77 o                         
   1   6  10         53.99         49.60         4.36 o                         
   2   6  10        228.86        233.61         8.81 o                         
   3   6  10         11.83         10.59         2.74 o                         
   4   6  10        105.25        109.56         5.64 o                         
   5   6  10         16.88         17.35         3.11 o                         
   6   6  10         34.58         29.28         3.07 o                         
   7   6  10         36.56         38.29         3.47 o                         
   8   6  10         18.32         15.77         4.03 o                         
   9   6  10         13.37         11.81         2.69 o                         
  -2   7  10          0.71          0.90         3.43 o                         
  -1   7  10        407.52        427.27        17.92 o                         
   0   7  10          0.29          3.88         3.58 o                         
   1   7  10       1295.41       1302.55        39.94 o                         
   2   7  10         25.62         27.04         3.53 o                         
   3   7  10       1217.16       1213.90        26.27 o                         
   4   7  10         60.95         61.89         4.96 o                         
   5   7  10       1619.32       1637.90        34.08 o                         
   6   7  10          0.09         -0.83         2.01 o                         
   7   7  10       1420.02       1476.04        25.80 o                         
   8   7  10          4.26          4.89         2.41 o                         
   9   7  10        171.55        171.14         6.59 o                         
  -1   8  10         57.17         60.60         7.16 o                         
   0   8  10          3.67          6.27         3.88 o                         
   1   8  10         65.59         74.48         7.91 o                         
   2   8  10         18.10         11.79         4.33 o                         
   3   8  10          1.25          0.97         2.37 o                         
   4   8  10        416.00        403.75        16.05 o                         
   5   8  10         30.83         31.35         4.25 o                         
   6   8  10        214.53        217.61         8.55 o                         
   7   8  10         74.17         66.74         8.19 o                         
   8   8  10        734.07        748.34        36.00 o                         
   1   9  10        395.22        358.86        16.28 o                         
   2   9  10          3.60          6.57         3.88 o                         
   3   9  10         15.74         16.27         4.78 o                         
   4   9  10         35.67         30.45         5.82 o                         
   5   9  10          8.91          3.13         3.88 o                         
   6   9  10          0.54         -2.12         2.48 o                         
   7   9  10         76.91         78.06         5.13 o                         
   0  -7  11        128.08        136.73        10.75 o                         
   1  -7  11         90.82         93.74         9.55 o                         
   2  -7  11          8.24          4.33         4.03 o                         
   3  -7  11         78.49         66.42         8.66 o                         
  -2  -6  11         44.20         41.87         5.01 o                         
  -1  -6  11         19.31         16.02         3.63 o                         
   0  -6  11        238.22        224.33         8.97 o                         
   1  -6  11         47.41         41.21         4.59 o                         
   2  -6  11        401.91        440.71        19.12 o                         
   3  -6  11        112.51        112.72         6.76 o                         
   4  -6  11        195.74        189.36        16.94 o                         
   5  -6  11         20.90         18.21         6.72 o                         
  -3  -5  11        166.23        163.76        11.20 o                         
  -2  -5  11         19.76         19.90         3.72 o                         
  -1  -5  11          4.72          4.17         2.87 o                         
   0  -5  11         42.43         38.52         4.33 o                         
   1  -5  11        180.48        178.25         7.81 o                         
   2  -5  11          5.57          6.48         2.90 o                         
   3  -5  11         57.21         65.47         6.72 o                         
   4  -5  11          0.84         -1.34         3.58 o                         
   5  -5  11          1.20         -2.54         3.43 o                         
  -4  -4  11        205.03        195.42        12.54 o                         
  -3  -4  11         82.34         80.65         6.26 o                         
  -2  -4  11        562.06        556.53        16.43 o                         
  -1  -4  11         74.58         72.17         7.61 o                         
   0  -4  11       1233.30       1229.49        31.86 o                         
   1  -4  11        163.62        155.85         7.02 o                         
   2  -4  11        971.03       1000.90        22.62 o                         
   3  -4  11        170.83        173.38        22.69 o                         
   4  -4  11        285.36        286.98        13.59 o                         
   5  -4  11          8.39         10.15         3.88 o                         
   6  -4  11          6.18          5.37         3.88 o                         
   7  -4  11          9.38          1.19         3.88 o                         
  -3  -3  11         88.58         79.26         8.81 o                         
  -2  -3  11         12.07          5.07         4.18 o                         
  -1  -3  11         49.22         42.84         6.57 o                         
   0  -3  11         63.56         69.55         7.76 o                         
   1  -3  11        160.48        163.53         6.87 o                         
   2  -3  11         36.63         41.38         4.01 o                         
   3  -3  11        770.79        815.99        27.35 o                         
   4  -3  11        188.83        193.33        11.05 o                         
   5  -3  11       1241.01       1253.52        38.14 o                         
   6  -3  11        184.62        181.83        10.75 o                         
   7  -3  11       1356.29       1433.74        43.08 o                         
   8  -3  11         70.98         76.27         8.06 o                         
  -4  -2  11        390.72        384.54        24.49 o                         
  -3  -2  11         50.72         51.64         7.31 o                         
  -2  -2  11        409.08        418.77        18.37 o                         
  -1  -2  11          1.08          2.58         2.53 o                         
   0  -2  11          9.39         11.24         4.40 o                         
   1  -2  11         20.66         22.07         3.29 o                         
   2  -2  11        257.65        266.86         8.72 o                         
   3  -2  11         12.10         14.43         2.72 o                         
   4  -2  11          9.92         14.18         4.63 o                         
   5  -2  11          0.72         -1.49         3.13 o                         
   6  -2  11          3.01          3.73         3.58 o                         
   7  -2  11         25.67         27.93         3.69 o                         
   8  -2  11         66.86         63.03         9.78 o                         
  -4  -1  11         27.27         34.63         6.42 o                         
  -3  -1  11        211.24        219.91        12.69 o                         
  -2  -1  11         64.26         60.52         6.87 o                         
  -1  -1  11        222.94        230.46         8.80 o                         
   0  -1  11         46.76         44.58         4.36 o                         
   1  -1  11       1238.21       1280.06        27.33 o                         
   2  -1  11          0.60         -2.06         2.06 o                         
   3  -1  11        754.72        784.64        18.19 o                         
   4  -1  11         49.82         57.91         7.01 o                         
   5  -1  11         11.79         19.10         4.63 o                         
   6  -1  11         12.72          7.61         4.03 o                         
   7  -1  11         43.16         45.97         6.42 o                         
   8  -1  11          0.64          0.97         5.22 o                         
   9  -1  11          1.32          6.12         4.33 o                         
  -4   0  11         39.90         38.36         6.27 o                         
  -3   0  11         77.19         70.06         5.70 o                         
  -2   0  11          7.81          6.87         3.95 o                         
  -1   0  11          7.53          8.79         2.89 o                         
   0   0  11         19.95         21.25         3.37 o                         
   1   0  11         67.66         66.80         4.97 o                         
   2   0  11        190.07        192.79        13.88 o                         
   3   0  11         21.23         19.22         3.04 o                         
   4   0  11        199.11        189.72         7.06 o                         
   5   0  11          0.46          2.61         3.88 o                         
   6   0  11        608.56        648.27        23.31 o                         
   7   0  11         51.11         49.85         6.57 o                         
   8   0  11        268.09        253.23        13.29 o                         
   9   0  11         26.64         23.58         5.52 o                         
  -4   1  11          6.81          8.31         3.57 o                         
  -3   1  11        846.65        853.52        20.82 o                         
  -2   1  11         49.89         51.17         5.30 o                         
  -1   1  11        358.75        361.61        11.25 o                         
   0   1  11         87.16         90.53         5.38 o                         
   1   1  11        391.36        389.00        11.34 o                         
   2   1  11         14.49         15.88         2.98 o                         
   3   1  11         48.07         45.71         5.37 o                         
   4   1  11         68.35         80.84         8.13 o                         
   5   1  11        259.81        242.18         8.16 o                         
   6   1  11          6.40          5.97         3.73 o                         
   7   1  11         52.52         38.51         6.12 o                         
   8   1  11          0.25          1.64         3.58 o                         
   9   1  11         26.57         34.03         6.27 o                         
  -4   2  11          4.94          2.39         4.03 o                         
  -3   2  11         86.65         87.43         6.17 o                         
  -2   2  11        159.13        162.49         8.36 o                         
  -1   2  11         38.85         36.81         4.10 o                         
   0   2  11       1073.55       1081.24        24.11 o                         
   1   2  11        106.14        105.84         5.69 o                         
   2   2  11       1537.98       1557.97        32.22 o                         
   3   2  11         65.97         61.92        10.60 o                         
   4   2  11       2129.39       2141.97        42.31 o                         
   5   2  11         33.41         26.96         3.37 o                         
   6   2  11       1123.19       1102.09        19.63 o                         
   7   2  11         59.65         64.91         4.93 o                         
   8   2  11        170.54        186.27        14.56 o                         
   9   2  11          8.13          7.46         4.63 o                         
  -3   3  11          6.91          6.89         2.93 o                         
  -2   3  11          7.39          5.88         2.80 o                         
  -1   3  11         49.22         59.12         4.96 o                         
   0   3  11         34.93         35.24         4.18 o                         
   1   3  11         49.68         53.48         4.59 o                         
   2   3  11         57.84         54.01         4.64 o                         
   3   3  11          1.71          1.87         2.32 o                         
   4   3  11         90.50         83.81         4.84 o                         
   5   3  11        284.90        280.19         7.25 o                         
   6   3  11         11.38         10.78         2.20 o                         
   7   3  11        820.19        843.24        15.92 o                         
   8   3  11         18.93         14.45         3.17 o                         
   9   3  11        657.85        688.89        17.66 o                         
  10   3  11         22.34         10.75         7.46 o                         
  -3   4  11         14.09          8.43         2.95 o                         
  -2   4  11        280.81        267.77        16.13 o                         
  -1   4  11          0.79          2.76         2.43 o                         
   0   4  11        163.48        166.12        14.70 o                         
   1   4  11          0.37          2.36         2.36 o                         
   2   4  11         88.99         85.07         5.65 o                         
   3   4  11          4.42          0.73         2.27 o                         
   4   4  11          2.27          1.70         3.43 o                         
   5   4  11         24.11         22.89         2.71 o                         
   6   4  11        251.23        242.13         6.98 o                         
   7   4  11         38.27         39.62         3.30 o                         
   8   4  11         21.07         17.98         3.46 o                         
   9   4  11          0.26         -2.69         2.74 o                         
  -2   5  11         29.99         33.13         5.82 o                         
  -1   5  11         49.72         50.89         4.76 o                         
   0   5  11          5.28          4.67         2.58 o                         
   1   5  11        264.99        258.03         9.07 o                         
   2   5  11         10.98          8.36         2.74 o                         
   3   5  11        179.11        172.18        12.99 o                         
   4   5  11          5.83          3.68         4.03 o                         
   5   5  11        774.28        774.73        15.08 o                         
   6   5  11         19.97         20.91         4.26 o                         
   7   5  11        799.51        813.78        15.91 o                         
   8   5  11          9.63         11.07         2.48 o                         
   9   5  11         39.45         39.76         4.64 o                         
  -1   6  11         35.30         30.45         5.52 o                         
   0   6  11          2.38          2.45         2.48 o                         
   1   6  11         91.07         93.85         5.82 o                         
   2   6  11          7.84          7.28         2.89 o                         
   3   6  11         14.73         17.77         3.27 o                         
   4   6  11         10.39         11.89         3.05 o                         
   5   6  11         55.19         47.76         4.59 o                         
   6   6  11         21.82         20.66         2.83 o                         
   7   6  11         41.09         41.09         3.63 o                         
   8   6  11        288.84        313.84        10.03 o                         
   0   7  11         14.19         15.22         4.63 o                         
   1   7  11       1172.69       1181.94        37.68 o                         
   2   7  11          6.98          2.85         2.58 o                         
   3   7  11        334.16        332.81        10.65 o                         
   4   7  11         30.20         29.68         3.90 o                         
   5   7  11        120.45        122.18         6.49 o                         
   6   7  11          1.72          2.88         2.32 o                         
   7   7  11         22.57         20.48         3.23 o                         
   8   7  11         29.51         29.52         3.41 o                         
   1   8  11         56.32         51.94         8.21 o                         
   2   8  11        222.15        225.29        12.69 o                         
   3   8  11         16.18         20.15         5.22 o                         
   4   8  11        875.68        898.37        21.28 o                         
   5   8  11          1.31          3.43         2.63 o                         
   6   8  11        598.92        588.44        18.62 o                         
   7   8  11          0.11         -1.22         2.41 o                         
   6   9  11         39.68         39.25         7.16 o                         
   0  -5  12         62.28         44.33         7.01 o                         
   1  -5  12        131.63        144.50        10.15 o                         
   2  -5  12         18.46         22.83         5.37 o                         
   3  -5  12        106.64         84.78        12.99 o                         
  -1  -4  12        102.43        100.60         9.85 o                         
   0  -4  12        143.44        151.81        11.05 o                         
   1  -4  12        146.71        142.71        10.30 o                         
   2  -4  12          2.30          2.54         4.18 o                         
   3  -4  12         48.24         52.09         7.01 o                         
   4  -4  12         71.60         74.03         7.91 o                         
  -1  -3  12        602.11        595.92        23.45 o                         
   0  -3  12        212.20        237.23        13.29 o                         
   1  -3  12       1972.87       2077.61        60.20 o                         
   2  -3  12        167.70        182.57        11.35 o                         
   3  -3  12       1248.06       1333.80        41.13 o                         
   4  -3  12        276.60        290.71        14.18 o                         
   5  -3  12        273.54        247.26        12.84 o                         
   6  -3  12         81.21         90.15         8.66 o                         
  -2  -2  12         56.49         61.04         8.06 o                         
  -1  -2  12          4.10          9.55         4.48 o                         
   0  -2  12         23.83         25.57         9.78 o                         
   1  -2  12         69.19         68.03         5.90 o                         
   2  -2  12          3.97          2.19         2.65 o                         
   3  -2  12         54.21         57.08         4.69 o                         
   4  -2  12        475.91        479.01        19.57 o                         
   5  -2  12         67.05         62.54         7.46 o                         
   6  -2  12        605.15        627.60        23.31 o                         
   7  -2  12        144.55        147.48        10.00 o                         
  -2  -1  12         16.14          9.81         3.29 o                         
  -1  -1  12        231.00        218.56        12.17 o                         
   0  -1  12         30.82         37.12         4.29 o                         
   1  -1  12         60.02         56.76         4.95 o                         
   2  -1  12         13.19         10.95         4.18 o                         
   3  -1  12          1.56          1.39         2.37 o                         
   4  -1  12         61.49         61.48         4.89 o                         
   5  -1  12         39.44         42.69         6.42 o                         
   6  -1  12          7.13          6.12         4.03 o                         
   7  -1  12          4.32         10.60         4.63 o                         
   8  -1  12         12.60         11.57         3.27 o                         
  -2   0  12         52.53         47.35         4.91 o                         
  -1   0  12         22.64         28.17         4.01 o                         
   0   0  12        580.01        582.20        15.62 o                         
   1   0  12         45.79         49.15         4.65 o                         
   2   0  12        906.66        909.70        23.92 o                         
   3   0  12         34.29         40.13         6.87 o                         
   4   0  12        863.12        890.09        20.51 o                         
   5   0  12         88.66         88.07         8.96 o                         
   6   0  12        487.73        495.90        20.02 o                         
   7   0  12        130.54        134.35         9.85 o                         
   8   0  12        386.17        382.60        17.47 o                         
  -2   1  12        121.51        137.78         7.12 o                         
  -1   1  12         14.07         17.05         3.48 o                         
   0   1  12        128.42        126.52        11.94 o                         
   1   1  12         16.39         11.50         3.06 o                         
   2   1  12         82.06         90.49        12.99 o                         
   3   1  12          3.68          2.53         2.37 o                         
   4   1  12         57.64         56.95         4.76 o                         
   5   1  12        263.03        247.37         8.69 o                         
   6   1  12         10.20         14.33         5.07 o                         
   7   1  12        449.37        474.50        19.71 o                         
   8   1  12         81.35         83.14         9.10 o                         
  -2   2  12       1149.00       1185.42        42.76 o                         
  -1   2  12         40.15         44.99         4.75 o                         
   0   2  12       1159.83       1147.85        25.91 o                         
   1   2  12         99.79        106.48         9.70 o                         
   2   2  12        883.94        906.56        21.24 o                         
   3   2  12         44.33         47.71         7.69 o                         
   4   2  12        129.47        146.61         6.79 o                         
   5   2  12         93.83        102.26         5.85 o                         
   6   2  12         86.27         87.92         8.96 o                         
   7   2  12         33.75         38.36         6.57 o                         
   8   2  12          6.43          5.82         4.33 o                         
  -2   3  12        111.56        108.82         9.25 o                         
  -1   3  12         37.72         37.48         9.48 o                         
   0   3  12         36.92         38.23         5.22 o                         
   1   3  12        577.91        601.72        23.16 o                         
   2   3  12         47.33         53.38         5.75 o                         
   3   3  12        718.79        699.27        17.48 o                         
   4   3  12         55.47         62.06         6.64 o                         
   5   3  12       1477.53       1476.28        31.30 o                         
   6   3  12          6.57          6.47         3.06 o                         
   7   3  12        787.68        803.55        28.69 o                         
   8   3  12         69.90         69.70         8.36 o                         
  -2   4  12         89.29         97.92        13.28 o                         
  -1   4  12          1.07         -0.75         3.43 o                         
   0   4  12         52.77         49.72         4.91 o                         
   1   4  12        115.99        124.67        12.61 o                         
   2   4  12         53.76         59.78         5.17 o                         
   3   4  12         39.65         35.72         4.16 o                         
   4   4  12          9.60          7.54         2.85 o                         
   5   4  12         66.21         65.64         4.08 o                         
   6   4  12          3.48          8.04         2.30 o                         
   7   4  12         31.72         36.81         3.36 o                         
   8   4  12        327.19        321.86        10.82 o                         
   9   4  12          1.78         -1.64         4.48 o                         
   0   5  12          4.26          4.51         2.69 o                         
   1   5  12       1041.36       1044.05        24.05 o                         
   2   5  12          1.13         -0.69         2.48 o                         
   3   5  12        368.48        365.27        11.62 o                         
   4   5  12         53.91         52.63         6.57 o                         
   5   5  12        194.57        190.66         6.43 o                         
   6   5  12         44.00         41.44         3.58 o                         
   7   5  12        107.15        118.61         9.52 o                         
   8   5  12         69.42         69.67        10.22 o                         
   1   6  12        132.48        143.73         8.14 o                         
   2   6  12        126.55        123.67         6.70 o                         
   3   6  12         14.18          9.63         3.27 o                         
   4   6  12        794.86        807.21        22.64 o                         
   5   6  12          1.85          1.04         2.74 o                         
   6   6  12       1002.24       1031.35        21.14 o                         
   7   6  12          9.19          8.12         2.58 o                         
   8   6  12       1040.39       1170.55        37.67 o                         
   3   7  12          4.92          6.64         3.06 o                         
   4   7  12         80.55         81.66         6.11 o                         
   5   7  12         24.18         21.25         7.09 o                         
   6   7  12         56.84         54.73         5.34 o                         
   5   8  12          0.47          2.39         4.18 o                         
   1  -3  13        133.68        128.23        10.60 o                         
   2  -3  13         34.51         36.27         6.57 o                         
   3  -3  13         53.96         49.10         7.31 o                         
   4  -3  13         26.89         24.03         5.52 o                         
   5  -3  13          1.15          4.48         4.63 o                         
   1  -2  13         85.20         94.47        21.34 o                         
   2  -2  13        529.77        548.50        15.08 o                         
   3  -2  13         54.05         62.54         8.06 o                         
   4  -2  13        324.21        331.49        16.28 o                         
   5  -2  13         75.54         78.21         8.66 o                         
   0  -1  13         13.29          8.37         3.16 o                         
   1  -1  13         72.72         62.59         9.25 o                         
   2  -1  13         18.88         21.92         3.73 o                         
   3  -1  13          5.06          1.41         2.68 o                         
   4  -1  13         33.47         31.04         6.42 o                         
   5  -1  13        137.30        129.42        10.00 o                         
   6  -1  13          6.43          2.24         4.63 o                         
   0   0  13        362.18        374.43        12.13 o                         
   1   0  13         81.74         87.15         9.63 o                         
   2   0  13        350.33        340.93        11.23 o                         
   3   0  13         32.04         35.38         4.25 o                         
   4   0  13        151.75        158.93         7.25 o                         
   5   0  13         78.49         73.88         8.36 o                         
   6   0  13         17.85         22.54         5.52 o                         
   0   1  13          1.75          1.13         5.60 o                         
   1   1  13        278.78        282.16        10.23 o                         
   2   1  13         11.75         17.91         4.78 o                         
   3   1  13        227.97        230.13         8.82 o                         
   4   1  13         56.15         54.84         4.81 o                         
   5   1  13        706.84        719.31        26.45 o                         
   6   1  13         32.68         29.85         6.12 o                         
   7   1  13        711.29        676.26        28.84 o                         
   0   2  13         48.70         38.34         4.67 o                         
   1   2  13        121.25        119.28         6.70 o                         
   2   2  13        118.69        112.00         7.76 o                         
   3   2  13          0.48          0.63         2.58 o                         
   4   2  13         18.09         23.05         3.65 o                         
   5   2  13          1.30          0.95         2.42 o                         
   6   2  13         53.64         57.01         7.76 o                         
   7   2  13          1.68          1.04         7.31 o                         
   0   3  13          1.30          4.03         4.18 o                         
   1   3  13       1003.30        996.97        35.88 o                         
   2   3  13         10.43         10.31         4.33 o                         
   3   3  13        190.63        183.68         7.96 o                         
   4   3  13         51.58         48.07         4.80 o                         
   5   3  13         10.35         10.69         4.10 o                         
   6   3  13          4.39          4.72         2.78 o                         
   1   4  13        104.15        110.86         8.28 o                         
   2   4  13         79.89         84.87         6.17 o                         
   3   4  13          6.38          8.84         3.01 o                         
   4   4  13        545.89        547.64        20.99 o                         
   5   4  13         11.25         10.64         3.22 o                         
   6   4  13        528.37        546.34        15.28 o                         
   7   4  13         18.13         27.91         6.72 o                         
   2   5  13        102.95        100.75         9.70 o                         
   3   5  13          1.25          4.62         2.90 o                         
   4   5  13         98.14        100.00         8.13 o                         
   5   5  13          6.84          1.19         2.64 o                         
   6   5  13         37.05         30.89         5.67 o                         
   3   6  13          0.54          0.75         3.88 o                         
   3   0  14         29.53         21.49         5.67 o                         
   3   1  14        357.34        328.22        15.53 o                         
   4   1  14        125.65        127.63         9.40 o                         
   4   2  14         92.03         88.66         8.51 o                         
   5   2  14         51.22         51.64         6.87 o                         
                                                                                
