# Supplementary material for: Isotypism and phase transitions of (NH4)M(HSO4)(SO4)(H2O)2 (M = Fe, Co and Ni) compounds
Source: Acta Crystallogr E Crystallogr Commun. 2025 Jul 23;81(Pt 8):727–32. doi: 10.1107/S2056989025006395 (PMC12326492; doi:10.1107/S2056989025006395)
Supplement: Supplementary file 7 [file e-81-00727-Ni_100Ksup13.hkl]

data_Ni_100K                                                                    
_shelx_title ' sad_tt in P-1'                                                   
_shelx_refln_list_code          4                                               
_shelx_F_calc_maximum      128.87                                               
_exptl_crystal_F_000       312.00                                               
_reflns_d_resolution_high  0.6049                                               
                                                                                
loop_                                                                           
 _space_group_symop_operation_xyz                                               
 'x, y, z'                                                                      
 '-x, -y, -z'                                                                   
                                                                                
_cell_length_a     7.0437                                                       
_cell_length_b     7.6405                                                       
_cell_length_c     8.3097                                                       
_cell_angle_alpha  84.571                                                       
_cell_angle_beta   73.376                                                       
_cell_angle_gamma  76.056                                                       
                                                                                
_shelx_F_squared_multiplier     1.000                                           
                                                                                
loop_                                                                           
 _refln_index_h                                                                 
 _refln_index_k                                                                 
 _refln_index_l                                                                 
 _refln_F_squared_calc                                                          
 _refln_F_squared_meas                                                          
 _refln_F_squared_sigma                                                         
 _refln_observed_status                                                         
   1   0   0          1.44          4.83         1.47 o                         
   2   0   0      16608.34      15895.94       170.71 o                         
   3   0   0          9.13          9.59         3.92 o                         
   4   0   0       2557.26       2408.43        38.62 o                         
   5   0   0          5.68          4.99         5.67 o                         
   6   0   0       1300.92       1251.07        37.08 o                         
   7   0   0          4.26          9.88         8.91 o                         
   8   0   0         15.80         14.24        16.33 o                         
   9   0   0         11.03         20.75        20.84 o                         
  10   0   0         23.10         26.38        16.60 o                         
 -10   1   0          0.02         18.43        14.74 o                         
  -9   1   0        680.66        652.23        70.45 o                         
  -8   1   0          1.16         -9.89         9.89 o                         
  -7   1   0        311.56        307.16        18.94 o                         
  -6   1   0          1.49          9.65         7.27 o                         
  -5   1   0         67.54         63.61        17.14 o                         
  -4   1   0          0.60          4.31         4.75 o                         
  -3   1   0       1139.87       1178.14        39.15 o                         
  -2   1   0         10.16         15.16         5.95 o                         
  -1   1   0         29.50         51.83         4.20 o                         
   0   1   0          4.70          4.24         2.26 o                         
   1   1   0       1018.43        925.73        10.24 o                         
   2   1   0          1.13          4.47         1.56 o                         
   3   1   0      16419.66      17475.83       188.16 o                         
   4   1   0          0.01          0.23         2.64 o                         
   5   1   0       5075.81       5259.35        78.58 o                         
   6   1   0          0.09         -1.33         6.82 o                         
   7   1   0       2163.85       2117.65        50.55 o                         
   8   1   0          1.65         -3.17         9.69 o                         
   9   1   0        977.23        957.99        49.89 o                         
  10   1   0          2.93         13.26        12.82 o                         
  -9   2   0          0.64         22.31        13.59 o                         
  -8   2   0        389.72        429.68        24.93 o                         
  -7   2   0          5.18         22.05        10.18 o                         
  -6   2   0       2296.37       2235.08        51.68 o                         
  -5   2   0         50.85         47.65         8.32 o                         
  -4   2   0       2490.25       2505.74        53.49 o                         
  -3   2   0         67.28         55.75         9.56 o                         
  -2   2   0        415.62        330.17        16.78 o                         
  -1   2   0         38.83         37.35         4.34 o                         
   0   2   0       3032.96       3163.62        46.22 o                         
   1   2   0          6.07          4.86         1.79 o                         
   2   2   0        216.97        230.88         4.81 o                         
   3   2   0          4.93          5.76         2.32 o                         
   4   2   0        170.16        183.10         5.52 o                         
   5   2   0         10.61          3.41         4.14 o                         
   6   2   0         81.49         87.07        17.95 o                         
   7   2   0         11.69         16.63         9.34 o                         
   8   2   0        214.57        228.98        21.29 o                         
   9   2   0          0.05          3.42        11.28 o                         
  10   2   0        191.71        188.44        23.45 o                         
  -9   3   0         19.92         10.97        21.11 o                         
  -8   3   0          0.43          5.13        10.02 o                         
  -7   3   0        209.87        238.69        33.38 o                         
  -6   3   0          2.22         -0.36         8.75 o                         
  -5   3   0          3.46         -0.44         6.86 o                         
  -4   3   0         20.66         19.15         6.91 o                         
  -3   3   0        710.20        684.69        28.87 o                         
  -2   3   0          2.39          2.17         6.13 o                         
  -1   3   0       1714.70       1554.23        32.09 o                         
   0   3   0        109.20        131.67         9.94 o                         
   1   3   0       4640.00       4365.42        64.72 o                         
   2   3   0         14.42         12.60         2.81 o                         
   3   3   0       5478.87       5303.33        67.60 o                         
   4   3   0         10.15          8.57         3.42 o                         
   5   3   0       1892.21       1893.74        29.29 o                         
   6   3   0          3.59          1.57         4.44 o                         
   7   3   0        648.49        619.25        24.23 o                         
   8   3   0          9.75         -1.26         9.83 o                         
   9   3   0          4.45         12.40         9.47 o                         
  10   3   0         24.52         38.35        11.19 o                         
  -9   4   0          7.29         24.58        24.45 o                         
  -8   4   0        302.12        241.52        21.80 o                         
  -7   4   0          3.03         13.43         8.94 o                         
  -6   4   0        817.42        819.72        31.48 o                         
  -5   4   0          0.44         -7.67         7.67 o                         
  -4   4   0       1080.98       1059.78        43.30 o                         
  -3   4   0         16.37         12.81         9.38 o                         
  -2   4   0        307.28        285.32        13.02 o                         
  -1   4   0         22.07         24.72         9.20 o                         
   0   4   0          2.90          5.08         2.06 o                         
   1   4   0         13.13         15.03         5.86 o                         
   2   4   0          5.72         15.28         2.26 o                         
   3   4   0          5.92          5.25         3.14 o                         
   4   4   0       2190.48       2211.53        38.93 o                         
   5   4   0          3.19          8.42         4.29 o                         
   6   4   0       1777.93       1900.46        30.99 o                         
   7   4   0         22.61         20.43         9.00 o                         
   8   4   0       2126.08       2198.76        54.34 o                         
   9   4   0          3.92          4.90         9.83 o                         
  10   4   0       1914.81       2006.01        46.18 o                         
  -8   5   0         19.76         60.80        21.47 o                         
  -7   5   0       1419.60       1404.90        46.40 o                         
  -6   5   0         46.25         42.06         8.17 o                         
  -5   5   0       2482.99       2508.04        79.29 o                         
  -4   5   0         12.82         22.37        12.27 o                         
  -3   5   0       5033.42       5336.26       146.50 o                         
  -2   5   0         63.39         79.38        14.43 o                         
  -1   5   0       6058.04       6306.41       113.78 o                         
   0   5   0        312.64        288.35        20.39 o                         
   1   5   0       7294.24       7610.47       110.92 o                         
   2   5   0         19.92         21.60         3.27 o                         
   3   5   0        310.25        300.39        10.25 o                         
   4   5   0          0.70          0.68         3.60 o                         
   5   5   0        170.90        177.76         8.76 o                         
   6   5   0          0.47          0.79         4.93 o                         
   7   5   0        149.15        157.29        12.69 o                         
   8   5   0          5.44          8.10         7.20 o                         
   9   5   0         18.61         23.44        10.50 o                         
  10   5   0         21.39         41.18        12.07 o                         
  -8   6   0          9.05         37.53        22.37 o                         
  -7   6   0          6.31         21.83        17.32 o                         
  -6   6   0         24.38         17.99         9.53 o                         
  -5   6   0          3.57          1.32         8.01 o                         
  -4   6   0         84.36        115.20        10.94 o                         
  -3   6   0          9.18          0.84         8.75 o                         
  -2   6   0       1579.23       1692.28        39.00 o                         
  -1   6   0          3.38          8.85         4.22 o                         
   0   6   0       3040.31       3107.90        65.76 o                         
   1   6   0         46.29         51.69         9.55 o                         
   2   6   0       3152.10       3016.71        48.63 o                         
   3   6   0        199.04        199.00        12.34 o                         
   4   6   0       7409.14       7478.90        85.87 o                         
   5   6   0         76.89         72.59         5.62 o                         
   6   6   0       1569.20       1578.99        25.05 o                         
   7   6   0         11.65         31.04         6.97 o                         
   8   6   0         73.90         91.41         9.89 o                         
   9   6   0          0.09          4.23         9.91 o                         
  10   6   0        130.45        141.84        24.72 o                         
  -6   7   0          6.44        -11.66        11.66 o                         
  -5   7   0         96.46         96.07        14.86 o                         
  -4   7   0          4.51         12.89        10.86 o                         
  -3   7   0         90.28        102.45        25.98 o                         
  -2   7   0          0.06          2.36         9.32 o                         
  -1   7   0        138.14        127.63        23.63 o                         
   0   7   0          0.29          0.34         8.67 o                         
   1   7   0        139.86        134.63        14.16 o                         
   2   7   0          5.07         -1.68         8.12 o                         
   3   7   0         33.38         20.71        21.38 o                         
   4   7   0          0.08          5.23         6.61 o                         
   5   7   0         13.14         16.98        11.22 o                         
   6   7   0         10.39         13.81         7.33 o                         
   7   7   0       1292.53       1278.10        70.72 o                         
   8   7   0         24.64         23.60        22.37 o                         
   9   7   0        753.30        717.21        34.38 o                         
  10   7   0          3.65         -4.69        17.50 o                         
  -5   8   0         36.40         22.86        12.63 o                         
  -4   8   0        237.44        209.86        19.35 o                         
  -3   8   0         30.97         51.62        13.33 o                         
  -2   8   0        946.80        976.80        35.34 o                         
  -1   8   0         64.23         79.43        14.09 o                         
   0   8   0       1492.93       1514.27        43.31 o                         
   1   8   0        111.20        109.52        13.97 o                         
   2   8   0        373.09        395.90        21.12 o                         
   3   8   0         33.96         40.30        13.62 o                         
   4   8   0        668.48        701.89        31.39 o                         
   5   8   0          5.77         -7.16         7.16 o                         
   6   8   0         24.09         24.78         8.76 o                         
   7   8   0          1.22         -7.36        11.03 o                         
   8   8   0         72.99         59.72        18.40 o                         
   9   8   0          0.28         -3.62        14.34 o                         
  -5   9   0         31.43         51.42        22.73 o                         
  -4   9   0          0.02          7.00        15.25 o                         
  -3   9   0        255.54        307.76        24.86 o                         
  -2   9   0          8.64         15.01        14.79 o                         
  -1   9   0         16.07          4.12        13.17 o                         
   0   9   0          0.12         -9.83        18.40 o                         
   1   9   0        538.00        499.84        26.53 o                         
   2   9   0         10.73         -0.29         9.93 o                         
   3   9   0       1529.56       1680.75        47.94 o                         
   4   9   0        132.72        122.08        24.54 o                         
   5   9   0       1800.67       1895.58        52.69 o                         
   6   9   0         83.35         63.47        14.05 o                         
   7   9   0       1894.91       1930.00        59.45 o                         
   8   9   0         73.85         89.97        28.96 o                         
  -4  10   0        420.27        333.96        41.14 o                         
  -3  10   0          0.08        -12.88        12.88 o                         
  -2  10   0        373.80        381.78        27.40 o                         
  -1  10   0          0.88         11.34        12.56 o                         
   0  10   0        242.49        242.05        43.66 o                         
   1  10   0         20.98         13.44        21.11 o                         
   2  10   0          2.37          0.09        15.43 o                         
   3  10   0         12.82          7.67        11.87 o                         
   4  10   0          2.26         -5.04        11.36 o                         
   5  10   0         10.99         -8.74        11.65 o                         
   6  10   0         34.29         33.42        14.15 o                         
   7  10   0         22.36        -20.57        20.57 o                         
  -2  11   0        109.45         94.04        21.84 o                         
  -1  11   0        995.77       1016.22        42.80 o                         
   0  11   0         47.40         38.09        17.04 o                         
   1  11   0       1110.84       1166.34        43.94 o                         
   2  11   0         38.41         37.44        15.20 o                         
   3  11   0        547.48        505.94        31.16 o                         
   4  11   0        103.57         85.18        17.47 o                         
   5  11   0        249.78        269.44        74.06 o                         
   6  11   0          2.59          1.08        22.73 o                         
   1  12   0         29.40         27.42        26.34 o                         
   2  12   0        262.68        212.19        24.08 o                         
   3  12   0         12.45          2.56        15.83 o                         
   4  12   0        482.82        459.71        41.68 o                         
   5  12   0         17.26         29.05        22.73 o                         
  -4 -12   1         38.27        -18.04        18.04 o                         
  -3 -12   1          0.80          6.31        19.67 o                         
  -2 -12   1          6.52         31.03        32.48 o                         
  -5 -11   1        619.74        637.42        53.58 o                         
  -4 -11   1         78.62         62.13        17.77 o                         
  -3 -11   1       1399.94       1482.51        50.21 o                         
  -2 -11   1         49.62         47.23        14.89 o                         
  -1 -11   1       1086.57       1048.16        42.32 o                         
   0 -11   1         52.20         40.82        16.00 o                         
   1 -11   1        233.06        216.01        36.63 o                         
   2 -11   1         19.29         17.47        19.02 o                         
  -7 -10   1          0.14          3.43        23.27 o                         
  -6 -10   1          1.90         -8.66        21.11 o                         
  -5 -10   1          4.41         -7.66        11.35 o                         
  -4 -10   1        185.72        178.51        25.62 o                         
  -3 -10   1          9.43          4.41        11.71 o                         
  -2 -10   1        117.15        146.36        18.83 o                         
  -1 -10   1         12.75         18.46        13.87 o                         
   0 -10   1       1301.81       1326.03        46.04 o                         
   1 -10   1         34.02         36.71        14.29 o                         
   2 -10   1       1411.23       1424.80        49.23 o                         
   3 -10   1         94.76        127.22        26.07 o                         
   4 -10   1        726.96        813.51       100.49 o                         
  -8  -9   1         24.02         34.79        15.17 o                         
  -7  -9   1        618.17        690.88        35.27 o                         
  -6  -9   1          0.33         25.98        33.56 o                         
  -5  -9   1         44.14         22.05        11.58 o                         
  -4  -9   1          5.23         -1.58        10.43 o                         
  -3  -9   1          3.75         -3.16        10.57 o                         
  -2  -9   1          0.81          7.76        12.81 o                         
  -1  -9   1          9.07         11.49        16.87 o                         
   0  -9   1          0.39         -0.09        15.34 o                         
   1  -9   1        109.66        103.10        18.94 o                         
   2  -9   1         38.49         44.54        14.99 o                         
   3  -9   1         40.83         40.03        14.66 o                         
   4  -9   1         16.84         42.42        15.21 o                         
   5  -9   1         94.34        114.39        19.49 o                         
  -9  -8   1          4.88         -2.09        15.17 o                         
  -8  -8   1         38.72         25.52        14.46 o                         
  -7  -8   1         36.78         26.69        14.17 o                         
  -6  -8   1        640.71        633.48        30.18 o                         
  -5  -8   1         37.84         40.11         9.28 o                         
  -4  -8   1       1592.03       1622.04        36.38 o                         
  -3  -8   1         39.39         46.39        11.43 o                         
  -2  -8   1        192.40        207.63        17.78 o                         
  -1  -8   1          0.68         -8.99         8.99 o                         
   0  -8   1        408.57        368.12        28.78 o                         
   1  -8   1         13.74         10.37        11.35 o                         
   2  -8   1        326.54        367.80        25.58 o                         
   3  -8   1         52.05         68.95        21.29 o                         
   4  -8   1         42.21         77.89        25.71 o                         
   5  -8   1         11.09         19.54        13.59 o                         
   6  -8   1          3.52         -6.93        13.08 o                         
  -9  -7   1         12.01         17.33        15.36 o                         
  -8  -7   1          0.39          5.83        14.88 o                         
  -7  -7   1         14.88          6.03        11.35 o                         
  -6  -7   1          2.96         -0.53        10.94 o                         
  -5  -7   1         82.66         74.00         7.48 o                         
  -4  -7   1          5.27         -1.03         4.75 o                         
  -3  -7   1         33.73         43.53         7.72 o                         
  -2  -7   1          2.49          1.08         4.67 o                         
  -1  -7   1        379.63        385.12        19.64 o                         
   0  -7   1         32.50         40.03        10.25 o                         
   1  -7   1        248.19        318.80        30.67 o                         
   2  -7   1          0.14         -1.44        14.43 o                         
   3  -7   1        682.06        756.50        43.30 o                         
   4  -7   1         18.59         -1.08        16.78 o                         
   5  -7   1        761.04        787.73        32.85 o                         
   6  -7   1        118.80        129.43        17.87 o                         
 -10  -6   1       1153.02       1151.98        59.18 o                         
  -9  -6   1         16.92         17.81         9.81 o                         
  -8  -6   1       1784.85       1779.05        54.76 o                         
  -7  -6   1         76.76         79.61        10.57 o                         
  -6  -6   1       1792.86       1714.23        60.89 o                         
  -5  -6   1         22.24         15.87         5.15 o                         
  -4  -6   1       1695.58       1729.50        29.03 o                         
  -3  -6   1         33.25         33.15         3.31 o                         
  -2  -6   1        613.36        549.51        16.19 o                         
  -1  -6   1          0.07          5.08         7.04 o                         
   0  -6   1        415.51        399.09        27.78 o                         
   1  -6   1          5.75          4.14         4.66 o                         
   2  -6   1          2.65          3.03         8.84 o                         
   3  -6   1          0.24         -1.53         6.55 o                         
   4  -6   1         24.18         21.95         8.81 o                         
   5  -6   1         29.60         18.23         9.92 o                         
   6  -6   1         36.34         10.57        16.60 o                         
   7  -6   1         22.60         17.51        20.30 o                         
   8  -6   1         78.25        105.55        23.82 o                         
 -10  -5   1         18.65         14.17        18.44 o                         
  -9  -5   1        110.43        108.99        16.00 o                         
  -8  -5   1          0.66          0.58         8.82 o                         
  -7  -5   1        150.73        147.22        14.80 o                         
  -6  -5   1         29.76         32.14         8.00 o                         
  -5  -5   1       2066.04       2047.49        37.06 o                         
  -4  -5   1        130.85        126.51         9.61 o                         
  -3  -5   1       6475.35       6625.98        85.63 o                         
  -2  -5   1         58.86         61.20         3.74 o                         
  -1  -5   1       4483.64       4765.05       129.72 o                         
   0  -5   1         69.87         74.70        15.70 o                         
   1  -5   1       4517.18       4566.43        85.09 o                         
   2  -5   1         22.74         17.48         5.84 o                         
   3  -5   1       2535.20       2528.91       100.49 o                         
   4  -5   1          9.54          3.97         9.56 o                         
   5  -5   1         76.16         86.06        16.24 o                         
   6  -5   1          1.61          6.98         8.93 o                         
   7  -5   1         95.04        112.40        22.37 o                         
   8  -5   1          9.64         -9.56        17.86 o                         
 -10  -4   1        320.55        318.66        19.96 o                         
  -9  -4   1          1.80         12.86        12.25 o                         
  -8  -4   1         21.53         38.45        12.99 o                         
  -7  -4   1          3.44         12.57         9.96 o                         
  -6  -4   1        160.20        153.14        11.71 o                         
  -5  -4   1          9.27          7.92         4.25 o                         
  -4  -4   1       1259.19       1311.60        22.00 o                         
  -3  -4   1          1.25         -0.55         3.13 o                         
  -2  -4   1          3.55          1.80         2.36 o                         
  -1  -4   1         16.14         19.01         2.45 o                         
   0  -4   1       3429.62       3664.99        67.13 o                         
   1  -4   1          3.10          2.73         3.74 o                         
   2  -4   1        294.79        273.33        12.22 o                         
   3  -4   1          0.98          3.97         7.22 o                         
   4  -4   1       1680.66       1629.45        39.66 o                         
   5  -4   1         15.74          7.25         6.38 o                         
   6  -4   1       1685.31       1633.55        35.76 o                         
   7  -4   1         45.19         62.93        13.32 o                         
   8  -4   1        294.06        268.10        31.39 o                         
   9  -4   1         32.95         64.95        25.98 o                         
 -10  -3   1          5.88         21.93        14.16 o                         
  -9  -3   1        783.30        783.23        33.31 o                         
  -8  -3   1          0.22          8.75        10.78 o                         
  -7  -3   1       1198.82       1270.60        37.11 o                         
  -6  -3   1          3.28         14.06         6.87 o                         
  -5  -3   1       1134.56       1132.63        19.43 o                         
  -4  -3   1          5.81          5.21         3.16 o                         
  -3  -3   1       1448.35       1426.01        21.81 o                         
  -2  -3   1          7.91          8.71         3.05 o                         
  -1  -3   1       3068.91       3464.39        51.67 o                         
   0  -3   1         30.65         35.38         2.87 o                         
   1  -3   1        370.59        395.52        12.35 o                         
   2  -3   1          2.11         -4.87         4.87 o                         
   3  -3   1        959.28        968.70        26.88 o                         
   4  -3   1          0.00         -2.89         8.66 o                         
   5  -3   1        126.56        112.88        12.63 o                         
   6  -3   1         36.93         31.81         7.73 o                         
   7  -3   1          4.12          2.69         7.53 o                         
   8  -3   1         13.76         34.93        13.77 o                         
   9  -3   1         62.01         69.73        16.09 o                         
 -10  -2   1          3.37          5.87        13.39 o                         
  -9  -2   1         50.41         69.15        16.15 o                         
  -8  -2   1        129.17        141.04        16.62 o                         
  -7  -2   1         33.65         40.58        11.46 o                         
  -6  -2   1        408.86        371.90        19.21 o                         
  -5  -2   1          7.06          4.04         5.44 o                         
  -4  -2   1        370.54        257.04        24.37 o                         
  -3  -2   1         27.14         28.26         3.36 o                         
  -2  -2   1       1237.68       1136.76        17.01 o                         
  -1  -2   1          3.52          7.81         2.61 o                         
   0  -2   1      11344.49      12062.43       145.23 o                         
   1  -2   1         14.15         14.08         3.60 o                         
   2  -2   1        444.22        333.15        11.82 o                         
   3  -2   1          0.13         -3.07         6.86 o                         
   4  -2   1       1394.93       1309.88        30.72 o                         
   5  -2   1          0.41          2.50         5.80 o                         
   6  -2   1       1785.44       1738.95        53.13 o                         
   7  -2   1          1.85          8.17         7.11 o                         
   8  -2   1        175.78        211.44        20.47 o                         
   9  -2   1         20.82          7.40        26.88 o                         
  10  -2   1          7.50         39.69        26.16 o                         
 -10  -1   1          0.20          1.32        13.97 o                         
  -9  -1   1       1596.34       1585.20        48.22 o                         
  -8  -1   1          0.41         -7.69        10.27 o                         
  -7  -1   1       1217.03       1199.37        35.99 o                         
  -6  -1   1         73.28         69.37        15.97 o                         
  -5  -1   1         22.10         18.78         7.20 o                         
  -4  -1   1         79.62         84.78         7.07 o                         
  -3  -1   1       1116.38       1140.39        21.31 o                         
  -2  -1   1         24.20         26.07         3.25 o                         
  -1  -1   1        295.13        317.78         5.21 o                         
   0  -1   1          4.90          8.96         2.98 o                         
   1  -1   1         35.27         24.13         2.95 o                         
   2  -1   1          0.63         -2.17         5.23 o                         
   3  -1   1       3794.45       3666.74        70.54 o                         
   4  -1   1         16.34         20.19         4.97 o                         
   5  -1   1       1352.22       1389.96        32.98 o                         
   6  -1   1          0.14          2.46        10.28 o                         
   7  -1   1       1768.34       1695.05        42.71 o                         
   8  -1   1          0.08         -0.06         7.94 o                         
   9  -1   1       1555.48       1629.91        51.67 o                         
  10  -1   1          8.33         27.01        15.52 o                         
 -10   0   1        269.42        272.97        36.81 o                         
  -9   0   1         16.38          9.89        16.24 o                         
  -8   0   1        261.18        280.60        22.28 o                         
  -7   0   1          3.56         -0.46         9.73 o                         
  -6   0   1       4877.44       4763.94        94.65 o                         
  -5   0   1          4.86          2.72         4.38 o                         
  -4   0   1      10237.75      10105.12       144.21 o                         
  -3   0   1         15.70         19.37         2.68 o                         
  -2   0   1       6949.45       6757.19        82.78 o                         
  -1   0   1         14.71         17.84         1.16 o                         
   1   0   1          0.35          0.16         2.05 o                         
   2   0   1         38.08         45.54         2.96 o                         
   3   0   1          1.36          0.41         2.30 o                         
   4   0   1          3.31          9.59         4.20 o                         
   5   0   1          8.09          5.82         5.19 o                         
   6   0   1         17.98         27.35         7.50 o                         
   7   0   1          7.76         21.61         8.50 o                         
   8   0   1         12.62          8.05         8.01 o                         
   9   0   1          9.50         19.26        12.43 o                         
  10   0   1         91.66         93.74        27.33 o                         
  -9   1   1         10.47          5.23        25.35 o                         
  -8   1   1          3.09         13.62        17.23 o                         
  -7   1   1         44.46         40.32        11.53 o                         
  -6   1   1         43.26         42.66         9.82 o                         
  -5   1   1        411.95        400.95        17.50 o                         
  -4   1   1         64.40         54.25         7.46 o                         
  -3   1   1        989.60        964.20        27.78 o                         
  -2   1   1          0.42         -0.32         3.80 o                         
  -1   1   1       8072.60       8453.99       135.59 o                         
   0   1   1         18.77         21.43         1.29 o                         
   1   1   1      13771.04      13837.15       117.16 o                         
   2   1   1          0.17          1.03         1.56 o                         
   3   1   1       2625.48       2499.22        29.87 o                         
   4   1   1          0.15         -1.40         3.08 o                         
   5   1   1        819.00        765.81        40.41 o                         
   6   1   1          2.77         14.21         6.96 o                         
   7   1   1        586.62        554.51        21.69 o                         
   8   1   1          0.20         -4.89         7.04 o                         
   9   1   1         19.79         35.49        10.09 o                         
  10   1   1          3.55          8.71        20.84 o                         
  -9   2   1          7.13         15.70        20.75 o                         
  -8   2   1        157.43        137.33        16.70 o                         
  -7   2   1          7.37          7.62        10.68 o                         
  -6   2   1        263.50        279.28        18.60 o                         
  -5   2   1          7.74         10.59         5.18 o                         
  -4   2   1          3.50          7.73         5.80 o                         
  -3   2   1          6.48         14.14         7.31 o                         
  -2   2   1        890.68        916.89        31.03 o                         
  -1   2   1        150.95        147.89         5.03 o                         
   0   2   1       3603.50       3635.36        36.95 o                         
   1   2   1         26.24         26.35         2.65 o                         
   2   2   1         62.62         57.84         3.12 o                         
   3   2   1         13.58         12.67         2.93 o                         
   4   2   1       3335.04       3487.28        46.79 o                         
   5   2   1          0.35         -0.25         4.27 o                         
   6   2   1        179.31        210.31        20.39 o                         
   7   2   1          0.09         -2.69         7.33 o                         
   8   2   1        363.08        421.42        18.10 o                         
   9   2   1          6.44         22.41         9.27 o                         
  10   2   1        800.31        846.53        36.81 o                         
  -9   3   1        155.40        136.58        28.87 o                         
  -8   3   1          8.30          9.40        12.49 o                         
  -7   3   1        393.26        395.70        42.49 o                         
  -6   3   1          1.93          8.46         9.50 o                         
  -5   3   1       1349.69       1404.11        29.46 o                         
  -4   3   1         27.05         26.99         5.80 o                         
  -3   3   1       2947.48       3000.55        85.70 o                         
  -2   3   1         54.39         53.12        11.37 o                         
  -1   3   1       2381.30       2248.40        35.81 o                         
   0   3   1         53.38         52.76         2.68 o                         
   1   3   1       6405.02       6442.32        79.14 o                         
   2   3   1          3.50          6.56         1.68 o                         
   3   3   1         50.13         30.77         2.74 o                         
   4   3   1          2.28          0.61         2.87 o                         
   5   3   1          3.80          2.54         4.02 o                         
   6   3   1         19.17         18.77         4.53 o                         
   7   3   1        589.60        586.67        18.78 o                         
   8   3   1         14.56         17.43         8.09 o                         
   9   3   1         26.29         43.43         9.71 o                         
  10   3   1         14.98          8.32        27.78 o                         
  11   3   1          4.02         -1.74        16.40 o                         
  -8   4   1        119.60        133.15        19.67 o                         
  -7   4   1         20.41         27.21        19.94 o                         
  -6   4   1        111.00         80.74        13.70 o                         
  -5   4   1         93.15         88.96         9.32 o                         
  -4   4   1         56.06         43.75         8.81 o                         
  -3   4   1         52.55         48.18         7.97 o                         
  -2   4   1        721.94        731.56        18.51 o                         
  -1   4   1          3.67          8.30         3.80 o                         
   0   4   1       1899.84       1839.71        25.74 o                         
   1   4   1         12.50         10.66         3.15 o                         
   2   4   1       2836.67       2659.59        41.41 o                         
   3   4   1         48.21         49.90         3.04 o                         
   4   4   1      10447.31      10613.32       117.98 o                         
   5   4   1         14.86         12.98         3.87 o                         
   6   4   1       2475.29       2549.35        34.92 o                         
   7   4   1         13.70         23.91         4.85 o                         
   8   4   1        823.58        843.32        24.48 o                         
   9   4   1         13.03         10.64         8.61 o                         
  10   4   1        856.53        863.23        28.37 o                         
  11   4   1         13.86          1.82        13.96 o                         
  -8   5   1          0.29         10.25        12.56 o                         
  -7   5   1        687.65        714.98        32.08 o                         
  -6   5   1          4.52          4.98        11.28 o                         
  -5   5   1       1873.35       1898.60        33.66 o                         
  -4   5   1         28.42         14.16         6.83 o                         
  -3   5   1       1675.23       1764.02        41.01 o                         
  -2   5   1          6.42          5.57         5.08 o                         
  -1   5   1        209.48        182.68        12.81 o                         
   0   5   1         96.12         91.50         5.01 o                         
   1   5   1          3.57          6.72         5.67 o                         
   2   5   1         38.47         31.58         6.89 o                         
   3   5   1        114.43        123.89         5.10 o                         
   4   5   1          1.09         -1.89         2.78 o                         
   5   5   1          3.15          6.15         3.65 o                         
   6   5   1          8.23          9.26         4.45 o                         
   7   5   1       1304.60       1399.28        23.77 o                         
   8   5   1         13.26         18.77         7.37 o                         
   9   5   1        820.52        832.18        25.81 o                         
  10   5   1          4.74          8.79        10.00 o                         
  11   5   1        562.19        630.38        47.27 o                         
  -7   6   1          2.64          5.67        10.64 o                         
  -6   6   1        586.59        596.59        28.82 o                         
  -5   6   1          0.57         -4.97         6.39 o                         
  -4   6   1        430.37        408.04        16.87 o                         
  -3   6   1          4.35         -3.32         5.97 o                         
  -2   6   1       3425.66       3473.47        72.50 o                         
  -1   6   1        126.31        135.28        12.10 o                         
   0   6   1       4504.79       4513.04        81.03 o                         
   1   6   1        104.61        115.78        11.47 o                         
   2   6   1        382.76        378.04        19.21 o                         
   3   6   1          2.00          5.66         6.87 o                         
   4   6   1         83.15         80.42         4.72 o                         
   5   6   1          6.35          8.61         3.71 o                         
   6   6   1        146.70        161.06         8.19 o                         
   7   6   1          0.23          2.27         4.88 o                         
   8   6   1        166.34        185.54        12.49 o                         
   9   6   1          0.15          4.38         8.91 o                         
  10   6   1         24.17         28.23        12.69 o                         
  -6   7   1         12.80         -9.02        17.50 o                         
  -5   7   1         44.39         16.19        12.29 o                         
  -4   7   1          8.50         10.02         9.50 o                         
  -3   7   1         13.59         20.86        18.31 o                         
  -2   7   1         26.97         38.33        14.52 o                         
  -1   7   1         63.89         67.48        11.28 o                         
   0   7   1         53.06         41.04         9.98 o                         
   1   7   1        584.29        504.66        21.79 o                         
   2   7   1         18.13         17.91         8.39 o                         
   3   7   1       1790.61       1759.50        44.39 o                         
   4   7   1        126.94        117.41        18.58 o                         
   5   7   1       1505.76       1480.75        32.79 o                         
   6   7   1          4.73          6.79         7.18 o                         
   7   7   1        602.17        565.92        21.08 o                         
   8   7   1          0.34          6.00        12.33 o                         
   9   7   1        132.22        124.00        17.98 o                         
  10   7   1          0.26        -16.06        16.06 o                         
  -5   8   1         25.61          9.02        17.32 o                         
  -4   8   1        177.53        162.96        19.85 o                         
  -3   8   1         10.20          7.13        11.02 o                         
  -2   8   1        368.83        400.48        23.14 o                         
  -1   8   1          3.00          1.68         9.50 o                         
   0   8   1        234.55        238.95        18.62 o                         
   1   8   1          0.09         -4.72         8.81 o                         
   2   8   1          4.40         18.72         9.36 o                         
   3   8   1         59.65         44.72        11.69 o                         
   4   8   1          4.30          1.34         8.94 o                         
   5   8   1          5.26          3.40         9.49 o                         
   6   8   1          8.66          7.02        10.40 o                         
   7   8   1         25.20         31.37         9.74 o                         
   8   8   1        429.52        471.11        27.61 o                         
   9   8   1          3.79         -0.48        21.02 o                         
  10   8   1        163.80        106.99        36.81 o                         
  -5   9   1        192.34        182.58        27.78 o                         
  -4   9   1          0.47         12.99        17.68 o                         
  -3   9   1        533.37        536.41        28.64 o                         
  -2   9   1         29.61         25.63        12.64 o                         
  -1   9   1       1009.89       1010.62        36.70 o                         
   0   9   1         59.28         48.58        13.11 o                         
   1   9   1       2221.51       2366.90        59.56 o                         
   2   9   1         88.30         86.40        14.06 o                         
   3   9   1       1610.08       1618.89        46.88 o                         
   4   9   1        105.62        108.53        38.52 o                         
   5   9   1       1298.15       1308.35        41.75 o                         
   6   9   1          2.19         -1.86        11.14 o                         
   7   9   1        127.27        137.66        27.42 o                         
   8   9   1          0.16          0.54        22.01 o                         
  -4  10   1          4.90         17.14        24.54 o                         
  -3  10   1          2.86         36.08        22.19 o                         
  -2  10   1          4.72          9.29        13.14 o                         
  -1  10   1         45.14         54.45        23.00 o                         
   0  10   1         56.64         44.29        20.93 o                         
   1  10   1         12.11         21.62        12.57 o                         
   2  10   1         83.24         72.94        14.90 o                         
   3  10   1          1.10        -11.10        11.10 o                         
   4  10   1        710.57        729.56        32.78 o                         
   5  10   1         49.89         28.80        13.34 o                         
   6  10   1        738.75        771.15        35.18 o                         
   7  10   1         94.96        117.09        28.87 o                         
  -2  11   1         14.46          4.44        27.96 o                         
  -1  11   1        161.79        148.07        22.73 o                         
   0  11   1         19.26         24.81        19.76 o                         
   1  11   1         63.71         76.79        16.46 o                         
   2  11   1          3.29        -11.86        12.76 o                         
   3  11   1        324.56        336.69        26.95 o                         
   4  11   1         40.07         33.44        16.87 o                         
   5  11   1        118.19        102.14        24.18 o                         
   6  11   1         27.36         23.14        15.35 o                         
   0  12   1        216.83        241.04        38.43 o                         
   1  12   1         19.33          4.15        22.37 o                         
   2  12   1        489.44        509.53        33.74 o                         
   3  12   1         64.30         68.85        18.34 o                         
   4  12   1        596.93        539.59        38.48 o                         
   5  12   1         52.93         43.84        22.55 o                         
   6  12   1         17.53          6.86        33.20 o                         
  -5 -11   2        410.09        401.79        47.09 o                         
  -4 -11   2         82.37         62.76        16.51 o                         
  -3 -11   2        621.76        633.93        41.86 o                         
  -2 -11   2         41.77         36.12        15.08 o                         
  -1 -11   2        204.45        168.82        20.42 o                         
   0 -11   2          2.21         -6.25        13.33 o                         
   1 -11   2         14.42         14.81        15.63 o                         
   2 -11   2         54.01         63.51        31.21 o                         
  -7 -10   2         35.42          3.97        38.07 o                         
  -6 -10   2        401.56        497.60        49.25 o                         
  -5 -10   2         28.33          4.20        17.41 o                         
  -4 -10   2       1347.90       1357.66        46.02 o                         
  -3 -10   2        120.93         92.25        16.11 o                         
  -2 -10   2       1218.27       1349.09        45.77 o                         
  -1 -10   2        122.28        127.29        18.24 o                         
   0 -10   2       1667.35       1844.68        56.18 o                         
   1 -10   2        166.12        196.59        23.28 o                         
   2 -10   2        717.97        730.85        56.02 o                         
   3 -10   2        103.80        107.75        19.64 o                         
   4 -10   2        121.04        153.72        32.48 o                         
  -8  -9   2          8.34        -20.93        20.93 o                         
  -7  -9   2          1.99         -7.39        14.04 o                         
  -6  -9   2          3.65         15.47        13.46 o                         
  -5  -9   2         61.83         50.39        10.83 o                         
  -4  -9   2          3.17          8.70        24.09 o                         
  -3  -9   2          2.71          2.90        15.43 o                         
  -2  -9   2          1.20         -3.70        10.61 o                         
  -1  -9   2         48.01         44.51        14.02 o                         
   0  -9   2         16.66         31.54        12.26 o                         
   1  -9   2        362.00        434.69        29.71 o                         
   2  -9   2         12.93         13.17        14.23 o                         
   3  -9   2        782.79        836.47        38.38 o                         
   4  -9   2        104.82        108.57        19.53 o                         
   5  -9   2        493.72        567.33        34.00 o                         
  -9  -8   2         42.01         13.17        27.24 o                         
  -8  -8   2        878.18        869.89        38.22 o                         
  -7  -8   2         33.04         26.04        26.88 o                         
  -6  -8   2        534.30        520.45        28.46 o                         
  -5  -8   2          0.35          9.61         7.85 o                         
  -4  -8   2        347.62        329.46        21.44 o                         
  -3  -8   2         58.89         69.34        18.30 o                         
  -2  -8   2        332.49        342.13        22.17 o                         
  -1  -8   2         37.34         34.00        11.75 o                         
   0  -8   2        204.54        193.99        18.85 o                         
   1  -8   2          0.10         25.08        18.94 o                         
   2  -8   2         16.68         32.66        19.30 o                         
   3  -8   2          4.87        -18.22        18.22 o                         
   4  -8   2         52.73         88.59        25.44 o                         
   5  -8   2         25.01         43.12        22.19 o                         
   6  -8   2         49.64         23.31        15.41 o                         
  -9  -7   2         10.44          4.13        15.76 o                         
  -8  -7   2         13.19         13.98        13.71 o                         
  -7  -7   2        281.50        303.50        24.47 o                         
  -6  -7   2         82.83         96.13        11.40 o                         
  -5  -7   2       1016.85       1061.37        22.83 o                         
  -4  -7   2         65.62         77.41         7.51 o                         
  -3  -7   2       1725.37       1724.65        29.93 o                         
  -2  -7   2         11.15         13.65         5.34 o                         
  -1  -7   2        934.81        962.36        46.73 o                         
   0  -7   2        134.01        140.19        22.37 o                         
   2  -7   2        202.13        241.22        27.42 o                         
   3  -7   2       2873.48       2982.87       101.22 o                         
   4  -7   2        107.02        115.65        23.82 o                         
   5  -7   2        492.16        530.61        42.76 o                         
   6  -7   2          3.75        -15.70        16.96 o                         
   7  -7   2        468.58        448.95        29.63 o                         
  -9  -6   2         40.91         28.48        12.55 o                         
  -8  -6   2        444.55        431.20        43.38 o                         
  -7  -6   2         46.14         51.33        10.40 o                         
  -6  -6   2        467.54        463.17        22.38 o                         
  -5  -6   2          9.37         11.40         5.03 o                         
  -4  -6   2         37.17         33.35         5.67 o                         
  -3  -6   2         60.71         71.38        12.42 o                         
  -2  -6   2        363.50        376.89        11.93 o                         
  -1  -6   2         30.19         40.59        13.53 o                         
   0  -6   2        775.69        846.72        20.49 o                         
   1  -6   2          0.43         -4.83         4.83 o                         
   2  -6   2          3.72          4.05         6.23 o                         
   3  -6   2          1.65          4.62         7.01 o                         
   4  -6   2       1298.74       1355.79        38.50 o                         
   5  -6   2         74.19         82.65        13.38 o                         
   6  -6   2       2219.19       2233.75        61.79 o                         
   7  -6   2        151.24        153.00        25.26 o                         
   8  -6   2       1030.30        972.39        40.88 o                         
 -10  -5   2          8.54         22.82        15.43 o                         
  -9  -5   2       1332.13       1351.27        44.52 o                         
  -8  -5   2         13.17          9.72         9.96 o                         
  -7  -5   2       1957.63       1882.45        40.73 o                         
  -6  -5   2         86.46         87.44        10.11 o                         
  -5  -5   2       2735.79       2761.00        41.60 o                         
  -4  -5   2         59.30         70.37         6.22 o                         
  -3  -5   2       5310.59       5247.92        69.95 o                         
  -2  -5   2         43.44         41.14         4.74 o                         
  -1  -5   2        638.54        529.92        21.74 o                         
   0  -5   2         75.38         87.40         9.83 o                         
   1  -5   2        567.70        478.85        16.03 o                         
   2  -5   2         19.84         22.59         6.63 o                         
   3  -5   2        207.59        188.69        13.42 o                         
   4  -5   2          0.35         -7.04         8.48 o                         
   5  -5   2        404.43        360.66        26.16 o                         
   6  -5   2         63.11         77.40        18.40 o                         
   7  -5   2          9.91         15.70        16.06 o                         
   8  -5   2          8.45         -1.62        17.32 o                         
   9  -5   2         96.33         69.46        28.33 o                         
 -10  -4   2        143.09        138.95        19.70 o                         
  -9  -4   2          9.25         12.08        13.33 o                         
  -8  -4   2        490.84        558.73        30.85 o                         
  -7  -4   2          1.91          4.49         8.29 o                         
  -6  -4   2        293.91        307.31        32.93 o                         
  -5  -4   2          8.09          3.75         3.73 o                         
  -4  -4   2        676.39        663.43        14.27 o                         
  -3  -4   2        113.10        111.68         8.39 o                         
  -2  -4   2       2049.32       2162.86        37.16 o                         
  -1  -4   2         55.57         59.67         5.01 o                         
   0  -4   2       6866.82       6976.72        87.32 o                         
   1  -4   2        113.98        105.55         7.94 o                         
   2  -4   2       1735.03       1755.84        51.78 o                         
   3  -4   2         76.73         95.08        12.63 o                         
   4  -4   2       1842.90       1759.63        58.46 o                         
   5  -4   2         85.74         89.25        10.45 o                         
   6  -4   2        728.85        721.71        25.37 o                         
   7  -4   2         58.90         64.23        18.94 o                         
   8  -4   2         12.45         14.07        18.58 o                         
   9  -4   2          7.33         11.19        19.12 o                         
 -10  -3   2          0.56         11.54        14.29 o                         
  -9  -3   2       1351.12       1446.76        46.79 o                         
  -8  -3   2          2.41          1.90        11.31 o                         
  -7  -3   2        249.88        290.29        39.42 o                         
  -6  -3   2         13.65          1.04         7.22 o                         
  -5  -3   2        290.49        270.65        12.77 o                         
  -4  -3   2          0.41          2.89         2.83 o                         
  -3  -3   2        337.95        325.64         8.71 o                         
  -2  -3   2         13.36         13.78         5.33 o                         
  -1  -3   2        281.38        278.49         8.88 o                         
   0  -3   2         83.61         97.14         5.68 o                         
   1  -3   2        857.94        928.69        46.46 o                         
   2  -3   2          0.04         -1.62         5.05 o                         
   3  -3   2       1176.52       1193.47        40.77 o                         
   4  -3   2          9.47         -5.77         8.30 o                         
   5  -3   2        717.61        693.87        21.72 o                         
   6  -3   2         13.25          2.77         6.99 o                         
   7  -3   2       1139.02       1041.38        51.24 o                         
   8  -3   2         50.34         65.49        22.19 o                         
   9  -3   2        698.02        771.83        51.78 o                         
 -10  -2   2        293.89        284.05        50.34 o                         
  -9  -2   2         33.32         38.16        14.99 o                         
  -8  -2   2        482.93        524.30        27.67 o                         
  -7  -2   2          3.50         -9.69         9.69 o                         
  -6  -2   2       4346.74       4292.99        87.51 o                         
  -5  -2   2          0.10          4.85         5.59 o                         
  -4  -2   2       5109.43       5074.97        78.16 o                         
  -3  -2   2         34.07         36.36         3.88 o                         
  -2  -2   2       2775.59       2606.26        41.31 o                         
  -1  -2   2          9.83         10.72         3.15 o                         
   0  -2   2       5937.11       5663.75        87.36 o                         
   1  -2   2        133.83        128.26         7.15 o                         
   2  -2   2       5841.19       5911.22       103.74 o                         
   3  -2   2         46.85         42.76         9.74 o                         
   4  -2   2       2999.13       3099.93        50.08 o                         
   5  -2   2          5.43          4.66         4.50 o                         
   6  -2   2         68.14         88.72        12.36 o                         
   7  -2   2         17.73         15.32         6.62 o                         
   8  -2   2         57.11         58.71        13.95 o                         
   9  -2   2         13.32         11.22        19.58 o                         
  10  -2   2        105.49         89.13        26.34 o                         
 -10  -1   2         38.72         36.63        23.27 o                         
  -9  -1   2        163.64        157.03        19.55 o                         
  -8  -1   2         49.50         51.23        13.71 o                         
  -7  -1   2         49.27         53.61        11.97 o                         
  -6  -1   2         87.94         78.79        11.92 o                         
  -5  -1   2         27.56         23.20         8.08 o                         
  -4  -1   2          8.09          9.93         4.85 o                         
  -3  -1   2       2295.31       2211.36        36.63 o                         
  -2  -1   2          5.23          6.70         2.04 o                         
  -1  -1   2       7622.55       7365.03        80.66 o                         
   0  -1   2         66.66         66.92         3.22 o                         
   1  -1   2      12026.42      11720.33       141.01 o                         
   2  -1   2          9.03         13.17         6.86 o                         
   3  -1   2       3912.59       3780.63        68.90 o                         
   4  -1   2         26.92         30.01         4.51 o                         
   5  -1   2       6061.46       5953.84       142.46 o                         
   6  -1   2         42.21         47.71         6.74 o                         
   7  -1   2       4625.05       4558.28        75.21 o                         
   8  -1   2         11.25         14.30        11.50 o                         
   9  -1   2        383.88        432.75        44.02 o                         
  10  -1   2          2.37         18.61        13.77 o                         
 -10   0   2       1170.50       1134.11        61.34 o                         
  -9   0   2          2.92        -16.51        16.51 o                         
  -8   0   2       1732.46       1689.71        49.27 o                         
  -7   0   2          0.10          4.99        10.27 o                         
  -6   0   2       2087.73       2007.33        93.01 o                         
  -5   0   2         19.09          4.46         7.58 o                         
  -4   0   2        556.58        507.47        18.15 o                         
  -3   0   2         46.36         44.59         6.91 o                         
  -2   0   2        283.50        276.29         5.42 o                         
  -1   0   2          7.06          7.67         1.47 o                         
   0   0   2        650.06        720.02         9.35 o                         
   1   0   2         12.55          8.58         2.21 o                         
   2   0   2         30.07         35.18         1.76 o                         
   3   0   2          0.16          2.64         2.04 o                         
   4   0   2       1563.72       1719.09        29.70 o                         
   5   0   2          0.17          6.59         4.25 o                         
   6   0   2         17.92         31.52         6.23 o                         
   7   0   2          0.01         -3.15         6.31 o                         
   8   0   2        960.04       1008.11        26.74 o                         
   9   0   2         15.40         22.36        13.14 o                         
  10   0   2       1978.19       2007.27        60.08 o                         
  -9   1   2          3.56         -3.89        13.51 o                         
  -8   1   2         11.80         -2.98        11.93 o                         
  -7   1   2        265.39        266.02        28.42 o                         
  -6   1   2          1.14          6.40         8.91 o                         
  -5   1   2       3852.01       3618.38       110.46 o                         
  -4   1   2         27.13         27.20         4.16 o                         
  -3   1   2       6932.52       7042.61       102.49 o                         
  -2   1   2          2.67          1.88         2.23 o                         
  -1   1   2       2745.72       2503.89        37.62 o                         
   0   1   2         10.53         14.40         1.96 o                         
   1   1   2       6286.49       6272.85        63.03 o                         
   2   1   2          4.42          5.28         2.24 o                         
   3   1   2        117.98        164.01         4.85 o                         
   4   1   2          2.65          1.28         2.98 o                         
   5   1   2         37.87         50.63         5.70 o                         
   6   1   2          0.23          1.78         5.08 o                         
   7   1   2        133.06        127.00        10.21 o                         
   8   1   2          1.01          5.80         7.12 o                         
   9   1   2        251.07        271.10        23.35 o                         
  10   1   2         18.48         10.39        13.20 o                         
  -9   2   2          1.13        -12.88        14.71 o                         
  -8   2   2         19.17          5.81        13.52 o                         
  -7   2   2          6.19         12.37        11.04 o                         
  -6   2   2         26.89         25.67        10.51 o                         
  -5   2   2        122.09        116.82         8.32 o                         
  -4   2   2        428.17        394.73        12.42 o                         
  -3   2   2         52.38         59.04         5.62 o                         
  -2   2   2       3843.92       4027.55        74.17 o                         
  -1   2   2         14.12         14.46         2.99 o                         
   0   2   2       8491.08       8636.57        79.52 o                         
   1   2   2          0.37          3.42         2.39 o                         
   2   2   2       3600.52       3193.63        77.17 o                         
   3   2   2          0.15          1.01         2.62 o                         
   4   2   2       7023.76       7199.32        95.17 o                         
   5   2   2          6.17          2.40         3.57 o                         
   6   2   2       1333.98       1356.87        23.45 o                         
   7   2   2          7.72          4.12         6.21 o                         
   8   2   2        912.59        913.27        24.95 o                         
   9   2   2          3.55          3.24        10.92 o                         
  10   2   2        764.05        838.21        36.71 o                         
  11   2   2          0.15          5.39        18.13 o                         
  -8   3   2          7.76         -2.44        12.74 o                         
  -7   3   2        836.33        826.63        33.29 o                         
  -6   3   2         33.76         35.00        11.12 o                         
  -5   3   2       2771.04       2768.22        49.01 o                         
  -4   3   2         38.88         31.20         6.21 o                         
  -3   3   2       2221.60       2098.62        44.67 o                         
  -2   3   2         73.19         79.13         6.23 o                         
  -1   3   2          3.53          6.40         3.21 o                         
   0   3   2        140.01        134.36         4.62 o                         
   1   3   2       5161.20       5324.90        66.99 o                         
   2   3   2          0.50          2.65         1.83 o                         
   3   3   2       3048.41       3211.90        40.34 o                         
   4   3   2          6.43          6.33         3.07 o                         
   5   3   2        657.41        674.40        15.42 o                         
   6   3   2          1.95         -1.49         4.11 o                         
   7   3   2        836.80        885.88        18.86 o                         
   8   3   2          0.22          5.39         7.20 o                         
   9   3   2        507.69        521.03        27.25 o                         
  10   3   2          1.77         -3.37        11.83 o                         
  11   3   2        744.46        765.07        36.01 o                         
  -8   4   2        128.89        110.89        18.33 o                         
  -7   4   2          9.88         35.19        13.70 o                         
  -6   4   2        718.50        766.27        41.59 o                         
  -5   4   2          1.39         -6.28         6.28 o                         
  -4   4   2        629.36        676.57        19.17 o                         
  -3   4   2         30.50         31.83         8.95 o                         
  -2   4   2       6845.79       7048.65       103.87 o                         
  -1   4   2        200.03        201.26        11.29 o                         
   0   4   2      10554.65      10863.04       132.91 o                         
   1   4   2         22.95         23.09         3.02 o                         
   2   4   2       3743.79       3724.57        48.62 o                         
   3   4   2         10.38         10.14         2.43 o                         
   4   4   2       3822.67       3880.29        46.51 o                         
   5   4   2          9.42          5.52         3.58 o                         
   6   4   2       1526.42       1440.17        42.33 o                         
   7   4   2         16.43          8.74         5.47 o                         
   8   4   2        388.00        350.97        16.23 o                         
   9   4   2          4.95         17.47         8.67 o                         
  10   4   2          3.51          3.26        11.37 o                         
  11   4   2          7.76          9.79        13.52 o                         
  -8   5   2          0.26         12.63        21.47 o                         
  -7   5   2         34.84         22.47        20.03 o                         
  -6   5   2         24.99          3.60        12.12 o                         
  -5   5   2         12.10          7.85         6.93 o                         
  -4   5   2         46.57         62.39         8.73 o                         
  -3   5   2          7.53          1.51         5.66 o                         
  -2   5   2         48.05         60.22         8.79 o                         
  -1   5   2        288.02        260.77        10.00 o                         
   0   5   2         10.91         13.42         2.59 o                         
   1   5   2        664.94        575.56        13.26 o                         
   2   5   2         47.46         49.91         5.04 o                         
   3   5   2       2368.57       2244.47        37.80 o                         
   4   5   2         47.20         40.37         3.72 o                         
   5   5   2       3088.91       3134.64        39.98 o                         
   6   5   2          0.03          4.29         4.24 o                         
   7   5   2       1695.95       1742.78        27.68 o                         
   8   5   2          2.20          2.45         8.15 o                         
   9   5   2       1229.24       1247.79        31.42 o                         
  10   5   2          1.44         -8.63        12.36 o                         
  11   5   2        978.70        995.01        58.28 o                         
  -7   6   2         17.10         26.32        14.74 o                         
  -6   6   2       1555.18       1568.06        71.63 o                         
  -5   6   2         86.64         89.82        11.45 o                         
  -4   6   2       1212.79       1213.34        28.75 o                         
  -3   6   2         40.05         43.51         7.51 o                         
  -2   6   2        924.78        948.05        22.43 o                         
  -1   6   2          0.22         -5.07         6.28 o                         
   0   6   2          3.63          4.00         6.47 o                         
   1   6   2         10.98         10.69         3.08 o                         
   2   6   2        220.09        226.91        15.04 o                         
   3   6   2         36.94         33.87         4.97 o                         
   4   6   2        210.44        188.10        12.06 o                         
   5   6   2          0.02         -1.37         3.67 o                         
   6   6   2         26.23         25.89         4.91 o                         
   7   6   2         11.37          7.06         5.72 o                         
   8   6   2        387.71        377.73        17.74 o                         
   9   6   2          0.20         -9.44         9.44 o                         
  10   6   2         80.47         64.85        14.27 o                         
  -6   7   2         16.17         28.33        20.57 o                         
  -5   7   2        202.85        218.37        15.70 o                         
  -4   7   2         17.48         20.27         9.94 o                         
  -3   7   2        866.90        891.96        30.31 o                         
  -2   7   2         51.32         55.29        10.75 o                         
  -1   7   2       2848.60       2700.82        60.52 o                         
   0   7   2        162.08        148.99        13.51 o                         
   1   7   2       3841.82       3827.39        79.13 o                         
   2   7   2         50.85         61.50        10.65 o                         
   3   7   2       1017.82       1030.14        34.28 o                         
   4   7   2          5.93         10.35         8.62 o                         
   5   7   2       1040.61       1073.46        33.44 o                         
   6   7   2          1.80         -2.07         6.01 o                         
   7   7   2        104.51        125.28        12.26 o                         
   8   7   2          1.61         -8.10         9.98 o                         
   9   7   2          2.32         -8.88        11.84 o                         
  10   7   2         11.63         15.88        17.50 o                         
  -6   8   2        154.77        162.20        30.13 o                         
  -5   8   2          1.37         22.37        19.67 o                         
  -4   8   2        115.31         99.95        21.47 o                         
  -3   8   2         10.61         13.12        16.33 o                         
  -2   8   2        217.38        237.15        26.34 o                         
  -1   8   2        103.50         89.67        12.97 o                         
   0   8   2         19.44         27.85        10.30 o                         
   1   8   2          7.47         21.35         9.87 o                         
   2   8   2       1103.19       1064.58        33.99 o                         
   3   8   2         38.30         35.09        11.07 o                         
   4   8   2       1804.10       1794.58        47.78 o                         
   5   8   2         43.83         43.63        11.92 o                         
   6   8   2        739.74        718.59        29.88 o                         
   7   8   2         12.16          5.07        21.56 o                         
   8   8   2       1620.93       1673.75        74.51 o                         
   9   8   2          3.04          3.54        12.34 o                         
  10   8   2        775.70        789.33        46.91 o                         
  -4   9   2         35.39         55.21        21.83 o                         
  -3   9   2        811.84        836.78        50.52 o                         
  -2   9   2         84.62         97.80        21.38 o                         
  -1   9   2       1512.49       1577.52        46.26 o                         
   0   9   2         58.18         62.59        13.20 o                         
   1   9   2       1424.67       1449.71        42.95 o                         
   2   9   2          3.02          7.07        10.65 o                         
   3   9   2         16.91          4.69        10.89 o                         
   4   9   2         20.84         14.17        14.52 o                         
   5   9   2        138.70        118.86        16.39 o                         
   6   9   2          1.47         18.16        11.91 o                         
   7   9   2        106.40        116.19        19.12 o                         
   8   9   2         13.41         38.97        23.45 o                         
   9   9   2          5.28        -22.37        22.37 o                         
  -3  10   2          0.13         -1.26        19.67 o                         
  -2  10   2        313.00        303.46        36.26 o                         
  -1  10   2          8.87          5.11        13.08 o                         
   0  10   2        287.05        330.65        24.42 o                         
   1  10   2         70.19         63.34        33.38 o                         
   2  10   2       1650.84       1629.55       100.76 o                         
   3  10   2        153.35        152.15        18.18 o                         
   4  10   2       2221.81       2349.32        69.19 o                         
   5  10   2         72.30         68.72        14.97 o                         
   6  10   2        508.41        542.96        30.33 o                         
   7  10   2          0.10         -5.71        13.33 o                         
   8  10   2        240.91        274.78        40.41 o                         
  -1  11   2         81.34         15.88        22.73 o                         
   0  11   2         35.91         55.48        39.24 o                         
   1  11   2         18.94         37.29        14.28 o                         
   2  11   2         14.20         -2.90        14.25 o                         
   3  11   2         50.38         34.61        13.93 o                         
   4  11   2          0.96        -11.80        18.85 o                         
   5  11   2        197.10        230.38        23.59 o                         
   6  11   2         32.65          7.00        14.52 o                         
   0  12   2        312.71        140.37        46.19 o                         
   1  12   2         43.64         25.44        24.00 o                         
   2  12   2        158.37        161.48        30.49 o                         
   3  12   2          0.81          6.56        15.12 o                         
   4  12   2         14.52         -0.37        14.83 o                         
   5  12   2          2.88         -8.30        21.11 o                         
  -4 -11   3          2.45         -7.85        14.55 o                         
  -3 -11   3         22.78         20.68        14.69 o                         
  -2 -11   3         56.82         30.32        15.31 o                         
  -1 -11   3         42.79          5.52        15.87 o                         
   0 -11   3          0.20         18.38        15.43 o                         
   1 -11   3         64.83         91.74        43.03 o                         
  -6 -10   3        622.34        676.47        35.76 o                         
  -5 -10   3         32.11         49.98        25.08 o                         
  -4 -10   3        639.98        689.37        47.18 o                         
  -3 -10   3        161.49        188.86        21.50 o                         
  -2 -10   3        495.25        538.86        30.79 o                         
  -1 -10   3         16.55         10.46        14.51 o                         
   0 -10   3         18.42          5.07        13.52 o                         
   1 -10   3         32.32         38.68        25.62 o                         
   2 -10   3        319.97        292.31        26.50 o                         
   3 -10   3         44.63         77.11        19.94 o                         
  -7  -9   3         27.96         26.76        15.60 o                         
  -6  -9   3         13.60          6.78        13.96 o                         
  -5  -9   3         51.86         60.15        16.09 o                         
  -4  -9   3          6.11          0.87         8.90 o                         
  -3  -9   3        538.58        537.75        28.12 o                         
  -2  -9   3         18.55         16.34        18.67 o                         
  -1  -9   3        547.23        579.59        42.94 o                         
   0  -9   3        182.96        183.30        20.79 o                         
   1  -9   3       1631.19       1811.41        79.93 o                         
   2  -9   3        162.40        150.11        31.75 o                         
   3  -9   3        779.63        801.24        55.57 o                         
   4  -9   3         42.43         45.65        24.54 o                         
   5  -9   3          6.14         -5.77        23.27 o                         
  -8  -8   3         60.88         34.31        16.33 o                         
  -7  -8   3          5.94          1.77        25.08 o                         
  -6  -8   3        159.02        185.04        35.27 o                         
  -5  -8   3          4.01          6.84        12.07 o                         
  -4  -8   3         29.60         25.67         9.50 o                         
  -3  -8   3         15.79         13.28         8.03 o                         
  -2  -8   3          6.86          4.99        10.49 o                         
  -1  -8   3          6.28         33.56        17.14 o                         
   0  -8   3        151.32        135.86        25.62 o                         
   1  -8   3          7.05         -8.30        18.22 o                         
   2  -8   3         14.42         44.92        19.85 o                         
   3  -8   3          2.73          7.04        21.11 o                         
   4  -8   3        739.10        790.06        53.22 o                         
   5  -8   3         72.69         83.35        27.06 o                         
   6  -8   3        739.44        748.38        55.75 o                         
  -9  -7   3        914.22        822.35        66.76 o                         
  -8  -7   3         19.23         29.82        14.89 o                         
  -7  -7   3        498.57        515.22        36.81 o                         
  -6  -7   3         39.88         47.03        10.59 o                         
  -5  -7   3        773.63        799.23        28.99 o                         
  -4  -7   3         27.10         34.16         7.50 o                         
  -3  -7   3       2678.47       2697.28        43.02 o                         
  -2  -7   3        116.34        111.74         8.76 o                         
  -1  -7   3       1044.95        961.81        47.99 o                         
   0  -7   3        111.74        133.87        24.18 o                         
   1  -7   3       1035.89       1027.67        52.14 o                         
   2  -7   3          2.81         19.49        17.50 o                         
   3  -7   3        415.76        327.46        33.38 o                         
   4  -7   3          8.08         -4.33        17.50 o                         
   5  -7   3          2.41         18.22        19.12 o                         
   6  -7   3         64.42         76.86        25.44 o                         
   7  -7   3         43.21         72.53        26.34 o                         
  -9  -6   3         38.26         30.67        15.31 o                         
  -8  -6   3         47.19         14.22        11.02 o                         
  -7  -6   3         13.03         21.90        10.01 o                         
  -6  -6   3        268.93        261.71        16.23 o                         
  -5  -6   3         10.11         13.03         8.33 o                         
  -4  -6   3          3.71          7.40         5.20 o                         
  -3  -6   3          6.27          5.69         5.34 o                         
  -2  -6   3         35.64         43.60         7.79 o                         
  -1  -6   3          2.11         -1.59         7.58 o                         
   0  -6   3       1657.32       1693.55        52.77 o                         
   1  -6   3        134.41        144.03        11.28 o                         
   2  -6   3       1962.37       1901.15        44.82 o                         
   3  -6   3        163.62        137.40        13.42 o                         
   4  -6   3       2448.81       2343.83        56.38 o                         
   5  -6   3         76.31         52.20        12.18 o                         
   6  -6   3       1018.07       1010.53        48.89 o                         
   7  -6   3         25.90          8.30        16.42 o                         
   8  -6   3        264.16        309.06        51.06 o                         
  -9  -5   3       1063.48       1133.94        56.29 o                         
  -8  -5   3          9.93         15.73        10.37 o                         
  -7  -5   3        347.66        353.13        31.16 o                         
  -6  -5   3         42.40         47.64        17.06 o                         
  -5  -5   3         12.04         21.30         8.59 o                         
  -4  -5   3          2.28          6.42         7.60 o                         
  -3  -5   3        211.69        197.56         9.44 o                         
  -2  -5   3         16.35         12.21         5.81 o                         
  -1  -5   3        248.09        275.42        15.13 o                         
   0  -5   3         12.77         17.23         4.72 o                         
   1  -5   3        862.01        880.37        25.98 o                         
   2  -5   3        141.59        147.18        15.43 o                         
   3  -5   3        315.66        263.55        15.53 o                         
   4  -5   3          0.12          1.26         9.56 o                         
   5  -5   3        130.32        144.70        20.57 o                         
   6  -5   3         17.74         11.19        14.07 o                         
   7  -5   3        725.45        612.34        40.41 o                         
   8  -5   3         41.45         39.51        20.03 o                         
   9  -5   3        384.16        318.62        39.15 o                         
  -9  -4   3         15.36         24.31        14.97 o                         
  -8  -4   3        124.55        150.61        19.00 o                         
  -7  -4   3         11.16          5.88        10.40 o                         
  -6  -4   3       1737.55       1690.35        36.91 o                         
  -5  -4   3         49.39         51.15         8.67 o                         
  -4  -4   3       1990.25       2003.60        31.35 o                         
  -3  -4   3         97.38         95.19         8.26 o                         
  -2  -4   3       1791.45       1775.08        32.97 o                         
  -1  -4   3          4.14          1.78         5.27 o                         
   0  -4   3       1548.83       1522.45        27.58 o                         
   1  -4   3        104.30        119.96         9.81 o                         
   2  -4   3        664.27        652.40        26.34 o                         
   3  -4   3         13.00         10.46         8.48 o                         
   4  -4   3          8.14          6.68        10.28 o                         
   5  -4   3         47.54         43.06        10.73 o                         
   6  -4   3        663.48        616.67        36.63 o                         
   7  -4   3         52.12         55.39        18.40 o                         
   8  -4   3         23.96          9.92        18.40 o                         
   9  -4   3         19.45         13.89        19.30 o                         
  -9  -3   3         23.00         44.45        16.29 o                         
  -8  -3   3          8.63         16.56        12.95 o                         
  -7  -3   3         42.26         24.75        11.83 o                         
  -6  -3   3         43.72         61.26         9.67 o                         
  -5  -3   3         43.35         50.41         8.32 o                         
  -4  -3   3         29.55         24.47         3.39 o                         
  -3  -3   3        714.07        714.68        17.81 o                         
  -2  -3   3        129.39        135.40         8.45 o                         
  -1  -3   3       1690.03       1820.27        31.41 o                         
   0  -3   3         56.95         50.83         5.06 o                         
   1  -3   3       4419.93       4581.84        68.96 o                         
   2  -3   3         11.59          9.20         6.50 o                         
   3  -3   3       1642.65       1722.46        54.31 o                         
   4  -3   3        142.05        166.17        18.58 o                         
   5  -3   3       3102.11       3122.47        62.55 o                         
   6  -3   3        111.83         92.56        18.22 o                         
   7  -3   3       1932.27       1835.58        71.09 o                         
   8  -3   3         14.99          4.87        17.32 o                         
   9  -3   3         45.17         45.29        23.63 o                         
  -9  -2   3          1.03         -4.90        16.87 o                         
  -8  -2   3       1330.86       1353.47        61.07 o                         
  -7  -2   3          2.54          0.11        10.66 o                         
  -6  -2   3        806.06        758.78        28.26 o                         
  -5  -2   3         39.84         33.56         7.44 o                         
  -4  -2   3        387.76        330.44        21.32 o                         
  -3  -2   3         67.70         54.91         3.82 o                         
  -2  -2   3       3756.80       3735.44        49.37 o                         
  -1  -2   3         22.38         26.82         5.89 o                         
   0  -2   3       1250.51       1330.28        23.49 o                         
   1  -2   3         67.06         70.52         4.97 o                         
   2  -2   3        508.94        524.64        13.18 o                         
   3  -2   3          0.80          0.92         2.69 o                         
   4  -2   3       1043.78        985.62        23.14 o                         
   5  -2   3          8.80          7.86         4.87 o                         
   6  -2   3          3.95         -5.06         5.06 o                         
   7  -2   3          0.04         18.22        14.79 o                         
   8  -2   3        662.47        705.98        44.92 o                         
   9  -2   3         29.56         48.17        21.47 o                         
  10  -2   3       1160.70       1101.82        63.69 o                         
  -9  -1   3          4.34         -3.27        18.31 o                         
  -8  -1   3         23.91         28.95        18.40 o                         
  -7  -1   3        128.96        123.41        16.24 o                         
  -6  -1   3          1.28          0.75         9.43 o                         
  -5  -1   3       2419.65       2232.76        51.85 o                         
  -4  -1   3          0.71          6.75         5.03 o                         
  -3  -1   3       1737.03       1551.63        28.25 o                         
  -2  -1   3         98.92         96.22         4.13 o                         
  -1  -1   3        827.09        649.53        11.33 o                         
   0  -1   3         34.00         35.43         4.24 o                         
   1  -1   3      13722.99      14179.30       197.20 o                         
   2  -1   3         42.83         33.20         7.94 o                         
   3  -1   3       3274.28       3320.43        91.29 o                         
   4  -1   3         40.76         38.09         3.86 o                         
   5  -1   3        809.20        814.50        21.56 o                         
   6  -1   3          3.65         -3.04         4.75 o                         
   7  -1   3        178.04        215.24        27.42 o                         
   8  -1   3         15.96         30.49        18.58 o                         
   9  -1   3        249.49        311.76        37.71 o                         
  10  -1   3         30.33         64.95        25.08 o                         
  -9   0   3         17.87          8.24        14.99 o                         
  -8   0   3         47.99         47.84        15.43 o                         
  -7   0   3         20.33         31.03        12.28 o                         
  -6   0   3        124.40        118.93        21.20 o                         
  -5   0   3         67.01         56.57        10.07 o                         
  -4   0   3       1369.02       1319.95        34.25 o                         
  -3   0   3          0.89          6.19         3.54 o                         
  -2   0   3        260.49        280.63         5.43 o                         
  -1   0   3         58.38         59.73         3.18 o                         
   0   0   3        467.41        505.06        11.79 o                         
   1   0   3         11.11         11.12         3.29 o                         
   2   0   3        852.93       1032.01        24.68 o                         
   3   0   3          3.10         -4.72         4.72 o                         
   4   0   3       3552.75       3529.63        65.27 o                         
   5   0   3         37.62         44.63         5.30 o                         
   6   0   3       2508.55       2593.89        48.56 o                         
   7   0   3         36.96         36.76         8.90 o                         
   8   0   3       1583.62       1542.90        45.75 o                         
   9   0   3          8.60         14.79        16.78 o                         
  10   0   3        445.97        438.96        45.83 o                         
  -9   1   3       1027.15       1004.84        41.08 o                         
  -8   1   3          1.21          8.91        13.52 o                         
  -7   1   3        905.43        928.18        36.72 o                         
  -6   1   3          0.60         11.30        13.26 o                         
  -5   1   3       2604.61       2619.94        59.36 o                         
  -4   1   3          0.95         -2.51         3.15 o                         
  -3   1   3        665.75        576.35        18.46 o                         
  -2   1   3         79.91         72.55         5.25 o                         
  -1   1   3       1854.72       2144.97        34.25 o                         
   0   1   3          2.52          4.55         3.65 o                         
   1   1   3         47.38         48.62         5.29 o                         
   2   1   3         24.25         26.71        10.19 o                         
   3   1   3        305.72        327.02         8.72 o                         
   4   1   3          0.79          2.09         2.31 o                         
   5   1   3        550.28        565.10        12.56 o                         
   6   1   3          9.20          4.92         4.57 o                         
   7   1   3          3.09          8.28         5.57 o                         
   8   1   3          2.73          9.43        10.35 o                         
   9   1   3        330.60        357.18        33.83 o                         
  10   1   3          1.74         14.61        19.67 o                         
  -9   2   3         88.01         53.22        27.78 o                         
  -8   2   3          2.43        -12.18        12.18 o                         
  -7   2   3         19.78         31.23        13.52 o                         
  -6   2   3        680.99        646.07        27.87 o                         
  -5   2   3         15.99         11.30         9.17 o                         
  -4   2   3       1335.53       1325.61        35.03 o                         
  -3   2   3          5.97          5.33         4.22 o                         
  -2   2   3       7905.76       8185.79       102.03 o                         
  -1   2   3          0.08         -1.59         2.02 o                         
   0   2   3       6484.41       6346.41        72.74 o                         
   1   2   3         39.55         41.99         3.73 o                         
   2   2   3       1927.08       1736.01        29.32 o                         
   3   2   3         16.03         10.82         4.70 o                         
   4   2   3       2253.47       2085.30        35.19 o                         
   5   2   3          1.35          1.98         3.67 o                         
   6   2   3        917.14        836.35        17.20 o                         
   7   2   3          0.76         -2.21         5.42 o                         
   8   2   3        176.53        154.39        21.91 o                         
   9   2   3         17.56         27.35        12.15 o                         
  10   2   3         73.71         65.27        15.29 o                         
  11   2   3         36.84         15.88        21.47 o                         
  -8   3   3          0.04        -12.41        14.22 o                         
  -7   3   3         21.78          9.35        13.20 o                         
  -6   3   3         83.88         80.39        14.63 o                         
  -5   3   3         32.65         23.29        10.71 o                         
  -4   3   3        109.66        110.65         8.98 o                         
  -3   3   3        274.72        276.02        13.23 o                         
  -2   3   3         56.80         62.47         5.03 o                         
  -1   3   3       1086.41       1128.26        20.41 o                         
   0   3   3          3.71          8.12         3.49 o                         
   1   3   3       3484.22       3716.52        52.45 o                         
   2   3   3          0.76         -0.99         3.78 o                         
   3   3   3       1706.80       1613.54        32.92 o                         
   4   3   3          4.92         13.53         5.12 o                         
   5   3   3       2349.11       2446.33        36.75 o                         
   6   3   3          5.81          4.30         4.57 o                         
   7   3   3       1260.11       1346.51        24.81 o                         
   8   3   3          1.40         -2.55        10.17 o                         
   9   3   3       1571.58       1654.10        48.07 o                         
  10   3   3          1.53         -7.45        11.79 o                         
  11   3   3       1393.10       1371.19        70.72 o                         
  -8   4   3        392.02        355.75        27.51 o                         
  -7   4   3         27.95         48.41        25.26 o                         
  -6   4   3       1455.85       1582.13        47.01 o                         
  -5   4   3         73.32         78.09        23.45 o                         
  -4   4   3       1636.16       1646.34        28.36 o                         
  -3   4   3          1.12         -0.39         4.53 o                         
  -2   4   3       1561.75       1542.98        28.20 o                         
  -1   4   3         72.17         69.46         6.51 o                         
   0   4   3        384.50        337.29         9.58 o                         
   1   4   3         13.06         12.65         2.67 o                         
   2   4   3       1618.33       1588.18        31.09 o                         
   3   4   3          1.78          3.63         2.48 o                         
   4   4   3        168.77        179.47        16.85 o                         
   5   4   3          0.48          4.31         4.49 o                         
   6   4   3        136.72        127.29         7.31 o                         
   7   4   3          0.38          3.15         4.99 o                         
   8   4   3         19.21         30.18         6.44 o                         
   9   4   3          0.63         -8.34         8.34 o                         
  10   4   3         27.05          6.36        11.99 o                         
  11   4   3          0.03          6.50        20.57 o                         
  -8   5   3         36.60         48.71        37.53 o                         
  -7   5   3        124.50        119.86        39.15 o                         
  -6   5   3         46.11         48.02        26.34 o                         
  -5   5   3         21.51         15.71        11.65 o                         
  -4   5   3          8.04         17.27        10.07 o                         
  -3   5   3         34.76         36.56         7.33 o                         
  -2   5   3         55.22         48.68         7.49 o                         
  -1   5   3       1757.02       1828.74        32.51 o                         
   0   5   3         67.29         66.67         5.38 o                         
   1   5   3       2458.70       2550.70        54.49 o                         
   2   5   3          6.18         10.70         4.54 o                         
   3   5   3        728.55        711.68        16.99 o                         
   4   5   3          0.00          2.48         3.10 o                         
   5   5   3       3169.93       3164.78        65.05 o                         
   6   5   3          5.73          5.77         5.48 o                         
   7   5   3        541.30        519.90        13.78 o                         
   8   5   3          2.50          0.80         5.68 o                         
   9   5   3         15.31         19.02         8.18 o                         
  10   5   3          1.40         13.71        19.30 o                         
  11   5   3          7.22         10.64        22.01 o                         
  -7   6   3          0.76          0.53        15.00 o                         
  -6   6   3         73.52         44.34        21.92 o                         
  -5   6   3          8.40          5.68        15.52 o                         
  -4   6   3         10.91          3.70         8.98 o                         
  -3   6   3         44.24         46.01         7.53 o                         
  -2   6   3        158.80        166.62        11.12 o                         
  -1   6   3        111.18        110.87         7.92 o                         
   0   6   3       1151.56       1143.98        22.82 o                         
   1   6   3          2.42          3.00         6.69 o                         
   2   6   3        239.10        225.65        42.94 o                         
   3   6   3         22.98         23.16         6.10 o                         
   4   6   3        642.67        640.62        17.18 o                         
   5   6   3          0.26         -5.43         5.43 o                         
   6   6   3        185.42        197.47        32.64 o                         
   7   6   3          0.39          1.77         6.03 o                         
   8   6   3       1612.78       1558.94        30.95 o                         
   9   6   3          3.55          7.72        20.12 o                         
  10   6   3       1017.22       1101.10        56.65 o                         
  11   6   3          1.47         -3.97        23.45 o                         
  -6   7   3         16.30         11.96        21.29 o                         
  -5   7   3       1874.28       1781.28        69.82 o                         
  -4   7   3         41.17         29.08        11.12 o                         
  -3   7   3       1191.29       1231.06        35.91 o                         
  -2   7   3         27.32         35.77         7.08 o                         
  -1   7   3       1535.66       1510.28        39.77 o                         
   0   7   3          3.91         16.79         8.57 o                         
   1   7   3        712.34        746.59        25.91 o                         
   2   7   3         25.99         27.94         9.38 o                         
   3   7   3         97.61         84.31        12.27 o                         
   4   7   3         10.19         13.82         5.75 o                         
   5   7   3        143.20        150.04        10.31 o                         
   6   7   3         12.01          2.27         6.47 o                         
   7   7   3         79.52         76.40        10.08 o                         
   8   7   3          7.01          6.24        12.48 o                         
   9   7   3          2.51         14.43        22.19 o                         
  -5   8   3        115.67        122.32        26.70 o                         
  -4   8   3         73.55         47.27        19.30 o                         
  -3   8   3         19.70         21.65        18.58 o                         
  -2   8   3       1074.72       1057.59        35.55 o                         
  -1   8   3         11.04         26.84        10.43 o                         
   0   8   3        824.14        845.00        30.20 o                         
   1   8   3         31.74         33.62        10.73 o                         
   2   8   3       2160.24       2087.55        52.27 o                         
   3   8   3         32.97         21.92        10.72 o                         
   4   8   3       1856.83       1748.46        46.95 o                         
   5   8   3          6.66          4.26        12.63 o                         
   6   8   3        597.23        585.86        32.84 o                         
   7   8   3          0.08          5.75        18.40 o                         
   8   8   3        634.59        632.02        33.11 o                         
   9   8   3         17.48         13.35        22.91 o                         
  -4   9   3          4.66         34.82        20.39 o                         
  -3   9   3         31.49         -2.53        18.58 o                         
  -2   9   3         60.06         66.76        23.27 o                         
  -1   9   3          6.84         25.18        11.82 o                         
   0   9   3         93.35        101.19        15.17 o                         
   1   9   3         24.32         15.05        10.99 o                         
   2   9   3          3.53          6.22        10.96 o                         
   3   9   3          5.43          9.97        10.68 o                         
   4   9   3          0.23         -8.47        10.56 o                         
   5   9   3         75.10         58.83        14.07 o                         
   6   9   3          1.84        -11.02        11.03 o                         
   7   9   3        100.60        144.77        19.00 o                         
   8   9   3          1.95         -5.23        19.85 o                         
   9   9   3        280.43        196.12        33.74 o                         
  -3  10   3         40.31         17.86        21.65 o                         
  -2  10   3        859.65        862.40        54.67 o                         
  -1  10   3        126.15        169.95        30.31 o                         
   0  10   3        634.55        609.23        29.88 o                         
   1  10   3         16.07         20.55        12.92 o                         
   2  10   3        459.43        456.63        27.55 o                         
   3  10   3         13.42         26.61        13.38 o                         
   4  10   3         32.24         33.26        13.66 o                         
   5  10   3          0.42          6.27        12.74 o                         
   6  10   3          2.77         -9.94        12.35 o                         
   7  10   3          0.66        -10.58        13.28 o                         
   8  10   3         46.93         36.63        24.36 o                         
  -1  11   3          4.02         -2.35        23.09 o                         
   0  11   3          4.88        -11.55        18.40 o                         
   1  11   3        183.53        162.53        28.69 o                         
   2  11   3         66.51         61.44        16.25 o                         
   3  11   3        800.46        817.20        36.60 o                         
   4  11   3         70.52         41.86        31.39 o                         
   5  11   3       1161.36       1233.59        45.28 o                         
   6  11   3          5.39         10.10        14.20 o                         
   7  11   3        314.65        349.11        39.15 o                         
   2  12   3          3.87         -7.22        21.11 o                         
   3  12   3         51.66         43.12        23.63 o                         
   4  12   3         14.53          8.48        21.47 o                         
  -3 -11   4        165.82        101.58        24.36 o                         
  -2 -11   4         39.47         42.10        16.77 o                         
  -1 -11   4        171.87        196.48        33.56 o                         
   0 -11   4        162.37        106.63        27.42 o                         
  -5 -10   4         22.17         25.17        22.19 o                         
  -4 -10   4         35.30         42.76        27.60 o                         
  -3 -10   4          1.02          2.13        13.70 o                         
  -2 -10   4        107.48        139.82        42.22 o                         
  -1 -10   4         45.15         18.07        17.32 o                         
   0 -10   4         44.00         45.14        17.00 o                         
   1 -10   4          1.21         12.16        14.76 o                         
   2 -10   4         65.59         92.56        30.49 o                         
   3 -10   4          5.53         32.30        26.88 o                         
  -7  -9   4        283.84        260.34        39.33 o                         
  -6  -9   4        100.04        103.62        18.93 o                         
  -5  -9   4       1139.26       1195.00        43.29 o                         
  -4  -9   4        161.68        165.50        17.04 o                         
  -3  -9   4       2663.44       2785.79        69.73 o                         
  -2  -9   4        280.94        272.10        40.59 o                         
  -1  -9   4        737.51        770.15        42.22 o                         
   0  -9   4         64.36         25.62        21.65 o                         
   1  -9   4        215.87        219.93        33.74 o                         
   2  -9   4          0.85         28.87        23.27 o                         
   3  -9   4         17.31         20.75        22.19 o                         
   4  -9   4          0.67        -10.28        22.37 o                         
   5  -9   4          7.39         51.96        39.33 o                         
  -8  -8   4          1.47         23.82        22.19 o                         
  -7  -8   4         15.67          1.10        16.24 o                         
  -6  -8   4        181.89        218.87        22.04 o                         
  -5  -8   4         29.72         33.30        14.08 o                         
  -4  -8   4         42.38         43.04         9.96 o                         
  -3  -8   4         33.14         37.88         9.84 o                         
  -2  -8   4        523.33        539.21        18.05 o                         
  -1  -8   4         55.59         59.58        13.47 o                         
   0  -8   4       2184.28       2311.35        89.13 o                         
   1  -8   4        374.23        394.58        39.33 o                         
   2  -8   4       1961.08       2003.37        84.62 o                         
   3  -8   4        191.06        172.84        29.59 o                         
   4  -8   4       1302.18       1276.83        68.20 o                         
   5  -8   4         61.83         51.96        25.26 o                         
   6  -8   4        447.94        344.60        40.77 o                         
  -8  -7   4         15.69         18.68        21.83 o                         
  -7  -7   4        649.44        609.80        26.46 o                         
  -6  -7   4         74.01         91.88        15.87 o                         
  -5  -7   4        569.17        591.19        22.53 o                         
  -4  -7   4         39.63         34.87         7.31 o                         
  -3  -7   4        746.91        770.17        20.24 o                         
  -2  -7   4         87.27         77.13        17.07 o                         
  -1  -7   4        116.67        121.25        14.29 o                         
   0  -7   4          0.62        -14.07        14.07 o                         
   1  -7   4         39.06          8.48        17.14 o                         
   2  -7   4         14.86         10.83        16.96 o                         
   3  -7   4         44.39         53.95        22.01 o                         
   4  -7   4         40.85         55.39        22.73 o                         
   5  -7   4        406.40        405.40        43.30 o                         
   6  -7   4         40.95         39.69        24.72 o                         
   7  -7   4        375.77        333.41        40.96 o                         
  -9  -6   4         30.92         31.03        24.90 o                         
  -8  -6   4         42.07         28.44        19.49 o                         
  -7  -6   4          1.52         -9.60         9.60 o                         
  -6  -6   4        319.91        348.81        19.85 o                         
  -5  -6   4         18.06         30.66         9.43 o                         
  -4  -6   4        898.86        953.45        25.05 o                         
  -3  -6   4         91.37         99.07        13.23 o                         
  -2  -6   4       2523.64       2525.19        47.14 o                         
  -1  -6   4        126.95        122.66        12.79 o                         
   0  -6   4       2262.78       2260.78        58.91 o                         
   1  -6   4        302.85        305.77        16.49 o                         
   2  -6   4       1581.52       1585.82        40.92 o                         
   3  -6   4         32.71         51.90        23.27 o                         
   4  -6   4        414.25        371.01        30.94 o                         
   5  -6   4          6.58         -5.87         9.95 o                         
   6  -6   4         56.34         21.11        16.42 o                         
   7  -6   4          1.56          0.54        16.60 o                         
  -9  -5   4         26.36         49.25        22.73 o                         
  -8  -5   4         12.92         39.41        13.97 o                         
  -7  -5   4          7.37         23.44        10.01 o                         
  -6  -5   4         20.66         19.23         9.07 o                         
  -5  -5   4          3.50         -0.77         7.91 o                         
  -4  -5   4          4.02          9.26         4.88 o                         
  -3  -5   4        360.47        350.21        15.35 o                         
  -2  -5   4          0.84         -1.51         6.07 o                         
  -1  -5   4         66.28         61.92        12.72 o                         
   0  -5   4          4.01          7.11         5.33 o                         
   1  -5   4       1295.75       1217.04        51.78 o                         
   2  -5   4         74.51        106.92        11.84 o                         
   3  -5   4       1251.43       1248.58        35.53 o                         
   4  -5   4        257.74        278.93        22.37 o                         
   5  -5   4       2555.13       2372.33        79.20 o                         
   6  -5   4        135.74        150.47        23.45 o                         
   7  -5   4       1535.02       1481.24        64.77 o                         
   8  -5   4         41.07         65.67        22.19 o                         
   9  -5   4         95.36        128.64        33.02 o                         
  -9  -4   4         37.30         36.78        15.99 o                         
  -8  -4   4       1471.63       1388.26        46.68 o                         
  -7  -4   4         30.63         28.58         9.91 o                         
  -6  -4   4       1229.69       1254.22        36.33 o                         
  -5  -4   4         88.71         78.69         9.99 o                         
  -4  -4   4       1205.04       1165.06        32.58 o                         
  -3  -4   4         68.50         59.12         8.05 o                         
  -2  -4   4       2353.56       2300.84        54.32 o                         
  -1  -4   4         10.71         11.54         5.14 o                         
   0  -4   4        110.39        113.65         7.83 o                         
   1  -4   4          4.38          8.06         4.48 o                         
   2  -4   4        326.28        363.18        21.47 o                         
   3  -4   4         21.84         21.29         9.92 o                         
   4  -4   4        163.17        132.79        17.68 o                         
   5  -4   4          0.45          8.84        12.45 o                         
   6  -4   4         51.90         39.69        16.06 o                         
   7  -4   4         12.64          5.41        15.70 o                         
   8  -4   4        760.89        855.01        50.52 o                         
   9  -4   4         29.46         19.67        20.93 o                         
  -9  -3   4         66.25         39.87        16.39 o                         
  -8  -3   4         53.26         51.36        20.48 o                         
  -7  -3   4        335.18        317.84        23.40 o                         
  -6  -3   4         84.32         98.47        11.39 o                         
  -5  -3   4       3084.43       3092.09        55.17 o                         
  -4  -3   4         63.05         62.66         8.55 o                         
  -3  -3   4       2935.78       2861.66        49.16 o                         
  -2  -3   4        228.70        216.34        10.78 o                         
  -1  -3   4       4198.68       4209.12        65.48 o                         
   0  -3   4        164.82        165.55        11.46 o                         
   1  -3   4      12652.86      13142.23       214.59 o                         
   2  -3   4        228.12        246.45        18.22 o                         
   3  -3   4       2257.82       2242.50       114.30 o                         
   4  -3   4         68.11         51.96        13.71 o                         
   5  -3   4        427.66        449.24        29.77 o                         
   6  -3   4          3.21          1.44        13.71 o                         
   7  -3   4        265.59        346.22        34.46 o                         
   8  -3   4          1.10        -16.06        16.06 o                         
   9  -3   4         26.18          1.80        18.40 o                         
  -9  -2   4         21.12         18.27        16.28 o                         
  -8  -2   4        274.22        235.52        48.98 o                         
  -7  -2   4          8.75         13.70        12.49 o                         
  -6  -2   4        171.06        168.26        16.97 o                         
  -5  -2   4         90.34         92.06        12.51 o                         
  -4  -2   4         54.95         55.02         7.37 o                         
  -3  -2   4         71.80         60.09         4.63 o                         
  -2  -2   4       3114.44       3040.97        49.48 o                         
  -1  -2   4         70.93         67.50         5.58 o                         
   0  -2   4        656.03        617.96        16.21 o                         
   1  -2   4        123.33        123.06         7.76 o                         
   2  -2   4        477.54        407.68        18.67 o                         
   3  -2   4         14.53         15.81         2.42 o                         
   4  -2   4       4253.18       4171.29       117.09 o                         
   5  -2   4        162.53        182.58        22.19 o                         
   6  -2   4       2502.72       2470.66        83.35 o                         
   7  -2   4        121.36        138.02        24.36 o                         
   8  -2   4       1361.49       1361.62        63.15 o                         
   9  -2   4         23.29         13.89        18.94 o                         
  10  -2   4        496.39        590.33        55.39 o                         
  -9  -1   4        880.33        902.77        40.32 o                         
  -8  -1   4          0.25        -12.82        12.82 o                         
  -7  -1   4        416.76        381.69        41.23 o                         
  -6  -1   4          4.83         -7.71        10.32 o                         
  -5  -1   4       1921.04       1870.20        77.49 o                         
  -4  -1   4          0.72         -4.84         4.84 o                         
  -3  -1   4       2243.58       2153.11        30.76 o                         
  -2  -1   4         99.10         94.92         9.06 o                         
  -1  -1   4       1369.64       1383.51        22.09 o                         
   0  -1   4         32.78         35.70         6.85 o                         
   1  -1   4       3427.02       3735.50       112.50 o                         
   2  -1   4         26.36         26.98         2.76 o                         
   3  -1   4         17.87         15.70         8.30 o                         
   4  -1   4          0.05         -1.62         8.48 o                         
   5  -1   4        216.77        200.27        21.47 o                         
   6  -1   4         16.90         24.90        13.53 o                         
   7  -1   4         54.32         33.56        17.86 o                         
   8  -1   4          7.93         13.71        18.58 o                         
   9  -1   4        111.60        125.75        25.26 o                         
  10  -1   4         27.79         36.63        22.55 o                         
  -9   0   4         50.99         41.86        24.54 o                         
  -8   0   4          8.84         19.49        14.54 o                         
  -7   0   4          0.69          6.81        12.71 o                         
  -6   0   4        127.49        140.44        16.14 o                         
  -5   0   4          1.49         -8.21         8.21 o                         
  -4   0   4         31.95         32.70         9.22 o                         
  -3   0   4          4.28         -0.80         3.36 o                         
  -2   0   4       1125.72       1169.56        16.08 o                         
  -1   0   4         27.63         28.18         3.12 o                         
   0   0   4       3130.76       3221.90        50.36 o                         
   1   0   4        134.50        139.83         9.06 o                         
   2   0   4       8072.15       8312.15       147.07 o                         
   3   0   4         31.52         25.20         6.60 o                         
   4   0   4       5423.15       5517.94       147.76 o                         
   5   0   4         51.80         41.32        12.27 o                         
   6   0   4       1289.81       1248.21        92.01 o                         
   7   0   4          7.22         -2.17        14.07 o                         
   8   0   4        110.80         85.88        20.93 o                         
   9   0   4          4.91         16.24        20.57 o                         
  10   0   4        232.58        256.56        37.35 o                         
  -9   1   4        978.37        879.72        71.09 o                         
  -8   1   4         16.90         12.40        15.08 o                         
  -7   1   4        117.64        107.51        16.36 o                         
  -6   1   4         61.89         64.77        13.71 o                         
  -5   1   4         57.23         54.21        11.80 o                         
  -4   1   4         10.84         10.08         7.65 o                         
  -3   1   4         48.20         40.05         3.96 o                         
  -2   1   4          2.12         -0.15         3.82 o                         
  -1   1   4        122.73        122.51         7.38 o                         
   0   1   4          7.63          5.81         2.28 o                         
   1   1   4         23.15         11.48         3.82 o                         
   2   1   4         82.25         76.59         8.41 o                         
   3   1   4        335.84        273.33         7.96 o                         
   4   1   4         22.09         17.86         3.24 o                         
   5   1   4       4923.42       4879.03        74.63 o                         
   6   1   4         15.52          8.89         4.69 o                         
   7   1   4       2870.39       2819.41        93.82 o                         
   8   1   4         34.96         27.06        18.40 o                         
   9   1   4       2250.22       2568.45        96.34 o                         
  10   1   4         24.26         58.28        24.90 o                         
  -8   2   4       1255.25       1238.86        45.50 o                         
  -7   2   4          0.07         -8.82        11.70 o                         
  -6   2   4       2885.65       2920.09        69.63 o                         
  -5   2   4          3.73         14.39        10.08 o                         
  -4   2   4       3667.79       3687.97        60.36 o                         
  -3   2   4         23.58         15.05         5.09 o                         
  -2   2   4       3281.87       3176.21        62.95 o                         
  -1   2   4         75.85         80.79        15.06 o                         
   0   2   4       1957.04       1825.98        26.43 o                         
   1   2   4          5.67          5.25         3.74 o                         
   2   2   4       5833.16       6086.08       112.22 o                         
   3   2   4          0.90         -1.89         5.55 o                         
   4   2   4        264.18        292.40        14.68 o                         
   5   2   4          5.13         -4.43         7.31 o                         
   6   2   4         20.06         19.56         7.25 o                         
   7   2   4          3.20          8.49         6.06 o                         
   8   2   4        584.73        676.21        42.58 o                         
   9   2   4          1.17         -6.68        17.32 o                         
  10   2   4        226.87        174.65        29.77 o                         
  11   2   4          0.10         -5.95        22.19 o                         
  -8   3   4         70.81         64.37        24.99 o                         
  -7   3   4         14.60         18.79        14.34 o                         
  -6   3   4         41.77         63.36        14.92 o                         
  -5   3   4        465.62        486.98        24.92 o                         
  -4   3   4         26.27         27.30         6.64 o                         
  -3   3   4        956.25        960.76        24.25 o                         
  -2   3   4          8.48          0.08         3.81 o                         
  -1   3   4       4876.67       5179.82        76.38 o                         
   0   3   4          9.62          9.78         2.42 o                         
   1   3   4       3237.14       3332.88        44.97 o                         
   2   3   4        101.05        112.47         7.32 o                         
   3   3   4       1232.23       1197.16        24.04 o                         
   4   3   4          1.16          1.04         5.02 o                         
   5   3   4       6671.96       6936.78       190.70 o                         
   6   3   4          0.02          2.75         5.46 o                         
   7   3   4       1574.54       1577.79        32.28 o                         
   8   3   4          3.96          1.62        13.71 o                         
   9   3   4        113.38         92.92        24.90 o                         
  10   3   4          2.08        -13.71        19.49 o                         
  11   3   4        134.12        209.47        36.08 o                         
  -7   4   4          0.96        -13.04        13.04 o                         
  -6   4   4        120.56        127.83        17.48 o                         
  -5   4   4         33.62         34.26        13.12 o                         
  -4   4   4        229.93        247.62        18.14 o                         
  -3   4   4         17.39         14.89         6.32 o                         
  -2   4   4        431.65        389.78        11.56 o                         
  -1   4   4         42.86         40.81         5.75 o                         
   0   4   4         48.29         58.00         5.29 o                         
   1   4   4          6.06         11.43         3.31 o                         
   2   4   4        641.47        690.71        13.59 o                         
   3   4   4          0.23          1.47         2.95 o                         
   4   4   4          8.22         13.55         5.81 o                         
   5   4   4         28.93         24.36        10.25 o                         
   6   4   4         22.84         18.77         9.01 o                         
   7   4   4          7.68          8.20         6.71 o                         
   8   4   4       1269.92       1356.72        30.61 o                         
   9   4   4          3.05          7.76        17.14 o                         
  10   4   4       1115.43       1237.13        62.97 o                         
  11   4   4          8.36          2.17        21.11 o                         
  -7   5   4        176.25        199.33        38.79 o                         
  -6   5   4         76.71         74.99        16.59 o                         
  -5   5   4       1458.54       1556.57        46.31 o                         
  -4   5   4         37.37         37.53         9.07 o                         
  -3   5   4        808.02        851.63        27.61 o                         
  -2   5   4          3.04         -0.45         5.63 o                         
  -1   5   4       2554.28       2500.30        42.03 o                         
   0   5   4          0.08         -0.13         5.39 o                         
   1   5   4       3185.17       3100.67        74.37 o                         
   2   5   4          1.91          0.74         4.74 o                         
   3   5   4        415.51        419.70        16.53 o                         
   4   5   4          0.03         -1.22         2.76 o                         
   5   5   4        401.71        394.55        15.54 o                         
   6   5   4          0.75          1.11         6.92 o                         
   7   5   4         62.58         44.25         9.42 o                         
   8   5   4          3.67         -0.80        12.09 o                         
   9   5   4        297.54        243.20        29.23 o                         
  10   5   4          1.82        -12.09        17.68 o                         
  11   5   4         12.56         -3.97        20.93 o                         
  -7   6   4         45.38        -31.21        33.20 o                         
  -6   6   4        116.95        110.69        19.11 o                         
  -5   6   4         91.81        112.77        16.36 o                         
  -4   6   4          7.21         18.48         8.92 o                         
  -3   6   4          0.38          8.51         8.37 o                         
  -2   6   4        665.60        691.80        24.12 o                         
  -1   6   4         16.30         16.01         5.20 o                         
   0   6   4        706.26        713.80        17.12 o                         
   1   6   4          4.06          3.21         2.67 o                         
   2   6   4       3181.46       3297.03        72.94 o                         
   3   6   4          1.53         -0.96         5.31 o                         
   4   6   4       4101.29       4142.92        91.25 o                         
   5   6   4          3.50         -1.87         6.09 o                         
   6   6   4       3125.40       3220.76        57.48 o                         
   7   6   4          3.72         -5.92         7.73 o                         
   8   6   4       1766.44       1692.13        39.27 o                         
   9   6   4          4.61         -7.40        15.52 o                         
  10   6   4        346.95        403.60        40.23 o                         
  11   6   4          0.24        -11.19        20.93 o                         
  -6   7   4         18.99          5.05        30.85 o                         
  -5   7   4       1180.37       1270.33        65.13 o                         
  -4   7   4          0.01          6.09        10.17 o                         
  -3   7   4         98.42         89.91        12.54 o                         
  -2   7   4         64.51         56.01        10.62 o                         
  -1   7   4         52.97         70.50        10.67 o                         
   0   7   4         23.11         43.07         9.64 o                         
   1   7   4        182.97        204.79        17.86 o                         
   2   7   4          3.40         12.05         8.55 o                         
   3   7   4        225.18        217.09        11.09 o                         
   4   7   4          1.68          6.10         6.80 o                         
   5   7   4        458.04        462.40        16.76 o                         
   6   7   4          5.12         -5.02         7.00 o                         
   7   7   4        517.32        520.91        20.47 o                         
   8   7   4          1.16         -4.56         9.60 o                         
  -5   8   4          2.48          1.08        22.37 o                         
  -4   8   4        984.63       1138.63        61.70 o                         
  -3   8   4         43.83         76.50        20.93 o                         
  -2   8   4       1844.69       2025.02        78.12 o                         
  -1   8   4         62.09         73.25        20.57 o                         
   0   8   4       1247.80       1312.54        38.55 o                         
   1   8   4          0.93         -6.18         8.61 o                         
   2   8   4        967.74        939.48        32.06 o                         
   3   8   4          3.25         13.08        10.48 o                         
   4   8   4        326.61        324.37        36.17 o                         
   5   8   4         17.19         26.59        18.31 o                         
   6   8   4        530.85        548.16        27.36 o                         
   7   8   4          6.67          4.55        12.44 o                         
   8   8   4         71.85        105.49        31.84 o                         
   9   8   4          0.41         19.12        23.82 o                         
  -4   9   4         50.99        101.22        38.07 o                         
  -3   9   4          2.34         14.43        18.94 o                         
  -2   9   4         13.68         25.98        20.03 o                         
  -1   9   4        108.18         90.39        23.45 o                         
   0   9   4          0.09          2.27        10.37 o                         
   1   9   4        114.90         91.61        20.66 o                         
   2   9   4         25.60         24.78        11.89 o                         
   3   9   4        502.27        434.27        25.08 o                         
   4   9   4          6.97         34.44        13.06 o                         
   5   9   4        749.31        722.78        32.15 o                         
   6   9   4          0.89         -5.41        11.99 o                         
   7   9   4        313.00        305.68        25.31 o                         
   8   9   4          9.18         12.09        15.37 o                         
   9   9   4       1075.42       1086.84        64.41 o                         
  -3  10   4          2.93          0.90        22.19 o                         
  -2  10   4        210.00        171.22        28.51 o                         
  -1  10   4         14.15         17.68        20.93 o                         
   0  10   4         57.09         51.96        22.19 o                         
   1  10   4         10.62         11.07        13.30 o                         
   2  10   4         66.05         77.17        22.01 o                         
   3  10   4          7.34          8.29        17.41 o                         
   4  10   4        119.15        107.22        17.47 o                         
   5  10   4          0.36        -12.09        12.09 o                         
   6  10   4          2.21        -12.54        12.74 o                         
   7  10   4          0.17         12.84        14.66 o                         
   8  10   4         33.14          2.73        16.01 o                         
   0  11   4         70.91         75.96        27.78 o                         
   1  11   4       1029.99       1033.08        62.61 o                         
   2  11   4          9.86         13.03        14.66 o                         
   3  11   4       1079.13       1077.19        41.49 o                         
   4  11   4          4.26         -2.66        13.74 o                         
   5  11   4        919.28        898.50        39.10 o                         
   6  11   4          5.85         13.16        15.42 o                         
   7  11   4         49.06         26.70        23.45 o                         
   3  12   4         42.89         25.80        22.91 o                         
   4  12   4        553.64        529.71        47.63 o                         
  -2 -11   5        111.95         81.37        25.98 o                         
  -4 -10   5        168.07        110.42        30.67 o                         
  -3 -10   5          4.28         12.41        23.27 o                         
  -2 -10   5          2.24          2.32        13.84 o                         
  -1 -10   5          4.37         -1.17        14.35 o                         
   0 -10   5        229.76        255.25        26.69 o                         
   1 -10   5        132.31        116.91        31.21 o                         
   2 -10   5        511.66        582.03        57.19 o                         
  -6  -9   5        138.45         90.75        27.78 o                         
  -5  -9   5        525.69        531.33        31.56 o                         
  -4  -9   5         11.07         18.24        14.43 o                         
  -3  -9   5         76.38         90.87        13.06 o                         
  -2  -9   5          2.98         15.98        13.39 o                         
  -1  -9   5         15.80         -8.30        20.21 o                         
   0  -9   5         20.50        -10.64        19.85 o                         
   1  -9   5         11.73         44.02        24.90 o                         
   2  -9   5         12.25         14.79        24.18 o                         
   3  -9   5          6.62         -2.89        21.29 o                         
   4  -9   5         12.08         33.74        26.52 o                         
  -7  -8   5         10.22         15.70        24.00 o                         
  -6  -8   5        300.64        316.07        36.63 o                         
  -5  -8   5        107.47        102.39        17.98 o                         
  -4  -8   5       1397.44       1489.70        47.33 o                         
  -3  -8   5        200.89        229.08        13.75 o                         
  -2  -8   5       2383.89       2430.80        49.63 o                         
  -1  -8   5        117.80        111.86        16.02 o                         
   0  -8   5        878.21        783.92        49.80 o                         
   1  -8   5        103.93        140.91        30.85 o                         
   2  -8   5        553.70        572.47        46.19 o                         
   3  -8   5          4.60          5.95        22.01 o                         
   4  -8   5        256.59        241.40        36.81 o                         
   5  -8   5          0.65        -21.65        21.65 o                         
  -7  -7   5         12.87          5.01        13.41 o                         
  -6  -7   5         20.24         33.03        11.43 o                         
  -5  -7   5          1.79         -8.97         8.97 o                         
  -4  -7   5          2.69         -1.61         9.05 o                         
  -3  -7   5        171.27        164.72        11.56 o                         
  -2  -7   5          7.75          7.41        10.38 o                         
  -1  -7   5         32.23         22.66        12.86 o                         
   0  -7   5         20.04          8.30        16.96 o                         
   1  -7   5        848.50        891.27        51.96 o                         
   2  -7   5         59.16         38.25        22.01 o                         
   3  -7   5        173.52        162.02        29.41 o                         
   4  -7   5         62.19         52.86        21.65 o                         
   5  -7   5        485.87        431.20        42.94 o                         
   6  -7   5         29.03         86.24        26.88 o                         
   7  -7   5        478.39        349.47        61.16 o                         
  -8  -6   5        420.89        391.15        41.68 o                         
  -7  -6   5          0.63          6.54        14.52 o                         
  -6  -6   5        480.99        506.96        23.78 o                         
  -5  -6   5         62.75         70.65        11.65 o                         
  -4  -6   5        713.02        712.56        23.96 o                         
  -3  -6   5         64.61         76.76        10.43 o                         
  -2  -6   5       1102.57       1083.51        28.04 o                         
  -1  -6   5          7.85          5.62         8.84 o                         
   0  -6   5         77.91         92.76         9.22 o                         
   1  -6   5          1.79         -3.38         8.25 o                         
   2  -6   5        113.12        126.77        14.25 o                         
   3  -6   5         25.47         46.06        16.42 o                         
   4  -6   5          6.16         -5.60        19.67 o                         
   5  -6   5          0.60        -10.04        10.04 o                         
   6  -6   5        125.96        127.92        22.91 o                         
   7  -6   5          1.82         -9.56        18.40 o                         
  -8  -5   5         13.00         49.34        15.95 o                         
  -7  -5   5        155.79        151.71        19.58 o                         
  -6  -5   5          2.62         10.59         9.45 o                         
  -5  -5   5        127.34        152.83        26.03 o                         
  -4  -5   5          1.01          5.77         8.05 o                         
  -3  -5   5        297.77        310.29        15.67 o                         
  -2  -5   5        120.71        131.69        20.03 o                         
  -1  -5   5       1797.06       1825.24        64.95 o                         
   0  -5   5        153.64        173.90        10.87 o                         
   1  -5   5       5458.44       5472.36       197.92 o                         
   2  -5   5        220.11        250.36        18.94 o                         
   3  -5   5       1277.88       1292.01        37.63 o                         
   4  -5   5         35.51         67.48        16.24 o                         
   5  -5   5        374.62        377.80        30.13 o                         
   6  -5   5          1.17          8.48        15.16 o                         
   7  -5   5        132.40        152.27        26.16 o                         
   8  -5   5          5.04         -7.94        18.58 o                         
  -8  -4   5        616.96        630.42        34.62 o                         
  -7  -4   5          7.82         12.35        13.20 o                         
  -6  -4   5        171.46        180.32        14.20 o                         
  -5  -4   5         46.22         34.72         9.60 o                         
  -4  -4   5        204.08        195.48        29.53 o                         
  -3  -4   5          0.25         -2.00         9.78 o                         
  -2  -4   5          7.57          7.41         6.50 o                         
  -1  -4   5          0.51         -1.95         5.55 o                         
   0  -4   5         38.33         26.27         6.11 o                         
   1  -4   5         27.64         31.01         6.03 o                         
   2  -4   5        527.71        520.25        21.73 o                         
   3  -4   5         32.33         40.59        12.81 o                         
   4  -4   5       2790.22       2649.27        83.71 o                         
   5  -4   5        176.27        169.41        21.65 o                         
   6  -4   5       2081.08       2187.04        78.30 o                         
   7  -4   5         58.36        109.69        24.90 o                         
   8  -4   5       1278.21       1296.67        63.15 o                         
   9  -4   5         13.39         -1.80        21.11 o                         
  -8  -3   5         81.44         94.09        18.48 o                         
  -7  -3   5        573.87        553.91        81.73 o                         
  -6  -3   5         64.37         83.22        20.84 o                         
  -5  -3   5       2769.79       2693.70        50.47 o                         
  -4  -3   5         35.57         39.31         7.88 o                         
  -3  -3   5       3246.78       3240.04        74.86 o                         
  -2  -3   5        124.91        124.48        14.84 o                         
  -1  -3   5       1136.89       1184.33        22.11 o                         
   0  -3   5          4.08          5.49         4.90 o                         
   1  -3   5        215.53        212.07         9.62 o                         
   2  -3   5          4.58          1.08        10.10 o                         
   3  -3   5         40.96         41.32        12.27 o                         
   4  -3   5          3.31         -2.17        10.64 o                         
   5  -3   5         15.04         31.39        14.79 o                         
   6  -3   5         16.06          6.13        14.43 o                         
   7  -3   5         44.51         40.23        18.76 o                         
   8  -3   5          3.20         -5.95        17.32 o                         
   9  -3   5        311.43        355.97        41.68 o                         
  -8  -2   5          6.17         36.12        16.33 o                         
  -7  -2   5          9.32         21.92        14.16 o                         
  -6  -2   5         91.96        114.85        16.41 o                         
  -5  -2   5         85.39         86.64         9.55 o                         
  -4  -2   5         26.30         29.97         7.31 o                         
  -3  -2   5         40.53         40.05         6.69 o                         
  -2  -2   5        680.82        673.33        40.27 o                         
  -1  -2   5         44.42         53.46         5.64 o                         
   0  -2   5       2333.40       2384.50        40.26 o                         
   1  -2   5         80.25         77.50         7.38 o                         
   2  -2   5       3967.31       4082.57        60.81 o                         
   3  -2   5         26.83         24.90        10.83 o                         
   4  -2   5        851.31        802.87        36.63 o                         
   5  -2   5         51.45         54.49        15.52 o                         
   6  -2   5        322.71        344.78        30.85 o                         
   7  -2   5          1.97         13.17        17.14 o                         
   8  -2   5        266.02        297.69        35.36 o                         
   9  -2   5          2.59          2.71        18.76 o                         
  10  -2   5         10.00         22.55        23.09 o                         
  -8  -1   5          5.30         14.96        28.42 o                         
  -7  -1   5         78.00         95.65        46.10 o                         
  -6  -1   5          8.29         22.24        13.05 o                         
  -5  -1   5        168.86        162.71        17.47 o                         
  -4  -1   5         18.57         17.16        15.61 o                         
  -3  -1   5         53.66         52.19         6.06 o                         
  -2  -1   5         56.95         69.05         6.39 o                         
  -1  -1   5          5.19          7.89         3.74 o                         
   0  -1   5          0.15          0.68         3.85 o                         
   1  -1   5       1218.24       1351.18        41.59 o                         
   2  -1   5          8.67         12.79         5.95 o                         
   3  -1   5        281.58        295.89        20.93 o                         
   4  -1   5          5.34          1.98         9.92 o                         
   5  -1   5       1020.03        945.40        42.76 o                         
   6  -1   5         21.46         12.45        13.89 o                         
   7  -1   5        206.64        207.48        27.78 o                         
   8  -1   5         35.76         45.83        20.75 o                         
   9  -1   5        417.71        463.86        45.10 o                         
  10  -1   5         12.76         24.18        22.91 o                         
  -8   0   5        186.19        174.08        22.13 o                         
  -7   0   5          0.61         18.12        14.08 o                         
  -6   0   5        437.95        442.12        27.28 o                         
  -5   0   5         18.91         22.19        12.00 o                         
  -4   0   5       1815.43       1853.17        72.17 o                         
  -3   0   5          7.67         14.28         8.06 o                         
  -2   0   5       3300.83       3273.05        53.28 o                         
  -1   0   5         64.53         63.52         3.96 o                         
   0   0   5       3076.92       3165.39        43.19 o                         
   1   0   5         32.06         33.88         6.01 o                         
   2   0   5       4680.35       4897.67        74.10 o                         
   3   0   5          4.05         -6.86         6.86 o                         
   4   0   5        123.45        140.37        18.22 o                         
   5   0   5          3.17         -5.41        10.10 o                         
   6   0   5        611.59        603.86        35.54 o                         
   7   0   5         15.43         15.34        16.60 o                         
   8   0   5         23.01         42.58        20.93 o                         
   9   0   5          1.03        -13.89        17.86 o                         
  10   0   5         15.14         15.52        21.65 o                         
  -8   1   5         43.34         59.57        18.88 o                         
  -7   1   5          1.96          4.28        13.25 o                         
  -6   1   5          3.10          1.40        11.99 o                         
  -5   1   5         20.96         28.47        16.15 o                         
  -4   1   5         41.15         34.64        10.97 o                         
  -3   1   5         30.23         28.58         5.87 o                         
  -2   1   5         87.07         77.17         7.73 o                         
  -1   1   5       2303.45       2313.89        44.18 o                         
   0   1   5         20.67         18.03         2.75 o                         
   1   1   5       5223.86       5138.13        78.16 o                         
   2   1   5        144.18        182.54        13.32 o                         
   3   1   5       5841.89       5787.99        86.43 o                         
   4   1   5         38.79         39.86         6.51 o                         
   5   1   5       9701.83       9045.50       183.85 o                         
   6   1   5         25.63         27.06        13.89 o                         
   7   1   5       1523.78       1530.86        63.33 o                         
   8   1   5          9.93          7.04        17.32 o                         
   9   1   5        104.59        129.36        28.69 o                         
  10   1   5          3.78        -11.19        19.12 o                         
  -8   2   5       1072.24       1010.94        44.05 o                         
  -7   2   5         26.66         25.12        17.50 o                         
  -6   2   5        208.43        239.82        21.88 o                         
  -5   2   5         40.06         41.45        13.04 o                         
  -4   2   5        591.93        575.15        33.02 o                         
  -3   2   5          6.45         13.19         7.27 o                         
  -2   2   5        503.07        470.27        15.07 o                         
  -1   2   5         18.11         16.74         5.31 o                         
   0   2   5        495.42        534.74        27.31 o                         
   1   2   5         39.48         30.30         4.60 o                         
   2   2   5        183.21        155.60        12.17 o                         
   3   2   5         12.07         14.71         8.03 o                         
   4   2   5        230.11        236.07        15.49 o                         
   5   2   5         29.27         31.45         9.23 o                         
   6   2   5        640.98        610.96        69.28 o                         
   7   2   5          1.17          2.15         9.66 o                         
   8   2   5       2270.43       2310.81        85.70 o                         
   9   2   5         10.72         -8.12        18.40 o                         
  10   2   5       1129.36       1293.61        67.84 o                         
  11   2   5         17.93         23.09        24.90 o                         
  -7   3   5        364.35        364.71        33.20 o                         
  -6   3   5          4.36          2.52        13.62 o                         
  -5   3   5       1478.68       1444.69        43.88 o                         
  -4   3   5         10.77          6.06        11.28 o                         
  -3   3   5        376.24        425.18        15.37 o                         
  -2   3   5         29.25         22.04         6.29 o                         
  -1   3   5       1836.57       1933.06        43.31 o                         
   0   3   5         48.35         53.96         6.92 o                         
   1   3   5       2342.55       2281.59        73.95 o                         
   2   3   5         10.17          4.24         6.51 o                         
   3   3   5        178.96        143.05        14.97 o                         
   4   3   5          0.72          0.69         7.07 o                         
   5   3   5         83.24        121.50        21.20 o                         
   6   3   5          0.80         -8.70         8.70 o                         
   7   3   5         60.28         39.08        11.73 o                         
   8   3   5          0.16         -8.10        10.14 o                         
   9   3   5         26.61         55.21        21.65 o                         
  10   3   5          5.72         41.68        22.19 o                         
  11   3   5          2.01          4.15        22.01 o                         
  -7   4   5         40.91         42.24        16.89 o                         
  -6   4   5        127.83        128.49        19.44 o                         
  -5   4   5         75.66         87.29        16.10 o                         
  -4   4   5          2.32         -9.62         9.62 o                         
  -3   4   5          1.78          1.40         6.46 o                         
  -2   4   5        149.95        190.63        13.90 o                         
  -1   4   5         14.15         15.11         3.85 o                         
   0   4   5         94.01         95.37         7.88 o                         
   1   4   5         42.85         48.77         5.00 o                         
   2   4   5        139.35        136.32         7.28 o                         
   3   4   5          0.43         -1.06         5.21 o                         
   4   4   5       1090.95       1092.43        25.01 o                         
   5   4   5          1.48          3.12         6.67 o                         
   6   4   5       1960.84       2014.02        50.34 o                         
   7   4   5          0.14        -10.73        10.73 o                         
   8   4   5        784.18        786.52        50.07 o                         
   9   4   5          0.83        -10.45        10.45 o                         
  10   4   5        147.71        233.64        33.74 o                         
  11   4   5          0.21         -7.94        20.75 o                         
  -7   5   5        419.92        306.35        59.90 o                         
  -6   5   5          1.62          1.44        14.97 o                         
  -5   5   5        932.10       1032.92        39.22 o                         
  -4   5   5         10.50         10.60        11.41 o                         
  -3   5   5        310.87        315.31        16.11 o                         
  -2   5   5         34.73         46.65         9.25 o                         
  -1   5   5        465.46        440.35        41.14 o                         
   0   5   5          2.19          3.83         7.24 o                         
   1   5   5        126.09        128.87         6.91 o                         
   2   5   5          2.01          3.76         3.37 o                         
   3   5   5         34.13         31.60         4.67 o                         
   4   5   5         34.31         45.26         8.77 o                         
   5   5   5        255.72        235.20        16.14 o                         
   6   5   5         21.54         32.38         9.21 o                         
   7   5   5         32.37         20.59        11.06 o                         
   8   5   5          0.73        -10.23        10.23 o                         
   9   5   5        828.48        857.88        33.81 o                         
  10   5   5          0.26        -14.43        18.04 o                         
  11   5   5        529.28        631.29        48.89 o                         
  -6   6   5         82.19         65.33        17.16 o                         
  -5   6   5          0.62         -1.27        13.21 o                         
  -4   6   5        750.74        771.77        32.95 o                         
  -3   6   5          0.06          2.77         8.91 o                         
  -2   6   5       1780.77       1866.34        55.03 o                         
  -1   6   5          3.30          4.44         6.66 o                         
   0   6   5       3053.79       3114.24        51.24 o                         
   1   6   5          0.33          5.26         4.16 o                         
   2   6   5       3986.43       3795.20        88.47 o                         
   3   6   5          0.29         -6.86         7.02 o                         
   4   6   5       1488.37       1430.51        47.32 o                         
   5   6   5          8.92         -0.61         6.94 o                         
   6   6   5        912.86        883.37        25.27 o                         
   7   6   5          0.01         -2.38         8.42 o                         
   8   6   5         10.33         12.11        11.53 o                         
   9   6   5          5.64        -11.41        13.17 o                         
  10   6   5        236.70        186.73        28.87 o                         
  11   6   5          2.03        -18.76        18.76 o                         
  -5   7   5          7.54         53.95        26.34 o                         
  -4   7   5         39.49         30.85        23.09 o                         
  -3   7   5         14.27         37.71        16.96 o                         
  -2   7   5          2.02          4.33        15.52 o                         
  -1   7   5        138.36        143.79        23.63 o                         
   0   7   5         16.94         23.38        11.28 o                         
   1   7   5         82.24        101.88        25.62 o                         
   2   7   5         22.77         23.38        10.10 o                         
   3   7   5       1297.22       1219.27        28.03 o                         
   4   7   5          0.07         -7.78         7.78 o                         
   5   7   5       2286.28       2286.91        44.46 o                         
   6   7   5          0.82          3.44         7.70 o                         
   7   7   5       1176.19       1122.54        30.65 o                         
   8   7   5         10.98          9.60        12.81 o                         
   9   7   5       1722.60       1433.79        68.92 o                         
  -4   8   5        542.09        636.88        50.70 o                         
  -3   8   5          0.74         19.67        17.32 o                         
  -2   8   5         28.90         48.53        20.21 o                         
  -1   8   5         14.09          5.77        16.06 o                         
   0   8   5         18.74         45.47        18.94 o                         
   1   8   5          4.34         11.18         9.84 o                         
   2   8   5         98.10        100.52        13.96 o                         
   3   8   5          0.85         20.15        10.83 o                         
   4   8   5        196.00        176.91        17.72 o                         
   5   8   5         22.20         31.75        12.18 o                         
   6   8   5          2.40          4.49        11.99 o                         
   7   8   5          5.73         -4.24        14.16 o                         
   8   8   5         24.40          9.49        14.48 o                         
  -3   9   5         80.77         66.21        23.09 o                         
  -2   9   5         35.44         15.16        19.67 o                         
  -1   9   5        648.53        680.36        47.81 o                         
   0   9   5         10.22          5.41        17.86 o                         
   1   9   5        127.27        100.85        23.63 o                         
   2   9   5          1.10          6.59        11.15 o                         
   3   9   5        474.90        506.97        33.11 o                         
   4   9   5         19.28         26.25        12.37 o                         
   5   9   5        848.95        872.06        39.42 o                         
   6   9   5         25.27         11.71        13.55 o                         
   7   9   5         69.45         51.77        16.27 o                         
   8   9   5          0.00          4.66        15.36 o                         
   9   9   5         13.30         -3.43        24.54 o                         
  -2  10   5         12.98         -2.17        19.49 o                         
  -1  10   5         46.49         73.97        25.26 o                         
   0  10   5         11.13         31.39        21.83 o                         
   1  10   5          0.59          7.94        20.93 o                         
   2  10   5         78.88        105.71        18.85 o                         
   3  10   5          0.07         -0.29        13.08 o                         
   4  10   5          4.27          5.42        15.43 o                         
   5  10   5         13.80         14.00        14.09 o                         
   6  10   5        249.97        222.37        21.88 o                         
   7  10   5          0.54         14.46        16.01 o                         
   8  10   5        773.07        686.31        38.08 o                         
   1  11   5        229.42        263.05        38.07 o                         
   2  11   5          8.72          9.02        22.19 o                         
   3  11   5         79.35         50.32        21.29 o                         
   4  11   5          1.92          7.78        14.46 o                         
   5  11   5         10.32          6.36        37.17 o                         
   6  11   5          0.29         -9.95        25.71 o                         
   7  11   5         17.61         15.70        26.88 o                         
  -3 -10   6        143.68         97.79        32.84 o                         
  -2 -10   6       1113.92       1075.30        63.87 o                         
  -1 -10   6        109.61         75.13        18.28 o                         
   0 -10   6        652.72        726.55        57.19 o                         
   1 -10   6        174.81         94.90        41.68 o                         
  -5  -9   6          3.92         -3.61        22.91 o                         
  -4  -9   6          4.77        -13.38        13.38 o                         
  -3  -9   6         83.04         77.55        17.33 o                         
  -2  -9   6         18.22         29.50        25.89 o                         
  -1  -9   6         59.74         61.34        26.52 o                         
   0  -9   6         37.05         28.33        21.65 o                         
   1  -9   6        591.36        745.13        54.67 o                         
   2  -9   6         69.74         58.28        25.08 o                         
   3  -9   6        302.06        354.88        45.29 o                         
  -5  -8   6        165.84        143.60        22.64 o                         
  -4  -8   6        758.90        827.20        35.51 o                         
  -3  -8   6         46.43         56.64        12.33 o                         
  -2  -8   6        604.14        615.33        24.37 o                         
  -1  -8   6          8.84         12.67        15.16 o                         
   0  -8   6          7.08         -0.18        18.76 o                         
   1  -8   6          6.06         21.47        22.91 o                         
   2  -8   6          6.51         24.72        22.01 o                         
   3  -8   6          1.43        -14.97        19.49 o                         
   4  -8   6         84.45         99.95        27.60 o                         
   5  -8   6         13.19         13.89        23.09 o                         
  -7  -7   6         76.21         53.04        31.21 o                         
  -6  -7   6         16.26          4.46        13.64 o                         
  -5  -7   6        324.19        337.67        40.16 o                         
  -4  -7   6         44.39         22.91        10.70 o                         
  -3  -7   6        502.35        493.59        22.13 o                         
  -2  -7   6        158.72        170.95        21.11 o                         
  -1  -7   6        762.50        787.97        34.68 o                         
   0  -7   6         62.26         97.61        23.09 o                         
   1  -7   6       1170.66       1289.46        63.87 o                         
   2  -7   6        106.04        149.39        30.13 o                         
   3  -7   6        301.22        247.90        33.20 o                         
   4  -7   6         48.75         46.19        22.19 o                         
   5  -7   6        293.29        378.70        42.58 o                         
   6  -7   6         30.91         47.81        23.27 o                         
  -7  -6   6         16.57         15.01        15.47 o                         
  -6  -6   6        179.19        138.54        19.09 o                         
  -5  -6   6         74.20         59.08        15.71 o                         
  -4  -6   6         52.42         35.77        11.06 o                         
  -3  -6   6          3.10         -2.17         8.70 o                         
  -2  -6   6          7.79         -0.35         9.27 o                         
  -1  -6   6         15.88         17.66         8.72 o                         
   0  -6   6          3.93          5.95         6.92 o                         
   1  -6   6         31.87         33.24        10.66 o                         
   2  -6   6         58.45         64.64        12.47 o                         
   3  -6   6          5.17         -2.90        10.53 o                         
   4  -6   6        132.19        126.26        17.15 o                         
   5  -6   6         63.14         28.01        13.04 o                         
   6  -6   6        251.97        209.69        21.80 o                         
  -7  -5   6        321.16        262.72        29.59 o                         
  -6  -5   6         40.85         16.87        15.34 o                         
  -5  -5   6       2428.91       2393.40        49.27 o                         
  -4  -5   6        140.70        143.59        13.12 o                         
  -3  -5   6       3305.76       3328.92        60.50 o                         
  -2  -5   6        300.42        332.59        22.65 o                         
  -1  -5   6       1927.72       1933.37        39.25 o                         
   0  -5   6         59.40         64.86         8.64 o                         
   1  -5   6        724.95        729.54        20.25 o                         
   2  -5   6         77.39         67.62        16.51 o                         
   3  -5   6        278.73        287.50        50.07 o                         
   4  -5   6         16.81         14.43        14.97 o                         
   5  -5   6        123.67        155.70        24.00 o                         
   6  -5   6          0.50         20.75        17.32 o                         
   7  -5   6         30.41         12.99        18.76 o                         
   8  -5   6          0.13         -4.15        18.76 o                         
  -7  -4   6         11.92         -4.89        13.86 o                         
  -6  -4   6          6.05          4.50        13.09 o                         
  -5  -4   6         49.45         66.81        15.74 o                         
  -4  -4   6         13.76         14.79         8.09 o                         
  -3  -4   6         21.77         20.74        13.14 o                         
  -2  -4   6       1084.15       1132.30        27.61 o                         
  -1  -4   6        224.79        267.46        12.28 o                         
   0  -4   6       4150.32       4288.23        69.44 o                         
   1  -4   6        377.85        391.51        14.39 o                         
   2  -4   6       5998.35       6092.28       118.81 o                         
   3  -4   6        169.94        215.78        23.27 o                         
   4  -4   6       2073.79       2017.63        70.90 o                         
   5  -4   6        162.23        221.55        27.42 o                         
   6  -4   6       1505.49       1531.58        63.87 o                         
   7  -4   6         65.60         35.18        18.58 o                         
   8  -4   6        967.33        927.17        53.95 o                         
   9  -4   6         30.74         13.53        20.75 o                         
  -8  -3   6         33.48         26.70        29.95 o                         
  -7  -3   6        876.08        834.98        38.29 o                         
  -6  -3   6          8.22         43.05        15.05 o                         
  -5  -3   6        444.16        404.40        42.85 o                         
  -4  -3   6         23.08         25.20         7.50 o                         
  -3  -3   6          3.28          9.40         7.95 o                         
  -2  -3   6         25.26         17.96         6.73 o                         
  -1  -3   6          6.45          2.37         5.39 o                         
   0  -3   6          0.98          8.61         6.24 o                         
   1  -3   6        111.46        108.88         8.39 o                         
   2  -3   6         49.18         42.32         7.13 o                         
   3  -3   6        273.48        209.65        21.83 o                         
   4  -3   6         46.46         40.77        15.16 o                         
   5  -3   6       1958.30       1947.62        70.72 o                         
   6  -3   6         54.82         53.22        19.49 o                         
   7  -3   6        370.61        301.48        31.93 o                         
   8  -3   6         49.46         37.17        20.93 o                         
   9  -3   6        561.63        563.09        47.09 o                         
  -8  -2   6        145.71        108.19        24.45 o                         
  -7  -2   6         43.15         55.78        16.78 o                         
  -6  -2   6        366.72        363.70        33.74 o                         
  -5  -2   6         44.52         39.81        13.18 o                         
  -4  -2   6       2440.59       2351.74        58.22 o                         
  -3  -2   6          2.30          1.69         5.32 o                         
  -2  -2   6       2354.70       2306.33        47.63 o                         
  -1  -2   6         77.11         77.63        11.45 o                         
   0  -2   6        527.21        562.26        15.71 o                         
   1  -2   6         30.34         30.89         5.81 o                         
   2  -2   6       1013.71       1096.53        29.05 o                         
   3  -2   6          4.09          4.51        12.09 o                         
   4  -2   6         20.51         16.60        13.35 o                         
   5  -2   6         12.52         -3.43        13.35 o                         
   6  -2   6          4.38          7.40        14.97 o                         
   7  -2   6          0.49        -15.88        15.88 o                         
   8  -2   6        170.26        168.69        27.60 o                         
   9  -2   6          1.98        -16.24        20.03 o                         
  -8  -1   6         28.55         -3.79        34.10 o                         
  -7  -1   6         83.00         84.86        22.91 o                         
  -6  -1   6         16.46         18.58        14.71 o                         
  -5  -1   6          9.11         12.88        11.73 o                         
  -4  -1   6        126.55        134.31        16.39 o                         
  -3  -1   6        241.33        198.99        15.69 o                         
  -2  -1   6         73.89         74.20         6.62 o                         
  -1  -1   6        912.02        901.66        17.99 o                         
   0  -1   6          2.09          3.62         7.10 o                         
   1  -1   6       1547.41       1512.74        35.37 o                         
   2  -1   6        117.49        121.60        17.32 o                         
   3  -1   6       1195.15       1244.89        48.89 o                         
   4  -1   6         50.80         52.68        14.61 o                         
   5  -1   6       2973.87       2832.40        90.39 o                         
   6  -1   6         74.47         68.20        18.94 o                         
   7  -1   6        877.58        847.79        48.35 o                         
   8  -1   6         42.62         17.14        18.58 o                         
   9  -1   6        498.36        580.05        46.91 o                         
  10  -1   6          3.01          4.51        22.73 o                         
  -7   0   6         25.92         11.34        14.59 o                         
  -6   0   6        745.63        760.97        34.40 o                         
  -5   0   6         53.47         57.67        14.61 o                         
  -4   0   6       2735.77       2772.72        65.44 o                         
  -3   0   6         13.85         14.05        10.01 o                         
  -2   0   6       2004.53       1825.06        53.86 o                         
  -1   0   6        237.30        245.24         9.56 o                         
   0   0   6         45.35         47.68         4.46 o                         
   1   0   6        106.58        106.54         7.95 o                         
   2   0   6        152.84        144.83        11.28 o                         
   3   0   6          8.89          7.88         2.86 o                         
   4   0   6        119.05         89.31        15.88 o                         
   5   0   6         25.33         30.13        14.43 o                         
   6   0   6        250.07        248.62        27.06 o                         
   7   0   6          4.84          6.50        16.42 o                         
   8   0   6        758.11        810.26        49.98 o                         
   9   0   6         29.40         22.73        20.39 o                         
  -7   1   6        207.75        230.02        24.48 o                         
  -6   1   6          5.25         -2.72        13.44 o                         
  -5   1   6       1260.70       1242.67        63.42 o                         
  -4   1   6         78.83         86.34        26.88 o                         
  -3   1   6       1729.19       1786.21        46.36 o                         
  -2   1   6         99.49        114.53         9.25 o                         
  -1   1   6       8937.22       9079.96       134.64 o                         
   0   1   6         37.56         34.28         4.44 o                         
   1   1   6      10459.72      10876.79       158.45 o                         
   2   1   6        185.07        193.84        11.20 o                         
   3   1   6       2732.01       2897.76        47.86 o                         
   4   1   6         47.82         48.88         2.64 o                         
   5   1   6        520.08        488.35        22.45 o                         
   6   1   6         12.53          0.00        13.53 o                         
   7   1   6         46.24         61.16        20.03 o                         
   8   1   6          1.78          4.69        17.32 o                         
   9   1   6         54.54         80.83        24.90 o                         
  10   1   6          1.22        -18.04        18.04 o                         
  -7   2   6          4.86         -5.79        15.97 o                         
  -6   2   6         22.70         18.94        16.51 o                         
  -5   2   6         24.10         38.14        13.71 o                         
  -4   2   6          4.65         17.51        11.60 o                         
  -3   2   6         15.77         19.27         7.24 o                         
  -2   2   6         21.46         25.33         7.32 o                         
  -1   2   6        141.89        141.42        14.66 o                         
   0   2   6         92.28        109.08        10.47 o                         
   1   2   6         99.40        103.70         7.67 o                         
   2   2   6       2674.17       2687.89        59.26 o                         
   3   2   6         30.68         25.66         9.47 o                         
   4   2   6       4771.27       4732.49        94.91 o                         
   5   2   6         36.69         22.70         9.75 o                         
   6   2   6       4039.16       4185.94       185.56 o                         
   7   2   6         36.68         17.76        17.05 o                         
   8   2   6        799.05        807.38        47.63 o                         
   9   2   6         35.47         22.73        20.03 o                         
  10   2   6        251.21        267.56        37.71 o                         
  -7   3   6        510.41        479.63        38.25 o                         
  -6   3   6          0.32         -8.12        14.15 o                         
  -5   3   6        898.61        890.59        43.48 o                         
  -4   3   6          3.20          3.66        10.30 o                         
  -3   3   6        491.82        471.83        17.78 o                         
  -2   3   6          6.14          8.99         6.74 o                         
  -1   3   6        304.78        298.34        14.47 o                         
   0   3   6          5.73         12.82         6.69 o                         
   1   3   6         45.42         63.89         8.14 o                         
   2   3   6         65.14         65.95        10.51 o                         
   3   3   6         11.26         13.95         8.42 o                         
   4   3   6         22.54         12.90         9.53 o                         
   5   3   6         12.98         12.88         9.81 o                         
   6   3   6         13.35         23.81        11.02 o                         
   7   3   6         36.81         32.06        11.65 o                         
   8   3   6          1.05        -11.03        11.03 o                         
   9   3   6        800.91        903.90        52.32 o                         
  10   3   6          9.09         15.34        20.03 o                         
  11   3   6        104.72        105.36        33.02 o                         
  -6   4   6         92.66         79.51        18.47 o                         
  -5   4   6         13.32         10.80        18.40 o                         
  -4   4   6        378.98        402.43        25.70 o                         
  -3   4   6         23.04         26.75         8.24 o                         
  -2   4   6        552.90        580.31        25.45 o                         
  -1   4   6          3.20         10.50        10.73 o                         
   0   4   6       2421.53       2549.49        58.28 o                         
   1   4   6         29.55         33.39         7.06 o                         
   2   4   6       3542.30       3702.06        69.71 o                         
   3   4   6          1.49          8.80         8.92 o                         
   4   4   6        954.01        965.42        30.50 o                         
   5   4   6         11.18         11.67        14.79 o                         
   6   4   6       1215.79       1278.57        49.71 o                         
   7   4   6          4.86         12.33        11.04 o                         
   8   4   6         64.11         54.39        13.71 o                         
   9   4   6          3.24         -2.49        12.45 o                         
  10   4   6          9.43         -4.69        19.12 o                         
  11   4   6          3.87          2.53        22.01 o                         
  -6   5   6         39.81         35.88        17.44 o                         
  -5   5   6        133.32        137.88        20.28 o                         
  -4   5   6         39.97         33.36        13.53 o                         
  -3   5   6        160.73        167.25        13.34 o                         
  -2   5   6         13.49          7.81         7.68 o                         
  -1   5   6        206.90        186.93        14.18 o                         
   0   5   6        130.95        129.13        12.00 o                         
   1   5   6         65.21         72.65         6.33 o                         
   2   5   6        102.58         99.69         7.00 o                         
   3   5   6        909.97        880.16        18.45 o                         
   4   5   6          1.55          8.02         6.92 o                         
   5   5   6       2471.81       2476.18        47.50 o                         
   6   5   6          1.11         -7.50        10.27 o                         
   7   5   6       1615.37       1690.15        53.22 o                         
   8   5   6          2.10         11.41        12.57 o                         
   9   5   6       2547.39       2416.52       147.40 o                         
  10   5   6          2.57        -16.42        17.86 o                         
  11   5   6        935.30        778.69        54.49 o                         
  -5   6   6          0.93         -2.10        14.51 o                         
  -4   6   6       2116.49       2171.12        59.44 o                         
  -3   6   6          6.76          1.85         9.51 o                         
  -2   6   6       1304.27       1332.26        38.18 o                         
  -1   6   6         10.30         20.41        15.52 o                         
   0   6   6       1901.88       1923.89        68.11 o                         
   1   6   6          7.92          5.87         7.29 o                         
   2   6   6       1127.24       1085.02        25.88 o                         
   3   6   6         34.29         37.33         7.99 o                         
   4   6   6        187.41        209.74        13.34 o                         
   5   6   6         72.53         82.35        10.72 o                         
   6   6   6          3.07          1.58         8.41 o                         
   7   6   6          2.10         11.58        11.82 o                         
   8   6   6         96.85        105.31        16.62 o                         
   9   6   6          0.13          1.87        12.43 o                         
  10   6   6        179.72        165.26        29.59 o                         
  11   6   6          0.01         -3.07        21.83 o                         
  -4   7   6         12.74         20.57        22.01 o                         
  -3   7   6        223.31        193.95        29.41 o                         
  -2   7   6          0.17          7.76        16.78 o                         
  -1   7   6       1699.90       1850.56        72.71 o                         
   0   7   6          4.72         30.49        16.78 o                         
   1   7   6       1281.40       1238.04        57.37 o                         
   2   7   6          0.98         -0.98         8.60 o                         
   3   7   6       2878.08       2818.04        61.93 o                         
   4   7   6         45.72         46.79         8.70 o                         
   5   7   6       2327.12       2310.25        46.18 o                         
   6   7   6          3.73         -6.72         8.07 o                         
   7   7   6        180.42        159.21        26.21 o                         
   8   7   6         17.60         -2.12        12.61 o                         
   9   7   6          4.38         -0.90        20.75 o                         
  -3   8   6          0.06         36.26        21.47 o                         
  -2   8   6         51.62         37.53        21.47 o                         
  -1   8   6         18.17         35.36        20.57 o                         
   0   8   6         10.68         17.68        17.86 o                         
   1   8   6         18.04         21.11        17.86 o                         
   2   8   6         85.99         93.03        23.27 o                         
   3   8   6         26.54         23.10        11.86 o                         
   4   8   6         49.24         52.17        13.06 o                         
   5   8   6         16.64          4.31        12.36 o                         
   6   8   6        566.39        568.09        29.59 o                         
   7   8   6          4.03          0.86        14.16 o                         
   8   8   6        834.71        763.08        36.74 o                         
   9   8   6          9.31         28.69        24.18 o                         
  -2   9   6          2.98          4.51        21.65 o                         
  -1   9   6        711.25        766.96        51.60 o                         
   0   9   6         17.37         15.88        21.47 o                         
   1   9   6        333.12        353.80        38.79 o                         
   2   9   6          5.09         -1.98        17.32 o                         
   3   9   6        314.76        320.75        23.22 o                         
   4   9   6          2.64         -8.66        28.87 o                         
   5   9   6         44.80         41.21        14.76 o                         
   6   9   6         11.94         19.74        14.47 o                         
   7   9   6          3.73          9.77        15.88 o                         
   8   9   6         17.84         12.45        16.64 o                         
   9   9   6          6.80        -21.83        21.83 o                         
  -1  10   6          0.13         64.95        24.90 o                         
   0  10   6        359.13        257.46        34.46 o                         
   1  10   6          2.58        -17.14        19.67 o                         
   2  10   6        694.53        718.61        51.78 o                         
   3  10   6          6.60         11.91        19.49 o                         
   4  10   6       1296.07       1363.87        59.45 o                         
   5  10   6         43.69         34.00        15.69 o                         
   6  10   6       1857.01       1914.16        58.46 o                         
   7  10   6         16.22        -14.78        14.78 o                         
   2  11   6          0.55         -4.69        27.24 o                         
   3  11   6         43.40         41.86        25.62 o                         
   4  11   6         26.22         16.42        24.36 o                         
   5  11   6          2.36          4.47        15.50 o                         
   6  11   6         12.18         16.60        20.75 o                         
  -1 -10   7        112.83        114.02        27.96 o                         
  -4  -9   7         25.41          7.58        23.82 o                         
  -3  -9   7        149.31         86.22        17.59 o                         
  -2  -9   7         72.93         67.48        24.90 o                         
  -1  -9   7        388.49        298.23        36.26 o                         
   0  -9   7         37.39         59.36        25.80 o                         
   1  -9   7       1034.64       1127.80        66.57 o                         
  -4  -8   7        145.86        128.60        19.90 o                         
  -3  -8   7         21.72         39.36        12.37 o                         
  -2  -8   7         30.58          9.56        10.93 o                         
  -1  -8   7          3.85        -13.45        13.45 o                         
   0  -8   7         18.96         -0.18        19.85 o                         
   1  -8   7          1.43        -10.46        20.75 o                         
   2  -8   7          1.98          1.08        21.47 o                         
   3  -8   7          9.68         15.88        22.19 o                         
   4  -8   7         15.35        -13.17        20.39 o                         
  -6  -7   7         23.55         14.61        24.90 o                         
  -5  -7   7        778.48        793.68        35.86 o                         
  -4  -7   7         51.57         66.99        12.97 o                         
  -3  -7   7        530.96        508.12        24.00 o                         
  -2  -7   7         36.32         44.23        16.58 o                         
  -1  -7   7        202.34        221.99        22.35 o                         
   0  -7   7          0.54          6.50        18.40 o                         
   1  -7   7         48.48         13.53        21.29 o                         
   2  -7   7         45.95         32.30        20.93 o                         
   3  -7   7         89.47        103.56        28.33 o                         
   4  -7   7          7.31          5.41        21.47 o                         
   5  -7   7         33.06         53.04        22.91 o                         
   6  -7   7         11.98          3.07        33.74 o                         
  -6  -6   7         23.59          6.60        15.54 o                         
  -5  -6   7         41.92         49.11        23.09 o                         
  -4  -6   7         26.49         19.43        10.29 o                         
  -3  -6   7          6.10         -9.25         9.25 o                         
  -2  -6   7        141.50        125.67        18.27 o                         
  -1  -6   7         67.74         65.97        11.12 o                         
   0  -6   7        399.83        389.22        17.57 o                         
   1  -6   7         44.00         66.90        12.92 o                         
   2  -6   7        895.96        938.55        34.73 o                         
   3  -6   7         26.22         31.86        12.48 o                         
   4  -6   7        403.89        351.68        56.74 o                         
   5  -6   7        118.63        123.27        30.40 o                         
   6  -6   7       1019.60       1052.38        61.88 o                         
   7  -6   7         87.42         33.74        28.33 o                         
  -7  -5   7       1079.01       1113.19       109.33 o                         
  -6  -5   7         44.37         68.82        18.94 o                         
  -5  -5   7        473.90        491.99        31.66 o                         
  -4  -5   7        103.11        110.79        16.41 o                         
  -3  -5   7         74.64         77.86        11.30 o                         
  -2  -5   7         53.20         61.71        10.62 o                         
  -1  -5   7        269.45        277.57        36.34 o                         
   0  -5   7          3.47         18.12         7.80 o                         
   1  -5   7          4.57          7.08         6.63 o                         
   2  -5   7         21.26          8.03        10.79 o                         
   3  -5   7          3.22         10.13        11.35 o                         
   4  -5   7          1.36        -10.65        10.65 o                         
   5  -5   7        157.82        140.19        25.98 o                         
   6  -5   7          0.53         -8.30        16.78 o                         
   7  -5   7         28.88         31.39        21.11 o                         
   8  -5   7         12.20         24.18        22.19 o                         
  -7  -4   7         22.40         21.19        17.00 o                         
  -6  -4   7        190.45        270.62        25.94 o                         
  -5  -4   7         55.02         60.15        16.03 o                         
  -4  -4   7       2573.31       2571.77        65.12 o                         
  -3  -4   7         61.26         74.22        10.15 o                         
  -2  -4   7       2430.79       2472.22        61.52 o                         
  -1  -4   7        249.97        251.22        14.86 o                         
   0  -4   7       1214.01       1240.03        38.99 o                         
   1  -4   7         86.47         86.37         9.20 o                         
   2  -4   7       1972.02       2088.18       104.73 o                         
   3  -4   7         40.39         30.85        16.78 o                         
   4  -4   7        171.66        196.84        26.70 o                         
   5  -4   7         21.34         27.06        17.86 o                         
   6  -4   7          2.54         15.16        18.04 o                         
   7  -4   7          8.40         11.01        18.94 o                         
   8  -4   7          2.15        -19.12        19.12 o                         
  -7  -3   7         12.14        -12.31        15.41 o                         
  -6  -3   7          1.52         -6.31        14.21 o                         
  -5  -3   7        312.97        290.42        24.78 o                         
  -4  -3   7         18.90         19.92        12.33 o                         
  -3  -3   7        612.66        580.95        24.45 o                         
  -2  -3   7          8.90         13.73         6.93 o                         
  -1  -3   7        580.18        582.72        16.61 o                         
   0  -3   7         18.62         19.94         7.05 o                         
   1  -3   7        986.00        966.80        23.29 o                         
   2  -3   7        142.01        120.15        19.86 o                         
   3  -3   7        634.11        604.04        37.35 o                         
   4  -3   7         30.62         25.26        16.96 o                         
   5  -3   7       1411.27       1342.14        57.73 o                         
   6  -3   7         86.82        115.11        24.54 o                         
   7  -3   7        626.06        626.78        44.38 o                         
   8  -3   7         69.30         65.67        24.90 o                         
   9  -3   7        277.10        273.52        38.43 o                         
  -7  -2   7          5.96          0.02        15.88 o                         
  -6  -2   7        321.26        305.90        26.00 o                         
  -5  -2   7          5.29         16.91        13.84 o                         
  -4  -2   7        629.50        594.74        28.30 o                         
  -3  -2   7          1.85          7.99        10.32 o                         
  -2  -2   7         10.49          8.94         5.85 o                         
  -1  -2   7         33.72         50.96         6.86 o                         
   0  -2   7        614.41        573.60        24.57 o                         
   1  -2   7          0.35         -3.28         5.52 o                         
   2  -2   7         15.57         14.90         5.99 o                         
   3  -2   7          3.54         14.79        15.70 o                         
   4  -2   7         44.68         25.80        16.06 o                         
   5  -2   7         11.86         17.14        14.97 o                         
   6  -2   7         12.36         15.88        17.32 o                         
   7  -2   7          3.69          0.18        16.78 o                         
   8  -2   7         18.80         12.27        18.76 o                         
   9  -2   7          8.04         -9.38        19.12 o                         
  -7  -1   7         16.81         13.08        16.64 o                         
  -6  -1   7         18.89         21.09        19.21 o                         
  -5  -1   7        439.24        470.84        29.43 o                         
  -4  -1   7         41.65         31.27        13.15 o                         
  -3  -1   7        694.39        680.10        28.33 o                         
  -2  -1   7         10.38          8.45         9.18 o                         
  -1  -1   7       2765.99       2829.41        42.59 o                         
   0  -1   7         15.75         20.31         5.28 o                         
   1  -1   7       2169.30       2161.75        48.37 o                         
   2  -1   7        117.92        113.13        12.63 o                         
   3  -1   7        956.76       1004.91        23.14 o                         
   4  -1   7         18.66          9.74        14.43 o                         
   5  -1   7        640.57        654.56        38.79 o                         
   6  -1   7         24.15         44.74        18.22 o                         
   7  -1   7        445.92        447.08        38.43 o                         
   8  -1   7          2.01         -8.84        19.12 o                         
   9  -1   7        189.02        189.26        31.75 o                         
  10  -1   7          9.77         12.09        24.18 o                         
  -7   0   7         38.64         13.13        16.97 o                         
  -6   0   7         43.41          4.36        14.41 o                         
  -5   0   7        116.16        118.75        31.84 o                         
  -4   0   7          2.05          8.15        14.88 o                         
  -3   0   7         80.45         73.71        13.73 o                         
  -2   0   7          5.70         15.69         9.88 o                         
  -1   0   7         81.13         85.18         9.66 o                         
   0   0   7        108.13         98.89        11.57 o                         
   1   0   7          1.57         -0.96         5.38 o                         
   2   0   7        803.05        727.50        18.83 o                         
   3   0   7         28.31         31.42         6.98 o                         
   4   0   7       1175.18       1142.05        49.98 o                         
   5   0   7         54.24         57.91        16.24 o                         
   6   0   7       2329.46       2148.61        78.48 o                         
   7   0   7         31.85         32.11        19.49 o                         
   8   0   7       1150.54       1230.10        62.79 o                         
   9   0   7         46.92         34.64        22.55 o                         
  10   0   7       1166.83       1077.82        64.95 o                         
  -7   1   7        631.67        702.55        69.28 o                         
  -6   1   7          3.31         19.11        15.98 o                         
  -5   1   7       1828.97       1857.42        69.01 o                         
  -4   1   7         15.26         17.81        13.44 o                         
  -3   1   7       2277.20       2123.51        88.32 o                         
  -2   1   7         24.82         29.07         6.97 o                         
  -1   1   7       1003.81       1039.90        24.88 o                         
   0   1   7         97.36         94.00         8.01 o                         
   1   1   7         26.42         24.36         6.41 o                         
   2   1   7         41.35         55.13         6.97 o                         
   3   1   7         11.96         17.99         4.72 o                         
   4   1   7          4.92          1.81         2.75 o                         
   5   1   7         78.05         77.23        25.98 o                         
   6   1   7          1.19          6.86        13.53 o                         
   7   1   7         62.53         59.00        19.67 o                         
   8   1   7          0.47        -17.14        17.32 o                         
   9   1   7        237.12        243.57        34.82 o                         
  10   1   7          1.39        -15.16        20.93 o                         
  -6   2   7         37.44         33.47        33.29 o                         
  -5   2   7         25.46         -0.25        17.32 o                         
  -4   2   7         55.16         46.30        14.85 o                         
  -3   2   7         40.57         35.00        12.65 o                         
  -2   2   7        485.57        497.39        19.57 o                         
  -1   2   7         13.88         19.37         9.16 o                         
   0   2   7       4049.77       4083.39        59.09 o                         
   1   2   7          7.22         11.34         5.53 o                         
   2   2   7       3190.34       3228.11        88.46 o                         
   3   2   7         60.60         60.47         7.01 o                         
   4   2   7        183.19        167.87        16.25 o                         
   5   2   7         27.08         22.83        10.83 o                         
   6   2   7        493.84        478.15        25.58 o                         
   7   2   7          0.44        -10.81        10.81 o                         
   8   2   7          2.93         16.78        18.22 o                         
   9   2   7          0.88         24.90        19.12 o                         
  10   2   7        102.08         92.19        27.78 o                         
  -6   3   7          0.50         -6.37        15.63 o                         
  -5   3   7         23.96         26.93        15.56 o                         
  -4   3   7         18.33         16.36        12.80 o                         
  -3   3   7         60.10         57.68        14.10 o                         
  -2   3   7         15.25         13.99         7.98 o                         
  -1   3   7         68.23         58.87         9.36 o                         
   0   3   7        122.71        116.11         9.23 o                         
   1   3   7        376.37        356.49        16.04 o                         
   2   3   7         39.03         47.43        11.61 o                         
   3   3   7       1056.72        999.39        33.15 o                         
   4   3   7          6.17          8.00         9.93 o                         
   5   3   7       1354.57       1358.62        40.79 o                         
   6   3   7         24.04         25.81        12.36 o                         
   7   3   7        249.80        223.09        20.06 o                         
   8   3   7         13.53         -1.44        12.45 o                         
   9   3   7        694.14        762.09        49.43 o                         
  10   3   7          9.39         20.93        22.55 o                         
  -6   4   7        379.98        420.38        45.10 o                         
  -5   4   7          3.56          7.23        27.15 o                         
  -4   4   7       1391.26       1403.80        46.75 o                         
  -3   4   7          5.83          0.15        20.48 o                         
  -2   4   7        626.50        638.30        24.11 o                         
  -1   4   7          1.44          3.47         7.51 o                         
   0   4   7       1219.68       1251.80        36.09 o                         
   1   4   7          0.12         -0.10         6.83 o                         
   2   4   7        691.54        771.80        21.82 o                         
   3   4   7        107.33         84.05        13.32 o                         
   4   4   7         56.95         41.18        12.12 o                         
   5   4   7         39.19         38.35        12.37 o                         
   6   4   7        130.73        126.74        15.91 o                         
   7   4   7          3.40          3.59        11.33 o                         
   8   4   7        134.20        127.65        18.63 o                         
   9   4   7          0.03         -6.52        12.94 o                         
  10   4   7         18.07          0.90        20.03 o                         
  -5   5   7          3.10         19.03        15.60 o                         
  -4   5   7        133.97        147.26        19.79 o                         
  -3   5   7         31.79         19.39        12.56 o                         
  -2   5   7         16.06         18.96         9.21 o                         
  -1   5   7        890.06        904.31        30.94 o                         
   0   5   7          0.44         -4.08         8.15 o                         
   1   5   7        973.68       1031.06        26.28 o                         
   2   5   7          0.36         -5.54        10.43 o                         
   3   5   7       3161.55       3224.05        56.40 o                         
   4   5   7          3.60         -9.31         9.31 o                         
   5   5   7       2838.11       2809.16        95.26 o                         
   6   5   7         17.86         14.14        13.17 o                         
   7   5   7        959.74        976.03        43.48 o                         
   8   5   7         12.40         16.07        27.33 o                         
   9   5   7        436.80        421.93        46.64 o                         
  10   5   7          0.28        -19.49        19.49 o                         
  -4   6   7        522.89        523.15        38.68 o                         
  -3   6   7          3.01         -7.68        12.27 o                         
  -2   6   7          2.47          2.59         8.66 o                         
  -1   6   7         83.68         98.67        12.96 o                         
   0   6   7        111.04        101.23        12.99 o                         
   1   6   7         66.08         90.57        21.47 o                         
   2   6   7         91.26         83.00        13.81 o                         
   3   6   7         20.17         14.18         7.68 o                         
   4   6   7          5.86          3.03         7.95 o                         
   5   6   7          0.06         -0.50        10.68 o                         
   6   6   7        414.18        400.75        25.04 o                         
   7   6   7          0.98         15.78        12.92 o                         
   8   6   7        677.05        725.78        33.34 o                         
   9   6   7          0.59          0.74        13.74 o                         
  -3   7   7        622.24        630.02        48.71 o                         
  -2   7   7          1.38          2.05        22.91 o                         
  -1   7   7       1292.05       1233.35        59.36 o                         
   0   7   7         27.11         14.97        18.94 o                         
   1   7   7        597.50        519.07        40.59 o                         
   2   7   7          3.28         15.16        17.50 o                         
   3   7   7         76.68         65.72        10.96 o                         
   4   7   7         26.38         22.39        11.43 o                         
   5   7   7        269.31        247.46        15.73 o                         
   6   7   7         20.31          3.07         9.45 o                         
   7   7   7        141.32        134.65        18.03 o                         
   8   7   7          0.05        -12.87        12.87 o                         
   9   7   7         47.18         36.99        23.82 o                         
  -2   8   7          2.56         -7.76        20.57 o                         
  -1   8   7         35.05         15.88        21.47 o                         
   0   8   7        235.84        245.91        32.84 o                         
   1   8   7         17.94         -5.77        17.50 o                         
   2   8   7        510.63        539.09        44.02 o                         
   3   8   7          7.74         21.29        21.11 o                         
   4   8   7       1251.02       1210.56        40.55 o                         
   5   8   7         40.42         38.74        14.04 o                         
   6   8   7       1052.75       1104.93        41.42 o                         
   7   8   7          0.75        -10.98        15.61 o                         
   8   8   7         38.14         66.03        26.52 o                         
   9   8   7          5.70        -22.37        22.37 o                         
  -1   9   7         41.24         27.60        23.27 o                         
   0   9   7         24.07         10.10        22.37 o                         
   1   9   7          7.23         -3.61        19.12 o                         
   2   9   7         38.49         25.08        24.36 o                         
   3   9   7         69.45         70.18        24.00 o                         
   4   9   7         77.26         89.31        24.90 o                         
   5   9   7          6.66          0.29        13.25 o                         
   6   9   7         11.78          7.78        21.29 o                         
   7   9   7        273.69        267.58        73.61 o                         
   8   9   7         17.40          1.62        24.36 o                         
   9   9   7        599.93        579.33        51.60 o                         
   0  10   7       1093.93       1091.54        65.49 o                         
   1  10   7         19.20        -13.89        22.01 o                         
   2  10   7        639.97        623.71        52.32 o                         
   3  10   7          2.24         17.68        23.63 o                         
   4  10   7        574.35        602.60        48.35 o                         
   5  10   7          0.39         16.24        17.15 o                         
   6  10   7        425.77        392.07        56.47 o                         
   7  10   7         17.64          2.24        16.66 o                         
  -2  -9   8        160.64        167.43        33.38 o                         
  -1  -9   8        973.67        918.87        60.80 o                         
   0  -9   8        120.67         94.90        28.15 o                         
  -3  -8   8          2.72          9.92        12.11 o                         
  -2  -8   8          1.85         -0.35        10.98 o                         
  -1  -8   8         50.31         42.57        16.65 o                         
   0  -8   8        124.70         92.62        19.17 o                         
   1  -8   8         48.51         51.24        25.62 o                         
   2  -8   8        783.49        805.21        57.73 o                         
   3  -8   8        117.43         59.72        26.16 o                         
  -5  -7   8         93.23         99.23        28.15 o                         
  -4  -7   8         38.37         25.72        14.89 o                         
  -3  -7   8         28.54         21.47        11.94 o                         
  -2  -7   8         30.12         31.16        11.36 o                         
  -1  -7   8        262.85        209.68        16.85 o                         
   0  -7   8         19.81         23.54        24.90 o                         
   1  -7   8          2.88        -11.19        19.67 o                         
   2  -7   8         21.68          4.51        19.85 o                         
   3  -7   8          3.19         -7.58        20.03 o                         
   4  -7   8          1.72          6.13        20.21 o                         
   5  -7   8        122.04        120.16        29.59 o                         
  -5  -6   8         84.77         64.23        17.19 o                         
  -4  -6   8       1291.87       1301.04        45.82 o                         
  -3  -6   8         51.82         57.96        16.07 o                         
  -2  -6   8        729.70        683.12        26.76 o                         
  -1  -6   8        154.23        150.79        14.39 o                         
   0  -6   8        720.90        677.43        28.27 o                         
   1  -6   8        115.63         74.15        22.37 o                         
   2  -6   8       2121.57       2071.21        83.17 o                         
   3  -6   8        218.69        205.50        29.23 o                         
   4  -6   8        802.49        842.38        53.04 o                         
   5  -6   8        104.23        105.00        25.62 o                         
   6  -6   8        241.45        192.51        33.20 o                         
  -6  -5   8         28.94         52.68        40.05 o                         
  -5  -5   8         18.85         23.85        14.61 o                         
  -4  -5   8         85.39        126.41        19.06 o                         
  -3  -5   8          5.55         -4.40        12.43 o                         
  -2  -5   8         24.22         32.83         9.61 o                         
  -1  -5   8        308.20        349.72        19.07 o                         
   0  -5   8         21.47          4.51         8.11 o                         
   1  -5   8        102.86        101.33        10.88 o                         
   2  -5   8         58.09         58.08        13.97 o                         
   3  -5   8        209.18        219.81        21.03 o                         
   4  -5   8         35.93         44.35        15.01 o                         
   5  -5   8       1343.75       1431.27        66.03 o                         
   6  -5   8        247.91        312.67        38.25 o                         
   7  -5   8       1503.46       1412.68        70.90 o                         
  -6  -4   8        684.95        812.52        56.29 o                         
  -5  -4   8         95.21         66.46        18.58 o                         
  -4  -4   8       1155.78       1254.84        43.89 o                         
  -3  -4   8         67.82         73.82        15.41 o                         
  -2  -4   8        532.22        535.27        37.54 o                         
  -1  -4   8        119.32        153.10        13.29 o                         
   0  -4   8         39.40         38.27         8.81 o                         
   1  -4   8          3.63          0.35         6.84 o                         
   2  -4   8         18.37         17.94        11.28 o                         
   3  -4   8          5.70         -0.90        11.35 o                         
   4  -4   8         88.40         57.19        20.57 o                         
   5  -4   8          0.48         11.73        19.67 o                         
   6  -4   8        105.49         56.83        22.55 o                         
   7  -4   8         13.56         -3.07        20.93 o                         
   8  -4   8          5.84        -18.76        20.21 o                         
  -6  -3   8          1.97        -11.61        18.31 o                         
  -5  -3   8        312.55        260.13        78.84 o                         
  -4  -3   8         73.32         80.01        19.58 o                         
  -3  -3   8        763.43        777.49        32.88 o                         
  -2  -3   8         81.04         76.55        14.55 o                         
  -1  -3   8       1667.69       1667.46        35.44 o                         
   0  -3   8        145.57        142.64        11.54 o                         
   1  -3   8       1551.73       1573.46        33.13 o                         
   2  -3   8        181.69        199.28        34.91 o                         
   3  -3   8       1403.12       1514.26        64.23 o                         
   4  -3   8         50.23         65.67        21.47 o                         
   5  -3   8        413.08        401.61        36.44 o                         
   6  -3   8         68.70         40.59        20.93 o                         
   7  -3   8         53.43         55.57        22.37 o                         
   8  -3   8          2.44          2.89        21.29 o                         
  -6  -2   8          3.56          1.31        15.64 o                         
  -5  -2   8         32.01         45.32        15.89 o                         
  -4  -2   8         54.59         33.64        14.62 o                         
  -3  -2   8         31.36         33.51        12.74 o                         
  -2  -2   8          2.04         -0.82        10.14 o                         
  -1  -2   8         84.02         97.19         9.27 o                         
   0  -2   8        433.73        426.03        14.36 o                         
   1  -2   8         35.55         33.86         7.11 o                         
   2  -2   8        429.79        383.54        16.60 o                         
   3  -2   8        126.98        120.34        23.63 o                         
   4  -2   8        459.56        468.01        36.63 o                         
   5  -2   8         87.61         63.51        21.47 o                         
   6  -2   8       1559.93       1456.88        65.13 o                         
   7  -2   8         74.10         79.56        24.90 o                         
   8  -2   8        722.71        741.70        52.14 o                         
   9  -2   8        119.51         97.43        28.87 o                         
  -6  -1   8          5.31         -2.30        14.79 o                         
  -5  -1   8       1523.91       1546.21        50.97 o                         
  -4  -1   8         40.95         42.11        14.82 o                         
  -3  -1   8       1766.25       1668.30        47.93 o                         
  -2  -1   8         42.29         40.24        11.76 o                         
  -1  -1   8        847.72        884.65        33.65 o                         
   0  -1   8        166.18        167.48         9.61 o                         
   1  -1   8        346.94        383.48        17.88 o                         
   2  -1   8        115.29        118.49        10.98 o                         
   3  -1   8       1676.52       1708.93        68.20 o                         
   4  -1   8         22.28         40.23        18.58 o                         
   5  -1   8        224.94        239.24        30.85 o                         
   6  -1   8         34.69         26.16        19.49 o                         
   7  -1   8          2.00         32.30        20.21 o                         
   8  -1   8          0.21         -3.97        19.49 o                         
   9  -1   8        212.45        188.18        33.56 o                         
  -6   0   8         11.69        -10.13        14.90 o                         
  -5   0   8         34.64          8.90        14.65 o                         
  -4   0   8        229.62        256.08        23.35 o                         
  -3   0   8         32.60          7.29        11.41 o                         
  -2   0   8        494.72        532.34        25.46 o                         
  -1   0   8         44.75         45.74        11.14 o                         
   0   0   8       2976.83       2986.49        54.35 o                         
   1   0   8         25.58         23.51         5.34 o                         
   2   0   8       2362.01       2481.00        45.57 o                         
   3   0   8        229.30        219.48        25.17 o                         
   4   0   8       1297.77       1399.87        60.26 o                         
   5   0   8        105.16         68.38        19.85 o                         
   6   0   8       3395.63       3395.49       112.04 o                         
   7   0   8         55.36         28.33        19.67 o                         
   8   0   8        973.70       1045.71        60.26 o                         
   9   0   8         37.34         61.16        26.88 o                         
  -6   1   8         20.41         31.95        16.37 o                         
  -5   1   8         61.00         65.41        17.79 o                         
  -4   1   8        117.86        136.73        19.03 o                         
  -3   1   8         11.86         29.32        15.61 o                         
  -2   1   8         17.70         19.78        11.48 o                         
  -1   1   8         11.87         21.68         7.57 o                         
   0   1   8         41.26         39.29         7.05 o                         
   1   1   8        405.21        419.98        14.31 o                         
   2   1   8          4.92          2.21         7.24 o                         
   3   1   8        234.99        215.54        18.61 o                         
   4   1   8          0.35         -8.75        10.24 o                         
   5   1   8        267.28        259.48        38.25 o                         
   6   1   8         78.86         77.58        21.65 o                         
   7   1   8        207.51        238.15        32.11 o                         
   8   1   8         35.77         20.75        21.47 o                         
   9   1   8       1271.95       1426.39        72.53 o                         
  10   1   8         54.05         41.32        25.80 o                         
  -6   2   8        547.03        366.79        43.84 o                         
  -5   2   8          4.22         -1.61        14.35 o                         
  -4   2   8       2387.14       2461.54        66.48 o                         
  -3   2   8          5.11          9.82        12.09 o                         
  -2   2   8       1163.12       1157.52        38.20 o                         
  -1   2   8         73.03         69.77         9.97 o                         
   0   2   8       1135.58       1198.92        29.69 o                         
   1   2   8         15.65         15.19         6.40 o                         
   2   2   8        311.71        349.46        14.76 o                         
   3   2   8         52.08         47.78         9.94 o                         
   4   2   8         89.40         63.26         7.43 o                         
   5   2   8          1.12         13.98        11.15 o                         
   6   2   8          2.72         -1.74        15.25 o                         
   7   2   8          0.89        -12.16        12.16 o                         
   8   2   8         29.40         32.11        20.21 o                         
   9   2   8          2.64          5.41        20.57 o                         
  10   2   8         21.74         16.96        25.98 o                         
  -5   3   8         79.85         42.48        35.09 o                         
  -4   3   8        169.69        177.03        26.34 o                         
  -3   3   8         54.31         64.88        15.88 o                         
  -2   3   8         19.29         22.73        18.49 o                         
  -1   3   8       1608.02       1615.59        53.52 o                         
   0   3   8         24.27         18.34         8.48 o                         
   1   3   8       1863.53       1911.54        34.22 o                         
   2   3   8         50.38         60.41         7.95 o                         
   3   3   8       2579.72       2543.25        62.19 o                         
   4   3   8         46.63         43.78        12.75 o                         
   5   3   8       1610.64       1641.75        47.65 o                         
   6   3   8         64.51         79.30        24.99 o                         
   7   3   8        973.90       1030.15        39.43 o                         
   8   3   8         12.56         14.49        14.34 o                         
   9   3   8        455.74        577.34        51.78 o                         
  10   3   8          3.57          0.18        22.73 o                         
  -5   4   8          3.56          8.58        16.57 o                         
  -4   4   8        745.48        811.76        47.90 o                         
  -3   4   8         21.22          4.58        17.59 o                         
  -2   4   8         72.36         74.94        15.10 o                         
  -1   4   8        187.35        155.84        20.53 o                         
   0   4   8         68.07         84.92        10.83 o                         
   1   4   8        124.17        128.64        11.99 o                         
   2   4   8        291.69        303.89        17.79 o                         
   3   4   8         43.91         43.35        10.07 o                         
   4   4   8        720.78        678.11        47.54 o                         
   5   4   8          7.63         26.21        12.73 o                         
   6   4   8        653.93        673.63        31.63 o                         
   7   4   8         30.76         32.21        14.63 o                         
   8   4   8        344.09        356.42        27.36 o                         
   9   4   8         29.79         25.40        15.82 o                         
  10   4   8       1000.51        976.61        61.16 o                         
  -5   5   8        300.89        279.29        38.25 o                         
  -4   5   8          1.18        -14.56        14.56 o                         
  -3   5   8       1053.65       1103.59        41.17 o                         
  -2   5   8         14.09          1.40        11.41 o                         
  -1   5   8       2004.22       2133.22        45.33 o                         
   0   5   8          0.16         -9.92         9.92 o                         
   1   5   8       1875.81       1809.85        56.29 o                         
   2   5   8         29.06         32.09         8.20 o                         
   3   5   8       1212.94       1245.87        30.07 o                         
   4   5   8         91.76        106.64        16.00 o                         
   5   5   8        228.91        248.05        43.75 o                         
   6   5   8         19.82         16.84        14.13 o                         
   7   5   8        449.80        456.60        28.19 o                         
   8   5   8          0.27         -2.31        13.29 o                         
   9   5   8         36.34         28.93        16.29 o                         
  10   5   8          6.03          4.51        20.57 o                         
  -3   6   8         65.65         53.76        24.36 o                         
  -2   6   8         42.88         38.79        20.57 o                         
  -1   6   8         13.00         17.99        23.45 o                         
   0   6   8        104.87         48.89        20.93 o                         
   1   6   8          0.10          5.77        18.40 o                         
   2   6   8        315.40        340.96        45.92 o                         
   3   6   8          1.30          0.46        10.79 o                         
   4   6   8       1674.86       1590.58        46.89 o                         
   5   6   8          0.88         -3.66        16.69 o                         
   6   6   8       1749.90       1690.41       110.60 o                         
   7   6   8         42.82         35.30        15.21 o                         
   8   6   8        424.54        392.43        32.02 o                         
   9   6   8         14.01          2.99        18.22 o                         
  10   6   8        790.00        722.05        38.26 o                         
  -2   7   8          0.12         -0.54        18.94 o                         
  -1   7   8          7.00         19.67        20.12 o                         
   0   7   8         61.57        101.03        25.26 o                         
   1   7   8         81.48         77.76        23.63 o                         
   2   7   8         22.52         39.51        20.39 o                         
   3   7   8         20.06         23.76        14.52 o                         
   4   7   8         19.06         13.74        24.27 o                         
   5   7   8        165.85        148.70        17.42 o                         
   6   7   8          2.73         16.92        19.30 o                         
   7   7   8        146.52         99.76        17.97 o                         
   8   7   8          2.61        -12.92        19.76 o                         
   9   7   8        409.10        426.33        44.92 o                         
  10   7   8         13.92         23.63        25.44 o                         
  -1   8   8         17.60         -9.02        20.57 o                         
   0   8   8       2107.41       2162.32        88.77 o                         
   1   8   8         25.38         46.19        22.91 o                         
   2   8   8        788.34        759.93        51.78 o                         
   3   8   8          7.41        -20.03        20.03 o                         
   4   8   8        429.75        392.59        41.68 o                         
   5   8   8          5.13        -15.70        20.39 o                         
   6   8   8        265.11        199.18        33.02 o                         
   7   8   8         11.29         -5.77        22.91 o                         
   8   8   8          2.46        -22.19        22.19 o                         
   9   8   8          2.40         17.32        25.08 o                         
  -1   9   8         40.29         38.07        26.52 o                         
   0   9   8        139.69        116.19        31.21 o                         
   1   9   8        165.82        138.74        30.67 o                         
   2   9   8          7.12          0.00        22.91 o                         
   3   9   8       1136.10        927.72        60.26 o                         
   4   9   8         13.25        -22.73        22.73 o                         
   5   9   8        791.58        741.34        56.83 o                         
   6   9   8          0.23          1.14        14.90 o                         
   7   9   8        918.00        792.22        59.18 o                         
   8   9   8          0.90        -26.88        29.95 o                         
   2  10   8         78.90         72.35        27.60 o                         
   3  10   8         81.36         78.48        29.95 o                         
   4  10   8         16.58         75.42        30.49 o                         
   5  10   8         43.80        -14.07        25.26 o                         
  -1  -8   9        154.13        144.18        21.97 o                         
   0  -8   9        652.74        621.37        36.15 o                         
   1  -8   9        114.70         68.92        26.52 o                         
  -3  -7   9         24.25         18.23        14.74 o                         
  -2  -7   9          4.52         20.73        27.78 o                         
  -1  -7   9         30.38         13.29        22.73 o                         
   0  -7   9         15.09          5.67        15.29 o                         
   1  -7   9         49.89         54.31        22.91 o                         
   2  -7   9         43.19         15.88        23.09 o                         
   3  -7   9        297.20        272.25        37.17 o                         
   4  -7   9         44.15         19.85        22.91 o                         
  -4  -6   9        507.29        446.69        30.11 o                         
  -3  -6   9         35.49         30.76        15.34 o                         
  -2  -6   9        624.43        626.76        56.11 o                         
  -1  -6   9        120.38         78.41        12.81 o                         
   0  -6   9        354.14        365.61        36.63 o                         
   1  -6   9         20.24         30.85        20.39 o                         
   2  -6   9         96.28         83.35        24.72 o                         
   3  -6   9         16.43          3.07        21.29 o                         
   4  -6   9          3.80        -13.35        20.57 o                         
   5  -6   9          1.36        -19.12        19.12 o                         
  -4  -5   9         25.78         29.32        15.54 o                         
  -3  -5   9         44.39         46.99        14.95 o                         
  -2  -5   9          1.86         -9.93        19.94 o                         
  -1  -5   9        169.36        171.58        14.91 o                         
   0  -5   9         49.29         39.12        18.36 o                         
   1  -5   9        785.47        764.65        32.40 o                         
   2  -5   9        144.87        137.59        23.09 o                         
   3  -5   9       1731.94       1753.08        52.30 o                         
   4  -5   9         96.16         66.96        29.59 o                         
   5  -5   9        633.18        688.49        35.40 o                         
   6  -5   9         88.49         90.91        35.90 o                         
   7  -5   9        193.60        173.92        35.18 o                         
  -5  -4   9         11.29         -7.80        34.37 o                         
  -4  -4   9          8.08         -0.78        16.15 o                         
  -3  -4   9          3.59          3.49        15.06 o                         
  -2  -4   9         66.14         62.17        14.51 o                         
  -1  -4   9          1.09         22.64        12.52 o                         
   0  -4   9         69.11         70.92         9.44 o                         
   1  -4   9         29.50         23.88        11.72 o                         
   2  -4   9        377.18        375.90        39.78 o                         
   3  -4   9          0.65         14.10        16.96 o                         
   4  -4   9         16.64         37.62        13.95 o                         
   5  -4   9         11.13         13.17        21.83 o                         
   6  -4   9        789.58        775.44        53.58 o                         
   7  -4   9         70.46         50.88        26.70 o                         
  -5  -3   9        610.32        645.04        50.34 o                         
  -4  -3   9        107.86         84.93        17.64 o                         
  -3  -3   9       1083.24       1097.94        40.25 o                         
  -2  -3   9         33.44         24.17        13.13 o                         
  -1  -3   9        598.47        636.23        28.83 o                         
   0  -3   9         74.90         70.51         8.98 o                         
   1  -3   9        136.97        136.33        11.27 o                         
   2  -3   9         14.35         23.38        17.59 o                         
   3  -3   9        199.09        178.41        18.21 o                         
   4  -3   9          4.84         -3.97        18.94 o                         
   5  -3   9        261.89        205.68        31.21 o                         
   6  -3   9          4.57        -18.94        18.94 o                         
   7  -3   9        327.68        259.98        36.63 o                         
   8  -3   9         27.56         27.06        26.52 o                         
  -5  -2   9          8.07          8.40        15.59 o                         
  -4  -2   9        163.55        162.71        21.05 o                         
  -3  -2   9         77.22         86.24        15.90 o                         
  -2  -2   9        187.46        163.03        24.54 o                         
  -1  -2   9        129.40        117.54        15.56 o                         
   0  -2   9       1567.68       1648.76        37.79 o                         
   1  -2   9         63.54         56.67         8.61 o                         
   2  -2   9       1468.44       1502.70        43.13 o                         
   3  -2   9        182.48        199.36        30.67 o                         
   4  -2   9       1085.10       1159.37        59.00 o                         
   5  -2   9         62.50         95.26        24.72 o                         
   6  -2   9       1893.15       1937.16        81.19 o                         
   7  -2   9         48.33         25.80        24.18 o                         
   8  -2   9        315.45        256.38        36.26 o                         
  -5  -1   9          5.61         -2.15        15.47 o                         
  -4  -1   9         86.78        106.06        28.96 o                         
  -3  -1   9        108.55        114.09        17.44 o                         
  -2  -1   9          9.13         20.98        12.58 o                         
  -1  -1   9        235.26        273.93        67.66 o                         
   0  -1   9         88.50        104.24        12.01 o                         
   1  -1   9          1.99         -4.73         5.75 o                         
   2  -1   9         36.63         33.19        25.17 o                         
   3  -1   9        183.11        190.70        30.85 o                         
   4  -1   9          9.23          9.92        20.03 o                         
   5  -1   9         99.61         80.11        24.72 o                         
   6  -1   9         44.75         48.71        22.19 o                         
   7  -1   9        200.15        212.89        32.48 o                         
   8  -1   9         16.55          2.89        22.91 o                         
   9  -1   9        808.97        772.37        57.55 o                         
  -5   0   9         12.65          3.71        20.03 o                         
  -4   0   9       1085.88       1158.90        43.35 o                         
  -3   0   9         15.10         19.97        14.70 o                         
  -2   0   9        338.06        381.11        52.50 o                         
  -1   0   9         70.80         34.26        18.58 o                         
   0   0   9        971.47        985.15        27.40 o                         
   1   0   9         20.34         14.68         7.88 o                         
   2   0   9       1289.43       1345.24        36.11 o                         
   3   0   9         69.90         58.46        21.29 o                         
   4   0   9        344.34        385.92        37.71 o                         
   5   0   9          4.01         -9.92        16.06 o                         
   6   0   9         22.15         16.78        19.12 o                         
   7   0   9          0.24        -15.16        19.49 o                         
   8   0   9        109.81        121.78        30.13 o                         
   9   0   9          0.49        -14.79        22.19 o                         
  -5   1   9        296.79        255.51        70.00 o                         
  -4   1   9         34.33         26.30        17.14 o                         
  -3   1   9         71.41         67.43        31.75 o                         
  -2   1   9         12.05         12.74        11.64 o                         
  -1   1   9         63.36         74.00        10.16 o                         
   0   1   9          3.55          0.91         7.50 o                         
   1   1   9         58.41         54.96         7.76 o                         
   2   1   9         20.89         27.61         7.16 o                         
   3   1   9        482.02        445.26        16.75 o                         
   4   1   9         44.49         42.75        13.99 o                         
   5   1   9       1215.39       1312.19        62.43 o                         
   6   1   9         63.11         46.19        21.47 o                         
   7   1   9       1751.38       1735.63        77.04 o                         
   8   1   9         16.60          1.44        21.11 o                         
   9   1   9        426.51        530.61        52.32 o                         
  -5   2   9          5.91        -13.70        15.46 o                         
  -4   2   9        383.07        419.13        31.84 o                         
  -3   2   9         51.82         53.54        15.65 o                         
  -2   2   9          3.38         15.00        13.08 o                         
  -1   2   9         31.06         30.22         8.94 o                         
   0   2   9         47.80         65.84         8.93 o                         
   1   2   9          0.35          0.80         6.27 o                         
   2   2   9         98.31         80.03         9.19 o                         
   3   2   9          1.07          0.01         6.30 o                         
   4   2   9         10.15          1.61        12.01 o                         
   5   2   9          0.21         -1.36        12.06 o                         
   6   2   9         12.74          6.56        18.40 o                         
   7   2   9         20.51          6.50        21.11 o                         
   8   2   9         47.63         59.90        24.36 o                         
   9   2   9         11.73         -1.44        21.83 o                         
  -5   3   9        401.49        282.72        57.55 o                         
  -4   3   9         12.42         -3.38        13.73 o                         
  -3   3   9       1394.14       1466.62        49.22 o                         
  -2   3   9         12.12         -4.10        12.22 o                         
  -1   3   9       1549.56       1579.11        37.13 o                         
   0   3   9         70.72         73.38        10.75 o                         
   1   3   9       1463.53       1510.81        30.33 o                         
   2   3   9         23.67         36.82         8.96 o                         
   3   3   9        874.24        887.42        27.12 o                         
   4   3   9         25.33         21.13        12.37 o                         
   5   3   9        117.62        140.80        18.56 o                         
   6   3   9          1.34         -0.12        15.61 o                         
   7   3   9        325.82        348.82        55.75 o                         
   8   3   9          2.80        -14.22        14.22 o                         
   9   3   9          1.79         -0.90        21.65 o                         
  10   3   9          2.55          1.80        28.69 o                         
  -4   4   9         12.42          9.50        15.68 o                         
  -3   4   9        145.23        104.02        18.69 o                         
  -2   4   9         25.63         18.90        13.77 o                         
  -1   4   9         18.78          2.19         9.64 o                         
   0   4   9        561.23        616.91        23.35 o                         
   1   4   9         22.25         23.78         7.98 o                         
   2   4   9        288.64        310.68        14.45 o                         
   3   4   9         50.69         56.94        10.65 o                         
   4   4   9       1075.95       1057.18       112.40 o                         
   5   4   9          8.31         27.06        13.91 o                         
   6   4   9       1147.00       1204.76        43.57 o                         
   7   4   9         40.81         24.32        15.36 o                         
   8   4   9        489.65        520.37        32.88 o                         
   9   4   9          5.74        -16.16        16.16 o                         
  10   4   9       1096.88        943.41        63.51 o                         
  -4   5   9         12.89         24.90        25.26 o                         
  -3   5   9        586.67        442.57        41.86 o                         
  -2   5   9         16.61         10.82        14.00 o                         
  -1   5   9         19.12         22.07        15.72 o                         
   0   5   9        137.22        136.86        13.64 o                         
   1   5   9         26.17         28.66         9.38 o                         
   2   5   9          4.69          4.80         8.34 o                         
   3   5   9        118.31        114.49        19.03 o                         
   4   5   9          6.38        -10.21        10.54 o                         
   5   5   9        137.80        148.07        22.46 o                         
   6   5   9          9.45         -4.57        13.71 o                         
   7   5   9          7.86         -6.12        14.09 o                         
   8   5   9          0.40        -10.70        37.62 o                         
   9   5   9          4.55        -12.18        25.35 o                         
  10   5   9         15.83        -22.37        28.15 o                         
  -2   6   9        165.18        126.47        25.44 o                         
  -1   6   9         45.27         18.34        14.61 o                         
   0   6   9       1257.08       1309.30        44.18 o                         
   1   6   9          1.39          6.13        20.21 o                         
   2   6   9        453.64        515.28        44.74 o                         
   3   6   9         59.69         64.68        15.36 o                         
   4   6   9        602.28        588.48        35.63 o                         
   5   6   9          2.94         11.64        22.10 o                         
   6   6   9        556.54        556.10        34.82 o                         
   7   6   9          0.45          8.19        24.45 o                         
   8   6   9          6.38          4.14        14.85 o                         
   9   6   9          0.06          1.83        16.60 o                         
  -1   7   9        206.21        206.22        30.31 o                         
   0   7   9         58.51         84.59        79.47 o                         
   1   7   9         26.13         23.09        22.91 o                         
   2   7   9          1.97        -19.85        20.03 o                         
   3   7   9        329.30        313.32        24.72 o                         
   4   7   9          0.28          3.50        12.76 o                         
   5   7   9        336.85        329.73        25.82 o                         
   6   7   9         23.68          5.58        14.35 o                         
   7   7   9        707.93        689.83        36.06 o                         
   8   7   9          9.95          3.19        17.03 o                         
   9   7   9        810.99        867.09        58.46 o                         
   0   8   9        365.20        267.20        36.81 o                         
   1   8   9         19.37          5.41        24.54 o                         
   2   8   9          2.76        -21.65        21.65 o                         
   3   8   9         50.11          2.53        24.00 o                         
   4   8   9          2.33          6.68        23.27 o                         
   5   8   9          5.83        -23.27        23.27 o                         
   6   8   9         10.04        -10.28        22.19 o                         
   7   8   9          0.10        -23.27        23.27 o                         
   8   8   9         60.49         59.36        28.15 o                         
   1   9   9        730.39        704.00        58.28 o                         
   2   9   9          6.55        -13.17        23.82 o                         
   3   9   9        712.97        789.88        59.90 o                         
   4   9   9          0.28        -14.25        22.55 o                         
   5   9   9        405.41        321.87        43.84 o                         
   6   9   9          3.01        -23.63        23.63 o                         
  -1  -7  10        515.57        503.55        62.61 o                         
   0  -7  10        234.83        160.03        35.09 o                         
   1  -7  10       1248.90       1223.60        64.77 o                         
   2  -7  10        265.70        257.64        36.99 o                         
  -3  -6  10         61.00         91.65        23.63 o                         
  -2  -6  10          8.57         21.11        24.36 o                         
  -1  -6  10         47.57        -16.24        23.09 o                         
   0  -6  10         19.58          3.07        24.18 o                         
   1  -6  10          2.55         23.63        20.39 o                         
   2  -6  10          8.86         -9.74        20.75 o                         
   3  -6  10         42.51         33.20        23.82 o                         
   4  -6  10         78.74         12.99        22.73 o                         
  -3  -5  10        828.30        858.32        38.31 o                         
  -2  -5  10         35.44         54.43        15.78 o                         
  -1  -5  10        878.95        899.57        58.28 o                         
   0  -5  10        176.62        227.69        37.71 o                         
   1  -5  10        418.11        446.32        55.57 o                         
   2  -5  10         77.00         86.48        17.09 o                         
   3  -5  10        360.10        357.76        26.97 o                         
   4  -5  10         11.81         23.51        14.62 o                         
   5  -5  10         25.30          4.42        32.20 o                         
   6  -5  10          2.97          3.61        25.80 o                         
  -4  -4  10          3.31         18.76        20.21 o                         
  -3  -4  10         21.28         29.83        15.78 o                         
  -2  -4  10        130.92        146.81        27.69 o                         
  -1  -4  10         18.82         37.05        14.16 o                         
   0  -4  10        258.29        226.90        29.77 o                         
   1  -4  10         33.07         24.34        25.26 o                         
   2  -4  10        901.90        920.88        36.15 o                         
   3  -4  10        243.27        220.32        33.65 o                         
   4  -4  10       1140.20       1135.38        43.13 o                         
   5  -4  10        146.46        122.60        34.19 o                         
   6  -4  10       1384.95       1325.90        70.18 o                         
   7  -4  10        122.66        186.01        37.71 o                         
  -4  -3  10         89.08         89.04        50.61 o                         
  -3  -3  10        411.38        345.11        83.89 o                         
  -2  -3  10          6.83         16.66        24.63 o                         
  -1  -3  10        107.03        123.54        33.38 o                         
   0  -3  10         44.84         50.32        11.09 o                         
   1  -3  10        221.78        229.12        37.35 o                         
   2  -3  10          1.67          4.62        11.70 o                         
   3  -3  10         23.66         41.13        14.30 o                         
   4  -3  10          7.21         38.43        21.83 o                         
   5  -3  10         77.39         79.56        27.06 o                         
   6  -3  10         71.77         35.18        26.52 o                         
   7  -3  10        503.01        476.31        50.16 o                         
  -4  -2  10       1254.74       1235.87        45.90 o                         
  -3  -2  10        197.09        197.09        21.19 o                         
  -2  -2  10        946.42        960.06        37.29 o                         
  -1  -2  10        153.40        131.16        38.07 o                         
   0  -2  10       1991.22       2078.38        45.74 o                         
   1  -2  10         78.46         91.39        18.18 o                         
   2  -2  10       1704.63       1729.68        48.31 o                         
   3  -2  10        125.90        112.83        29.59 o                         
   4  -2  10        356.67        329.08        38.61 o                         
   5  -2  10         11.13         10.10        22.37 o                         
   6  -2  10          6.09         32.30        23.82 o                         
   7  -2  10          7.41         -7.76        24.72 o                         
   8  -2  10          3.14        -22.73        25.26 o                         
  -4  -1  10         62.28         89.35        28.87 o                         
  -3  -1  10         59.18         52.64        15.74 o                         
  -2  -1  10         40.52         47.36        14.78 o                         
  -1  -1  10        179.14        137.43        27.15 o                         
   0  -1  10        142.29        158.15        14.66 o                         
   1  -1  10        222.72        216.55        27.25 o                         
   2  -1  10         60.61         60.27        29.59 o                         
   3  -1  10        679.66        691.01        49.25 o                         
   4  -1  10         90.76         42.40        22.19 o                         
   5  -1  10       1265.38       1280.80        66.21 o                         
   6  -1  10        117.58        179.70        32.30 o                         
   7  -1  10       1486.87       1472.22        73.79 o                         
   8  -1  10         52.65         33.02        27.06 o                         
  -4   0  10        349.21        280.56        25.05 o                         
  -3   0  10         55.60         67.82        16.50 o                         
  -2   0  10        302.04        254.38        52.32 o                         
  -1   0  10         25.63         34.35        12.47 o                         
   0   0  10        213.27        225.10        17.84 o                         
   1   0  10         36.43         32.11        13.48 o                         
   2   0  10          3.63         18.04        20.57 o                         
   3   0  10         47.36         35.00        22.19 o                         
   4   0  10         12.81         -1.98        21.11 o                         
   5   0  10          2.01        -17.50        17.50 o                         
   6   0  10        114.37         75.60        25.44 o                         
   7   0  10         18.68        -13.53        20.03 o                         
   8   0  10          5.21          6.13        23.82 o                         
  -4   1  10          0.78        -11.05        15.69 o                         
  -3   1  10        408.39        351.50        60.71 o                         
  -2   1  10         28.08         32.80        20.57 o                         
  -1   1  10        503.03        505.91        33.83 o                         
   0   1  10        114.59        122.07        12.86 o                         
   1   1  10       1906.57       1979.61        50.16 o                         
   2   1  10         32.45         29.01         7.67 o                         
   3   1  10       2189.28       2277.32        61.55 o                         
   4   1  10         99.63         94.90        25.98 o                         
   5   1  10        506.56        472.16        42.94 o                         
   6   1  10         42.63         46.19        24.36 o                         
   7   1  10        267.88        250.24        37.17 o                         
   8   1  10          2.16         -7.76        24.00 o                         
   9   1  10         52.78         68.74        29.59 o                         
  -4   2  10         19.29         -5.29        16.65 o                         
  -3   2  10         48.49         52.61        16.43 o                         
  -2   2  10          7.04          3.77        12.69 o                         
  -1   2  10          0.38          4.58        11.51 o                         
   0   2  10        119.51        129.21        12.61 o                         
   1   2  10         63.85         67.79        10.38 o                         
   2   2  10          7.44          1.29         6.65 o                         
   3   2  10        145.05        150.58        19.70 o                         
   4   2  10       1183.23       1162.97        44.20 o                         
   5   2  10         42.38         41.89        15.95 o                         
   6   2  10       2409.07       2579.78        70.16 o                         
   7   2  10        116.73         58.46        25.26 o                         
   8   2  10       1472.90       1553.59        77.40 o                         
   9   2  10         50.60         34.46        27.42 o                         
  -4   3  10         13.45         -2.17        25.26 o                         
  -3   3  10       1200.92       1310.16        47.68 o                         
  -2   3  10         56.17         62.87        15.47 o                         
  -1   3  10        191.96        182.04        20.75 o                         
   0   3  10         81.72         92.23        13.15 o                         
   1   3  10        310.93        311.43        15.34 o                         
   2   3  10          0.89         -0.61         7.38 o                         
   3   3  10        294.41        300.87        15.05 o                         
   4   3  10         34.91         35.37        14.18 o                         
   5   3  10         50.86         46.28        15.87 o                         
   6   3  10         51.68        103.67        19.46 o                         
   7   3  10         36.43         32.46        15.69 o                         
   8   3  10         12.97          1.98        24.18 o                         
   9   3  10        301.54        326.20        45.65 o                         
  -3   4  10         50.24         35.05        17.86 o                         
  -2   4  10        567.12        555.56        32.22 o                         
  -1   4  10          2.60         14.49        12.88 o                         
   0   4  10       1480.60       1605.69        39.09 o                         
   1   4  10         38.04         34.10         9.99 o                         
   2   4  10        584.36        600.84        20.89 o                         
   3   4  10         54.48         62.50        12.74 o                         
   4   4  10       1080.10       1147.32        42.74 o                         
   5   4  10          0.21         -8.48        13.52 o                         
   6   4  10       1056.63       1135.28        61.34 o                         
   7   4  10         11.01         -0.19        24.18 o                         
   8   4  10        157.41        161.72        22.76 o                         
   9   4  10         11.35          6.13        24.36 o                         
  -2   5  10         32.19         23.27        20.21 o                         
  -1   5  10          7.49        -17.86        17.86 o                         
   0   5  10         47.08         29.97        12.83 o                         
   1   5  10          4.46         -3.20        12.33 o                         
   2   5  10          3.32          8.62         9.86 o                         
   3   5  10         61.73         79.32        11.94 o                         
   4   5  10         28.36          4.62        13.43 o                         
   5   5  10         23.73         26.56        15.69 o                         
   6   5  10         31.08         22.26        16.13 o                         
   7   5  10        262.03        266.18        27.69 o                         
   8   5  10          7.84        -15.40        15.40 o                         
   9   5  10        566.34        584.59        38.07 o                         
  -1   6  10         18.49         24.36        21.29 o                         
   0   6  10        677.62        658.14        34.00 o                         
   1   6  10         38.04         45.58        14.55 o                         
   2   6  10        276.88        338.27        87.50 o                         
   3   6  10         16.38         35.17        15.17 o                         
   4   6  10        126.94        139.41        49.43 o                         
   5   6  10          5.19         11.19        14.26 o                         
   6   6  10         17.70         12.59        15.53 o                         
   7   6  10         13.83         33.93        33.38 o                         
   8   6  10         37.09         61.02        50.88 o                         
   9   6  10          9.14          0.36        25.26 o                         
   0   7  10          0.68         29.81        16.29 o                         
   1   7  10       1018.96       1029.67        41.43 o                         
   2   7  10         23.15          9.92        24.72 o                         
   3   7  10       1206.46       1212.96        70.18 o                         
   4   7  10         52.71         81.57        19.85 o                         
   5   7  10       1593.85       1538.26        84.44 o                         
   6   7  10          2.62         16.11        15.51 o                         
   7   7  10       1462.86       1512.94        73.16 o                         
   0   8  10          1.95        -29.41        29.41 o                         
   1   8  10         35.45         66.26        36.53 o                         
   2   8  10         17.74        -18.94        23.82 o                         
   3   8  10          0.48        -23.27        24.54 o                         
   4   8  10        350.16        333.96        44.02 o                         
   5   8  10         21.34         12.45        26.52 o                         
   6   8  10        173.94        149.93        36.08 o                         
   2  -6  11        379.68        300.76        44.20 o                         
   3  -6  11         93.15         58.64        25.08 o                         
  -1  -5  11         19.26         29.95        32.30 o                         
   0  -5  11         33.15         25.26        26.70 o                         
   1  -5  11        169.41        169.05        38.52 o                         
   2  -5  11          4.39         32.30        21.29 o                         
   3  -5  11         40.81         42.23        16.51 o                         
   4  -5  11          0.50         13.17        16.32 o                         
   5  -5  11          1.65         11.37        40.05 o                         
  -3  -4  11         56.43         63.15        22.55 o                         
  -2  -4  11        457.88        547.03        64.59 o                         
  -1  -4  11         63.30         89.31        28.87 o                         
   0  -4  11       1339.04       1318.14        71.99 o                         
   1  -4  11        125.20        112.29        21.07 o                         
   2  -4  11       1109.75       1181.56        62.43 o                         
   3  -4  11        146.69        128.19        35.54 o                         
   4  -4  11        332.04        355.03        32.11 o                         
   5  -4  11          7.53         -7.21        19.67 o                         
   6  -4  11         13.41         33.23        21.21 o                         
  -3  -3  11         67.37         36.08        22.37 o                         
  -2  -3  11          4.21         -8.81        17.32 o                         
  -1  -3  11         53.32         13.71        24.18 o                         
   0  -3  11         39.08         -0.36        24.72 o                         
   1  -3  11         95.57         93.70        19.34 o                         
   2  -3  11         23.19         42.58        23.45 o                         
   3  -3  11        708.32        691.73        33.39 o                         
   4  -3  11        139.71        144.33        26.97 o                         
   5  -3  11       1246.41       1205.56        69.64 o                         
   6  -3  11        148.69        101.76        30.31 o                         
  -3  -2  11         42.25         13.89        20.75 o                         
  -2  -2  11        533.40        520.56        65.40 o                         
  -1  -2  11          2.36         -0.55        12.87 o                         
   0  -2  11         43.08          3.25        20.57 o                         
   1  -2  11         12.27         29.24        20.12 o                         
   2  -2  11        190.14        211.45        33.02 o                         
   3  -2  11          5.64         29.09        16.89 o                         
   4  -2  11          7.97         28.87        24.18 o                         
   5  -2  11          2.26        -16.06        23.09 o                         
   6  -2  11          2.18          0.90        23.82 o                         
   7  -2  11         20.55          4.87        26.70 o                         
  -3  -1  11        143.63         83.93        17.42 o                         
  -2  -1  11         47.83         45.04        15.69 o                         
  -1  -1  11        203.06        221.04        61.25 o                         
   0  -1  11         44.91         37.50        13.08 o                         
   1  -1  11       1296.12       1340.02        48.10 o                         
   2  -1  11          1.02         20.57        21.65 o                         
   3  -1  11        854.91        951.89        58.64 o                         
   4  -1  11         45.54         51.78        26.34 o                         
   5  -1  11         22.57         16.96        22.73 o                         
   6  -1  11          8.77         26.88        26.16 o                         
   7  -1  11         69.30         90.93        33.38 o                         
  -3   0  11         47.15         25.77        15.44 o                         
  -2   0  11          2.73        -12.58        12.58 o                         
  -1   0  11          3.60         -4.35        23.09 o                         
   0   0  11         23.72         15.46        11.85 o                         
   1   0  11         46.65         34.69        16.00 o                         
   2   0  11        270.45        311.08        27.41 o                         
   3   0  11         17.75         33.20        23.09 o                         
   4   0  11        170.38        165.08        32.48 o                         
   5   0  11          0.47        -22.19        22.19 o                         
   6   0  11        536.68        507.34        51.42 o                         
   7   0  11         46.11         39.51        29.23 o                         
   8   0  11        208.78        254.03        45.10 o                         
  -3   1  11        919.26        889.28        39.89 o                         
  -2   1  11         38.26         29.38        14.52 o                         
  -1   1  11        447.77        369.65        25.25 o                         
   0   1  11         75.47         62.85        13.64 o                         
   1   1  11        603.56        591.24        34.40 o                         
   2   1  11          7.51          0.46        14.12 o                         
   3   1  11        116.10        103.38        26.16 o                         
   4   1  11         51.31         65.49        26.16 o                         
   5   1  11        279.41        267.20        38.61 o                         
   6   1  11          3.02        -19.85        21.83 o                         
   7   1  11         52.55         40.96        28.51 o                         
   8   1  11          2.39          0.72        24.54 o                         
  -3   2  11         67.10         47.03        20.41 o                         
  -2   2  11         98.37         79.56        27.15 o                         
  -1   2  11         26.18         37.46        18.40 o                         
   0   2  11       1005.64        993.93        47.63 o                         
   1   2  11         92.44         97.53        10.91 o                         
   2   2  11       1368.64       1394.62        37.54 o                         
   3   2  11         75.78         82.49        17.53 o                         
   4   2  11       2348.18       2482.56        68.73 o                         
   5   2  11         25.34         19.26        24.72 o                         
   6   2  11       1404.88       1455.08        74.87 o                         
   7   2  11         56.98         63.15        29.23 o                         
   8   2  11        209.68        210.55        37.17 o                         
  -2   3  11          1.51          5.19        14.47 o                         
  -1   3  11         35.33         30.46        13.61 o                         
   0   3  11         24.10         27.93        14.43 o                         
   1   3  11         53.62         45.82         9.28 o                         
   2   3  11         24.95         32.88         8.49 o                         
   3   3  11          2.07          2.84        10.52 o                         
   4   3  11         65.25         67.05        16.80 o                         
   5   3  11        200.72        160.57        20.96 o                         
   6   3  11         19.11         22.17        16.71 o                         
   7   3  11        794.28        860.21        41.70 o                         
   8   3  11         20.46         53.58        28.87 o                         
  -2   4  11        270.01        272.54        26.43 o                         
  -1   4  11          1.34          1.73        13.45 o                         
   0   4  11        311.70        273.85        21.59 o                         
   1   4  11          0.33         10.56        14.73 o                         
   2   4  11        160.89        134.27        11.73 o                         
   3   4  11          2.62         16.71        10.69 o                         
   4   4  11         14.62         12.96        10.74 o                         
   5   4  11          9.14         19.91        15.35 o                         
   6   4  11        183.80        187.79        24.35 o                         
   7   4  11         20.73         24.31        22.10 o                         
   8   4  11         21.52         -3.59        17.26 o                         
  -1   5  11         19.97         33.02        21.29 o                         
   0   5  11         10.12         -7.04        16.96 o                         
   1   5  11        146.92        128.75        18.70 o                         
   2   5  11         13.82         29.57        10.98 o                         
   3   5  11        147.41        165.69        21.74 o                         
   4   5  11          6.78         21.11        23.00 o                         
   5   5  11        746.97        781.51        38.38 o                         
   6   5  11         11.14         22.97        15.75 o                         
   7   5  11        806.70        809.92        51.87 o                         
   8   5  11          6.57          0.05        20.35 o                         
   0   6  11          4.34        -17.68        17.68 o                         
   1   6  11         45.68         34.89        15.86 o                         
   2   6  11          6.87          8.23        14.08 o                         
   3   6  11          6.67         33.03        12.20 o                         
   4   6  11          2.40          6.80        14.83 o                         
   5   6  11         38.29         50.08        17.21 o                         
   6   6  11         73.64         33.47        18.10 o                         
   7   6  11         28.26         54.22        26.25 o                         
   8   6  11        204.38        185.29        35.54 o                         
   1   7  11       1287.09       1340.58        49.21 o                         
   2   7  11          9.59         18.34        38.07 o                         
   3   7  11        457.04        526.77        58.91 o                         
   4   7  11         21.98          9.43        40.23 o                         
   5   7  11        214.23        197.71        30.58 o                         
   6   7  11          0.30         35.00        21.47 o                         
   1  -4  12        124.53        147.22        30.13 o                         
   2  -4  12          3.36         26.16        22.01 o                         
   3  -4  12         42.37        100.67        26.34 o                         
   4  -4  12        112.65         98.33        28.87 o                         
   0  -3  12        169.46         97.61        34.46 o                         
   1  -3  12       2054.67       2058.22        89.85 o                         
   2  -3  12        133.08        158.62        59.63 o                         
   3  -3  12       1349.40       1354.95        71.27 o                         
   4  -3  12        245.81        171.58        33.20 o                         
   5  -3  12        326.69        337.02        48.35 o                         
   0  -2  12         34.86         59.54        26.16 o                         
   1  -2  12         41.30         39.45        17.98 o                         
   2  -2  12         21.10          9.39        16.82 o                         
   3  -2  12         37.26        112.40        27.78 o                         
   4  -2  12        474.44        478.11        51.06 o                         
   5  -2  12         45.84         54.85        29.05 o                         
  -2  -1  12         15.61          3.97        19.12 o                         
  -1  -1  12        286.19        287.59        40.05 o                         
   0  -1  12         32.51         13.53        22.19 o                         
   1  -1  12        129.35        104.74        29.32 o                         
   2  -1  12          5.89          5.49        16.53 o                         
   3  -1  12          5.08         23.45        24.18 o                         
   4  -1  12         44.27         47.63        24.72 o                         
   5  -1  12         51.80         31.93        24.54 o                         
   6  -1  12          3.45          1.80        25.80 o                         
  -2   0  12         21.97         -0.90        19.30 o                         
  -1   0  12         19.19          9.59        14.05 o                         
   0   0  12        536.91        512.75        46.01 o                         
   1   0  12         42.42         19.46        15.88 o                         
   2   0  12        778.19        804.38        39.59 o                         
   3   0  12         37.43         47.81        24.54 o                         
   4   0  12        898.37        961.27        62.24 o                         
   5   0  12         57.93        105.55        32.30 o                         
   6   0  12        529.82        476.49        49.80 o                         
  -2   1  12         78.13         22.73        21.65 o                         
  -1   1  12         32.42         21.22        14.88 o                         
   0   1  12        116.05        111.14        25.98 o                         
   1   1  12         13.46          7.15        13.83 o                         
   2   1  12         53.99         79.97        46.01 o                         
   3   1  12          3.27          7.32        21.38 o                         
   4   1  12         40.95         80.11        28.15 o                         
   5   1  12        203.11        224.80        38.25 o                         
   6   1  12          7.67          9.02        25.44 o                         
   7   1  12        394.13        425.97        57.37 o                         
  -1   2  12         35.13         38.28        34.64 o                         
   0   2  12       1507.64       1455.51        56.02 o                         
   1   2  12         79.65         77.40        22.37 o                         
   2   2  12       1159.18       1141.85        43.64 o                         
   3   2  12         47.89         50.61        15.99 o                         
   4   2  12        228.24        202.61        32.84 o                         
   5   2  12         74.04         91.11        31.39 o                         
   6   2  12         41.96         -6.13        23.63 o                         
   7   2  12         23.43         16.06        26.70 o                         
  -1   3  12          9.49         13.67        14.03 o                         
   0   3  12         39.37         34.29        13.59 o                         
   1   3  12        406.36        401.73        47.18 o                         
   2   3  12         44.92         50.84        13.79 o                         
   3   3  12        682.86        678.84        28.16 o                         
   4   3  12         55.11         51.53        14.12 o                         
   5   3  12       1612.66       1679.45        57.32 o                         
   6   3  12         11.80         19.69        35.18 o                         
   7   3  12        899.79        872.69        64.59 o                         
   0   4  12         19.43         10.28        18.40 o                         
   1   4  12         61.16         66.99        15.69 o                         
   2   4  12         48.75         48.31        16.65 o                         
   3   4  12         21.81         42.27        17.50 o                         
   4   4  12          3.15         -7.56        23.73 o                         
   5   4  12         51.66         65.00        19.39 o                         
   6   4  12          5.48         -4.49        16.98 o                         
   7   4  12         26.36         39.69        26.88 o                         
   0   5  12          0.54         12.99        21.47 o                         
   1   5  12       1140.82       1098.39        56.47 o                         
   2   5  12          0.72        -17.32        21.29 o                         
   3   5  12        430.56        378.72        82.63 o                         
   4   5  12         37.32         36.73        16.79 o                         
   5   5  12        250.50        253.34        26.34 o                         
   6   5  12         17.26         10.11        18.35 o                         
   7   5  12        138.22        161.84        57.37 o                         
   1   6  12        124.68         94.72        27.06 o                         
   2   6  12         53.19         17.50        26.34 o                         
   3   6  12         14.46         14.07        27.60 o                         
   4   6  12        746.81        777.96        66.66 o                         
   5   6  12          2.50         50.52        23.09 o                         
   6   6  12        903.14        975.53        61.70 o                         
   4   7  12         65.83         70.00        29.05 o                         
   5   7  12         30.52        107.89        38.43 o                         
   3  -1  13          6.20         -4.15        41.86 o                         
   2   0  13        429.38        415.93        65.76 o                         
   3   0  13         25.64          6.19        40.23 o                         
   4   0  13        182.88        111.68        41.86 o                         
   1   1  13        214.50        247.72        37.17 o                         
   2   1  13          8.28         17.65        19.52 o                         
   3   1  13        196.82        195.82        62.43 o                         
   4   1  13         41.45         22.64        37.62 o                         
   1   2  13         94.23        115.29        25.44 o                         
   2   2  13         77.43         15.70        21.11 o                         
   3   2  13          0.49         11.05        15.05 o                         
   4   2  13         11.45          3.30        44.38 o                         
   2   3  13          8.87         18.73        14.99 o                         
   3   3  13        237.42        254.61        20.97 o                         
   4   3  13         55.73         57.85        16.35 o                         
   5   3  13         30.57        -16.78        41.68 o                         
   2   4  13         22.80         39.87        24.90 o                         
   3   4  13          3.47          6.86        27.78 o                         
                                                                                
